# Supplementary material for: Comparison of miRNA and mRNA Expression in Sika Deer Testes With Age
Source: Front Vet Sci. 2022 Apr 5;9:854503. doi: 10.3389/fvets.2022.854503 (PMC9019638; doi:10.3389/fvets.2022.854503)
Supplement: Supplementary File 1 — Summary of transcriptome data. [file Table_1.XLS]

## Sheet: Sheet1
Supplementary File 1 Summary of transcriptome data
		Sample	Raw Reads	Clean Reads	Clean Bases	Error(%)	Q20(%)	Q30(%)	GC Content(%)
		Tst_1_1	34792106	34199251	4.27G	0.03	96.3	92.54	49.46
		Tst_1_2	34792106	34199251	4.27G	0.04	93.5	88.17	49.56
		Tst_2_1	34728704	34183418	4.27G	0.03	96.22	92.32	50.46
		Tst_2_2	34728704	34183418	4.27G	0.04	94.2	89.22	50.9
		Tst_3_1	27299920	26940428	3.37G	0.03	96.21	92.36	50.7
		Tst_3_2	27299920	26940428	3.37G	0.04	94.32	89.41	50.9
		Tst_4_1	29437362	29030291	3.63G	0.03	96.72	93.25	51.12
		Tst_4_2	29437362	29030291	3.63G	0.04	93.98	88.95	51.38
