# Supplementary material for: Comparison of miRNA and mRNA Expression in Sika Deer Testes With Age
Source: Front Vet Sci. 2022 Apr 5;9:854503. doi: 10.3389/fvets.2022.854503 (PMC9019638; doi:10.3389/fvets.2022.854503)
Supplement: Supplementary File 2 — FPKM statistical of testis transcriptome in Sika Deer. [file Table_2.XLS]

## Sheet: Sheet1
Supplementary File 2 FPKM statistical of testis transcriptome in sika deer
		FPKM Interval	Tst_1	Tst_2	Tst_3	Tst_4
		0-0.1	24297(25.39%)	25906(26.21%)	22289(23.25%)	23570(24.96%)
		0.1-0.3	14687(15.35%)	15697(15.88%)	15394(16.06%)	15418(16.32%)
		0.3-3.57	35705(37.32%)	36295(36.72%)	36833(38.43%)	35187(37.26%)
		3.57-15	15489(16.19%)	14163(14.33%)	14599(15.23%)	13502(14.30%)
		15-60	4685(4.90%)	5496(5.56%)	5543(5.78%)	5431(5.75%)
		>60	819(0.86%)	1289(1.30%)	1194(1.25%)	1341(1.42%)
		unigenes	56698(59.26%)	57243(57.91%)	58169(60.69%)	55461(58.72%)
