# Supplementary material for: Comparison of miRNA and mRNA Expression in Sika Deer Testes With Age
Source: Front Vet Sci. 2022 Apr 5;9:854503. doi: 10.3389/fvets.2022.854503 (PMC9019638; doi:10.3389/fvets.2022.854503)
Supplement: Supplementary File 3 — The lists of DE unigenes from RNA sequencing. [file Table_3.XLS]

## Sheet: Sheet1
Supplementary File 3 The lists of DE unigenes from RNA sequencing (qvalue<0.005 and |log2(fold change)|>1)
			Tst_2 vs Tst_1		Tst_3 vs Tst_2		Tst_3 vs Tst_1		Tst_4 vs Tst_3		Tst_4 vs Tst_2		Tst_4 vs Tst_1
			up-regulated	down-regulated	up-regulated	down-regulated	up-regulated	down-regulated	up-regulated	down-regulated	up-regulated	down-regulated	up-regulated	down-regulated
			i0_HQ_c14/f1p0/982	i0_HQ_c8/f1p0/879	i1.0_HQ_c10356/f1p21/1478	i1.0_HQ_c10058/f1p7/1599	i0_HQ_c14/f1p0/982	i0_HQ_c8/f1p0/879	i1.0_HQ_c10140/f1p4/1585	i1.0_HQ_c10053/f1p22/1792	i1.0_HQ_c11796/f15p86/1734	i1.0_HQ_c10089/f1p9/1800	i0_HQ_c14/f1p0/982	i0_HQ_c8/f1p0/879
			i1.0_HQ_c10008/f1p4/1458	i0_LQ_c0/f1p0/609	i1.0_HQ_c10362/f1p3/1625	i1.0_HQ_c10287/f1p0/1705	i1.0_HQ_c10008/f1p4/1458	i0_LQ_c0/f1p0/609	i1.0_HQ_c10287/f1p0/1705	i1.0_HQ_c10327/f1p0/1257	i1.0_HQ_c11804/f4p17/1593	i1.0_HQ_c10327/f1p0/1257	i1.0_HQ_c10008/f1p4/1458	i0_LQ_c0/f1p0/609
			i1.0_HQ_c10058/f1p7/1599	i0_LQ_c41/f1p1/717	i1.0_HQ_c10644/f1p2/1989	i1.0_HQ_c10407/f1p3/1952	i1.0_HQ_c10058/f1p7/1599	i0_LQ_c41/f1p1/717	i1.0_HQ_c11245/f1p3/1854	i1.0_HQ_c10644/f1p2/1989	i1.0_HQ_c11851/f2p10/1662	i1.0_HQ_c1055/f7p18/1838	i1.0_HQ_c10058/f1p7/1599	i0_LQ_c41/f1p1/717
			i1.0_HQ_c10079/f1p7/1494	i1.0_HQ_c10004/f1p0/1801	i1.0_HQ_c10805/f1p0/1713	i1.0_HQ_c11245/f1p3/1854	i1.0_HQ_c10079/f1p7/1494	i1.0_HQ_c10004/f1p0/1801	i1.0_HQ_c11298/f1p8/1819	i1.0_HQ_c10766/f1p9/1596	i1.0_HQ_c11901/f2p4/1465	i1.0_HQ_c10766/f1p9/1596	i1.0_HQ_c10079/f1p7/1494	i1.0_HQ_c10004/f1p0/1801
			i1.0_HQ_c10089/f1p9/1800	i1.0_HQ_c10046/f1p3/1646	i1.0_HQ_c11065/f1p8/1560	i1.0_HQ_c11315/f1p9/1664	i1.0_HQ_c10121/f1p3/1537	i1.0_HQ_c10032/f1p31/1823	i1.0_HQ_c11315/f1p9/1664	i1.0_HQ_c10805/f1p0/1713	i1.0_HQ_c1202/f6p23/1996	i1.0_HQ_c11094/f1p8/1527	i1.0_HQ_c10119/f1p3/1487	i1.0_HQ_c10046/f1p3/1646
			i1.0_HQ_c10121/f1p3/1537	i1.0_HQ_c10053/f1p22/1792	i1.0_HQ_c11796/f15p86/1734	i1.0_HQ_c11851/f2p10/1662	i1.0_HQ_c10142/f1p4/1920	i1.0_HQ_c10053/f1p22/1792	i1.0_HQ_c11796/f15p86/1734	i1.0_HQ_c11065/f1p8/1560	i1.0_HQ_c12645/f1p46/1340	i1.0_HQ_c12124/f1p14/1682	i1.0_HQ_c10121/f1p3/1537	i1.0_HQ_c10053/f1p22/1792
			i1.0_HQ_c10140/f1p4/1585	i1.0_HQ_c10063/f1p1/1341	i1.0_HQ_c11970/f1p5/1851	i1.0_HQ_c11915/f2p56/1672	i1.0_HQ_c10178/f1p8/1422	i1.0_HQ_c10063/f1p1/1341	i1.0_HQ_c11804/f4p17/1593	i1.0_HQ_c11970/f1p5/1851	i1.0_HQ_c13157/f1p1/1783	i1.0_HQ_c12192/f1p71/1546	i1.0_HQ_c10140/f1p4/1585	i1.0_HQ_c10063/f1p1/1341
			i1.0_HQ_c10142/f1p4/1920	i1.0_HQ_c10198/f1p6/1854	i1.0_HQ_c12224/f1p11/1555	i1.0_HQ_c11975/f1p19/1891	i1.0_HQ_c10182/f1p0/1480	i1.0_HQ_c10198/f1p6/1854	i1.0_HQ_c11851/f2p10/1662	i1.0_HQ_c12124/f1p14/1682	i1.0_HQ_c13201/f1p4/1452	i1.0_HQ_c12248/f1p2/1990	i1.0_HQ_c10142/f1p4/1920	i1.0_HQ_c10084/f2p21/1774
			i1.0_HQ_c10161/f1p11/1698	i1.0_HQ_c10239/f1p0/1116	i1.0_HQ_c12248/f1p2/1990	i1.0_HQ_c12192/f1p71/1546	i1.0_HQ_c10206/f1p2/1751	i1.0_HQ_c10239/f1p0/1116	i1.0_HQ_c11901/f2p4/1465	i1.0_HQ_c12224/f1p11/1555	i1.0_HQ_c13611/f1p0/1250	i1.0_HQ_c12488/f1p1/1400	i1.0_HQ_c10161/f1p11/1698	i1.0_HQ_c10198/f1p6/1854
			i1.0_HQ_c10178/f1p8/1422	i1.0_HQ_c1031/f5p13/1443	i1.0_HQ_c12304/f1p0/1386	i1.0_HQ_c12254/f1p3/1372	i1.0_HQ_c10327/f1p0/1257	i1.0_HQ_c1031/f5p13/1443	i1.0_HQ_c11915/f2p56/1672	i1.0_HQ_c12248/f1p2/1990	i1.0_HQ_c13676/f1p8/1343	i1.0_HQ_c12962/f1p7/1383	i1.0_HQ_c10178/f1p8/1422	i1.0_HQ_c10239/f1p0/1116
			i1.0_HQ_c10206/f1p2/1751	i1.0_HQ_c10390/f1p0/1971	i1.0_HQ_c12539/f1p4/1507	i1.0_HQ_c12330/f1p7/1586	i1.0_HQ_c10356/f1p21/1478	i1.0_HQ_c10667/f1p10/2101	i1.0_HQ_c1202/f6p23/1996	i1.0_HQ_c12539/f1p4/1507	i1.0_HQ_c13744/f1p16/2054	i1.0_HQ_c13279/f1p11/1397	i1.0_HQ_c10206/f1p2/1751	i1.0_HQ_c10390/f1p0/1971
			i1.0_HQ_c10248/f1p8/1897	i1.0_HQ_c10667/f1p10/2101	i1.0_HQ_c12695/f1p12/1987	i1.0_HQ_c12334/f1p5/1880	i1.0_HQ_c10372/f1p6/1774	i1.0_HQ_c1081/f8p27/1790	i1.0_HQ_c12076/f1p0/1208	i1.0_HQ_c13011/f1p4/1714	i1.0_HQ_c13827/f1p4/1678	i1.0_HQ_c13460/f1p9/1367	i1.0_HQ_c1025/f6p41/1996	i1.0_HQ_c10558/f1p4/1985
			i1.0_HQ_c1026/f8p25/1452	i1.0_HQ_c10744/f1p1/1983	i1.0_HQ_c1284/f4p20/1702	i1.0_HQ_c12350/f1p1/1316	i1.0_HQ_c10385/f1p29/1983	i1.0_HQ_c1083/f8p12/1978	i1.0_HQ_c12254/f1p3/1372	i1.0_HQ_c13175/f1p4/1909	i1.0_HQ_c14077/f1p28/1984	i1.0_HQ_c13654/f1p6/1969	i1.0_HQ_c1026/f8p25/1452	i1.0_HQ_c10667/f1p10/2101
			i1.0_HQ_c10287/f1p0/1705	i1.0_HQ_c1081/f8p27/1790	i1.0_HQ_c13011/f1p4/1714	i1.0_HQ_c12858/f1p7/1312	i1.0_HQ_c10407/f1p3/1952	i1.0_HQ_c10850/f1p1/1966	i1.0_HQ_c12334/f1p5/1880	i1.0_HQ_c13250/f1p5/1344	i1.0_HQ_c14083/f1p7/1868	i1.0_HQ_c1371/f4p28/1884	i1.0_HQ_c10287/f1p0/1705	i1.0_HQ_c1081/f8p27/1790
			i1.0_HQ_c10327/f1p0/1257	i1.0_HQ_c10850/f1p1/1966	i1.0_HQ_c13048/f1p17/1790	i1.0_HQ_c12962/f1p7/1383	i1.0_HQ_c1055/f7p18/1838	i1.0_HQ_c10874/f1p32/1979	i1.0_HQ_c12350/f1p1/1316	i1.0_HQ_c13654/f1p6/1969	i1.0_HQ_c14095/f1p6/1991	i1.0_HQ_c14000/f1p2/1622	i1.0_HQ_c10356/f1p21/1478	i1.0_HQ_c10850/f1p1/1966
			i1.0_HQ_c10370/f1p4/1897	i1.0_HQ_c10874/f1p32/1979	i1.0_HQ_c13175/f1p4/1909	i1.0_HQ_c13274/f1p10/1757	i1.0_HQ_c10616/f1p24/1971	i1.0_HQ_c10894/f1p0/1981	i1.0_HQ_c1290/f3p17/1531	i1.0_HQ_c13709/f1p11/2006	i1.0_HQ_c14347/f1p1/1429	i1.0_HQ_c14007/f1p15/1539	i1.0_HQ_c10372/f1p6/1774	i1.0_HQ_c10874/f1p32/1979
			i1.0_HQ_c10372/f1p6/1774	i1.0_HQ_c1095/f7p9/1541	i1.0_HQ_c13250/f1p5/1344	i1.0_HQ_c13374/f1p1/1300	i1.0_HQ_c10641/f1p5/1909	i1.0_HQ_c1095/f7p9/1541	i1.0_HQ_c12940/f1p4/1798	i1.0_HQ_c13838/f1p10/1975	i1.0_HQ_c1436/f5p30/1406	i1.0_HQ_c14326/f1p10/1357	i1.0_HQ_c10385/f1p29/1983	i1.0_HQ_c10894/f1p0/1981
			i1.0_HQ_c10385/f1p29/1983	i1.0_HQ_c11004/f1p10/1568	i1.0_HQ_c13709/f1p11/2006	i1.0_HQ_c13478/f1p2/1847	i1.0_HQ_c10644/f1p2/1989	i1.0_HQ_c11004/f1p10/1568	i1.0_HQ_c13040/f1p10/1894	i1.0_HQ_c13883/f1p2/1495	i1.0_HQ_c14465/f1p3/1842	i1.0_HQ_c14375/f1p3/1755	i1.0_HQ_c10403/f1p7/1940	i1.0_HQ_c1095/f7p9/1541
			i1.0_HQ_c10407/f1p3/1952	i1.0_HQ_c11186/f2p7/1820	i1.0_HQ_c13744/f1p16/2054	i1.0_HQ_c1371/f4p28/1884	i1.0_HQ_c10663/f1p1/1875	i1.0_HQ_c11186/f2p7/1820	i1.0_HQ_c13157/f1p1/1783	i1.0_HQ_c13955/f1p6/1249	i1.0_HQ_c14547/f1p2/1529	i1.0_HQ_c14419/f1p41/1948	i1.0_HQ_c10407/f1p3/1952	i1.0_HQ_c11186/f2p7/1820
			i1.0_HQ_c1055/f7p18/1838	i1.0_HQ_c11199/f1p1/1450	i1.0_HQ_c13838/f1p10/1975	i1.0_HQ_c1373/f4p6/1485	i1.0_HQ_c10665/f1p8/1931	i1.0_HQ_c11199/f1p1/1450	i1.0_HQ_c13201/f1p4/1452	i1.0_HQ_c14007/f1p15/1539	i1.0_HQ_c14697/f1p11/1969	i1.0_HQ_c14535/f1p39/1945	i1.0_HQ_c1055/f7p18/1838	i1.0_HQ_c11199/f1p1/1450
			i1.0_HQ_c10616/f1p24/1971	i1.0_HQ_c11265/f1p14/1729	i1.0_HQ_c13955/f1p6/1249	i1.0_HQ_c14000/f1p2/1622	i1.0_HQ_c10706/f1p8/1999	i1.0_HQ_c11796/f15p86/1734	i1.0_HQ_c13274/f1p10/1757	i1.0_HQ_c14098/f1p2/1606	i1.0_HQ_c14717/f1p0/1287	i1.0_HQ_c14627/f1p4/1622	i1.0_HQ_c10616/f1p24/1971	i1.0_HQ_c11265/f1p14/1729
			i1.0_HQ_c10641/f1p5/1909	i1.0_HQ_c11441/f3p4/1617	i1.0_HQ_c14095/f1p6/1991	i1.0_HQ_c14027/f1p1/1607	i1.0_HQ_c10753/f1p12/1932	i1.0_HQ_c11804/f4p17/1593	i1.0_HQ_c13362/f1p12/1491	i1.0_HQ_c14419/f1p41/1948	i1.0_HQ_c14944/f1p5/1741	i1.0_HQ_c14691/f1p21/1987	i1.0_HQ_c10641/f1p5/1909	i1.0_HQ_c11441/f3p4/1617
			i1.0_HQ_c10663/f1p1/1875	i1.0_HQ_c11796/f15p86/1734	i1.0_HQ_c14098/f1p2/1606	i1.0_HQ_c14326/f1p10/1357	i1.0_HQ_c10766/f1p9/1596	i1.0_HQ_c11840/f2p1/1911	i1.0_HQ_c13374/f1p1/1300	i1.0_HQ_c14429/f1p3/1934	i1.0_HQ_c14995/f1p5/1950	i1.0_HQ_c14930/f1p7/1292	i1.0_HQ_c10663/f1p1/1875	i1.0_HQ_c11840/f2p1/1911
			i1.0_HQ_c10665/f1p8/1931	i1.0_HQ_c11804/f4p17/1593	i1.0_HQ_c1436/f5p30/1406	i1.0_HQ_c14375/f1p3/1755	i1.0_HQ_c10893/f3p5/1913	i1.0_HQ_c11843/f2p3/1978	i1.0_HQ_c13409/f1p3/1334	i1.0_HQ_c14492/f1p7/1573	i1.0_HQ_c15254/f1p12/1577	i1.0_HQ_c1509/f3p20/1705	i1.0_HQ_c10665/f1p8/1931	i1.0_HQ_c11843/f2p3/1978
			i1.0_HQ_c10669/f1p5/1985	i1.0_HQ_c11840/f2p1/1911	i1.0_HQ_c14429/f1p3/1934	i1.0_HQ_c14390/f1p7/1644	i1.0_HQ_c10903/f1p4/1405	i1.0_HQ_c11850/f2p2/1222	i1.0_HQ_c13611/f1p0/1250	i1.0_HQ_c14691/f1p21/1987	i1.0_HQ_c15463/f4p34/1990	i1.0_HQ_c15113/f1p5/1711	i1.0_HQ_c10669/f1p5/1985	i1.0_HQ_c11886/f2p25/1431
			i1.0_HQ_c10706/f1p8/1999	i1.0_HQ_c11843/f2p3/1978	i1.0_HQ_c14492/f1p7/1573	i1.0_HQ_c14395/f1p6/1378	i1.0_HQ_c11037/f3p5/1478	i1.0_HQ_c11886/f2p25/1431	i1.0_HQ_c1373/f4p6/1485	i1.0_HQ_c14710/f1p2/1979	i1.0_HQ_c1800/f3p14/1983	i1.0_HQ_c15138/f1p5/1347	i1.0_HQ_c10706/f1p8/1999	i1.0_HQ_c11893/f2p3/1659
			i1.0_HQ_c10753/f1p12/1932	i1.0_HQ_c11886/f2p25/1431	i1.0_HQ_c14547/f1p2/1529	i1.0_HQ_c14490/f1p49/1423	i1.0_HQ_c1104/f7p9/1539	i1.0_HQ_c11893/f2p3/1659	i1.0_HQ_c13827/f1p4/1678	i1.0_HQ_c15007/f1p8/1971	i1.0_HQ_c1879/f2p16/1326	i1.0_HQ_c15157/f1p1/1429	i1.0_HQ_c10713/f1p1/1979	i1.0_HQ_c11928/f3p11/1566
			i1.0_HQ_c10766/f1p9/1596	i1.0_HQ_c11893/f2p3/1659	i1.0_HQ_c14697/f1p11/1969	i1.0_HQ_c14604/f1p17/1632	i1.0_HQ_c11065/f1p8/1560	i1.0_HQ_c11915/f2p56/1672	i1.0_HQ_c14001/f1p1/1843	i1.0_HQ_c15529/f1p20/1516	i1.0_HQ_c2036/f2p5/1666	i1.0_HQ_c15529/f1p20/1516	i1.0_HQ_c10753/f1p12/1932	i1.0_HQ_c11983/f1p21/1509
			i1.0_HQ_c10775/f1p1/1886	i1.0_HQ_c11928/f3p11/1566	i1.0_HQ_c14717/f1p0/1287	i1.0_HQ_c14627/f1p4/1622	i1.0_HQ_c11082/f1p1/1534	i1.0_HQ_c11928/f3p11/1566	i1.0_HQ_c14077/f1p28/1984	i1.0_HQ_c1616/f3p18/1356	i1.0_HQ_c2087/f2p16/1669	i1.0_HQ_c1657/f5p2/1289	i1.0_HQ_c10903/f1p4/1405	i1.0_HQ_c12127/f1p2/1474
			i1.0_HQ_c10893/f3p5/1913	i1.0_HQ_c12127/f1p2/1474	i1.0_HQ_c14995/f1p5/1950	i1.0_HQ_c14826/f1p1/1456	i1.0_HQ_c11103/f1p3/1464	i1.0_HQ_c11983/f1p21/1509	i1.0_HQ_c14083/f1p7/1868	i1.0_HQ_c1677/f4p13/1937	i1.0_HQ_c2205/f3p9/1901	i1.0_HQ_c1677/f4p13/1937	i1.0_HQ_c11037/f3p5/1478	i1.0_HQ_c12150/f1p110/1337
			i1.0_HQ_c10903/f1p4/1405	i1.0_HQ_c12150/f1p110/1337	i1.0_HQ_c15007/f1p8/1971	i1.0_HQ_c14930/f1p7/1292	i1.0_HQ_c11123/f1p0/1888	i1.0_HQ_c12127/f1p2/1474	i1.0_HQ_c14347/f1p1/1429	i1.0_HQ_c1782/f2p5/1787	i1.0_HQ_c2206/f4p32/1841	i1.0_HQ_c1782/f2p5/1787	i1.0_HQ_c1104/f7p9/1539	i1.0_HQ_c12188/f1p42/1430
			i1.0_HQ_c10995/f2p4/1460	i1.0_HQ_c12188/f1p42/1430	i1.0_HQ_c15038/f1p23/1628	i1.0_HQ_c15021/f1p5/1865	i1.0_HQ_c1112/f8p25/1490	i1.0_HQ_c12150/f1p110/1337	i1.0_HQ_c14390/f1p7/1644	i1.0_HQ_c1811/f5p21/1644	i1.0_HQ_c2602/f1p6/1626	i1.0_HQ_c1804/f3p23/1701	i1.0_HQ_c11103/f1p3/1464	i1.0_HQ_c12265/f1p4/1540
			i1.0_HQ_c11037/f3p5/1478	i1.0_HQ_c12265/f1p4/1540	i1.0_HQ_c1616/f3p18/1356	i1.0_HQ_c15053/f1p8/1317	i1.0_HQ_c11145/f1p4/1789	i1.0_HQ_c12188/f1p42/1430	i1.0_HQ_c14395/f1p6/1378	i1.0_HQ_c2042/f2p38/1874	i1.0_HQ_c2882/f1p3/1672	i1.0_HQ_c1986/f3p41/1519	i1.0_HQ_c11123/f1p0/1888	i1.0_HQ_c1240/f7p18/1580
			i1.0_HQ_c1104/f7p9/1539	i1.0_HQ_c1240/f7p18/1580	i1.0_HQ_c1800/f3p14/1983	i1.0_HQ_c1509/f3p20/1705	i1.0_HQ_c11246/f1p2/1519	i1.0_HQ_c12192/f1p71/1546	i1.0_HQ_c1447/f5p10/1783	i1.0_HQ_c2320/f2p4/1586	i1.0_HQ_c3262/f1p13/1772	i1.0_HQ_c2042/f2p38/1874	i1.0_HQ_c1112/f8p25/1490	i1.0_HQ_c12460/f1p3/1403
			i1.0_HQ_c11094/f1p8/1527	i1.0_HQ_c12460/f1p3/1403	i1.0_HQ_c1879/f2p16/1326	i1.0_HQ_c15138/f1p5/1347	i1.0_HQ_c11326/f1p0/1284	i1.0_HQ_c12265/f1p4/1540	i1.0_HQ_c14604/f1p17/1632	i1.0_HQ_c2760/f1p10/1642	i1.0_HQ_c3365/f1p1/1587	i1.0_HQ_c2195/f3p7/1516	i1.0_HQ_c11145/f1p4/1789	i1.0_HQ_c12488/f1p1/1400
			i1.0_HQ_c11103/f1p3/1464	i1.0_HQ_c12694/f1p3/1962	i1.0_HQ_c2042/f2p38/1874	i1.0_HQ_c15460/f119p200/2004	i1.0_HQ_c1133/f7p16/1849	i1.0_HQ_c1240/f7p18/1580	i1.0_HQ_c14815/f1p1/1913	i1.0_HQ_c2855/f2p10/1909	i1.0_HQ_c3487/f1p0/1730	i1.0_HQ_c2476/f3p6/1989	i1.0_HQ_c11165/f1p6/1704	i1.0_HQ_c12694/f1p3/1962
			i1.0_HQ_c11123/f1p0/1888	i1.0_HQ_c12725/f1p12/1511	i1.0_HQ_c2087/f2p16/1669	i1.0_HQ_c1548/f2p8/1465	i1.0_HQ_c11345/f1p0/1452	i1.0_HQ_c12460/f1p3/1403	i1.0_HQ_c14826/f1p1/1456	i1.0_HQ_c2950/f1p12/1946	i1.0_HQ_c3674/f1p5/1509	i1.0_HQ_c2915/f1p39/1867	i1.0_HQ_c11245/f1p3/1854	i1.0_HQ_c12725/f1p12/1511
			i1.0_HQ_c1112/f8p25/1490	i1.0_HQ_c1284/f4p20/1702	i1.0_HQ_c2205/f3p9/1901	i1.0_HQ_c15523/f2p3/1352	i1.0_HQ_c11347/f1p5/1507	i1.0_HQ_c12488/f1p1/1400	i1.0_HQ_c14944/f1p5/1741	i1.0_HQ_c2976/f1p7/1453	i1.0_HQ_c3843/f1p407/1709	i1.0_HQ_c2976/f1p7/1453	i1.0_HQ_c11246/f1p2/1519	i1.0_HQ_c1273/f6p1/1332
			i1.0_HQ_c11145/f1p4/1789	i1.0_HQ_c1297/f7p9/1597	i1.0_HQ_c2206/f4p32/1841	i1.0_HQ_c1582/f3p18/1572	i1.0_HQ_c11669/f3p69/1570	i1.0_HQ_c12694/f1p3/1962	i1.0_HQ_c14995/f1p5/1950	i1.0_HQ_c3177/f1p11/1576	i1.0_HQ_c3857/f1p2/1446	i1.0_HQ_c3021/f1p4/1759	i1.0_HQ_c11298/f1p8/1819	i1.0_HQ_c1284/f4p20/1702
			i1.0_HQ_c11165/f1p6/1704	i1.0_HQ_c1328/f6p9/1486	i1.0_HQ_c2320/f2p4/1586	i1.0_HQ_c1647/f3p11/1505	i1.0_HQ_c11787/f90p153/1438	i1.0_HQ_c12725/f1p12/1511	i1.0_HQ_c15021/f1p5/1865	i1.0_HQ_c3581/f1p8/2000	i1.0_HQ_c4279/f1p1/1934	i1.0_HQ_c3135/f1p6/1665	i1.0_HQ_c11315/f1p9/1664	i1.0_HQ_c1297/f7p9/1597
			i1.0_HQ_c11205/f1p6/1821	i1.0_HQ_c13309/f1p8/1977	i1.0_HQ_c2602/f1p6/1626	i1.0_HQ_c1696/f3p31/1982	i1.0_HQ_c1181/f8p28/1958	i1.0_HQ_c1297/f7p9/1597	i1.0_HQ_c1509/f3p20/1705	i1.0_HQ_c3807/f1p2/1238	i1.0_HQ_c4323/f1p12/1879	i1.0_HQ_c3177/f1p11/1576	i1.0_HQ_c1133/f7p16/1849	i1.0_HQ_c13103/f1p5/1671
			i1.0_HQ_c11245/f1p3/1854	i1.0_HQ_c13344/f1p0/1370	i1.0_HQ_c2760/f1p10/1642	i1.0_HQ_c1804/f3p23/1701	i1.0_HQ_c11878/f2p5/1360	i1.0_HQ_c1328/f6p9/1486	i1.0_HQ_c15211/f1p6/1497	i1.0_HQ_c3948/f1p5/1344	i1.0_HQ_c4388/f1p5/1616	i1.0_HQ_c3385/f1p6/1365	i1.0_HQ_c11345/f1p0/1452	i1.0_HQ_c1328/f6p9/1486
			i1.0_HQ_c11246/f1p2/1519	i1.0_HQ_c13565/f1p9/1547	i1.0_HQ_c2855/f2p10/1909	i1.0_HQ_c1933/f2p13/1760	i1.0_HQ_c11879/f2p1/1407	i1.0_HQ_c13309/f1p8/1977	i1.0_HQ_c15254/f1p12/1577	i1.0_HQ_c4211/f1p2/1331	i1.0_HQ_c4691/f3p33/1771	i1.0_HQ_c3495/f4p7/1465	i1.0_HQ_c11347/f1p5/1507	i1.0_HQ_c13309/f1p8/1977
			i1.0_HQ_c11293/f1p0/1611	i1.0_HQ_c13838/f1p10/1975	i1.0_HQ_c3262/f1p13/1772	i1.0_HQ_c2081/f8p11/1612	i1.0_HQ_c11895/f2p21/1397	i1.0_HQ_c13318/f1p2/1942	i1.0_HQ_c15463/f4p34/1990	i1.0_HQ_c4369/f2p3/1456	i1.0_HQ_c5016/f1p8/1720	i1.0_HQ_c3521/f1p9/1468	i1.0_HQ_c11669/f3p69/1570	i1.0_HQ_c13318/f1p2/1942
			i1.0_HQ_c11315/f1p9/1664	i1.0_HQ_c14029/f1p4/1646	i1.0_HQ_c3277/f2p0/1664	i1.0_HQ_c2186/f3p3/1274	i1.0_HQ_c11901/f2p4/1465	i1.0_HQ_c13344/f1p0/1370	i1.0_HQ_c1546/f6p10/1453	i1.0_HQ_c4708/f1p16/1832	i1.0_HQ_c5263/f1p0/1568	i1.0_HQ_c4179/f1p4/1244	i1.0_HQ_c11796/f15p86/1734	i1.0_HQ_c13343/f1p6/1601
			i1.0_HQ_c11319/f1p1/1503	i1.0_HQ_c14033/f1p3/1937	i1.0_HQ_c4095/f1p2/1180	i1.0_HQ_c2232/f5p14/1342	i1.0_HQ_c11905/f2p8/1448	i1.0_HQ_c13409/f1p3/1334	i1.0_HQ_c1548/f2p8/1465	i1.0_HQ_c4969/f1p3/1651	i1.0_HQ_c5356/f3p19/1989	i1.0_HQ_c4211/f1p2/1331	i1.0_HQ_c1181/f8p28/1958	i1.0_HQ_c13344/f1p0/1370
			i1.0_HQ_c1133/f7p16/1849	i1.0_HQ_c14071/f1p0/1985	i1.0_HQ_c4969/f1p3/1651	i1.0_HQ_c2342/f5p12/1739	i1.0_HQ_c11968/f1p5/1845	i1.0_HQ_c13565/f1p9/1547	i1.0_HQ_c1582/f3p18/1572	i1.0_HQ_c5225/f1p2/1474	i1.0_HQ_c5380/f2p3/1903	i1.0_HQ_c4235/f1p8/1654	i1.0_HQ_c11851/f2p10/1662	i1.0_HQ_c13565/f1p9/1547
			i1.0_HQ_c11347/f1p5/1507	i1.0_HQ_c14505/f1p0/1931	i1.0_HQ_c5380/f2p3/1903	i1.0_HQ_c2476/f3p6/1989	i1.0_HQ_c11970/f1p5/1851	i1.0_HQ_c1358/f5p14/1447	i1.0_HQ_c1647/f3p11/1505	i1.0_HQ_c5380/f2p3/1903	i1.0_HQ_c5516/f1p8/1264	i1.0_HQ_c4293/f1p12/1890	i1.0_HQ_c11865/f2p2/1616	i1.0_HQ_c13835/f1p4/1939
			i1.0_HQ_c11669/f3p69/1570	i1.0_HQ_c14509/f1p11/1496	i1.0_HQ_c5588/f1p0/1668	i1.0_HQ_c2576/f1p3/1781	i1.0_HQ_c11975/f1p19/1891	i1.0_HQ_c13835/f1p4/1939	i1.0_HQ_c1658/f3p19/1799	i1.0_HQ_c6703/f1p2/1461	i1.0_HQ_c554/f44p46/1347	i1.0_HQ_c4369/f2p3/1456	i1.0_HQ_c11878/f2p5/1360	i1.0_HQ_c13838/f1p10/1975
			i1.0_HQ_c1181/f8p28/1958	i1.0_HQ_c14535/f1p39/1945	i1.0_HQ_c5976/f2p21/1827	i1.0_HQ_c2635/f1p10/1771	i1.0_HQ_c12072/f1p1/1500	i1.0_HQ_c13911/f1p1/1426	i1.0_HQ_c1696/f3p31/1982	i1.0_HQ_c6725/f1p6/1486	i1.0_HQ_c5885/f1p5/1529	i1.0_HQ_c4413/f1p2/1629	i1.0_HQ_c11879/f2p1/1407	i1.0_HQ_c13911/f1p1/1426
			i1.0_HQ_c11851/f2p10/1662	i1.0_HQ_c14537/f1p1/1642	i1.0_HQ_c6736/f1p15/1950	i1.0_HQ_c2915/f1p39/1867	i1.0_HQ_c12098/f1p7/1501	i1.0_HQ_c14033/f1p3/1937	i1.0_HQ_c1749/f3p6/1467	i1.0_HQ_c6736/f1p15/1950	i1.0_HQ_c5976/f2p21/1827	i1.0_HQ_c4582/f1p13/1365	i1.0_HQ_c11895/f2p21/1397	i1.0_HQ_c14033/f1p3/1937
			i1.0_HQ_c11878/f2p5/1360	i1.0_HQ_c14717/f1p0/1287	i1.0_HQ_c7300/f1p2/1365	i1.0_HQ_c2958/f1p0/1483	i1.0_HQ_c12124/f1p14/1682	i1.0_HQ_c14071/f1p0/1985	i1.0_HQ_c1796/f3p39/1908	i1.0_HQ_c7018/f1p31/1728	i1.0_HQ_c6253/f1p11/1940	i1.0_HQ_c4708/f1p16/1832	i1.0_HQ_c11901/f2p4/1465	i1.0_HQ_c14071/f1p0/1985
			i1.0_HQ_c11879/f2p1/1407	i1.0_HQ_c14768/f1p1/1678	i1.0_HQ_c7387/f1p8/1574	i1.0_HQ_c3013/f1p2/1230	i1.0_HQ_c12158/f1p1/1475	i1.0_HQ_c14395/f1p6/1378	i1.0_HQ_c1911/f2p7/1770	i1.0_HQ_c7230/f1p1/1357	i1.0_HQ_c6601/f1p1/1385	i1.0_HQ_c4900/f1p18/1479	i1.0_HQ_c11905/f2p8/1448	i1.0_HQ_c14419/f1p41/1948
			i1.0_HQ_c11895/f2p21/1397	i1.0_HQ_c14770/f1p19/1573	i1.0_HQ_c8020/f1p2/1705	i1.0_HQ_c3021/f1p4/1759	i1.0_HQ_c12224/f1p11/1555	i1.0_HQ_c14419/f1p41/1948	i1.0_HQ_c2081/f8p11/1612	i1.0_HQ_c7356/f1p3/1312	i1.0_HQ_c6722/f1p19/1700	i1.0_HQ_c4911/f1p11/1398	i1.0_HQ_c11968/f1p5/1845	i1.0_HQ_c14490/f1p49/1423
			i1.0_HQ_c11901/f2p4/1465	i1.0_HQ_c14944/f1p5/1741	i1.0_HQ_c8061/f1p6/1212	i1.0_HQ_c3023/f1p1/1618	i1.0_HQ_c12233/f1p1/1526	i1.0_HQ_c14490/f1p49/1423	i1.0_HQ_c2186/f3p3/1274	i1.0_HQ_c7594/f1p3/1390	i1.0_HQ_c7300/f1p2/1365	i1.0_HQ_c4994/f1p5/1438	i1.0_HQ_c11975/f1p19/1891	i1.0_HQ_c14509/f1p11/1496
			i1.0_HQ_c11905/f2p8/1448	i1.0_HQ_c15099/f1p0/1777	i1.0_HQ_c8063/f1p22/1900	i1.0_HQ_c3135/f1p6/1665	i1.0_HQ_c12248/f1p2/1990	i1.0_HQ_c14509/f1p11/1496	i1.0_HQ_c2342/f5p12/1739	i1.0_HQ_c7630/f1p6/1821	i1.0_HQ_c7334/f1p6/1404	i1.0_HQ_c5048/f1p11/1871	i1.0_HQ_c1202/f6p23/1996	i1.0_HQ_c14535/f1p39/1945
			i1.0_HQ_c11968/f1p5/1845	i1.0_HQ_c15104/f1p0/1419	i1.0_HQ_c8235/f1p21/1630	i1.0_HQ_c3495/f4p7/1465	i1.0_HQ_c12269/f1p33/1268	i1.0_HQ_c14535/f1p39/1945	i1.0_HQ_c2576/f1p3/1781	i1.0_HQ_c8020/f1p2/1705	i1.0_HQ_c7339/f1p29/1993	i1.0_HQ_c5083/f1p5/1906	i1.0_HQ_c12072/f1p1/1500	i1.0_HQ_c14537/f1p1/1642
			i1.0_HQ_c11975/f1p19/1891	i1.0_HQ_c1538/f4p5/1587	i1.0_HQ_c8297/f1p7/1849	i1.0_HQ_c3521/f1p9/1468	i1.0_HQ_c12304/f1p0/1386	i1.0_HQ_c14537/f1p1/1642	i1.0_HQ_c2882/f1p3/1672	i1.0_HQ_c8061/f1p6/1212	i1.0_HQ_c7387/f1p8/1574	i1.0_HQ_c5225/f1p2/1474	i1.0_HQ_c12076/f1p0/1208	i1.0_HQ_c1464/f4p7/1775
			i1.0_HQ_c12064/f1p3/1390	i1.0_HQ_c153/f32p39/1401	i1.0_HQ_c8486/f1p28/1270	i1.0_HQ_c3641/f1p8/1519	i1.0_HQ_c12344/f1p14/1665	i1.0_HQ_c1464/f4p7/1775	i1.0_HQ_c2958/f1p0/1483	i1.0_HQ_c8277/f2p1/1398	i1.0_HQ_c7776/f1p16/1454	i1.0_HQ_c5437/f1p3/1430	i1.0_HQ_c12098/f1p7/1501	i1.0_HQ_c14717/f1p0/1287
			i1.0_HQ_c12072/f1p1/1500	i1.0_HQ_c1809/f2p2/1515	i1.0_HQ_c8533/f1p2/1554	i1.0_HQ_c4179/f1p4/1244	i1.0_HQ_c12350/f1p1/1316	i1.0_HQ_c14717/f1p0/1287	i1.0_HQ_c2989/f1p1/1380	i1.0_HQ_c8297/f1p7/1849	i1.0_HQ_c7998/f1p3/1534	i1.0_HQ_c5522/f1p9/1584	i1.0_HQ_c12114/f1p9/1608	i1.0_HQ_c14768/f1p1/1678
			i1.0_HQ_c12076/f1p0/1208	i1.0_HQ_c1902/f2p2/1543	i1.0_HQ_c8752/f1p2/1873	i1.0_HQ_c4208/f1p1/1633	i1.0_HQ_c12356/f1p1/1699	i1.0_HQ_c14768/f1p1/1678	i1.0_HQ_c3013/f1p2/1230	i1.0_HQ_c8352/f1p11/1604	i1.0_HQ_c8018/f1p8/1542	i1.0_HQ_c5599/f1p10/1438	i1.0_HQ_c12124/f1p14/1682	i1.0_HQ_c14770/f1p19/1573
			i1.0_HQ_c12098/f1p7/1501	i1.0_HQ_c1939/f3p20/1831	i1.0_HQ_c9088/f1p130/1949	i1.0_HQ_c4235/f1p8/1654	i1.0_HQ_c1239/f5p4/1747	i1.0_HQ_c14770/f1p19/1573	i1.0_HQ_c3023/f1p1/1618	i1.0_HQ_c8486/f1p28/1270	i1.0_HQ_c8063/f1p22/1900	i1.0_HQ_c5699/f1p1/1699	i1.0_HQ_c12158/f1p1/1475	i1.0_HQ_c14840/f1p16/1597
			i1.0_HQ_c12124/f1p14/1682	i1.0_HQ_c1970/f2p9/1817	i1.0_HQ_c9279/f1p8/1572	i1.0_HQ_c4293/f1p12/1890	i1.0_HQ_c12522/f1p12/2011	i1.0_HQ_c14944/f1p5/1741	i1.0_HQ_c3365/f1p1/1587	i1.0_HQ_c8533/f1p2/1554	i1.0_HQ_c8135/f1p0/1313	i1.0_HQ_c5724/f3p5/1707	i1.0_HQ_c12233/f1p1/1526	i1.0_HQ_c15061/f1p2/1462
			i1.0_HQ_c12233/f1p1/1526	i1.0_HQ_c1980/f2p11/1959	i1.0_HQ_c9342/f1p22/1554	i1.0_HQ_c4413/f1p2/1629	i1.0_HQ_c12539/f1p4/1507	i1.0_HQ_c15099/f1p0/1777	i1.0_HQ_c3487/f1p0/1730	i1.0_HQ_c8752/f1p2/1873	i1.0_HQ_c8152/f1p1/1720	i1.0_HQ_c6113/f1p4/1849	i1.0_HQ_c12254/f1p3/1372	i1.0_HQ_c15099/f1p0/1777
			i1.0_HQ_c12248/f1p2/1990	i1.0_HQ_c2101/f3p2/1759	i1.0_HQ_c9366/f1p8/1482	i1.0_HQ_c4582/f1p13/1365	i1.0_HQ_c1254/f5p4/1308	i1.0_HQ_c1509/f3p20/1705	i1.0_HQ_c3674/f1p5/1509	i1.0_HQ_c8753/f1p18/1704	i1.0_HQ_c8235/f1p21/1630	i1.0_HQ_c6147/f1p5/1596	i1.0_HQ_c12304/f1p0/1386	i1.0_HQ_c15104/f1p0/1419
			i1.0_HQ_c12254/f1p3/1372	i1.0_HQ_c2467/f2p7/1727	i1.0_HQ_c9374/f1p3/1415	i1.0_HQ_c4716/f1p230/1738	i1.0_HQ_c12553/f1p37/1516	i1.0_HQ_c15104/f1p0/1419	i1.0_HQ_c3843/f1p407/1709	i1.0_HQ_c9088/f1p130/1949	i1.0_HQ_c8285/f1p5/1718	i1.0_HQ_c6308/f1p4/1915	i1.0_HQ_c12334/f1p5/1880	i1.0_HQ_c15157/f1p1/1429
			i1.0_HQ_c12334/f1p5/1880	i1.0_HQ_c2649/f1p0/1682	i1.0_HQ_c9693/f1p14/1661	i1.0_HQ_c4911/f1p11/1398	i1.0_HQ_c12645/f1p46/1340	i1.0_HQ_c15297/f5p38/1498	i1.0_HQ_c3857/f1p2/1446	i1.0_HQ_c9181/f1p7/1710	i1.0_HQ_c878/f16p45/1683	i1.0_HQ_c6418/f1p5/1893	i1.0_HQ_c12344/f1p14/1665	i1.0_HQ_c15297/f5p38/1498
			i1.0_HQ_c12344/f1p14/1665	i1.0_HQ_c2700/f2p7/1674	i1.0_HQ_c9854/f1p44/1363	i1.0_HQ_c4994/f1p5/1438	i1.0_HQ_c12672/f1p4/1736	i1.0_HQ_c1538/f4p5/1587	i1.0_HQ_c3985/f1p1/1296	i1.0_HQ_c9247/f1p2/1988	i1.0_HQ_c9007/f1p2/1405	i1.0_HQ_c6703/f1p2/1461	i1.0_HQ_c12350/f1p1/1316	i1.0_HQ_c1538/f4p5/1587
			i1.0_HQ_c12350/f1p1/1316	i1.0_HQ_c2727/f1p1/1367	i1.0_LQ_c10136/f1p8/1619	i1.0_HQ_c5083/f1p5/1906	i1.0_HQ_c12695/f1p12/1987	i1.0_HQ_c153/f32p39/1401	i1.0_HQ_c4208/f1p1/1633	i1.0_HQ_c9279/f1p8/1572	i1.0_HQ_c9263/f1p14/1560	i1.0_HQ_c6725/f1p6/1486	i1.0_HQ_c12356/f1p1/1699	i1.0_HQ_c153/f32p39/1401
			i1.0_HQ_c12356/f1p1/1699	i1.0_HQ_c2904/f1p0/1981	i1.0_LQ_c11992/f1p3/1840	i1.0_HQ_c5437/f1p3/1430	i1.0_HQ_c12710/f1p84/1965	i1.0_HQ_c1548/f2p8/1465	i1.0_HQ_c4279/f1p1/1934	i1.0_HQ_c9366/f1p8/1482	i1.0_HQ_c9374/f1p3/1415	i1.0_HQ_c6939/f1p20/1924	i1.0_HQ_c1239/f5p4/1747	i1.0_HQ_c15520/f1p29/1861
			i1.0_HQ_c1239/f5p4/1747	i1.0_HQ_c2919/f1p2/1976	i1.0_LQ_c12038/f1p2/1873	i1.0_HQ_c5445/f1p2/1236	i1.0_HQ_c12750/f1p3/1621	i1.0_HQ_c1607/f3p6/1467	i1.0_HQ_c4323/f1p12/1879	i1.0_HQ_c9446/f2p3/1387	i1.0_HQ_c955/f17p34/1419	i1.0_HQ_c7018/f1p31/1728	i1.0_HQ_c12400/f1p9/1612	i1.0_HQ_c1607/f3p6/1467
			i1.0_HQ_c12400/f1p9/1612	i1.0_HQ_c3025/f1p23/2012	i1.0_LQ_c12579/f1p1/1861	i1.0_HQ_c5465/f1p3/1253	i1.0_HQ_c1277/f5p13/1431	i1.0_HQ_c1657/f5p2/1289	i1.0_HQ_c4388/f1p5/1616	i1.0_HQ_c9491/f1p4/1863	i1.0_HQ_c9694/f2p0/1296	i1.0_HQ_c7151/f1p2/1980	i1.0_HQ_c12522/f1p12/2011	i1.0_HQ_c1657/f5p2/1289
			i1.0_HQ_c12522/f1p12/2011	i1.0_HQ_c3052/f1p6/1200	i1.0_LQ_c13125/f1p7/1777	i1.0_HQ_c5476/f1p9/1646	i1.0_HQ_c12883/f1p10/1990	i1.0_HQ_c1749/f3p6/1467	i1.0_HQ_c4716/f1p230/1738	i1.0_HQ_c9693/f1p14/1661	i1.0_HQ_c9929/f1p7/1642	i1.0_HQ_c7230/f1p1/1357	i1.0_HQ_c1254/f5p4/1308	i1.0_HQ_c1677/f4p13/1937
			i1.0_HQ_c1254/f5p4/1308	i1.0_HQ_c3262/f1p13/1772	i1.0_LQ_c13293/f1p0/1604	i1.0_HQ_c5699/f1p1/1699	i1.0_HQ_c12941/f1p1/1434	i1.0_HQ_c1804/f3p23/1701	i1.0_HQ_c4994/f1p5/1438	i1.0_HQ_c9854/f1p44/1363	i1.0_LQ_c10355/f1p1/1572	i1.0_HQ_c7503/f1p10/1796	i1.0_HQ_c12553/f1p37/1516	i1.0_HQ_c1804/f3p23/1701
			i1.0_HQ_c12553/f1p37/1516	i1.0_HQ_c3360/f1p3/1373	i1.0_LQ_c14217/f1p4/2001	i1.0_HQ_c5856/f1p1/1871	i1.0_HQ_c12984/f1p10/1750	i1.0_HQ_c1809/f2p2/1515	i1.0_HQ_c5016/f1p8/1720	i1.0_LQ_c10136/f1p8/1619	i1.0_LQ_c10649/f1p21/1991	i1.0_HQ_c7594/f1p3/1390	i1.0_HQ_c12645/f1p46/1340	i1.0_HQ_c1809/f2p2/1515
			i1.0_HQ_c12604/f1p2/1954	i1.0_HQ_c3406/f1p26/1483	i1.0_LQ_c14293/f1p15/1805	i1.0_HQ_c6113/f1p4/1849	i1.0_HQ_c12988/f1p8/1509	i1.0_HQ_c1910/f3p5/1346	i1.0_HQ_c5038/f1p7/1842	i1.0_LQ_c10473/f1p1/1986	i1.0_LQ_c12579/f1p1/1861	i1.0_HQ_c7630/f1p6/1821	i1.0_HQ_c12672/f1p4/1736	i1.0_HQ_c1811/f5p21/1644
			i1.0_HQ_c12672/f1p4/1736	i1.0_HQ_c3453/f1p1/1594	i1.0_LQ_c14536/f1p1/1256	i1.0_HQ_c6119/f1p7/1604	i1.0_HQ_c13014/f1p3/1377	i1.0_HQ_c1939/f3p20/1831	i1.0_HQ_c5342/f1p8/1890	i1.0_LQ_c12038/f1p2/1873	i1.0_LQ_c13010/f1p0/1956	i1.0_HQ_c7736/f1p10/1960	i1.0_HQ_c12695/f1p12/1987	i1.0_HQ_c1939/f3p20/1831
			i1.0_HQ_c12710/f1p84/1965	i1.0_HQ_c3479/f1p1/1482	i1.0_LQ_c15056/f1p13/1368	i1.0_HQ_c6147/f1p5/1596	i1.0_HQ_c13024/f1p1/1754	i1.0_HQ_c1970/f2p9/1817	i1.0_HQ_c5356/f3p19/1989	i1.0_LQ_c13125/f1p7/1777	i1.0_LQ_c13088/f1p2/1377	i1.0_HQ_c7769/f1p21/1537	i1.0_HQ_c12710/f1p84/1965	i1.0_HQ_c1970/f2p9/1817
			i1.0_HQ_c12750/f1p3/1621	i1.0_HQ_c3618/f1p38/1479	i1.0_LQ_c2966/f1p19/1300	i1.0_HQ_c6262/f1p2/1965	i1.0_HQ_c13048/f1p17/1790	i1.0_HQ_c2101/f3p2/1759	i1.0_HQ_c5445/f1p2/1236	i1.0_LQ_c13215/f1p1/2014	i1.0_LQ_c13640/f1p18/1208	i1.0_HQ_c7797/f1p0/1675	i1.0_HQ_c12750/f1p3/1621	i1.0_HQ_c1980/f2p11/1959
			i1.0_HQ_c1277/f5p13/1431	i1.0_HQ_c3705/f1p26/1653	i1.0_LQ_c3020/f1p0/1420	i1.0_HQ_c6373/f1p7/1952	i1.0_HQ_c13062/f1p6/1776	i1.0_HQ_c2467/f2p7/1727	i1.0_HQ_c5465/f1p3/1253	i1.0_LQ_c13293/f1p0/1604	i1.0_LQ_c13685/f1p4/1691	i1.0_HQ_c8174/f1p14/1849	i1.0_HQ_c1277/f5p13/1431	i1.0_HQ_c1986/f3p41/1519
			i1.0_HQ_c12858/f1p7/1312	i1.0_HQ_c3707/f1p1/1741	i1.0_LQ_c3110/f1p14/1701	i1.0_HQ_c6788/f2p0/1447	i1.0_HQ_c1306/f7p17/1547	i1.0_HQ_c2538/f1p3/1199	i1.0_HQ_c5508/f1p1/1848	i1.0_LQ_c14293/f1p15/1805	i1.0_LQ_c13822/f1p0/1463	i1.0_HQ_c8297/f1p7/1849	i1.0_HQ_c12858/f1p7/1312	i1.0_HQ_c2042/f2p38/1874
			i1.0_HQ_c12883/f1p10/1990	i1.0_HQ_c3737/f1p1/1680	i1.0_LQ_c3131/f1p4/1556	i1.0_HQ_c6890/f1p4/1435	i1.0_HQ_c13124/f1p3/1871	i1.0_HQ_c2649/f1p0/1682	i1.0_HQ_c5516/f1p8/1264	i1.0_LQ_c14650/f1p0/1961	i1.0_LQ_c14149/f1p3/2018	i1.0_HQ_c8352/f1p11/1604	i1.0_HQ_c12883/f1p10/1990	i1.0_HQ_c2101/f3p2/1759
			i1.0_HQ_c1290/f3p17/1531	i1.0_HQ_c3786/f1p12/1665	i1.0_LQ_c3712/f1p2/1915	i1.0_HQ_c6905/f1p82/1409	i1.0_HQ_c13175/f1p4/1909	i1.0_HQ_c2700/f2p7/1674	i1.0_HQ_c5856/f1p1/1871	i1.0_LQ_c14709/f1p0/1464	i1.0_LQ_c14217/f1p4/2001	i1.0_HQ_c8416/f1p7/1826	i1.0_HQ_c1290/f3p17/1531	i1.0_HQ_c2467/f2p7/1727
			i1.0_HQ_c12941/f1p1/1434	i1.0_HQ_c3807/f1p2/1238	i1.0_LQ_c4423/f1p10/1497	i1.0_HQ_c6939/f1p20/1924	i1.0_HQ_c1317/f4p6/1312	i1.0_HQ_c2727/f1p1/1367	i1.0_HQ_c5885/f1p5/1529	i1.0_LQ_c14729/f1p1/1336	i1.0_LQ_c15076/f1p1/1946	i1.0_HQ_c8486/f1p28/1270	i1.0_HQ_c12940/f1p4/1798	i1.0_HQ_c2538/f1p3/1199
			i1.0_HQ_c12962/f1p7/1383	i1.0_HQ_c3980/f1p8/1547	i1.0_LQ_c4807/f1p7/1674	i1.0_HQ_c7080/f1p3/1581	i1.0_HQ_c13248/f1p4/1370	i1.0_HQ_c2904/f1p0/1981	i1.0_HQ_c5888/f1p5/1799	i1.0_LQ_c15063/f1p2/1488	i1.0_LQ_c1919/f2p9/1345	i1.0_HQ_c8596/f1p3/1348	i1.0_HQ_c12941/f1p1/1434	i1.0_HQ_c2649/f1p0/1682
			i1.0_HQ_c12984/f1p10/1750	i1.0_HQ_c4123/f1p2/1788	i1.0_LQ_c5394/f1p43/1449	i1.0_HQ_c7151/f1p2/1980	i1.0_HQ_c13250/f1p5/1344	i1.0_HQ_c2919/f1p2/1976	i1.0_HQ_c6119/f1p7/1604	i1.0_LQ_c2025/f2p12/1676	i10_LQ_c24/f1p7/10139	i1.0_HQ_c8703/f1p3/1603	i1.0_HQ_c12984/f1p10/1750	i1.0_HQ_c2700/f2p7/1674
			i1.0_HQ_c12988/f1p8/1509	i1.0_HQ_c4180/f1p8/1912	i1.0_LQ_c5714/f1p8/1394	i1.0_HQ_c7478/f1p8/1595	i1.0_HQ_c1329/f10p8/1401	i1.0_HQ_c3021/f1p4/1759	i1.0_HQ_c6253/f1p11/1940	i1.0_LQ_c2966/f1p19/1300	i1.0_LQ_c2725/f1p0/1273	i1.0_HQ_c8753/f1p18/1704	i1.0_HQ_c12988/f1p8/1509	i1.0_HQ_c2727/f1p1/1367
			i1.0_HQ_c13014/f1p3/1377	i1.0_HQ_c4198/f1p2/1512	i1.0_LQ_c5779/f1p1/1332	i1.0_HQ_c7503/f1p10/1796	i1.0_HQ_c1339/f5p7/1795	i1.0_HQ_c3025/f1p23/2012	i1.0_HQ_c6262/f1p2/1965	i1.0_LQ_c3020/f1p0/1420	i1.0_LQ_c3131/f1p4/1556	i1.0_HQ_c9030/f1p12/1448	i1.0_HQ_c13014/f1p3/1377	i1.0_HQ_c2904/f1p0/1981
			i1.0_HQ_c13040/f1p10/1894	i1.0_HQ_c4221/f1p8/1635	i1.0_LQ_c5850/f1p0/1377	i1.0_HQ_c7583/f1p6/1800	i1.0_HQ_c13478/f1p2/1847	i1.0_HQ_c3052/f1p6/1200	i1.0_HQ_c6373/f1p7/1952	i1.0_LQ_c3110/f1p14/1701	i1.0_LQ_c3868/f1p0/1733	i1.0_HQ_c914/f14p34/1503	i1.0_HQ_c13040/f1p10/1894	i1.0_HQ_c2919/f1p2/1976
			i1.0_HQ_c13056/f1p0/1387	i1.0_HQ_c4301/f1p1/1819	i1.0_LQ_c6149/f1p0/1983	i1.0_HQ_c7736/f1p10/1960	i1.0_HQ_c13505/f1p1/1530	i1.0_HQ_c3135/f1p6/1665	i1.0_HQ_c6601/f1p1/1385	i1.0_LQ_c3133/f1p3/1562	i1.0_LQ_c4807/f1p7/1674	i1.0_HQ_c9247/f1p2/1988	i1.0_HQ_c13056/f1p0/1387	i1.0_HQ_c3021/f1p4/1759
			i1.0_HQ_c13062/f1p6/1776	i1.0_HQ_c4323/f1p12/1879	i1.0_LQ_c7460/f1p1/1845	i1.0_HQ_c8094/f1p2/1262	i1.0_HQ_c13514/f1p10/1510	i1.0_HQ_c3219/f1p1/1759	i1.0_HQ_c6700/f2p8/1559	i1.0_LQ_c3602/f1p9/1702	i1.0_LQ_c5714/f1p8/1394	i1.0_HQ_c9268/f1p9/1489	i1.0_HQ_c1306/f7p17/1547	i1.0_HQ_c3025/f1p23/2012
			i1.0_HQ_c1306/f7p17/1547	i1.0_HQ_c4332/f1p31/1374	i1.0_LQ_c8033/f1p21/1525	i1.0_HQ_c8174/f1p14/1849	i1.0_HQ_c13594/f1p0/1569	i1.0_HQ_c3262/f1p13/1772	i1.0_HQ_c6722/f1p19/1700	i1.0_LQ_c3712/f1p2/1915	i1.0_LQ_c5779/f1p1/1332	i1.0_HQ_c9446/f2p3/1387	i1.0_HQ_c13124/f1p3/1871	i1.0_HQ_c3052/f1p6/1200
			i1.0_HQ_c13124/f1p3/1871	i1.0_HQ_c4364/f1p19/1643	i1.0_LQ_c8708/f1p3/1720	i1.0_HQ_c8314/f2p23/1313	i1.0_HQ_c13598/f1p0/1857	i1.0_HQ_c3360/f1p3/1373	i1.0_HQ_c6788/f2p0/1447	i1.0_LQ_c5394/f1p43/1449	i1.0_LQ_c6340/f1p3/1982	i1.0_HQ_c9466/f1p31/1572	i1.0_HQ_c13157/f1p1/1783	i1.0_HQ_c3135/f1p6/1665
			i1.0_HQ_c1317/f4p6/1312	i1.0_HQ_c4372/f4p8/1593	i1.0_LQ_c9893/f1p1/1393	i1.0_HQ_c8416/f1p7/1826	i1.0_HQ_c13654/f1p6/1969	i1.0_HQ_c3406/f1p26/1483	i1.0_HQ_c6905/f1p82/1409	i1.0_LQ_c5850/f1p0/1377	i1.0_LQ_c7460/f1p1/1845	i1.0_HQ_c9491/f1p4/1863	i1.0_HQ_c1317/f4p6/1312	i1.0_HQ_c3137/f1p15/1779
			i1.0_HQ_c13248/f1p4/1370	i1.0_HQ_c4388/f1p5/1616	i1.1_HQ_c10140/f1p0/1511	i1.0_HQ_c8596/f1p3/1348	i1.0_HQ_c13676/f1p8/1343	i1.0_HQ_c3453/f1p1/1594	i1.0_HQ_c7080/f1p3/1581	i1.0_LQ_c6149/f1p0/1983	i1.0_LQ_c8033/f1p21/1525	i1.0_HQ_c9799/f1p9/1704	i1.0_HQ_c13248/f1p4/1370	i1.0_HQ_c3321/f1p0/1422
			i1.0_HQ_c13274/f1p10/1757	i1.0_HQ_c4446/f1p0/1797	i1.1_HQ_c10220/f1p2/1366	i1.0_HQ_c8694/f1p12/2099	i1.0_HQ_c13700/f1p15/1503	i1.0_HQ_c3479/f1p1/1482	i1.0_HQ_c7339/f1p29/1993	i1.0_LQ_c6744/f1p2/1306	i1.0_LQ_c8119/f1p10/1411	i1.0_LQ_c12107/f1p37/1040	i1.0_HQ_c13274/f1p10/1757	i1.0_HQ_c3360/f1p3/1373
			i1.0_HQ_c1329/f10p8/1401	i1.0_HQ_c4603/f1p22/1446	i1.1_HQ_c10274/f1p3/1782	i1.0_HQ_c8697/f1p8/1817	i1.0_HQ_c13709/f1p11/2006	i1.0_HQ_c3521/f1p9/1468	i1.0_HQ_c7387/f1p8/1574	i1.0_LQ_c6783/f1p0/1485	i1.0_LQ_c8582/f1p1/1746	i1.0_LQ_c12912/f1p1/1632	i1.0_HQ_c1329/f10p8/1401	i1.0_HQ_c3406/f1p26/1483
			i1.0_HQ_c13374/f1p1/1300	i1.0_HQ_c4696/f1p26/1769	i1.1_HQ_c10285/f1p3/1835	i1.0_HQ_c8703/f1p3/1603	i1.0_HQ_c13712/f1p4/1499	i1.0_HQ_c3573/f3p0/1327	i1.0_HQ_c7420/f1p2/1839	i1.0_LQ_c8476/f1p4/1328	i1.0_LQ_c8708/f1p3/1720	i1.0_LQ_c12974/f1p1/1981	i1.0_HQ_c13374/f1p1/1300	i1.0_HQ_c3453/f1p1/1594
			i1.0_HQ_c1339/f5p7/1795	i1.0_HQ_c4860/f1p0/1908	i1.1_HQ_c10334/f2p2/1927	i1.0_HQ_c8915/f1p6/1528	i1.0_HQ_c13735/f1p1/1426	i1.0_HQ_c3618/f1p38/1479	i1.0_HQ_c7478/f1p8/1595	i1.0_LQ_c9696/f1p30/1597	i1.0_LQ_c8885/f1p2/1759	i1.0_LQ_c13215/f1p1/2014	i1.0_HQ_c1339/f5p7/1795	i1.0_HQ_c3479/f1p1/1482
			i1.0_HQ_c13408/f1p9/1798	i1.0_HQ_c4946/f1p4/1530	i1.1_HQ_c10395/f2p5/1530	i1.0_HQ_c9007/f1p2/1405	i1.0_HQ_c1373/f4p6/1485	i1.0_HQ_c3705/f1p26/1653	i1.0_HQ_c7583/f1p6/1800	i1.0_LQ_c9806/f1p1/1577	i1.0_LQ_c9193/f1p2/1650	i1.0_LQ_c13819/f1p5/1720	i1.0_HQ_c13408/f1p9/1798	i1.0_HQ_c3521/f1p9/1468
			i1.0_HQ_c13478/f1p2/1847	i1.0_HQ_c4967/f2p29/1807	i1.1_HQ_c10736/f1p7/1970	i1.0_HQ_c9030/f1p12/1448	i1.0_HQ_c13744/f1p16/2054	i1.0_HQ_c3707/f1p1/1741	i1.0_HQ_c7776/f1p16/1454	i1.0_LQ_c9893/f1p1/1393	i1.0_LQ_c9924/f1p2/1603	i1.0_LQ_c13847/f1p0/1367	i1.0_HQ_c13478/f1p2/1847	i1.0_HQ_c3573/f3p0/1327
			i1.0_HQ_c13514/f1p10/1510	i1.0_HQ_c5135/f1p6/1902	i1.1_HQ_c1081/f6p11/1716	i1.0_HQ_c914/f14p34/1503	i1.0_HQ_c13762/f1p1/1716	i1.0_HQ_c3737/f1p1/1680	i1.0_HQ_c7893/f1p5/1229	i1.1_HQ_c10220/f1p2/1366	i1.1_HQ_c10126/f1p9/1488	i1.0_LQ_c14650/f1p0/1961	i1.0_HQ_c13514/f1p10/1510	i1.0_HQ_c3618/f1p38/1479
			i1.0_HQ_c13594/f1p0/1569	i1.0_HQ_c5356/f3p19/1989	i1.1_HQ_c11060/f1p6/1976	i1.0_HQ_c9268/f1p9/1489	i1.0_HQ_c13777/f1p2/1511	i1.0_HQ_c3786/f1p12/1665	i1.0_HQ_c7986/f1p6/1508	i1.1_HQ_c10274/f1p3/1782	i1.1_HQ_c10140/f1p0/1511	i1.0_LQ_c14709/f1p0/1464	i1.0_HQ_c13523/f1p10/1988	i1.0_HQ_c3705/f1p26/1653
			i1.0_HQ_c13598/f1p0/1857	i1.0_HQ_c5380/f2p3/1903	i1.1_HQ_c11290/f1p1/1520	i1.0_HQ_c9301/f1p17/1641	i1.0_HQ_c13826/f1p1/1649	i1.0_HQ_c3977/f1p1/1627	i1.0_HQ_c7998/f1p3/1534	i1.1_HQ_c10285/f1p3/1835	i1.1_HQ_c10351/f1p5/1286	i1.0_LQ_c15063/f1p2/1488	i1.0_HQ_c13594/f1p0/1569	i1.0_HQ_c3707/f1p1/1741
			i1.0_HQ_c13654/f1p6/1969	i1.0_HQ_c5402/f1p7/1640	i1.1_HQ_c11302/f1p2/1497	i1.0_HQ_c9466/f1p31/1572	i1.0_HQ_c13883/f1p2/1495	i1.0_HQ_c3980/f1p8/1547	i1.0_HQ_c8018/f1p8/1542	i1.1_HQ_c10333/f1p36/1903	i1.1_HQ_c10395/f2p5/1530	i1.0_LQ_c2520/f1p1/1797	i1.0_HQ_c13598/f1p0/1857	i1.0_HQ_c3725/f1p3/1537
			i1.0_HQ_c13664/f1p0/1548	i1.0_HQ_c5606/f1p0/1766	i1.1_HQ_c1152/f7p7/1990	i1.0_LQ_c10681/f1p0/1926	i1.0_HQ_c13886/f1p4/1411	i1.0_HQ_c4013/f1p1/1301	i1.0_HQ_c8094/f1p2/1262	i1.1_HQ_c10363/f1p2/1391	i1.1_HQ_c10641/f1p62/1920	i1.0_LQ_c3133/f1p3/1562	i1.0_HQ_c13611/f1p0/1250	i1.0_HQ_c3737/f1p1/1680
			i1.0_HQ_c13671/f1p2/1454	i1.0_HQ_c5646/f1p0/1731	i1.1_HQ_c11887/f2p2/1909	i1.0_LQ_c12912/f1p1/1632	i1.0_HQ_c13933/f1p1/1598	i1.0_HQ_c4123/f1p2/1788	i1.0_HQ_c8135/f1p0/1313	i1.1_HQ_c10867/f1p20/1947	i1.1_HQ_c10736/f1p7/1970	i1.0_LQ_c3154/f1p1/1750	i1.0_HQ_c13664/f1p0/1548	i1.0_HQ_c3786/f1p12/1665
			i1.0_HQ_c13676/f1p8/1343	i1.0_HQ_c5672/f1p1/1473	i1.1_HQ_c11954/f1p38/1353	i1.0_LQ_c12978/f1p1/1732	i1.0_HQ_c13954/f1p4/1407	i1.0_HQ_c4180/f1p8/1912	i1.0_HQ_c8285/f1p5/1718	i1.1_HQ_c1100/f5p17/1640	i1.1_HQ_c1081/f6p11/1716	i1.0_LQ_c3261/f1p3/1892	i1.0_HQ_c13671/f1p2/1454	i1.0_HQ_c3807/f1p2/1238
			i1.0_HQ_c13700/f1p15/1503	i1.0_HQ_c5710/f1p3/1872	i1.1_HQ_c1218/f7p9/1382	i1.0_LQ_c13819/f1p5/1720	i1.0_HQ_c13956/f1p1/1548	i1.0_HQ_c4198/f1p2/1512	i1.0_HQ_c8314/f2p23/1313	i1.1_HQ_c11064/f1p14/1487	i1.1_HQ_c10928/f1p8/1922	i1.0_LQ_c3602/f1p9/1702	i1.0_HQ_c13676/f1p8/1343	i1.0_HQ_c3924/f1p0/1786
			i1.0_HQ_c13712/f1p4/1499	i1.0_HQ_c5802/f1p2/1400	i1.1_HQ_c12302/f1p8/1798	i1.0_LQ_c13847/f1p0/1367	i1.0_HQ_c14007/f1p15/1539	i1.0_HQ_c4293/f1p12/1890	i1.0_HQ_c857/f16p45/1661	i1.1_HQ_c11289/f1p22/1406	i1.1_HQ_c10968/f1p2/1813	i1.0_LQ_c3941/f1p1/1306	i1.0_HQ_c13684/f2p4/1681	i1.0_HQ_c3980/f1p8/1547
			i1.0_HQ_c1371/f4p28/1884	i1.0_HQ_c5885/f1p5/1529	i1.1_HQ_c13144/f1p27/1958	i1.0_LQ_c13986/f1p1/1471	i1.0_HQ_c14032/f1p9/1431	i1.0_HQ_c4301/f1p1/1819	i1.0_HQ_c8697/f1p8/1817	i1.1_HQ_c11290/f1p1/1520	i1.1_HQ_c10972/f1p44/1521	i1.0_LQ_c4107/f1p0/1461	i1.0_HQ_c13700/f1p15/1503	i1.0_HQ_c4013/f1p1/1301
			i1.0_HQ_c13735/f1p1/1426	i1.0_HQ_c6048/f2p5/1505	i1.1_HQ_c1384/f6p28/1937	i1.0_LQ_c14149/f1p3/2018	i1.0_HQ_c1405/f7p7/1772	i1.0_HQ_c4323/f1p12/1879	i1.0_HQ_c878/f16p45/1683	i1.1_HQ_c11302/f1p2/1497	i1.1_HQ_c11001/f1p56/1692	i1.0_LQ_c4215/f1p8/1816	i1.0_HQ_c13712/f1p4/1499	i1.0_HQ_c4084/f1p1/1360
			i1.0_HQ_c1373/f4p6/1485	i1.0_HQ_c6117/f1p21/1669	i1.1_HQ_c14023/f1p3/1881	i1.0_LQ_c1919/f2p9/1345	i1.0_HQ_c14095/f1p6/1991	i1.0_HQ_c4332/f1p31/1374	i1.0_HQ_c8915/f1p6/1528	i1.1_HQ_c11887/f2p2/1909	i1.1_HQ_c11023/f1p11/1523	i1.0_LQ_c5144/f1p6/1491	i1.0_HQ_c13735/f1p1/1426	i1.0_HQ_c4123/f1p2/1788
			i1.0_HQ_c13747/f1p7/1458	i1.0_HQ_c6134/f1p6/1512	i1.1_HQ_c14522/f1p19/1692	i1.0_LQ_c2520/f1p1/1797	i1.0_HQ_c14098/f1p2/1606	i1.0_HQ_c4364/f1p19/1643	i1.0_HQ_c9007/f1p2/1405	i1.1_HQ_c11954/f1p38/1353	i1.1_HQ_c11074/f1p4/1924	i1.0_LQ_c5528/f1p3/1630	i1.0_HQ_c1373/f4p6/1485	i1.0_HQ_c4166/f1p1/1789
			i1.0_HQ_c13777/f1p2/1511	i1.0_HQ_c6525/f1p2/2029	i1.1_HQ_c14767/f1p144/1932	i1.0_LQ_c2728/f1p0/1366	i1.0_HQ_c14112/f1p5/1759	i1.0_HQ_c4372/f4p8/1593	i1.0_HQ_c9263/f1p14/1560	i1.1_HQ_c12188/f1p8/1732	i1.1_HQ_c11107/f1p27/1821	i1.0_LQ_c6744/f1p2/1306	i1.0_HQ_c13744/f1p16/2054	i1.0_HQ_c4180/f1p8/1912
			i1.0_HQ_c13873/f1p11/1701	i1.0_HQ_c6551/f3p17/1565	i1.1_HQ_c14828/f1p3/1407	i10_LQ_c28/f1p2/10754	i1.0_HQ_c14166/f1p3/1509	i1.0_HQ_c4387/f1p3/1347	i1.0_HQ_c9301/f1p17/1641	i1.1_HQ_c12302/f1p8/1798	i1.1_HQ_c11219/f1p1/1403	i1.0_LQ_c6783/f1p0/1485	i1.0_HQ_c13777/f1p2/1511	i1.0_HQ_c4198/f1p2/1512
			i1.0_HQ_c13886/f1p4/1411	i1.0_HQ_c6554/f1p38/1714	i1.1_HQ_c14920/f1p8/1354	i1.0_LQ_c3154/f1p1/1750	i1.0_HQ_c14279/f1p1/1881	i1.0_HQ_c4446/f1p0/1797	i1.0_HQ_c9374/f1p3/1415	i1.1_HQ_c12349/f1p8/1377	i1.1_HQ_c11301/f1p5/1396	i1.0_LQ_c6946/f1p1/1609	i1.0_HQ_c13827/f1p4/1678	i1.0_HQ_c4221/f1p8/1635
			i1.0_HQ_c13933/f1p1/1598	i1.0_HQ_c6578/f1p0/1347	i1.1_HQ_c15080/f1p0/1703	i1.0_LQ_c3261/f1p3/1892	i1.0_HQ_c1427/f5p21/1871	i1.0_HQ_c4603/f1p22/1446	i1.0_HQ_c955/f17p34/1419	i1.1_HQ_c12436/f1p7/1881	i1.1_HQ_c11388/f1p11/2004	i1.0_LQ_c7129/f1p34/1781	i1.0_HQ_c13845/f1p4/1934	i1.0_HQ_c4293/f1p12/1890
			i1.0_HQ_c13954/f1p4/1407	i1.0_HQ_c6601/f1p1/1385	i1.1_HQ_c15414/f1p4/1632	i1.0_LQ_c3602/f1p9/1702	i1.0_HQ_c14358/f1p19/1567	i1.0_HQ_c4696/f1p26/1769	i1.0_HQ_c9694/f2p0/1296	i1.1_HQ_c12585/f1p2/1432	i1.1_HQ_c1152/f7p7/1990	i1.0_LQ_c7826/f1p4/1722	i1.0_HQ_c13873/f1p11/1701	i1.0_HQ_c4301/f1p1/1819
			i1.0_HQ_c13956/f1p1/1548	i1.0_HQ_c6722/f1p19/1700	i1.1_HQ_c1618/f3p4/1546	i1.0_LQ_c3941/f1p1/1306	i1.0_HQ_c1436/f5p30/1406	i1.0_HQ_c4860/f1p0/1908	i1.0_HQ_c9929/f1p7/1642	i1.1_HQ_c13268/f1p3/1857	i1.1_HQ_c11909/f2p8/1677	i1.0_LQ_c7868/f1p1/1428	i1.0_HQ_c13886/f1p4/1411	i1.0_HQ_c4332/f1p31/1374
			i1.0_HQ_c13984/f1p2/1667	i1.0_HQ_c6736/f1p15/1950	i1.1_HQ_c1867/f2p6/1981	i1.0_LQ_c4215/f1p8/1816	i1.0_HQ_c14429/f1p3/1934	i1.0_HQ_c4930/f1p5/1984	i1.0_LQ_c12423/f1p0/1955	i1.1_HQ_c13282/f1p2/1471	i1.1_HQ_c1218/f7p9/1382	i1.0_LQ_c8476/f1p4/1328	i1.0_HQ_c13933/f1p1/1598	i1.0_HQ_c4364/f1p19/1643
			i1.0_HQ_c14000/f1p2/1622	i1.0_HQ_c6797/f1p10/1432	i1.1_HQ_c1879/f2p5/1487	i1.0_LQ_c5144/f1p6/1491	i1.0_HQ_c1447/f5p10/1783	i1.0_HQ_c4946/f1p4/1530	i1.0_LQ_c13088/f1p2/1377	i1.1_HQ_c13438/f1p1/1900	i1.1_HQ_c12296/f1p12/1793	i1.0_LQ_c8517/f1p0/1745	i1.0_HQ_c13951/f1p5/1268	i1.0_HQ_c4372/f4p8/1593
			i1.0_HQ_c14001/f1p1/1843	i1.0_HQ_c6817/f1p0/1390	i1.1_HQ_c2290/f2p0/1246	i1.0_LQ_c5528/f1p3/1630	i1.0_HQ_c14492/f1p7/1573	i1.0_HQ_c4967/f2p29/1807	i1.0_LQ_c13640/f1p18/1208	i1.1_HQ_c1384/f6p28/1937	i1.1_HQ_c12458/f1p2/1282	i1.0_LQ_c9116/f1p1/1213	i1.0_HQ_c13954/f1p4/1407	i1.0_HQ_c4383/f1p2/1902
			i1.0_HQ_c14007/f1p15/1539	i1.0_HQ_c6934/f1p1/1942	i1.1_HQ_c2638/f1p26/1516	i1.0_LQ_c6946/f1p1/1609	i1.0_HQ_c14547/f1p2/1529	i1.0_HQ_c5356/f3p19/1989	i1.0_LQ_c13685/f1p4/1691	i1.1_HQ_c14597/f1p5/1345	i1.1_HQ_c12462/f1p5/1621	i1.0_LQ_c9371/f1p0/1708	i1.0_HQ_c13956/f1p1/1548	i1.0_HQ_c4446/f1p0/1797
			i1.0_HQ_c14032/f1p9/1431	i1.0_HQ_c6951/f1p2/1490	i1.1_HQ_c2679/f1p6/1845	i1.0_LQ_c7129/f1p34/1781	i1.0_HQ_c14611/f1p8/1169	i1.0_HQ_c5402/f1p7/1640	i1.0_LQ_c13822/f1p0/1463	i1.1_HQ_c14767/f1p144/1932	i1.1_HQ_c12998/f1p51/1956	i1.0_LQ_c9696/f1p30/1597	i1.0_HQ_c14001/f1p1/1843	i1.0_HQ_c4514/f1p1/1417
			i1.0_HQ_c1405/f7p7/1772	i1.0_HQ_c7244/f1p3/1634	i1.1_HQ_c2781/f1p1/1796	i1.0_LQ_c7826/f1p4/1722	i1.0_HQ_c14667/f1p0/1342	i1.0_HQ_c5445/f1p2/1236	i1.0_LQ_c13986/f1p1/1471	i1.1_HQ_c1477/f5p7/1859	i1.1_HQ_c13019/f1p9/1928	i1.0_LQ_c9806/f1p1/1577	i1.0_HQ_c14006/f1p5/1428	i1.0_HQ_c4603/f1p22/1446
			i1.0_HQ_c14112/f1p5/1759	i1.0_HQ_c7279/f1p0/1278	i1.1_HQ_c2849/f1p2/1304	i1.0_LQ_c8517/f1p0/1745	i1.0_HQ_c14691/f1p21/1987	i1.0_HQ_c5510/f1p8/1610	i1.0_LQ_c14149/f1p3/2018	i1.1_HQ_c15068/f1p105/1911	i1.1_HQ_c13144/f1p27/1958	i1.1_HQ_c10026/f1p25/1748	i1.0_HQ_c14032/f1p9/1431	i1.0_HQ_c4612/f1p3/1366
			i1.0_HQ_c14166/f1p3/1509	i1.0_HQ_c7298/f1p2/1954	i1.1_HQ_c2865/f1p6/1523	i1.0_LQ_c8598/f1p2/1717	i1.0_HQ_c14697/f1p11/1969	i1.0_HQ_c5606/f1p0/1766	i1.0_LQ_c15076/f1p1/1946	i1.1_HQ_c15118/f1p24/1761	i1.1_HQ_c1314/f6p26/1934	i1.1_HQ_c10110/f1p79/1722	i1.0_HQ_c1405/f7p7/1772	i1.0_HQ_c4696/f1p26/1769
			i1.0_HQ_c1427/f5p21/1871	i1.0_HQ_c7351/f1p2/1875	i1.1_HQ_c3019/f1p8/1789	i1.0_LQ_c8649/f1p39/1595	i1.0_HQ_c14710/f1p2/1979	i1.0_HQ_c5672/f1p1/1473	i1.0_LQ_c1919/f2p9/1345	i1.1_HQ_c15160/f1p5/1517	i1.1_HQ_c13775/f1p5/1454	i1.1_HQ_c10247/f1p5/1331	i1.0_HQ_c14077/f1p28/1984	i1.0_HQ_c4860/f1p0/1908
			i1.0_HQ_c14316/f1p7/1713	i1.0_HQ_c7461/f1p28/1553	i1.1_HQ_c3872/f1p3/1507	i1.0_LQ_c9116/f1p1/1213	i1.0_HQ_c1484/f6p13/1471	i1.0_HQ_c5710/f1p3/1872	i10_LQ_c24/f1p7/10139	i1.1_HQ_c15414/f1p4/1632	i1.1_HQ_c14023/f1p3/1881	i1.1_HQ_c10333/f1p36/1903	i1.0_HQ_c14083/f1p7/1868	i1.0_HQ_c4946/f1p4/1530
			i1.0_HQ_c14358/f1p19/1567	i1.0_HQ_c7597/f1p2/1895	i1.1_HQ_c4752/f1p5/1676	i1.0_LQ_c9696/f1p30/1597	i1.0_HQ_c14861/f1p2/1343	i1.0_HQ_c5802/f1p2/1400	i1.0_LQ_c2725/f1p0/1273	i1.1_HQ_c1575/f3p6/1291	i1.1_HQ_c14114/f1p6/1843	i1.1_HQ_c10867/f1p20/1947	i1.0_HQ_c14095/f1p6/1991	i1.0_HQ_c4967/f2p29/1807
			i1.0_HQ_c1436/f5p30/1406	i1.0_HQ_c7630/f1p6/1821	i1.1_HQ_c5036/f1p2/1387	i1.1_HQ_c10026/f1p25/1748	i1.0_HQ_c14932/f1p28/1353	i1.0_HQ_c5856/f1p1/1871	i10_LQ_c28/f1p2/10754	i1.1_HQ_c1585/f3p22/1330	i1.1_HQ_c14208/f1p4/1583	i1.1_HQ_c1100/f5p17/1640	i1.0_HQ_c14112/f1p5/1759	i1.0_HQ_c5135/f1p6/1902
			i1.0_HQ_c14375/f1p3/1755	i1.0_HQ_c8050/f1p83/1739	i1.1_HQ_c5348/f1p1/1818	i1.1_HQ_c10446/f1p5/2000	i1.0_HQ_c14995/f1p5/1950	i1.0_HQ_c5885/f1p5/1529	i1.0_LQ_c3868/f1p0/1733	i1.1_HQ_c1734/f4p9/1576	i1.1_HQ_c14522/f1p19/1692	i1.1_HQ_c11087/f1p0/1528	i1.0_HQ_c14166/f1p3/1509	i1.0_HQ_c5402/f1p7/1640
			i1.0_HQ_c14390/f1p7/1644	i1.0_HQ_c8235/f1p21/1630	i1.1_HQ_c5567/f1p11/1478	i1.1_HQ_c10447/f1p12/1986	i1.0_HQ_c15007/f1p8/1971	i1.0_HQ_c6015/f1p3/1355	i1.0_LQ_c4717/f1p3/1827	i1.1_HQ_c1850/f2p2/1744	i1.1_HQ_c14828/f1p3/1407	i1.1_HQ_c11289/f1p22/1406	i1.0_HQ_c14279/f1p1/1881	i1.0_HQ_c5522/f1p9/1584
			i1.0_HQ_c1447/f5p10/1783	i1.0_HQ_c8443/f1p4/1533	i1.1_HQ_c5617/f1p7/1775	i1.1_HQ_c10612/f1p12/2059	i1.0_HQ_c15038/f1p23/1628	i1.0_HQ_c6048/f2p5/1505	i1.0_LQ_c6340/f1p3/1982	i1.1_HQ_c1867/f2p6/1981	i1.1_HQ_c14918/f1p3/1923	i1.1_HQ_c11741/f3p82/1452	i1.0_HQ_c1427/f5p21/1871	i1.0_HQ_c5579/f1p22/1747
			i1.0_HQ_c14604/f1p17/1632	i1.0_HQ_c8445/f1p5/1906	i1.1_HQ_c5689/f1p177/2110	i1.1_HQ_c10674/f1p3/1993	i1.0_HQ_c15045/f1p2/1271	i1.0_HQ_c6113/f1p4/1849	i1.0_LQ_c8119/f1p10/1411	i1.1_HQ_c2290/f2p0/1246	i1.1_HQ_c14920/f1p8/1354	i1.1_HQ_c12287/f1p4/1875	i1.0_HQ_c14347/f1p1/1429	i1.0_HQ_c5606/f1p0/1766
			i1.0_HQ_c14611/f1p8/1169	i1.0_HQ_c8486/f1p28/1270	i1.1_HQ_c5745/f1p3/1647	i1.1_HQ_c10735/f1p13/2035	i1.0_HQ_c15053/f1p8/1317	i1.0_HQ_c6117/f1p21/1669	i1.0_LQ_c8649/f1p39/1595	i1.1_HQ_c3019/f1p8/1789	i1.1_HQ_c14980/f1p1/1253	i1.1_HQ_c12349/f1p8/1377	i1.0_HQ_c14358/f1p19/1567	i1.0_HQ_c5646/f1p0/1731
			i1.0_HQ_c14627/f1p4/1622	i1.0_HQ_c8524/f1p0/1373	i1.1_HQ_c588/f10p13/1417	i1.1_HQ_c11741/f3p82/1452	i1.0_HQ_c15060/f1p19/1583	i1.0_HQ_c6134/f1p6/1512	i1.0_LQ_c8885/f1p2/1759	i1.1_HQ_c3022/f1p21/1769	i1.1_HQ_c15069/f1p4/1499	i1.1_HQ_c12585/f1p2/1432	i1.0_HQ_c1436/f5p30/1406	i1.0_HQ_c5672/f1p1/1473
			i1.0_HQ_c14667/f1p0/1342	i1.0_HQ_c8632/f2p1/1789	i1.1_HQ_c6242/f1p3/1956	i1.1_HQ_c11914/f2p5/1970	i1.0_HQ_c15121/f1p0/1274	i1.0_HQ_c6525/f1p2/2029	i1.0_LQ_c9193/f1p2/1650	i1.1_HQ_c3604/f1p4/2007	i1.1_HQ_c15080/f1p0/1703	i1.1_HQ_c12681/f1p1/1661	i1.0_HQ_c14390/f1p7/1644	i1.0_HQ_c5710/f1p3/1872
			i1.0_HQ_c14691/f1p21/1987	i1.0_HQ_c9088/f1p130/1949	i1.1_HQ_c6486/f1p6/1924	i1.1_HQ_c11945/f1p0/1516	i1.0_HQ_c15144/f1p6/1492	i1.0_HQ_c6551/f3p17/1565	i1.1_HQ_c10048/f2p2/1599	i1.1_HQ_c3791/f1p6/1488	i1.1_HQ_c15209/f2p12/1533	i1.1_HQ_c12717/f1p9/1546	i1.0_HQ_c1447/f5p10/1783	i1.0_HQ_c5802/f1p2/1400
			i1.0_HQ_c14710/f1p2/1979	i1.0_HQ_c9154/f3p0/1367	i1.1_HQ_c6586/f1p3/1523	i1.1_HQ_c12195/f1p1/1334	i1.0_HQ_c15244/f2p44/1589	i1.0_HQ_c6554/f1p38/1714	i1.1_HQ_c10126/f1p9/1488	i1.1_HQ_c3872/f1p3/1507	i1.1_HQ_c1938/f2p15/1745	i1.1_HQ_c12952/f1p4/1733	i1.0_HQ_c14547/f1p2/1529	i1.0_HQ_c6015/f1p3/1355
			i1.0_HQ_c14798/f1p3/1706	i1.0_HQ_c9181/f1p7/1710	i1.1_HQ_c6630/f1p44/1952	i1.1_HQ_c1253/f5p5/1418	i1.0_HQ_c15424/f6p25/1612	i1.0_HQ_c6578/f1p0/1347	i1.1_HQ_c10331/f1p1/1307	i1.1_HQ_c4331/f1p1/1726	i1.1_HQ_c2057/f2p5/1505	i1.1_HQ_c13054/f1p1/1336	i1.0_HQ_c14604/f1p17/1632	i1.0_HQ_c6048/f2p5/1505
			i1.0_HQ_c14826/f1p1/1456	i1.0_HQ_c9279/f1p8/1572	i1.1_HQ_c6659/f1p2/1666	i1.1_HQ_c12585/f1p2/1432	i1.0_HQ_c1542/f4p2/1588	i1.0_HQ_c6601/f1p1/1385	i1.1_HQ_c10447/f1p12/1986	i1.1_HQ_c4430/f1p4/1334	i1.1_HQ_c2342/f2p14/1618	i1.1_HQ_c13065/f1p2/1466	i1.0_HQ_c14611/f1p8/1169	i1.0_HQ_c6113/f1p4/1849
			i1.0_HQ_c1484/f6p13/1471	i1.0_HQ_c933/f11p22/1897	i1.1_HQ_c6767/f1p16/1512	i1.1_HQ_c12669/f1p4/1245	i1.0_HQ_c15447/f1p8/1394	i1.0_HQ_c6722/f1p19/1700	i1.1_HQ_c10641/f1p62/1920	i1.1_HQ_c4752/f1p5/1676	i1.1_HQ_c2638/f1p26/1516	i1.1_HQ_c13327/f1p9/1740	i1.0_HQ_c14667/f1p0/1342	i1.0_HQ_c6117/f1p21/1669
			i1.0_HQ_c14861/f1p2/1343	i1.0_HQ_c9641/f1p4/1840	i1.1_HQ_c7132/f1p2/1572	i1.1_HQ_c12681/f1p1/1661	i1.0_HQ_c15463/f4p34/1990	i1.0_HQ_c6797/f1p10/1432	i1.1_HQ_c10674/f1p3/1993	i1.1_HQ_c5036/f1p2/1387	i1.1_HQ_c2682/f1p7/1790	i1.1_HQ_c13797/f1p10/1511	i1.0_HQ_c14691/f1p21/1987	i1.0_HQ_c6134/f1p6/1512
			i1.0_HQ_c14930/f1p7/1292	i1.0_HQ_c9693/f1p14/1661	i1.1_HQ_c7177/f1p8/1819	i1.1_HQ_c12717/f1p9/1546	i1.0_HQ_c1546/f6p10/1453	i1.0_HQ_c6817/f1p0/1390	i1.1_HQ_c1081/f6p11/1716	i1.1_HQ_c5217/f1p4/1638	i1.1_HQ_c2743/f1p26/1738	i1.1_HQ_c14287/f1p5/1921	i1.0_HQ_c14697/f1p11/1969	i1.0_HQ_c6525/f1p2/2029
			i1.0_HQ_c14932/f1p28/1353	i1.0_HQ_c9719/f1p6/1782	i1.1_HQ_c7371/f1p4/1780	i1.1_HQ_c1274/f4p8/1653	i1.0_HQ_c15498/f1p17/1769	i1.0_HQ_c6881/f1p19/1951	i1.1_HQ_c10928/f1p8/1922	i1.1_HQ_c5255/f1p74/1492	i1.1_HQ_c2781/f1p1/1796	i1.1_HQ_c1444/f1p5/1597	i1.0_HQ_c14743/f1p5/1761	i1.0_HQ_c6551/f3p17/1565
			i1.0_HQ_c15021/f1p5/1865	i1.0_HQ_c9741/f1p46/1654	i1.1_HQ_c764/f25p46/1937	i1.1_HQ_c12900/f1p10/1581	i1.0_HQ_c15518/f1p8/1951	i1.0_HQ_c6926/f1p1/1411	i1.1_HQ_c10968/f1p2/1813	i1.1_HQ_c5617/f1p7/1775	i1.1_HQ_c2849/f1p2/1304	i1.1_HQ_c14456/f1p2/1359	i1.0_HQ_c14798/f1p3/1706	i1.0_HQ_c6554/f1p38/1714
			i1.0_HQ_c15045/f1p2/1271	i1.0_HQ_c9791/f1p27/1614	i1.1_HQ_c7781/f1p2/1798	i1.1_HQ_c12952/f1p4/1733	i1.0_HQ_c1551/f3p13/1808	i1.0_HQ_c7071/f1p5/1361	i1.1_HQ_c11023/f1p11/1523	i1.1_HQ_c5689/f1p177/2110	i1.1_HQ_c2865/f1p6/1523	i1.1_HQ_c14512/f1p38/1442	i1.0_HQ_c14826/f1p1/1456	i1.0_HQ_c6578/f1p0/1347
			i1.0_HQ_c15053/f1p8/1317	i1.0_HQ_c9804/f1p6/1686	i1.1_HQ_c7810/f1p183/1633	i1.1_HQ_c13054/f1p1/1336	i1.0_HQ_c15529/f1p20/1516	i1.0_HQ_c7244/f1p3/1634	i1.1_HQ_c11074/f1p4/1924	i1.1_HQ_c5717/f1p70/1648	i1.1_HQ_c3149/f1p6/1734	i1.1_HQ_c14597/f1p5/1345	i1.0_HQ_c1484/f6p13/1471	i1.0_HQ_c6722/f1p19/1700
			i1.0_HQ_c15060/f1p19/1583	i1.0_HQ_c9811/f1p127/1850	i1.1_HQ_c7834/f2p11/1622	i1.1_HQ_c13065/f1p2/1466	i1.0_HQ_c1576/f4p17/1772	i1.0_HQ_c7279/f1p0/1278	i1.1_HQ_c11219/f1p1/1403	i1.1_HQ_c588/f10p13/1417	i1.1_HQ_c3180/f1p6/1566	i1.1_HQ_c15068/f1p105/1911	i1.0_HQ_c14850/f1p3/1457	i1.0_HQ_c6736/f1p15/1950
			i1.0_HQ_c15121/f1p0/1274	i1.0_LQ_c10215/f1p4/1821	i1.1_HQ_c7945/f1p16/1265	i1.1_HQ_c1329/f4p7/1389	i1.0_HQ_c1582/f3p18/1572	i1.0_HQ_c7285/f1p3/1554	i1.1_HQ_c11388/f1p11/2004	i1.1_HQ_c5895/f1p2/1364	i1.1_HQ_c3246/f1p4/1414	i1.1_HQ_c15103/f1p56/1934	i1.0_HQ_c14861/f1p2/1343	i1.0_HQ_c6797/f1p10/1432
			i1.0_HQ_c15138/f1p5/1347	i1.0_LQ_c10777/f1p0/1642	i1.1_HQ_c7979/f1p4/1721	i1.1_HQ_c13340/f1p7/1302	i1.0_HQ_c1616/f3p18/1356	i1.0_HQ_c7298/f1p2/1954	i1.1_HQ_c11741/f3p82/1452	i1.1_HQ_c6012/f1p6/1567	i1.1_HQ_c3296/f1p3/1982	i1.1_HQ_c15364/f4p50/1430	i1.0_HQ_c14870/f1p9/1992	i1.0_HQ_c6817/f1p0/1390
			i1.0_HQ_c15144/f1p6/1492	i1.0_LQ_c10838/f1p1/2012	i1.1_HQ_c7986/f1p4/1776	i1.1_HQ_c13842/f1p7/1326	i1.0_HQ_c1646/f4p11/1762	i1.0_HQ_c7339/f1p29/1993	i1.1_HQ_c11914/f2p5/1970	i1.1_HQ_c6042/f1p10/1987	i1.1_HQ_c3348/f1p16/1308	i1.1_HQ_c1575/f3p6/1291	i1.0_HQ_c14930/f1p7/1292	i1.0_HQ_c6881/f1p19/1951
			i1.0_HQ_c15211/f1p6/1497	i1.0_LQ_c10857/f1p2/1962	i1.1_HQ_c8016/f2p2/1924	i1.1_HQ_c13917/f1p24/1685	i1.0_HQ_c1656/f3p6/1894	i1.0_HQ_c7351/f1p2/1875	i1.1_HQ_c12117/f1p1/1616	i1.1_HQ_c6630/f1p44/1952	i1.1_HQ_c3373/f2p7/1431	i1.1_HQ_c1585/f3p22/1330	i1.0_HQ_c14932/f1p28/1353	i1.0_HQ_c6926/f1p1/1411
			i1.0_HQ_c15244/f2p44/1589	i1.0_LQ_c10985/f1p0/1365	i1.1_HQ_c8101/f1p58/1933	i1.1_HQ_c14137/f1p15/1790	i1.0_HQ_c1696/f3p31/1982	i1.0_HQ_c7461/f1p28/1553	i1.1_HQ_c12195/f1p1/1334	i1.1_HQ_c6659/f1p2/1666	i1.1_HQ_c3410/f1p9/1783	i1.1_HQ_c1593/f3p8/1858	i1.0_HQ_c14995/f1p5/1950	i1.0_HQ_c6934/f1p1/1942
			i1.0_HQ_c15424/f6p25/1612	i1.0_LQ_c10989/f1p5/1990	i1.1_HQ_c8209/f2p15/1740	i1.1_HQ_c14259/f1p36/1298	i1.0_HQ_c1699/f5p4/1367	i1.0_HQ_c7521/f1p10/1766	i1.1_HQ_c12456/f1p4/1922	i1.1_HQ_c6736/f1p6/1380	i1.1_HQ_c3786/f1p0/1579	i1.1_HQ_c1712/f4p198/2004	i1.0_HQ_c15021/f1p5/1865	i1.0_HQ_c7071/f1p5/1361
			i1.0_HQ_c1542/f4p2/1588	i1.0_LQ_c11961/f1p1/1364	i1.1_HQ_c8214/f1p24/1614	i1.1_HQ_c14287/f1p5/1921	i1.0_HQ_c1709/f3p4/1390	i1.0_HQ_c7597/f1p2/1895	i1.1_HQ_c12458/f1p2/1282	i1.1_HQ_c6767/f1p16/1512	i1.1_HQ_c3913/f1p8/1290	i1.1_HQ_c1734/f4p9/1576	i1.0_HQ_c15045/f1p2/1271	i1.0_HQ_c7244/f1p3/1634
			i1.0_HQ_c15447/f1p8/1394	i1.0_LQ_c11992/f1p3/1840	i1.1_HQ_c8265/f1p3/1356	i1.1_HQ_c1444/f1p5/1597	i1.0_HQ_c1743/f3p8/1969	i1.0_HQ_c7630/f1p6/1821	i1.1_HQ_c12462/f1p5/1621	i1.1_HQ_c6850/f1p48/1761	i1.1_HQ_c4575/f1p16/1733	i1.1_HQ_c1741/f4p7/1410	i1.0_HQ_c15053/f1p8/1317	i1.0_HQ_c7279/f1p0/1278
			i1.0_HQ_c15463/f4p34/1990	i1.0_LQ_c12162/f1p2/1334	i1.1_HQ_c8286/f1p8/1565	i1.1_HQ_c14456/f1p2/1359	i1.0_HQ_c1782/f2p5/1787	i1.0_HQ_c7769/f1p21/1537	i1.1_HQ_c1253/f5p5/1418	i1.1_HQ_c7088/f1p8/1761	i1.1_HQ_c4692/f1p21/1183	i1.1_HQ_c1770/f4p1/1303	i1.0_HQ_c15060/f1p19/1583	i1.0_HQ_c7285/f1p3/1554
			i1.0_HQ_c1546/f6p10/1453	i1.0_LQ_c12579/f1p1/1861	i1.1_HQ_c848/f23p98/1545	i1.1_HQ_c1449/f4p6/1481	i1.0_HQ_c1790/f4p14/1350	i1.0_HQ_c7917/f1p4/1946	i1.1_HQ_c12900/f1p10/1581	i1.1_HQ_c7129/f5p57/1311	i1.1_HQ_c4948/f1p9/1484	i1.1_HQ_c1795/f2p5/1493	i1.0_HQ_c15121/f1p0/1274	i1.0_HQ_c7298/f1p2/1954
			i1.0_HQ_c15498/f1p17/1769	i1.0_LQ_c12631/f1p1/1769	i1.1_HQ_c8614/f1p4/1681	i1.1_HQ_c14512/f1p38/1442	i1.0_HQ_c1796/f3p39/1908	i1.0_HQ_c8050/f1p83/1739	i1.1_HQ_c12998/f1p51/1956	i1.1_HQ_c7269/f1p0/1335	i1.1_HQ_c5265/f1p20/1359	i1.1_HQ_c1850/f2p2/1744	i1.0_HQ_c15144/f1p6/1492	i1.0_HQ_c7351/f1p2/1875
			i1.0_HQ_c15518/f1p8/1951	i1.0_LQ_c12901/f1p2/2015	i1.1_HQ_c8741/f2p3/1726	i1.1_HQ_c14637/f1p11/1582	i1.0_HQ_c1800/f3p14/1983	i1.0_HQ_c8420/f1p0/1950	i1.1_HQ_c13019/f1p9/1928	i1.1_HQ_c7306/f1p8/1510	i1.1_HQ_c5389/f1p8/1920	i1.1_HQ_c1877/f2p15/1953	i1.0_HQ_c15211/f1p6/1497	i1.0_HQ_c7461/f1p28/1553
			i1.0_HQ_c1551/f3p13/1808	i1.0_LQ_c12999/f1p6/1654	i1.1_HQ_c8815/f1p5/1566	i1.1_HQ_c14724/f1p10/1340	i1.0_HQ_c1836/f2p5/1315	i1.0_HQ_c8443/f1p4/1533	i1.1_HQ_c1314/f6p26/1934	i1.1_HQ_c7781/f1p2/1798	i1.1_HQ_c5567/f1p11/1478	i1.1_HQ_c1990/f3p12/1979	i1.0_HQ_c15244/f2p44/1589	i1.0_HQ_c7521/f1p10/1766
			i1.0_HQ_c15523/f2p3/1352	i1.0_LQ_c13111/f1p3/1782	i1.1_HQ_c8844/f1p34/1808	i1.1_HQ_c14908/f1p5/1370	i1.0_HQ_c1869/f2p6/1695	i1.0_HQ_c8445/f1p5/1906	i1.1_HQ_c13340/f1p7/1302	i1.1_HQ_c7810/f1p183/1633	i1.1_HQ_c5745/f1p3/1647	i1.1_HQ_c2155/f3p34/1716	i1.0_HQ_c15254/f1p12/1577	i1.0_HQ_c7597/f1p2/1895
			i1.0_HQ_c15529/f1p20/1516	i1.0_LQ_c13211/f1p0/1479	i1.1_HQ_c8848/f1p42/1490	i1.1_HQ_c14971/f2p6/1788	i1.0_HQ_c1879/f2p16/1326	i1.0_HQ_c8486/f1p28/1270	i1.1_HQ_c13775/f1p5/1454	i1.1_HQ_c7834/f2p11/1622	i1.1_HQ_c6020/f1p9/1874	i1.1_HQ_c2229/f2p4/1666	i1.0_HQ_c15424/f6p25/1612	i1.0_HQ_c7630/f1p6/1821
			i1.0_HQ_c1576/f4p17/1772	i1.0_LQ_c13513/f1p1/1887	i1.1_HQ_c8991/f1p13/1705	i1.1_HQ_c15048/f1p2/1499	i1.0_HQ_c1943/f2p3/1751	i1.0_HQ_c8524/f1p0/1373	i1.1_HQ_c13842/f1p7/1326	i1.1_HQ_c7945/f1p16/1265	i1.1_HQ_c6031/f1p19/1562	i1.1_HQ_c2357/f2p17/1703	i1.0_HQ_c1542/f4p2/1588	i1.0_HQ_c7769/f1p21/1537
			i1.0_HQ_c1582/f3p18/1572	i1.0_LQ_c13532/f1p5/1876	i1.1_HQ_c9023/f1p1/1561	i1.1_HQ_c15235/f2p7/1339	i1.0_HQ_c1969/f2p0/1320	i1.0_HQ_c8596/f1p3/1348	i1.1_HQ_c13917/f1p24/1685	i1.1_HQ_c8101/f1p58/1933	i1.1_HQ_c6242/f1p3/1956	i1.1_HQ_c2667/f1p3/1882	i1.0_HQ_c15447/f1p8/1394	i1.0_HQ_c7904/f1p7/1808
			i1.0_HQ_c1646/f4p11/1762	i1.0_LQ_c13640/f1p18/1208	i1.1_HQ_c9061/f1p13/1959	i1.1_HQ_c1795/f2p5/1493	i1.0_HQ_c1972/f2p24/1444	i1.0_HQ_c8632/f2p1/1789	i1.1_HQ_c14208/f1p4/1583	i1.1_HQ_c8209/f2p15/1740	i1.1_HQ_c6444/f1p5/1993	i1.1_HQ_c2722/f1p12/1664	i1.0_HQ_c15463/f4p34/1990	i1.0_HQ_c7917/f1p4/1946
			i1.0_HQ_c1647/f3p11/1505	i1.0_LQ_c13663/f1p32/1580	i1.1_HQ_c9290/f1p5/1849	i1.1_HQ_c1877/f2p15/1953	i1.0_HQ_c2012/f3p1/1302	i1.0_HQ_c8662/f2p2/1296	i1.1_HQ_c14259/f1p36/1298	i1.1_HQ_c8214/f1p24/1614	i1.1_HQ_c7010/f1p33/1631	i1.1_HQ_c2783/f1p8/1876	i1.0_HQ_c1546/f6p10/1453	i1.0_HQ_c8050/f1p83/1739
			i1.0_HQ_c1656/f3p6/1894	i1.0_LQ_c14147/f1p5/1429	i1.1_HQ_c9812/f1p47/1235	i1.1_HQ_c1990/f3p12/1979	i1.0_HQ_c2036/f2p5/1666	i1.0_HQ_c8697/f1p8/1817	i1.1_HQ_c1449/f4p6/1481	i1.1_HQ_c8248/f1p6/1474	i1.1_HQ_c7036/f1p8/1636	i1.1_HQ_c2800/f1p2/1618	i1.0_HQ_c15498/f1p17/1769	i1.0_HQ_c8226/f3p3/1537
			i1.0_HQ_c1696/f3p31/1982	i1.0_LQ_c14218/f1p3/1958	i1.1_HQ_c9890/f1p1/1611	i1.1_HQ_c2108/f2p16/1363	i1.0_HQ_c2037/f2p21/1579	i1.0_HQ_c8753/f1p18/1704	i1.1_HQ_c14637/f1p11/1582	i1.1_HQ_c8413/f1p2/1460	i1.1_HQ_c7114/f1p8/1434	i1.1_HQ_c2966/f1p4/1876	i1.0_HQ_c1551/f3p13/1808	i1.0_HQ_c8297/f1p7/1849
			i1.0_HQ_c1699/f5p4/1367	i1.0_LQ_c14264/f1p0/1985	i1.1_LQ_c11092/f1p15/1991	i1.1_HQ_c2155/f3p34/1716	i1.0_HQ_c2042/f2p38/1874	i1.0_HQ_c9075/f1p0/1156	i1.1_HQ_c14724/f1p10/1340	i1.1_HQ_c8424/f1p126/1922	i1.1_HQ_c7132/f1p2/1572	i1.1_HQ_c3022/f1p21/1769	i1.0_HQ_c15523/f2p3/1352	i1.0_HQ_c8352/f1p11/1604
			i1.0_HQ_c1709/f3p4/1390	i1.0_LQ_c14373/f1p0/1957	i1.1_LQ_c11254/f1p11/1558	i1.1_HQ_c2157/f2p5/1320	i1.0_HQ_c2053/f4p5/1417	i1.0_HQ_c9154/f3p0/1367	i1.1_HQ_c14908/f1p5/1370	i1.1_HQ_c848/f23p98/1545	i1.1_HQ_c7154/f1p35/1907	i1.1_HQ_c3589/f1p5/1686	i1.0_HQ_c1576/f4p17/1772	i1.0_HQ_c8420/f1p0/1950
			i1.0_HQ_c1743/f3p8/1969	i10_LQ_c144/f1p2/10177	i1.1_LQ_c12099/f1p2/1274	i1.1_HQ_c2209/f5p4/1284	i1.0_HQ_c2056/f2p8/1413	i1.0_HQ_c9181/f1p7/1710	i1.1_HQ_c14918/f1p3/1923	i1.1_HQ_c8572/f1p3/1530	i1.1_HQ_c7371/f1p4/1780	i1.1_HQ_c3604/f1p4/2007	i1.0_HQ_c1582/f3p18/1572	i1.0_HQ_c8445/f1p5/1906
			i1.0_HQ_c1782/f2p5/1787	i1.0_LQ_c14557/f1p1/1914	i1.1_LQ_c12785/f1p3/1796	i1.1_HQ_c2229/f2p4/1666	i1.0_HQ_c2061/f2p1/1594	i1.0_HQ_c9330/f1p0/1332	i1.1_HQ_c14971/f2p6/1788	i1.1_HQ_c8614/f1p4/1681	i1.1_HQ_c7479/f1p1/1817	i1.1_HQ_c3721/f1p2/1762	i1.0_HQ_c1616/f3p18/1356	i1.0_HQ_c8486/f1p28/1270
			i1.0_HQ_c1790/f4p14/1350	i1.0_LQ_c14584/f1p0/1309	i1.1_LQ_c12911/f1p3/1809	i1.1_HQ_c2357/f2p17/1703	i1.0_HQ_c2087/f2p16/1669	i1.0_HQ_c933/f11p22/1897	i1.1_HQ_c15069/f1p4/1499	i1.1_HQ_c8695/f1p10/1688	i1.1_HQ_c764/f25p46/1937	i1.1_HQ_c3919/f2p0/1407	i1.0_HQ_c1647/f3p11/1505	i1.0_HQ_c8524/f1p0/1373
			i1.0_HQ_c1796/f3p39/1908	i1.0_LQ_c14868/f1p2/1560	i1.1_LQ_c13145/f1p1/2028	i1.1_HQ_c2612/f2p3/1799	i1.0_HQ_c2094/f2p3/1441	i1.0_HQ_c9641/f1p4/1840	i1.1_HQ_c15209/f2p12/1533	i1.1_HQ_c8815/f1p5/1566	i1.1_HQ_c7719/f1p4/1617	i1.1_HQ_c4073/f1p6/1762	i1.0_HQ_c1656/f3p6/1894	i1.0_HQ_c8525/f1p6/1666
			i1.0_HQ_c1800/f3p14/1983	i1.0_LQ_c15405/f1p3/1437	i1.1_LQ_c14557/f1p4/1946	i1.1_HQ_c2628/f1p5/1256	i1.0_HQ_c2115/f3p3/1442	i1.0_HQ_c9741/f1p46/1654	i1.1_HQ_c1581/f3p2/1748	i1.1_HQ_c8844/f1p34/1808	i1.1_HQ_c7979/f1p4/1721	i1.1_HQ_c4141/f1p2/1263	i1.0_HQ_c1658/f3p19/1799	i1.0_HQ_c8596/f1p3/1348
			i1.0_HQ_c1836/f2p5/1315	i10_LQ_c250/f1p0/10143	i1.1_LQ_c14589/f1p1/1495	i1.1_HQ_c2722/f1p12/1664	i1.0_HQ_c2134/f2p3/1942	i1.0_HQ_c9791/f1p27/1614	i1.1_HQ_c1634/f4p1/1392	i1.1_HQ_c8952/f1p0/1650	i1.1_HQ_c7986/f1p4/1776	i1.1_HQ_c4217/f1p5/1516	i1.0_HQ_c1696/f3p31/1982	i1.0_HQ_c8632/f2p1/1789
			i1.0_HQ_c1869/f2p6/1695	i1.0_LQ_c2525/f1p0/1460	i1.1_LQ_c15158/f1p0/1392	i1.1_HQ_c2783/f1p8/1876	i1.0_HQ_c2156/f3p7/1425	i1.0_HQ_c9804/f1p6/1686	i1.1_HQ_c1938/f2p15/1745	i1.1_HQ_c9023/f1p1/1561	i1.1_HQ_c8016/f2p2/1924	i1.1_HQ_c4331/f1p1/1726	i1.0_HQ_c1699/f5p4/1367	i1.0_HQ_c8662/f2p2/1296
			i1.0_HQ_c1933/f2p13/1760	i1.0_LQ_c2568/f1p1/1690	i1.1_LQ_c3130/f1p0/1261	i1.1_HQ_c2800/f1p2/1618	i1.0_HQ_c2186/f3p3/1274	i1.0_HQ_c9811/f1p127/1850	i1.1_HQ_c2057/f2p5/1505	i1.1_HQ_c9143/f1p13/1681	i1.1_HQ_c8044/f1p2/1341	i1.1_HQ_c4385/f1p25/1649	i1.0_HQ_c1709/f3p4/1390	i1.0_HQ_c8711/f1p0/1989
			i1.0_HQ_c1943/f2p3/1751	i1.0_LQ_c2589/f1p0/1282	i1.1_LQ_c3863/f1p38/1896	i1.1_HQ_c3225/f1p7/1346	i1.0_HQ_c2205/f3p9/1901	i1.0_HQ_c9944/f1p0/1787	i1.1_HQ_c2157/f2p5/1320	i1.1_HQ_c9183/f1p9/1386	i1.1_HQ_c8246/f1p0/1457	i1.1_HQ_c4430/f1p4/1334	i1.0_HQ_c1743/f3p8/1969	i1.0_HQ_c8753/f1p18/1704
			i1.0_HQ_c1969/f2p0/1320	i1.0_LQ_c2732/f1p0/1368	i1.1_LQ_c4021/f1p1/1315	i1.1_HQ_c3348/f1p16/1308	i1.0_HQ_c2206/f4p32/1841	i1.0_HQ_c9960/f1p0/1270	i1.1_HQ_c2209/f5p4/1284	i1.1_HQ_c9455/f1p16/1374	i1.1_HQ_c8286/f1p8/1565	i1.1_HQ_c4567/f1p6/1974	i1.0_HQ_c1796/f3p39/1908	i1.0_HQ_c9088/f1p130/1949
			i1.0_HQ_c1972/f2p24/1444	i1.0_LQ_c2738/f1p1/1708	i1.1_LQ_c4225/f1p27/1445	i1.1_HQ_c3373/f2p7/1431	i1.0_HQ_c2232/f5p14/1342	i1.0_LQ_c10215/f1p4/1821	i1.1_HQ_c2342/f2p14/1618	i1.1_HQ_c9482/f1p2/1459	i1.1_HQ_c8463/f1p0/1643	i1.1_HQ_c4569/f1p25/1919	i1.0_HQ_c1800/f3p14/1983	i1.0_HQ_c9154/f3p0/1367
			i1.0_HQ_c2012/f3p1/1302	i1.0_LQ_c2937/f1p1/1903	i1.1_LQ_c8162/f1p3/1885	i1.1_HQ_c3558/f1p11/1506	i1.0_HQ_c2274/f3p5/1857	i1.0_LQ_c10378/f1p0/1978	i1.1_HQ_c2357/f2p17/1703	i1.1_HQ_c9750/f1p102/1506	i1.1_HQ_c8741/f2p3/1726	i1.1_HQ_c4639/f1p2/1479	i1.0_HQ_c1836/f2p5/1315	i1.0_HQ_c9170/f1p3/1892
			i1.0_HQ_c2037/f2p21/1579	i1.0_LQ_c3080/f1p1/1705	i1.1_LQ_c9299/f1p2/1616	i1.1_HQ_c3783/f2p12/1966	i1.0_HQ_c2281/f4p15/1474	i1.0_LQ_c10777/f1p0/1642	i1.1_HQ_c2612/f2p3/1799	i1.1_HQ_c9812/f1p47/1235	i1.1_HQ_c8848/f1p42/1490	i1.1_HQ_c4772/f1p59/1621	i1.0_HQ_c1869/f2p6/1695	i1.0_HQ_c9181/f1p7/1710
			i1.0_HQ_c2042/f2p38/1874	i1.0_LQ_c3110/f1p14/1701	i1.2_HQ_c10185/f1p2/1897	i1.1_HQ_c3859/f1p2/1845	i1.0_HQ_c2310/f2p53/1624	i1.0_LQ_c10838/f1p1/2012	i1.1_HQ_c2682/f1p7/1790	i1.1_HQ_c9890/f1p1/1611	i1.1_HQ_c8923/f1p16/1765	i1.1_HQ_c5105/f1p18/1808	i1.0_HQ_c1879/f2p16/1326	i1.0_HQ_c9279/f1p8/1572
			i1.0_HQ_c2053/f4p5/1417	i1.0_LQ_c3395/f1p0/1616	i1.2_HQ_c10646/f1p52/1944	i1.1_HQ_c4141/f1p2/1263	i1.0_HQ_c2320/f2p4/1586	i1.0_LQ_c10985/f1p0/1365	i1.1_HQ_c2743/f1p26/1738	i1.1_LQ_c11092/f1p15/1991	i1.1_HQ_c8956/f1p28/1719	i1.1_HQ_c5217/f1p4/1638	i1.0_HQ_c1943/f2p3/1751	i1.0_HQ_c9330/f1p0/1332
			i1.0_HQ_c2056/f2p8/1413	i1.0_LQ_c3427/f1p0/1585	i1.2_HQ_c10652/f1p6/1909	i1.1_HQ_c4380/f1p32/1438	i1.0_HQ_c2350/f2p5/1789	i1.0_LQ_c10989/f1p5/1990	i1.1_HQ_c3149/f1p6/1734	i1.1_LQ_c11254/f1p11/1558	i1.1_HQ_c9036/f1p4/1293	i1.1_HQ_c5255/f1p74/1492	i1.0_HQ_c1969/f2p0/1320	i1.0_HQ_c933/f11p22/1897
			i1.0_HQ_c2081/f8p11/1612	i1.0_LQ_c3518/f1p1/1956	i1.2_HQ_c10940/f1p7/1324	i1.1_HQ_c4385/f1p25/1649	i1.0_HQ_c2387/f2p10/1885	i1.0_LQ_c11362/f1p2/1793	i1.1_HQ_c3180/f1p6/1566	i1.1_LQ_c1204/f5p31/1634	i1.1_HQ_c9061/f1p13/1959	i1.1_HQ_c5513/f1p11/1990	i1.0_HQ_c1972/f2p24/1444	i1.0_HQ_c9491/f1p4/1863
			i1.0_HQ_c2094/f2p3/1441	i1.0_LQ_c3620/f1p0/1474	i1.2_HQ_c10997/f1p2/1705	i1.1_HQ_c4437/f1p7/1853	i1.0_HQ_c2395/f2p1/1331	i1.0_LQ_c11961/f1p1/1364	i1.1_HQ_c3246/f1p4/1414	i1.1_LQ_c13145/f1p1/2028	i1.1_HQ_c9193/f3p127/1778	i1.1_HQ_c5717/f1p70/1648	i1.0_HQ_c2012/f3p1/1302	i1.0_HQ_c9641/f1p4/1840
			i1.0_HQ_c2115/f3p3/1442	i1.0_LQ_c3898/f1p0/1917	i1.2_HQ_c11024/f1p3/1849	i1.1_HQ_c4553/f1p2/1280	i1.0_HQ_c2565/f1p11/1833	i1.0_LQ_c11992/f1p3/1840	i1.1_HQ_c3348/f1p16/1308	i1.1_LQ_c13223/f1p0/1338	i1.1_HQ_c9227/f1p22/1678	i1.1_HQ_c5881/f1p13/1363	i1.0_HQ_c2036/f2p5/1666	i1.0_HQ_c9693/f1p14/1661
			i1.0_HQ_c2134/f2p3/1942	i1.0_LQ_c4204/f2p0/1574	i1.2_HQ_c11238/f1p3/1671	i1.1_HQ_c4567/f1p6/1974	i1.0_HQ_c2602/f1p6/1626	i1.0_LQ_c12162/f1p2/1334	i1.1_HQ_c3373/f2p7/1431	i1.1_LQ_c13251/f1p0/1402	i1.1_HQ_c9376/f1p2/1597	i1.1_HQ_c6012/f1p6/1567	i1.0_HQ_c2037/f2p21/1579	i1.0_HQ_c9741/f1p46/1654
			i1.0_HQ_c2156/f3p7/1425	i1.0_LQ_c4294/f1p0/1729	i1.2_HQ_c11323/f1p2/1973	i1.1_HQ_c4569/f1p25/1919	i1.0_HQ_c2603/f1p1/1840	i1.0_LQ_c12247/f1p2/1551	i1.1_HQ_c3410/f1p9/1783	i1.1_LQ_c13494/f1p8/1718	i1.1_HQ_c9418/f1p43/1336	i1.1_HQ_c6042/f1p10/1987	i1.0_HQ_c2053/f4p5/1417	i1.0_HQ_c9804/f1p6/1686
			i1.0_HQ_c2186/f3p3/1274	i1.0_LQ_c5362/f1p4/1931	i1.2_HQ_c11328/f1p35/1973	i1.1_HQ_c4639/f1p2/1479	i1.0_HQ_c2618/f1p5/1819	i1.0_LQ_c12631/f1p1/1769	i1.1_HQ_c3526/f1p0/1555	i1.1_LQ_c13920/f1p1/1763	i1.1_HQ_c9511/f5p19/1556	i1.1_HQ_c6180/f1p8/1959	i1.0_HQ_c2056/f2p8/1413	i1.0_HQ_c9811/f1p127/1850
			i1.0_HQ_c2195/f3p7/1516	i1.0_LQ_c5822/f1p4/1668	i1.2_HQ_c1135/f8p29/1831	i1.1_HQ_c4772/f1p59/1621	i1.0_HQ_c2693/f1p5/1760	i1.0_LQ_c12901/f1p2/2015	i1.1_HQ_c3558/f1p11/1506	i1.1_LQ_c2892/f1p1/1657	i1.1_HQ_c9667/f1p19/1498	i1.1_HQ_c6736/f1p6/1380	i1.0_HQ_c2061/f2p1/1594	i1.0_HQ_c9959/f1p6/1724
			i1.0_HQ_c2232/f5p14/1342	i1.0_LQ_c5863/f1p0/1966	i1.2_HQ_c1148/f7p6/1884	i1.1_HQ_c4901/f1p2/1618	i1.0_HQ_c2724/f1p2/1719	i1.0_LQ_c13111/f1p3/1782	i1.1_HQ_c3783/f2p12/1966	i1.1_LQ_c4225/f1p27/1445	i1.1_HQ_c9813/f1p3/1367	i1.1_HQ_c7088/f1p8/1761	i1.0_HQ_c2081/f8p11/1612	i1.0_LQ_c10215/f1p4/1821
			i1.0_HQ_c2274/f3p5/1857	i1.0_LQ_c6037/f1p0/1258	i1.2_HQ_c11599/f20p18/1622	i1.1_HQ_c5090/f1p5/1499	i1.0_HQ_c2734/f1p9/1872	i1.0_LQ_c13211/f1p0/1479	i1.1_HQ_c3786/f1p0/1579	i1.1_LQ_c7350/f1p3/1412	i1.1_HQ_c9990/f1p0/1296	i1.1_HQ_c7129/f5p57/1311	i1.0_HQ_c2087/f2p16/1669	i1.0_LQ_c10322/f1p7/1606
			i1.0_HQ_c2281/f4p15/1474	i1.0_LQ_c6254/f1p1/1953	i1.2_HQ_c12069/f1p11/1840	i1.1_HQ_c5387/f1p19/1500	i1.0_HQ_c2760/f1p10/1642	i1.0_LQ_c13513/f1p1/1887	i1.1_HQ_c3859/f1p2/1845	i1.1_LQ_c8047/f1p0/1586	i1.1_LQ_c10300/f1p0/1452	i1.1_HQ_c7269/f1p0/1335	i1.0_HQ_c2094/f2p3/1441	i1.0_LQ_c10378/f1p0/1978
			i1.0_HQ_c2286/f2p1/1474	i1.0_LQ_c6287/f1p1/2015	i1.2_HQ_c12332/f1p20/1627	i1.1_HQ_c5513/f1p11/1990	i1.0_HQ_c2763/f1p1/1614	i1.0_LQ_c13640/f1p18/1208	i1.1_HQ_c3913/f1p8/1290	i1.1_LQ_c8162/f1p3/1885	i1.1_LQ_c10419/f1p1/1848	i1.1_HQ_c7306/f1p8/1510	i1.0_HQ_c2115/f3p3/1442	i1.0_LQ_c10439/f1p3/1932
			i1.0_HQ_c2310/f2p53/1624	i1.0_LQ_c6357/f1p1/1935	i1.2_HQ_c12351/f1p20/1690	i1.1_HQ_c5547/f1p12/1415	i1.0_HQ_c2791/f1p6/1812	i1.0_LQ_c13663/f1p32/1580	i1.1_HQ_c4229/f1p17/1840	i1.1_LQ_c8343/f1p11/1505	i1.1_LQ_c10958/f1p1/1439	i1.1_HQ_c7780/f1p6/1344	i1.0_HQ_c2134/f2p3/1942	i1.0_LQ_c10777/f1p0/1642
			i1.0_HQ_c2342/f5p12/1739	i1.0_LQ_c6535/f1p10/1974	i1.2_HQ_c12908/f1p5/1947	i1.1_HQ_c5603/f1p4/1715	i1.0_HQ_c2804/f1p0/1529	i1.0_LQ_c14021/f1p0/1737	i1.1_HQ_c4367/f1p8/1445	i1.1_LQ_c9007/f1p3/1595	i1.1_LQ_c11411/f1p24/2023	i1.1_HQ_c7860/f1p47/1976	i1.0_HQ_c2156/f3p7/1425	i1.0_LQ_c10857/f1p2/1962
			i1.0_HQ_c2350/f2p5/1789	i1.0_LQ_c6574/f1p2/1635	i1.2_HQ_c13253/f1p1/1269	i1.1_HQ_c5644/f1p2/1560	i1.0_HQ_c2812/f1p9/1319	i1.0_LQ_c14147/f1p5/1429	i1.1_HQ_c4380/f1p32/1438	i1.1_LQ_c9299/f1p2/1616	i1.1_LQ_c12099/f1p2/1274	i1.1_HQ_c7931/f1p10/1535	i1.0_HQ_c2186/f3p3/1274	i1.0_LQ_c10985/f1p0/1365
			i1.0_HQ_c2387/f2p10/1885	i1.0_LQ_c7150/f1p1/1967	i1.2_HQ_c13308/f1p78/1455	i1.1_HQ_c5886/f1p27/1439	i1.0_HQ_c2819/f1p15/1671	i1.0_LQ_c14218/f1p3/1958	i1.1_HQ_c4385/f1p25/1649	i1.1_LQ_c9693/f1p1/1533	i1.1_LQ_c12767/f1p2/1598	i1.1_HQ_c8424/f1p126/1922	i1.0_HQ_c2205/f3p9/1901	i1.0_LQ_c10989/f1p5/1990
			i1.0_HQ_c2395/f2p1/1331	i1.0_LQ_c7456/f1p22/1499	i1.2_HQ_c13367/f1p1/1800	i1.1_HQ_c6180/f1p8/1959	i1.0_HQ_c2823/f1p9/1488	i1.0_LQ_c14264/f1p0/1985	i1.1_HQ_c4437/f1p7/1853	i1.1_LQ_c9880/f1p3/1362	i1.1_LQ_c12785/f1p3/1796	i1.1_HQ_c8522/f1p43/1426	i1.0_HQ_c2206/f4p32/1841	i1.0_LQ_c11362/f1p2/1793
			i1.0_HQ_c2476/f3p6/1989	i1.0_LQ_c7460/f1p1/1845	i1.2_HQ_c13589/f1p4/1876	i1.1_HQ_c6583/f1p1/1289	i1.0_HQ_c2840/f1p0/1257	i1.0_LQ_c14557/f1p1/1914	i1.1_HQ_c4471/f1p2/1570	i1.2_HQ_c10652/f1p6/1909	i1.1_LQ_c12810/f1p54/1851	i1.1_HQ_c8574/f1p2/1642	i1.0_HQ_c2207/f2p2/1360	i1.0_LQ_c11961/f1p1/1364
			i1.0_HQ_c2565/f1p11/1833	i1.0_LQ_c7584/f1p11/1674	i1.2_HQ_c13937/f1p4/1310	i1.1_HQ_c7063/f1p1/1314	i1.0_HQ_c2846/f1p10/1693	i1.0_LQ_c14584/f1p0/1309	i1.1_HQ_c4553/f1p2/1280	i1.2_HQ_c10679/f1p74/1969	i1.1_LQ_c13426/f1p10/1467	i1.1_HQ_c8661/f1p4/1604	i1.0_HQ_c2232/f5p14/1342	i1.0_LQ_c11992/f1p3/1840
			i1.0_HQ_c2576/f1p3/1781	i1.0_LQ_c7679/f1p0/1643	i1.2_HQ_c1398/f5p3/1637	i1.1_HQ_c7129/f5p57/1311	i1.0_HQ_c2855/f2p10/1909	i1.0_LQ_c14868/f1p2/1560	i1.1_HQ_c4575/f1p16/1733	i1.2_HQ_c10822/f2p22/1912	i1.1_LQ_c13677/f1p1/1559	i1.1_HQ_c8695/f1p10/1688	i1.0_HQ_c2281/f4p15/1474	i1.0_LQ_c12075/f1p9/1977
			i1.0_HQ_c2618/f1p5/1819	i1.0_LQ_c7716/f1p2/1615	i1.2_HQ_c14096/f1p9/1810	i1.1_HQ_c7206/f1p0/1221	i1.0_HQ_c2882/f1p3/1672	i1.0_LQ_c15405/f1p3/1437	i1.1_HQ_c4901/f1p2/1618	i1.2_HQ_c10940/f1p7/1324	i1.1_LQ_c13955/f1p11/1801	i1.1_HQ_c8876/f1p7/1719	i1.0_HQ_c2310/f2p53/1624	i1.0_LQ_c12162/f1p2/1334
			i1.0_HQ_c2693/f1p5/1760	i1.0_LQ_c7721/f1p4/1348	i1.2_HQ_c14132/f1p11/1687	i1.1_HQ_c7286/f1p5/1825	i1.0_HQ_c2935/f1p1/1906	i1.0_LQ_c2525/f1p0/1460	i1.1_HQ_c4948/f1p9/1484	i1.2_HQ_c10997/f1p2/1705	i1.1_LQ_c14557/f1p4/1946	i1.1_HQ_c8952/f1p0/1650	i1.0_HQ_c2320/f2p4/1586	i1.0_LQ_c12579/f1p1/1861
			i1.0_HQ_c2724/f1p2/1719	i1.0_LQ_c7956/f1p3/1338	i1.2_HQ_c14372/f1p12/1389	i1.1_HQ_c7624/f1p1/1634	i1.0_HQ_c2942/f1p162/1960	i10_LQ_c268/f1p0/10838	i1.1_HQ_c5090/f1p5/1499	i1.2_HQ_c11177/f1p3/1690	i1.1_LQ_c14589/f1p1/1495	i1.1_HQ_c9080/f1p44/1809	i1.0_HQ_c2350/f2p5/1789	i1.0_LQ_c12778/f1p1/2002
			i1.0_HQ_c2734/f1p9/1872	i1.0_LQ_c7982/f1p11/2005	i1.2_HQ_c14542/f1p44/1418	i1.1_HQ_c7780/f1p6/1344	i1.0_HQ_c2976/f1p7/1453	i1.0_LQ_c2732/f1p0/1368	i1.1_HQ_c5265/f1p20/1359	i1.2_HQ_c11238/f1p3/1671	i1.1_LQ_c14900/f1p2/1820	i1.1_HQ_c9143/f1p13/1681	i1.0_HQ_c2387/f2p10/1885	i1.0_LQ_c12901/f1p2/2015
			i1.0_HQ_c2763/f1p1/1614	i1.0_LQ_c7992/f1p0/1488	i1.2_HQ_c14546/f1p10/1484	i1.1_HQ_c7844/f1p1/1459	i1.0_HQ_c2980/f1p0/1839	i1.0_LQ_c2937/f1p1/1903	i1.1_HQ_c5336/f1p2/1317	i1.2_HQ_c11323/f1p2/1973	i1.1_LQ_c15158/f1p0/1392	i1.1_HQ_c9183/f1p9/1386	i1.0_HQ_c2395/f2p1/1331	i1.0_LQ_c12999/f1p6/1654
			i1.0_HQ_c2791/f1p6/1812	i1.0_LQ_c8469/f1p0/1819	i1.2_HQ_c14760/f1p14/1638	i1.1_HQ_c7860/f1p47/1976	i1.0_HQ_c2989/f1p1/1380	i1.0_LQ_c3261/f1p3/1892	i1.1_HQ_c5387/f1p19/1500	i1.2_HQ_c11328/f1p35/1973	i1.1_LQ_c2609/f1p0/1502	i1.1_HQ_c9320/f1p13/1410	i1.0_HQ_c2547/f1p8/1649	i1.0_LQ_c13111/f1p3/1782
			i1.0_HQ_c2804/f1p0/1529	i1.0_LQ_c8778/f1p1/1631	i1.2_HQ_c14829/f1p6/1356	i1.1_HQ_c7931/f1p10/1535	i1.0_HQ_c2997/f1p21/1643	i1.0_LQ_c3395/f1p0/1616	i1.1_HQ_c5389/f1p8/1920	i1.2_HQ_c1135/f8p29/1831	i1.1_LQ_c3475/f1p3/1816	i1.1_HQ_c9455/f1p16/1374	i1.0_HQ_c2576/f1p3/1781	i1.0_LQ_c13131/f1p1/1776
			i1.0_HQ_c2812/f1p9/1319	i1.0_LQ_c8898/f1p0/1865	i1.2_HQ_c14877/f1p11/1940	i1.1_HQ_c8382/f1p1/1419	i1.0_HQ_c3013/f1p2/1230	i1.0_LQ_c3427/f1p0/1585	i1.1_HQ_c5495/f1p0/1511	i1.2_HQ_c11599/f20p18/1622	i1.1_LQ_c3863/f1p38/1896	i1.1_HQ_c9710/f2p65/1970	i1.0_HQ_c2602/f1p6/1626	i1.0_LQ_c13211/f1p0/1479
			i1.0_HQ_c2819/f1p15/1671	i1.0_LQ_c9348/f1p2/1546	i1.2_HQ_c1490/f3p11/1912	i1.1_HQ_c8522/f1p43/1426	i1.0_HQ_c3022/f1p9/1879	i1.0_LQ_c3518/f1p1/1956	i1.1_HQ_c5547/f1p12/1415	i1.2_HQ_c12015/f1p9/1748	i1.1_LQ_c4021/f1p1/1315	i1.1_HQ_c9750/f1p102/1506	i1.0_HQ_c2603/f1p1/1840	i1.0_LQ_c13513/f1p1/1887
			i1.0_HQ_c2823/f1p9/1488	i1.0_LQ_c9696/f1p30/1597	i1.2_HQ_c1696/f5p5/1401	i1.1_HQ_c8574/f1p2/1642	i1.0_HQ_c3050/f1p5/1293	i1.0_LQ_c3898/f1p0/1917	i1.1_HQ_c6020/f1p9/1874	i1.2_HQ_c12113/f1p1/1337	i1.1_LQ_c4317/f1p26/1999	i1.1_LQ_c10794/f1p5/1577	i1.0_HQ_c2618/f1p5/1819	i1.0_LQ_c13663/f1p32/1580
			i1.0_HQ_c2840/f1p0/1257	i1.0_LQ_c9703/f1p0/1352	i1.2_HQ_c1980/f4p7/1688	i1.1_HQ_c8620/f1p4/1995	i1.0_HQ_c3177/f1p11/1576	i1.0_LQ_c3941/f1p1/1306	i1.1_HQ_c6242/f1p3/1956	i1.2_HQ_c12332/f1p20/1627	i1.1_LQ_c4664/f1p2/1416	i1.1_LQ_c11989/f1p0/1591	i1.0_HQ_c2693/f1p5/1760	i1.0_LQ_c14021/f1p0/1737
			i1.0_HQ_c2846/f1p10/1693	i1.1_HQ_c1006/f11p12/1384	i1.2_HQ_c2018/f3p7/1680	i1.1_HQ_c8661/f1p4/1604	i1.0_HQ_c3229/f1p6/1456	i1.0_LQ_c4204/f2p0/1574	i1.1_HQ_c6444/f1p5/1993	i1.2_HQ_c12336/f1p0/1341	i1.1_LQ_c5441/f1p0/1386	i1.1_LQ_c12022/f1p3/1734	i1.0_HQ_c2724/f1p2/1719	i1.0_LQ_c14147/f1p5/1429
			i1.0_HQ_c2882/f1p3/1672	i1.1_HQ_c10144/f1p47/1467	i1.2_HQ_c2233/f4p3/1676	i1.1_HQ_c8876/f1p7/1719	i1.0_HQ_c3275/f1p5/1637	i1.0_LQ_c4294/f1p0/1729	i1.1_HQ_c6561/f1p3/1238	i1.2_HQ_c12351/f1p20/1690	i1.1_LQ_c5975/f1p6/1884	i1.1_LQ_c1204/f5p31/1634	i1.0_HQ_c2734/f1p9/1872	i1.0_LQ_c14218/f1p3/1958
			i1.0_HQ_c2915/f1p39/1867	i1.1_HQ_c10234/f1p0/1944	i1.2_HQ_c2485/f2p5/1417	i1.1_HQ_c890/f8p36/1948	i1.0_HQ_c3277/f2p0/1664	i1.0_LQ_c5362/f1p4/1931	i1.1_HQ_c6583/f1p1/1289	i1.2_HQ_c12353/f1p3/1428	i1.1_LQ_c6015/f1p11/1509	i1.1_LQ_c12742/f1p1/1303	i1.0_HQ_c2763/f1p1/1614	i1.0_LQ_c14264/f1p0/1985
			i1.0_HQ_c2935/f1p1/1906	i1.1_HQ_c1024/f7p7/1787	i1.2_HQ_c2614/f1p10/1707	i1.1_HQ_c8917/f1p3/1348	i1.0_HQ_c3290/f1p21/1944	i1.0_LQ_c5822/f1p4/1668	i1.1_HQ_c7010/f1p33/1631	i1.2_HQ_c12670/f1p12/1549	i1.1_LQ_c6632/f1p3/1945	i1.1_LQ_c13223/f1p0/1338	i1.0_HQ_c2791/f1p6/1812	i1.0_LQ_c14301/f1p10/1409
			i1.0_HQ_c2942/f1p162/1960	i1.1_HQ_c10285/f1p3/1835	i1.2_HQ_c2707/f1p2/1704	i1.1_HQ_c9080/f1p44/1809	i1.0_HQ_c3344/f2p3/1364	i1.0_LQ_c5863/f1p0/1966	i1.1_HQ_c7036/f1p8/1636	i1.2_HQ_c12681/f1p7/1442	i1.1_LQ_c8736/f1p0/1665	i1.1_LQ_c13471/f1p106/2350	i1.0_HQ_c2804/f1p0/1529	i10_LQ_c144/f1p2/10177
			i1.0_HQ_c2958/f1p0/1483	i1.1_HQ_c10327/f1p1/1426	i1.2_HQ_c2899/f1p14/1393	i1.1_HQ_c9227/f1p22/1678	i1.0_HQ_c3345/f1p1/1272	i1.0_LQ_c6037/f1p0/1258	i1.1_HQ_c7063/f1p1/1314	i1.2_HQ_c12911/f2p16/1589	i1.1_LQ_c8865/f1p1/1691	i1.1_LQ_c13809/f1p2/1684	i1.0_HQ_c2812/f1p9/1319	i1.0_LQ_c14557/f1p1/1914
			i1.0_HQ_c2976/f1p7/1453	i1.1_HQ_c10334/f2p2/1927	i1.2_HQ_c2991/f1p5/1487	i1.1_HQ_c9320/f1p13/1410	i1.0_HQ_c3365/f1p1/1587	i1.0_LQ_c6254/f1p1/1953	i1.1_HQ_c7114/f1p8/1434	i1.2_HQ_c12973/f1p6/1309	i1.1_LQ_c9153/f1p0/2005	i1.1_LQ_c14354/f1p4/1729	i1.0_HQ_c2819/f1p15/1671	i1.0_LQ_c14584/f1p0/1309
			i1.0_HQ_c2980/f1p0/1839	i1.1_HQ_c10360/f1p7/1444	i1.2_HQ_c3421/f1p6/1852	i1.1_HQ_c9353/f1p5/1730	i1.0_HQ_c3495/f4p7/1465	i1.0_LQ_c6287/f1p1/2015	i1.1_HQ_c7154/f1p35/1907	i1.2_HQ_c12987/f1p10/1554	i1.2_HQ_c10185/f1p2/1897	i1.1_LQ_c14674/f1p9/1812	i1.0_HQ_c2823/f1p9/1488	i1.0_LQ_c14868/f1p2/1560
			i1.0_HQ_c2989/f1p1/1380	i1.1_HQ_c10460/f1p2/1969	i1.2_HQ_c3610/f1p21/1533	i1.1_HQ_c9418/f1p43/1336	i1.0_HQ_c3556/f1p9/1982	i1.0_LQ_c6535/f1p10/1974	i1.1_HQ_c7206/f1p0/1221	i1.2_HQ_c13036/f1p6/1505	i1.2_HQ_c10187/f1p3/1398	i1.1_LQ_c14834/f1p3/1979	i1.0_HQ_c2840/f1p0/1257	i1.0_LQ_c15405/f1p3/1437
			i1.0_HQ_c2997/f1p21/1643	i1.1_HQ_c10508/f1p12/1876	i1.2_HQ_c3718/f1p2/1570	i1.1_HQ_c9710/f2p65/1970	i1.0_HQ_c3580/f1p2/1812	i1.0_LQ_c6574/f1p2/1635	i1.1_HQ_c7286/f1p5/1825	i1.2_HQ_c13253/f1p1/1269	i1.2_HQ_c10305/f1p3/1782	i1.1_LQ_c2892/f1p1/1657	i1.0_HQ_c2846/f1p10/1693	i1.0_LQ_c2025/f2p12/1676
			i1.0_HQ_c3013/f1p2/1230	i1.1_HQ_c1052/f7p17/1428	i1.2_HQ_c3773/f1p2/1637	i1.1_LQ_c10272/f1p6/1719	i1.0_HQ_c3581/f1p8/2000	i1.0_LQ_c7150/f1p1/1967	i1.1_HQ_c7479/f1p1/1817	i1.2_HQ_c13308/f1p78/1455	i1.2_HQ_c10646/f1p52/1944	i1.1_LQ_c3545/f1p10/1665	i1.0_HQ_c2882/f1p3/1672	i10_LQ_c203/f1p1/10252
			i1.0_HQ_c3022/f1p9/1879	i1.1_HQ_c10534/f1p8/1968	i1.2_HQ_c3999/f1p1/1362	i1.1_LQ_c10794/f1p5/1577	i1.0_HQ_c3621/f1p0/1271	i1.0_LQ_c7456/f1p22/1499	i1.1_HQ_c7624/f1p1/1634	i1.2_HQ_c13367/f1p1/1800	i1.2_HQ_c10831/f2p5/1958	i1.1_LQ_c3616/f1p4/1742	i1.0_HQ_c2942/f1p162/1960	i10_LQ_c240/f1p2/10730
			i1.0_HQ_c3023/f1p1/1618	i1.1_HQ_c10560/f1p2/1989	i1.2_HQ_c4032/f1p10/1733	i1.1_LQ_c11315/f1p7/1790	i1.0_HQ_c3636/f2p0/1373	i1.0_LQ_c7584/f1p11/1674	i1.1_HQ_c7719/f1p4/1617	i1.2_HQ_c13407/f1p5/1498	i1.2_HQ_c11024/f1p3/1849	i1.1_LQ_c3693/f1p0/1258	i1.0_HQ_c2958/f1p0/1483	i1.0_LQ_c2525/f1p0/1460
			i1.0_HQ_c3050/f1p5/1293	i1.1_HQ_c10612/f1p12/2059	i1.2_HQ_c4254/f1p12/1809	i1.1_LQ_c12022/f1p3/1734	i1.0_HQ_c3692/f1p9/1572	i1.0_LQ_c7679/f1p0/1643	i1.1_HQ_c7844/f1p1/1459	i1.2_HQ_c13424/f1p31/1397	i1.2_HQ_c11903/f1p3/1616	i1.1_LQ_c4106/f1p7/1538	i1.0_HQ_c2961/f1p3/1576	i1.0_LQ_c2567/f1p1/1861
			i1.0_HQ_c3177/f1p11/1576	i1.1_HQ_c10614/f1p1/1944	i1.2_HQ_c5206/f1p0/1435	i1.1_LQ_c13122/f1p2/1351	i1.0_HQ_c3785/f1p29/1950	i1.0_LQ_c7716/f1p2/1615	i1.1_HQ_c7860/f1p47/1976	i1.2_HQ_c13589/f1p4/1876	i1.2_HQ_c12069/f1p11/1840	i1.1_LQ_c4117/f1p2/1250	i1.0_HQ_c2980/f1p0/1839	i1.0_LQ_c2568/f1p1/1690
			i1.0_HQ_c3229/f1p6/1456	i1.1_HQ_c1081/f6p11/1716	i1.2_HQ_c5542/f1p73/1730	i1.1_LQ_c13471/f1p106/2350	i1.0_HQ_c3803/f1p2/1659	i1.0_LQ_c7721/f1p4/1348	i1.1_HQ_c7979/f1p4/1721	i1.2_HQ_c13799/f1p2/1257	i1.2_HQ_c12099/f1p12/1780	i1.1_LQ_c6634/f1p0/1960	i1.0_HQ_c2989/f1p1/1380	i1.0_LQ_c2589/f1p0/1282
			i1.0_HQ_c3237/f1p5/1416	i1.1_HQ_c1094/f9p26/1940	i1.2_HQ_c5868/f1p1/1462	i1.1_LQ_c13809/f1p2/1684	i1.0_HQ_c3858/f1p12/1786	i1.0_LQ_c7868/f1p1/1428	i1.1_HQ_c7990/f1p7/1467	i1.2_HQ_c13903/f1p52/2073	i1.2_HQ_c12587/f1p7/1880	i1.1_LQ_c6694/f1p18/1632	i1.0_HQ_c3013/f1p2/1230	i10_LQ_c266/f1p7/10326
			i1.0_HQ_c3238/f1p8/1272	i1.1_HQ_c10961/f1p7/1961	i1.2_HQ_c6567/f1p4/1169	i1.1_LQ_c14087/f1p0/1283	i1.0_HQ_c3905/f1p0/1334	i1.0_LQ_c7956/f1p3/1338	i1.1_HQ_c8382/f1p1/1419	i1.2_HQ_c13937/f1p4/1310	i1.2_HQ_c12589/f1p12/1923	i1.1_LQ_c7350/f1p3/1412	i1.0_HQ_c3022/f1p9/1879	i10_LQ_c268/f1p0/10838
			i1.0_HQ_c3275/f1p5/1637	i1.1_HQ_c10979/f1p7/1664	i1.2_HQ_c7296/f1p18/1333	i1.1_LQ_c14354/f1p4/1729	i1.0_HQ_c3944/f1p1/1729	i1.0_LQ_c7982/f1p11/2005	i1.1_HQ_c8463/f1p0/1643	i1.2_HQ_c14027/f1p41/1258	i1.2_HQ_c12679/f1p15/1733	i1.1_LQ_c7652/f1p4/1506	i1.0_HQ_c3023/f1p1/1618	i1.0_LQ_c2732/f1p0/1368
			i1.0_HQ_c3277/f2p0/1664	i1.1_HQ_c11023/f1p11/1523	i1.2_HQ_c7312/f1p0/1272	i1.1_LQ_c14674/f1p9/1812	i1.0_HQ_c3950/f1p9/1286	i1.0_LQ_c7992/f1p0/1488	i1.1_HQ_c8522/f1p43/1426	i1.2_HQ_c14096/f1p9/1810	i1.2_HQ_c12892/f1p5/2001	i1.1_LQ_c8343/f1p11/1505	i1.0_HQ_c3050/f1p5/1293	i1.0_LQ_c2738/f1p1/1708
			i1.0_HQ_c3290/f1p21/1944	i1.1_HQ_c11048/f1p10/1231	i1.2_HQ_c736/f31p53/1950	i1.1_LQ_c14834/f1p3/1979	i1.0_HQ_c3985/f1p1/1296	i1.0_LQ_c8469/f1p0/1819	i1.1_HQ_c890/f8p36/1948	i1.2_HQ_c14175/f1p27/1938	i1.2_HQ_c12908/f1p5/1947	i1.1_LQ_c9007/f1p3/1595	i1.0_HQ_c3177/f1p11/1576	i1.0_LQ_c2937/f1p1/1903
			i1.0_HQ_c3344/f2p3/1364	i1.1_HQ_c1147/f5p7/1486	i1.2_HQ_c7434/f1p2/1779	i1.1_LQ_c2535/f1p2/1464	i1.0_HQ_c4042/f2p21/1677	i1.0_LQ_c8778/f1p1/1631	i1.1_HQ_c8917/f1p3/1348	i1.2_HQ_c14372/f1p12/1389	i1.2_HQ_c13028/f1p5/1304	i1.1_LQ_c9075/f1p2/1808	i1.0_HQ_c3229/f1p6/1456	i1.0_LQ_c3080/f1p1/1705
			i1.0_HQ_c3345/f1p1/1272	i1.1_HQ_c1158/f6p11/1847	i1.2_HQ_c7478/f1p5/1717	i1.1_LQ_c3147/f3p11/1770	i1.0_HQ_c4087/f1p1/1774	i1.0_LQ_c9518/f1p0/1248	i1.1_HQ_c8923/f1p16/1765	i1.2_HQ_c14542/f1p44/1418	i1.2_HQ_c13650/f1p142/1791	i1.1_LQ_c9146/f1p2/1654	i1.0_HQ_c3237/f1p5/1416	i1.0_LQ_c3110/f1p14/1701
			i1.0_HQ_c3365/f1p1/1587	i1.1_HQ_c11741/f3p82/1452	i1.2_HQ_c7627/f1p7/1346	i1.1_LQ_c3545/f1p10/1665	i1.0_HQ_c4095/f1p2/1180	i1.0_LQ_c9696/f1p30/1597	i1.1_HQ_c8956/f1p28/1719	i1.2_HQ_c14579/f1p35/1382	i1.2_HQ_c14054/f1p30/1752	i1.1_LQ_c9693/f1p1/1533	i1.0_HQ_c3275/f1p5/1637	i1.0_LQ_c3261/f1p3/1892
			i1.0_HQ_c3495/f4p7/1465	i1.1_HQ_c11918/f2p16/1515	i1.2_HQ_c7684/f1p1/1152	i1.1_LQ_c3616/f1p4/1742	i1.0_HQ_c4118/f1p1/1637	i1.0_LQ_c9703/f1p0/1352	i1.1_HQ_c9008/f1p1/1431	i1.2_HQ_c14744/f1p1/1413	i1.2_HQ_c14132/f1p11/1687	i1.1_LQ_c9880/f1p3/1362	i1.0_HQ_c3277/f2p0/1664	i1.0_LQ_c3395/f1p0/1616
			i1.0_HQ_c3556/f1p9/1982	i1.1_HQ_c11954/f1p38/1353	i1.2_HQ_c7723/f1p1/1644	i1.1_LQ_c4117/f1p2/1250	i1.0_HQ_c4157/f1p3/1344	i1.1_HQ_c1006/f11p12/1384	i1.1_HQ_c9036/f1p4/1293	i1.2_HQ_c14829/f1p6/1356	i1.2_HQ_c14262/f1p7/1892	i1.2_HQ_c10174/f1p20/1398	i1.0_HQ_c3290/f1p21/1944	i1.0_LQ_c3427/f1p0/1585
			i1.0_HQ_c3565/f1p0/1432	i1.1_HQ_c11984/f1p21/1774	i1.2_HQ_c7856/f1p1/1345	i1.1_LQ_c4193/f1p1/1218	i1.0_HQ_c4208/f1p1/1633	i1.1_HQ_c10144/f1p47/1467	i1.1_HQ_c9193/f3p127/1778	i1.2_HQ_c14877/f1p11/1940	i1.2_HQ_c14291/f1p1/1799	i1.2_HQ_c10514/f1p2/1995	i1.0_HQ_c3344/f2p3/1364	i1.0_LQ_c3518/f1p1/1956
			i1.0_HQ_c3581/f1p8/2000	i1.1_HQ_c11995/f1p11/1947	i1.2_HQ_c7965/f1p0/1887	i1.1_LQ_c4804/f1p4/1206	i1.0_HQ_c4211/f1p2/1331	i1.1_HQ_c10191/f1p4/1889	i1.1_HQ_c9227/f1p22/1678	i1.2_HQ_c1498/f4p6/1547	i1.2_HQ_c14385/f1p7/1357	i1.2_HQ_c10817/f1p16/1943	i1.0_HQ_c3345/f1p1/1272	i1.0_LQ_c3620/f1p0/1474
			i1.0_HQ_c3621/f1p0/1271	i1.1_HQ_c12043/f1p3/1983	i1.2_HQ_c798/f9p11/1411	i1.1_LQ_c6694/f1p18/1632	i1.0_HQ_c4231/f1p0/1758	i1.1_HQ_c10234/f1p0/1944	i1.1_HQ_c9320/f1p13/1410	i1.2_HQ_c15012/f1p8/1613	i1.2_HQ_c14546/f1p10/1484	i1.2_HQ_c10822/f2p22/1912	i1.0_HQ_c3365/f1p1/1587	i1.0_LQ_c3898/f1p0/1917
			i1.0_HQ_c3636/f2p0/1373	i1.1_HQ_c12079/f1p6/1973	i1.2_HQ_c8138/f1p3/1397	i1.1_LQ_c7652/f1p4/1506	i1.0_HQ_c4235/f1p8/1654	i1.1_HQ_c10247/f1p5/1331	i1.1_HQ_c9376/f1p2/1597	i1.2_HQ_c15080/f1p8/1414	i1.2_HQ_c14700/f1p57/1493	i1.2_HQ_c10873/f2p2/1942	i1.0_HQ_c3487/f1p0/1730	i1.0_LQ_c3941/f1p1/1306
			i1.0_HQ_c3641/f1p8/1519	i1.1_HQ_c12080/f1p1/1710	i1.2_HQ_c8232/f1p1/1404	i1.1_LQ_c7702/f1p4/1294	i1.0_HQ_c4314/f1p4/1404	i1.1_HQ_c1024/f7p7/1787	i1.1_HQ_c9418/f1p43/1336	i1.2_HQ_c15338/f1p22/1541	i1.2_HQ_c1490/f3p11/1912	i1.2_HQ_c1090/f8p14/1775	i1.0_HQ_c3495/f4p7/1465	i1.0_LQ_c4204/f2p0/1574
			i1.0_HQ_c3684/f1p0/1980	i1.1_HQ_c12134/f1p2/1364	i1.2_HQ_c8633/f1p12/1523	i1.1_LQ_c7805/f1p8/1986	i1.0_HQ_c4369/f2p3/1456	i1.1_HQ_c10327/f1p1/1426	i1.1_HQ_c9667/f1p19/1498	i1.2_HQ_c1712/f4p8/1692	i1.2_HQ_c14979/f1p4/2004	i1.2_HQ_c11085/f2p3/1509	i1.0_HQ_c3556/f1p9/1982	i1.0_LQ_c5362/f1p4/1931
			i1.0_HQ_c3692/f1p9/1572	i1.1_HQ_c12285/f1p3/1770	i1.2_HQ_c8895/f1p6/1724	i1.1_LQ_c8967/f1p1/1956	i1.0_HQ_c4432/f1p10/1683	i1.1_HQ_c10360/f1p7/1444	i1.1_HQ_c9813/f1p3/1367	i1.2_HQ_c2018/f3p7/1680	i1.2_HQ_c15275/f4p32/1608	i1.2_HQ_c11177/f1p3/1690	i1.0_HQ_c3570/f1p7/1324	i1.0_LQ_c5822/f1p4/1668
			i1.0_HQ_c3803/f1p2/1659	i1.1_HQ_c12300/f1p2/1770	i1.2_HQ_c8990/f1p8/1469	i1.1_LQ_c9146/f1p2/1654	i1.0_HQ_c4483/f1p2/1191	i1.1_HQ_c10460/f1p2/1969	i1.1_HQ_c9990/f1p0/1296	i1.2_HQ_c2065/f3p5/1497	i1.2_HQ_c15329/f4p32/1558	i1.2_HQ_c11238/f1p3/1671	i1.0_HQ_c3636/f2p0/1373	i1.0_LQ_c5835/f1p0/1342
			i1.0_HQ_c3858/f1p12/1786	i1.1_HQ_c12314/f1p0/1184	i1.2_HQ_c929/f9p8/1372	i1.1_LQ_c9163/f1p1/1510	i1.0_HQ_c4520/f1p33/1979	i1.1_HQ_c10508/f1p12/1876	i1.1_LQ_c10300/f1p0/1452	i1.2_HQ_c2461/f2p14/2070	i1.2_HQ_c1696/f5p5/1401	i1.2_HQ_c11599/f20p18/1622	i1.0_HQ_c3674/f1p5/1509	i1.0_LQ_c5863/f1p0/1966
			i1.0_HQ_c3905/f1p0/1334	i1.1_HQ_c12453/f1p1/1496	i1.2_HQ_c9390/f1p4/1718	i1.1_LQ_c9767/f1p1/1671	i1.0_HQ_c4537/f1p0/1353	i1.1_HQ_c1052/f7p17/1428	i1.1_LQ_c11271/f1p1/1679	i1.2_HQ_c2485/f2p5/1417	i1.2_HQ_c1817/f3p4/1979	i1.2_HQ_c12015/f1p9/1748	i1.0_HQ_c3692/f1p9/1572	i1.0_LQ_c6037/f1p0/1258
			i1.0_HQ_c3944/f1p1/1729	i1.1_HQ_c12812/f1p2/1656	i1.2_HQ_c9440/f1p9/1396	i1.1_LQ_c9880/f1p3/1362	i1.0_HQ_c4557/f1p4/1658	i1.1_HQ_c10534/f1p8/1968	i1.1_LQ_c11315/f1p7/1790	i1.2_HQ_c2657/f1p0/1442	i1.2_HQ_c1980/f4p7/1688	i1.2_HQ_c12113/f1p1/1337	i1.0_HQ_c3803/f1p2/1659	i1.0_LQ_c6254/f1p1/1953
			i1.0_HQ_c3950/f1p9/1286	i1.1_HQ_c12951/f1p13/1525	i1.2_HQ_c9629/f1p13/1439	i1.2_HQ_c10113/f1p3/1269	i1.0_HQ_c4582/f1p13/1365	i1.1_HQ_c10612/f1p12/2059	i1.1_LQ_c11411/f1p24/2023	i1.2_HQ_c2707/f1p2/1704	i1.2_HQ_c2180/f2p5/1404	i1.2_HQ_c12336/f1p0/1341	i1.0_HQ_c3843/f1p407/1709	i1.0_LQ_c6287/f1p1/2015
			i1.0_HQ_c3985/f1p1/1296	i1.1_HQ_c13093/f1p10/1632	i1.2_HQ_c9731/f1p5/1633	i1.2_HQ_c10147/f1p2/1790	i1.0_HQ_c4628/f3p7/1674	i1.1_HQ_c10614/f1p1/1944	i1.1_LQ_c12767/f1p2/1598	i1.2_HQ_c2899/f1p14/1393	i1.2_HQ_c2233/f4p3/1676	i1.2_HQ_c12339/f1p2/1930	i1.0_HQ_c3857/f1p2/1446	i1.0_LQ_c6535/f1p10/1974
			i1.0_HQ_c4042/f2p21/1677	i1.1_HQ_c13323/f1p0/1720	i1.2_HQ_c981/f9p13/1761	i1.2_HQ_c10174/f1p20/1398	i1.0_HQ_c4649/f1p4/1594	i1.1_HQ_c10792/f1p2/1639	i1.1_LQ_c12810/f1p54/1851	i1.2_HQ_c3421/f1p6/1852	i1.2_HQ_c2602/f1p13/1949	i1.2_HQ_c12351/f1p20/1690	i1.0_HQ_c3858/f1p12/1786	i1.0_LQ_c6574/f1p2/1635
			i1.0_HQ_c4060/f1p2/1474	i1.1_HQ_c13519/f1p1/1960	i1.2_HQ_c9986/f1p10/1454	i1.2_HQ_c10480/f1p9/2087	i1.0_HQ_c4668/f1p0/1331	i1.1_HQ_c1094/f9p26/1940	i1.1_LQ_c13426/f1p10/1467	i1.2_HQ_c3610/f1p21/1533	i1.2_HQ_c2614/f1p10/1707	i1.2_HQ_c12353/f1p3/1428	i1.0_HQ_c3905/f1p0/1334	i1.0_LQ_c7150/f1p1/1967
			i1.0_HQ_c4069/f1p1/1998	i1.1_HQ_c13579/f1p0/1943	i1.2_LQ_c10367/f1p24/1545	i1.2_HQ_c10514/f1p2/1995	i1.0_HQ_c4691/f3p33/1771	i1.1_HQ_c10961/f1p7/1961	i1.1_LQ_c13677/f1p1/1559	i1.2_HQ_c3687/f1p4/1789	i1.2_HQ_c2722/f1p2/1882	i1.2_HQ_c12366/f1p3/1785	i1.0_HQ_c3944/f1p1/1729	i1.0_LQ_c7456/f1p22/1499
			i1.0_HQ_c4087/f1p1/1774	i1.1_HQ_c13631/f1p38/1980	i1.2_LQ_c12164/f1p3/1956	i1.2_HQ_c1090/f8p14/1775	i1.0_HQ_c4708/f1p16/1832	i1.1_HQ_c10979/f1p7/1664	i1.1_LQ_c13809/f1p2/1684	i1.2_HQ_c3696/f2p4/1828	i1.2_HQ_c2734/f1p4/1640	i1.2_HQ_c12451/f1p25/1622	i1.0_HQ_c3950/f1p9/1286	i1.0_LQ_c7584/f1p11/1674
			i1.0_HQ_c4095/f1p2/1180	i1.1_HQ_c1363/f4p7/1585	i1.2_LQ_c13169/f1p1/1591	i1.2_HQ_c10929/f1p14/1631	i1.0_HQ_c4747/f1p4/1508	i1.1_HQ_c11023/f1p11/1523	i1.1_LQ_c13955/f1p11/1801	i1.2_HQ_c4032/f1p10/1733	i1.2_HQ_c2848/f1p29/1718	i1.2_HQ_c12552/f1p23/1976	i1.0_HQ_c3985/f1p1/1296	i1.0_LQ_c7679/f1p0/1643
			i1.0_HQ_c4118/f1p1/1637	i1.1_HQ_c13655/f1p3/1453	i1.2_LQ_c13494/f1p1/1842	i1.2_HQ_c10975/f1p13/1703	i1.0_HQ_c4809/f1p1/1725	i1.1_HQ_c11048/f1p10/1231	i1.1_LQ_c14087/f1p0/1283	i1.2_HQ_c4630/f1p35/1664	i1.2_HQ_c2991/f1p5/1487	i1.2_HQ_c12670/f1p12/1549	i1.0_HQ_c4019/f1p1/1289	i1.0_LQ_c7716/f1p2/1615
			i1.0_HQ_c4156/f1p1/1362	i1.1_HQ_c13752/f1p0/1765	i1.2_LQ_c13782/f1p5/1794	i1.2_HQ_c1101/f8p9/1388	i1.0_HQ_c4846/f1p5/1684	i1.1_HQ_c1115/f6p17/1706	i1.1_LQ_c14354/f1p4/1729	i1.2_HQ_c4753/f1p0/1409	i1.2_HQ_c3081/f1p3/1307	i1.2_HQ_c12681/f1p7/1442	i1.0_HQ_c4042/f2p21/1677	i1.0_LQ_c7721/f1p4/1348
			i1.0_HQ_c4157/f1p3/1344	i1.1_HQ_c13810/f1p3/1371	i1.2_LQ_c14032/f1p1/1997	i1.2_HQ_c11200/f1p91/1836	i1.0_HQ_c4952/f1p3/1854	i1.1_HQ_c1134/f6p6/1464	i1.1_LQ_c14900/f1p2/1820	i1.2_HQ_c4865/f1p6/1709	i1.2_HQ_c3437/f1p6/1691	i1.2_HQ_c12911/f2p16/1589	i1.0_HQ_c4069/f1p1/1998	i1.0_LQ_c7868/f1p1/1428
			i1.0_HQ_c4179/f1p4/1244	i1.1_HQ_c14008/f1p2/1993	i1.2_LQ_c14334/f1p1/1373	i1.2_HQ_c11400/f2p18/1882	i1.0_HQ_c4969/f1p3/1651	i1.1_HQ_c1147/f5p7/1486	i1.1_LQ_c15356/f1p1/1440	i1.2_HQ_c5016/f2p46/1307	i1.2_HQ_c3505/f1p11/1314	i1.2_HQ_c12966/f1p31/1283	i1.0_HQ_c4087/f1p1/1774	i1.0_LQ_c7956/f1p3/1338
			i1.0_HQ_c4208/f1p1/1633	i1.1_HQ_c14023/f1p3/1881	i1.2_LQ_c3164/f1p2/1573	i1.2_HQ_c11819/f2p7/1485	i1.0_HQ_c5048/f1p11/1871	i1.1_HQ_c1158/f6p11/1847	i1.1_LQ_c2535/f1p2/1464	i1.2_HQ_c5067/f2p1/1261	i1.2_HQ_c3944/f1p1/1327	i1.2_HQ_c12973/f1p6/1309	i1.0_HQ_c4095/f1p2/1180	i1.0_LQ_c7982/f1p11/2005
			i1.0_HQ_c4211/f1p2/1331	i1.1_HQ_c14096/f1p8/1792	i1.2_LQ_c3177/f1p11/1693	i1.2_HQ_c12339/f1p2/1930	i1.0_HQ_c5083/f1p5/1906	i1.1_HQ_c11741/f3p82/1452	i1.1_LQ_c2609/f1p0/1502	i1.2_HQ_c5159/f1p24/1348	i1.2_HQ_c3999/f1p1/1362	i1.2_HQ_c12987/f1p10/1554	i1.0_HQ_c4118/f1p1/1637	i1.0_LQ_c7992/f1p0/1488
			i1.0_HQ_c4235/f1p8/1654	i1.1_HQ_c14100/f1p1/1674	i1.2_LQ_c3213/f1p1/1533	i1.2_HQ_c12403/f1p8/1878	i1.0_HQ_c5097/f1p1/1214	i1.1_HQ_c1186/f7p15/1727	i1.1_LQ_c2953/f1p0/1984	i1.2_HQ_c5768/f1p5/1500	i1.2_HQ_c4059/f1p61/1974	i1.2_HQ_c13036/f1p6/1505	i1.0_HQ_c4156/f1p1/1362	i1.0_LQ_c8307/f1p10/1754
			i1.0_HQ_c4293/f1p12/1890	i1.1_HQ_c14138/f1p0/1337	i1.2_LQ_c4285/f1p24/1694	i1.2_HQ_c1241/f6p16/1867	i1.0_HQ_c5140/f1p2/1406	i1.1_HQ_c11918/f2p16/1515	i1.1_LQ_c2996/f1p5/2036	i1.2_HQ_c5813/f1p26/1386	i1.2_HQ_c4254/f1p12/1809	i1.2_HQ_c13173/f1p9/1821	i1.0_HQ_c4157/f1p3/1344	i1.0_LQ_c8469/f1p0/1819
			i1.0_HQ_c4314/f1p4/1404	i1.1_HQ_c14208/f1p4/1583	i1.2_LQ_c4359/f1p0/1291	i1.2_HQ_c12451/f1p25/1622	i1.0_HQ_c5142/f1p0/1320	i1.1_HQ_c11926/f2p15/1582	i1.1_LQ_c3147/f3p11/1770	i1.2_HQ_c5878/f1p2/1656	i1.2_HQ_c5163/f1p7/1483	i1.2_HQ_c13196/f1p2/1609	i1.0_HQ_c4208/f1p1/1633	i1.0_LQ_c8778/f1p1/1631
			i1.0_HQ_c4369/f2p3/1456	i1.1_HQ_c14295/f1p0/1614	i1.2_LQ_c4457/f1p0/1949	i1.2_HQ_c12496/f1p108/1403	i1.0_HQ_c5159/f1p3/1445	i1.1_HQ_c11984/f1p21/1774	i1.1_LQ_c3475/f1p3/1816	i1.2_HQ_c5943/f1p4/1653	i1.2_HQ_c5187/f1p5/1491	i1.2_HQ_c13424/f1p31/1397	i1.0_HQ_c4224/f1p4/1627	i1.0_LQ_c8934/f1p9/1969
			i1.0_HQ_c4413/f1p2/1629	i1.1_HQ_c14491/f1p12/1497	i1.2_LQ_c4986/f1p0/1582	i1.2_HQ_c12552/f1p23/1976	i1.0_HQ_c5225/f1p2/1474	i1.1_HQ_c11995/f1p11/1947	i1.1_LQ_c4317/f1p26/1999	i1.2_HQ_c6369/f1p15/1983	i1.2_HQ_c5274/f1p2/1320	i1.2_HQ_c13584/f1p0/1779	i1.0_HQ_c4231/f1p0/1758	i1.0_LQ_c9348/f1p2/1546
			i1.0_HQ_c4432/f1p10/1683	i1.1_HQ_c14740/f1p0/1506	i1.2_LQ_c5157/f1p4/1916	i1.2_HQ_c12811/f1p9/1789	i1.0_HQ_c5239/f1p0/1463	i1.1_HQ_c12043/f1p3/1983	i1.1_LQ_c4561/f1p23/1668	i1.2_HQ_c6546/f1p0/1707	i1.2_HQ_c5380/f2p2/1753	i1.2_HQ_c13587/f1p3/1266	i1.0_HQ_c4279/f1p1/1934	i1.0_LQ_c9518/f1p0/1248
			i1.0_HQ_c4442/f1p0/1940	i1.1_HQ_c14767/f1p144/1932	i1.2_LQ_c5985/f1p3/1666	i1.2_HQ_c12917/f1p4/1336	i1.0_HQ_c5257/f1p4/1868	i1.1_HQ_c12079/f1p6/1973	i1.1_LQ_c4664/f1p2/1416	i1.2_HQ_c6567/f1p4/1169	i1.2_HQ_c5495/f1p1/1486	i1.2_HQ_c13714/f1p9/1577	i1.0_HQ_c4314/f1p4/1404	i1.0_LQ_c9696/f1p30/1597
			i1.0_HQ_c4472/f1p9/1388	i1.1_HQ_c1494/f3p27/1783	i1.2_LQ_c8420/f1p1/1718	i1.2_HQ_c12973/f1p6/1309	i1.0_HQ_c5312/f1p6/1480	i1.1_HQ_c12134/f1p2/1364	i1.1_LQ_c4804/f1p4/1206	i1.2_HQ_c6949/f1p23/1488	i1.2_HQ_c5542/f1p73/1730	i1.2_HQ_c13799/f1p2/1257	i1.0_HQ_c4432/f1p10/1683	i1.0_LQ_c9703/f1p0/1352
			i1.0_HQ_c4520/f1p33/1979	i1.1_HQ_c15058/f1p2/1271	i1.2_LQ_c9834/f1p1/1432	i1.2_HQ_c13173/f1p9/1821	i1.0_HQ_c5342/f1p8/1890	i1.1_HQ_c12285/f1p3/1770	i1.1_LQ_c5975/f1p6/1884	i1.2_HQ_c7312/f1p0/1272	i1.2_HQ_c5695/f1p25/1485	i1.2_HQ_c13903/f1p52/2073	i1.0_HQ_c4442/f1p0/1940	i1.0_LQ_c9952/f1p2/1681
			i1.0_HQ_c4537/f1p0/1353	i1.1_HQ_c15079/f1p5/1470	i1.3_HQ_c10308/f1p1/1425	i1.2_HQ_c13339/f1p8/1997	i1.0_HQ_c5380/f2p3/1903	i1.1_HQ_c12300/f1p2/1770	i1.1_LQ_c6015/f1p11/1509	i1.2_HQ_c736/f31p53/1950	i1.2_HQ_c5868/f1p1/1462	i1.2_HQ_c13966/f1p48/1896	i1.0_HQ_c4520/f1p33/1979	i1.1_HQ_c1006/f11p12/1384
			i1.0_HQ_c4555/f1p0/1783	i1.1_HQ_c15080/f1p0/1703	i1.3_HQ_c10409/f1p5/1885	i1.2_HQ_c13584/f1p0/1779	i1.0_HQ_c5399/f1p9/1692	i1.1_HQ_c12314/f1p0/1184	i1.1_LQ_c6632/f1p3/1945	i1.2_HQ_c7434/f1p2/1779	i1.2_HQ_c6316/f1p7/1984	i1.2_HQ_c14027/f1p41/1258	i1.0_HQ_c4537/f1p0/1353	i1.1_HQ_c10144/f1p47/1467
			i1.0_HQ_c4557/f1p4/1658	i1.1_HQ_c15105/f1p26/1349	i1.3_HQ_c10574/f2p1/1976	i1.2_HQ_c13585/f1p8/1981	i1.0_HQ_c5436/f1p0/1288	i1.1_HQ_c12453/f1p1/1496	i1.1_LQ_c7805/f1p8/1986	i1.2_HQ_c7478/f1p5/1717	i1.2_HQ_c6487/f1p5/1990	i1.2_HQ_c14175/f1p27/1938	i1.0_HQ_c4582/f1p13/1365	i1.1_HQ_c10191/f1p4/1889
			i1.0_HQ_c4582/f1p13/1365	i1.1_HQ_c15270/f1p1/1417	i1.3_HQ_c10619/f1p14/2076	i1.2_HQ_c13587/f1p3/1266	i1.0_HQ_c5457/f1p6/1662	i1.1_HQ_c12669/f1p4/1245	i1.1_LQ_c7905/f1p4/1702	i1.2_HQ_c7551/f1p0/1413	i1.2_HQ_c6564/f1p2/1292	i1.2_HQ_c14275/f1p5/1795	i1.0_HQ_c4628/f3p7/1674	i1.1_HQ_c10233/f1p37/2157
			i1.0_HQ_c4628/f3p7/1674	i1.1_HQ_c15414/f1p4/1632	i1.3_HQ_c11196/f1p20/1843	i1.2_HQ_c13714/f1p9/1577	i1.0_HQ_c5562/f1p3/1474	i1.1_HQ_c12717/f1p9/1546	i1.1_LQ_c7953/f1p0/1616	i1.2_HQ_c7553/f1p4/1294	i1.2_HQ_c6770/f1p9/1544	i1.2_HQ_c14418/f1p31/1972	i1.0_HQ_c4649/f1p4/1594	i1.1_HQ_c10234/f1p0/1944
			i1.0_HQ_c4649/f1p4/1594	i1.1_HQ_c15415/f3p78/1692	i1.3_HQ_c11267/f1p38/1833	i1.2_HQ_c13799/f1p2/1257	i1.0_HQ_c5574/f1p0/1569	i1.1_HQ_c12812/f1p2/1656	i1.1_LQ_c8736/f1p0/1665	i1.2_HQ_c7627/f1p7/1346	i1.2_HQ_c6822/f1p3/1955	i1.2_HQ_c14579/f1p35/1382	i1.0_HQ_c4668/f1p0/1331	i1.1_HQ_c10247/f1p5/1331
			i1.0_HQ_c4668/f1p0/1331	i1.1_HQ_c1548/f3p6/1941	i1.3_HQ_c11412/f1p7/1981	i1.2_HQ_c13833/f1p1/1696	i1.0_HQ_c5588/f1p0/1668	i1.1_HQ_c12951/f1p13/1525	i1.1_LQ_c8865/f1p1/1691	i1.2_HQ_c7723/f1p1/1644	i1.2_HQ_c6911/f1p0/1330	i1.2_HQ_c14668/f1p4/1616	i1.0_HQ_c4691/f3p33/1771	i1.1_HQ_c1024/f7p7/1787
			i1.0_HQ_c4708/f1p16/1832	i1.1_HQ_c1578/f4p22/1616	i1.3_HQ_c1190/f6p4/1657	i1.2_HQ_c13966/f1p48/1896	i1.0_HQ_c5644/f1p0/1463	i1.1_HQ_c12966/f1p3/1718	i1.1_LQ_c9153/f1p0/2005	i1.2_HQ_c798/f9p11/1411	i1.2_HQ_c6964/f1p2/1549	i1.2_HQ_c14744/f1p1/1413	i1.0_HQ_c4716/f1p230/1738	i1.1_HQ_c10281/f1p7/1986
			i1.0_HQ_c4716/f1p230/1738	i1.1_HQ_c1625/f6p41/1966	i1.3_HQ_c11938/f2p2/1390	i1.2_HQ_c14034/f1p6/1353	i1.0_HQ_c5676/f1p4/1748	i1.1_HQ_c13011/f1p0/1348	i1.2_HQ_c10147/f1p2/1790	i1.2_HQ_c8263/f1p43/1454	i1.2_HQ_c6994/f1p1/1633	i1.2_HQ_c14884/f1p21/1673	i1.0_HQ_c4809/f1p1/1725	i1.1_HQ_c10285/f1p3/1835
			i1.0_HQ_c4809/f1p1/1725	i1.1_HQ_c1660/f4p9/1660	i1.3_HQ_c12015/f1p3/1937	i1.2_HQ_c14054/f1p30/1752	i1.0_HQ_c5698/f1p7/1391	i1.1_HQ_c13047/f1p8/1417	i1.2_HQ_c10187/f1p3/1398	i1.2_HQ_c8341/f1p3/1375	i1.2_HQ_c7085/f1p12/1889	i1.2_HQ_c14895/f1p109/1908	i1.0_HQ_c4994/f1p5/1438	i1.1_HQ_c10327/f1p1/1426
			i1.0_HQ_c4846/f1p5/1684	i1.1_HQ_c1785/f3p2/1715	i1.3_HQ_c12183/f1p4/1844	i1.2_HQ_c14275/f1p5/1795	i1.0_HQ_c5724/f3p5/1707	i1.1_HQ_c13093/f1p10/1632	i1.2_HQ_c10305/f1p3/1782	i1.2_HQ_c8626/f1p48/1958	i1.2_HQ_c7290/f1p0/1336	i1.2_HQ_c15338/f1p22/1541	i1.0_HQ_c5016/f1p8/1720	i1.1_HQ_c10360/f1p7/1444
			i1.0_HQ_c4994/f1p5/1438	i1.1_HQ_c1827/f2p3/1649	i1.3_HQ_c12320/f1p24/1442	i1.2_HQ_c14291/f1p1/1799	i1.0_HQ_c5742/f1p5/1438	i1.1_HQ_c13247/f1p0/1360	i1.2_HQ_c10380/f1p2/1993	i1.2_HQ_c8733/f1p3/1406	i1.2_HQ_c7296/f1p18/1333	i1.2_HQ_c1640/f3p172/1738	i1.0_HQ_c5038/f1p7/1842	i1.1_HQ_c10460/f1p2/1969
			i1.0_HQ_c5048/f1p11/1871	i1.1_HQ_c1833/f2p0/1296	i1.3_HQ_c12334/f1p1/1338	i1.2_HQ_c14394/f1p4/1299	i1.0_HQ_c5744/f1p29/1783	i1.1_HQ_c13323/f1p0/1720	i1.2_HQ_c10480/f1p9/2087	i1.2_HQ_c9255/f1p7/1818	i1.2_HQ_c7502/f1p53/1748	i1.2_HQ_c1712/f4p8/1692	i1.0_HQ_c5048/f1p11/1871	i1.1_HQ_c1052/f7p17/1428
			i1.0_HQ_c5083/f1p5/1906	i1.1_HQ_c2081/f2p2/1174	i1.3_HQ_c12391/f1p1/1726	i1.2_HQ_c14529/f1p3/1419	i1.0_HQ_c5831/f1p1/1491	i1.1_HQ_c13519/f1p1/1960	i1.2_HQ_c10929/f1p14/1631	i1.2_HQ_c9336/f1p2/1574	i1.2_HQ_c7588/f1p5/1785	i1.2_HQ_c2065/f3p5/1497	i1.0_HQ_c5083/f1p5/1906	i1.1_HQ_c10534/f1p8/1968
			i1.0_HQ_c5097/f1p1/1214	i1.1_HQ_c2112/f3p3/1713	i1.3_HQ_c12423/f1p1/1708	i1.2_HQ_c1453/f4p65/1951	i1.0_HQ_c5844/f1p0/1405	i1.1_HQ_c13563/f1p4/1589	i1.2_HQ_c10975/f1p13/1703	i1.2_HQ_c9390/f1p4/1718	i1.2_HQ_c7684/f1p1/1152	i1.2_HQ_c2461/f2p14/2070	i1.0_HQ_c5097/f1p1/1214	i1.1_HQ_c10560/f1p2/1989
			i1.0_HQ_c5140/f1p2/1406	i1.1_HQ_c2137/f2p3/1326	i1.3_HQ_c12484/f1p1/1603	i1.2_HQ_c14611/f1p14/1933	i1.0_HQ_c5914/f1p5/1470	i1.1_HQ_c13579/f1p0/1943	i1.2_HQ_c11024/f1p3/1849	i1.2_HQ_c9440/f1p9/1396	i1.2_HQ_c7856/f1p1/1345	i1.2_HQ_c2462/f4p9/1281	i1.0_HQ_c5140/f1p2/1406	i1.1_HQ_c10612/f1p12/2059
			i1.0_HQ_c5142/f1p0/1320	i1.1_HQ_c2290/f2p0/1246	i1.3_HQ_c12795/f1p2/1396	i1.2_HQ_c14668/f1p4/1616	i1.0_HQ_c5956/f1p13/1767	i1.1_HQ_c13631/f1p38/1980	i1.2_HQ_c11301/f1p5/1458	i1.2_HQ_c9629/f1p13/1439	i1.2_HQ_c7869/f1p19/1580	i1.2_HQ_c2601/f1p0/1652	i1.0_HQ_c5142/f1p0/1320	i1.1_HQ_c10614/f1p1/1944
			i1.0_HQ_c5159/f1p3/1445	i1.1_HQ_c2335/f2p1/1578	i1.3_HQ_c12880/f1p7/1688	i1.2_HQ_c14884/f1p21/1673	i1.0_HQ_c5976/f2p21/1827	i1.1_HQ_c1363/f4p7/1585	i1.2_HQ_c11400/f2p18/1882	i1.2_HQ_c9653/f1p2/1577	i1.2_HQ_c7889/f2p3/1496	i1.2_HQ_c2813/f1p8/1496	i1.0_HQ_c5159/f1p3/1445	i1.1_HQ_c10792/f1p2/1639
			i1.0_HQ_c5225/f1p2/1474	i1.1_HQ_c2342/f2p14/1618	i1.3_HQ_c13102/f1p0/1385	i1.2_HQ_c14895/f1p109/1908	i1.0_HQ_c6011/f1p0/1541	i1.1_HQ_c13655/f1p3/1453	i1.2_HQ_c11819/f2p7/1485	i1.2_HQ_c9731/f1p5/1633	i1.2_HQ_c7893/f1p9/1719	i1.2_HQ_c2961/f1p54/1972	i1.0_HQ_c5257/f1p4/1868	i1.1_HQ_c1094/f9p26/1940
			i1.0_HQ_c5257/f1p4/1868	i1.1_HQ_c2443/f3p5/1536	i1.3_HQ_c1311/f4p18/1422	i1.2_HQ_c15027/f1p1/1501	i1.0_HQ_c6051/f1p19/1286	i1.1_HQ_c13730/f1p41/1961	i1.2_HQ_c11903/f1p3/1616	i1.2_HQ_c9986/f1p10/1454	i1.2_HQ_c7983/f1p4/1634	i1.2_HQ_c3239/f1p24/1678	i1.0_HQ_c5263/f1p0/1568	i1.1_HQ_c10961/f1p7/1961
			i1.0_HQ_c5342/f1p8/1890	i1.1_HQ_c2520/f1p12/1806	i1.3_HQ_c13472/f1p7/1451	i1.2_HQ_c1518/f3p2/1694	i1.0_HQ_c6056/f1p0/1837	i1.1_HQ_c13810/f1p3/1371	i1.2_HQ_c12099/f1p12/1780	i1.2_LQ_c10367/f1p24/1545	i1.2_HQ_c8138/f1p3/1397	i1.2_HQ_c3696/f2p4/1828	i1.0_HQ_c5342/f1p8/1890	i1.1_HQ_c10979/f1p7/1664
			i1.0_HQ_c5429/f1p0/1524	i1.1_HQ_c2570/f1p9/1732	i1.3_HQ_c13826/f1p11/1552	i1.2_HQ_c1640/f3p172/1738	i1.0_HQ_c6286/f1p1/2002	i1.1_HQ_c14008/f1p2/1993	i1.2_HQ_c12451/f1p25/1622	i1.2_LQ_c10872/f1p1/1981	i1.2_HQ_c8446/f1p6/1468	i1.2_HQ_c3760/f1p0/1387	i1.0_HQ_c5436/f1p0/1288	i1.1_HQ_c11048/f1p10/1231
			i1.0_HQ_c5436/f1p0/1288	i1.1_HQ_c2605/f1p1/1655	i1.3_HQ_c1385/f3p7/1436	i1.2_HQ_c1662/f3p6/1487	i1.0_HQ_c6373/f1p7/1952	i1.1_HQ_c14096/f1p8/1792	i1.2_HQ_c12496/f1p108/1403	i1.2_LQ_c12042/f1p1/1634	i1.2_HQ_c8633/f1p12/1523	i1.2_HQ_c3916/f1p6/1635	i1.0_HQ_c5457/f1p6/1662	i1.1_HQ_c1134/f6p6/1464
			i1.0_HQ_c5437/f1p3/1430	i1.1_HQ_c2659/f1p1/1439	i1.3_HQ_c14135/f1p22/1535	i1.2_HQ_c1787/f2p1/1599	i1.0_HQ_c6418/f1p5/1893	i1.1_HQ_c14100/f1p1/1674	i1.2_HQ_c12552/f1p23/1976	i1.2_LQ_c12047/f1p1/1900	i1.2_HQ_c8664/f1p2/1492	i1.2_HQ_c3959/f1p6/1401	i1.0_HQ_c5465/f1p3/1253	i1.1_HQ_c1147/f5p7/1486
			i1.0_HQ_c5457/f1p6/1662	i1.1_HQ_c2863/f1p6/1461	i1.3_HQ_c14275/f1p3/1617	i1.2_HQ_c1832/f3p4/1276	i1.0_HQ_c6559/f1p1/1464	i1.1_HQ_c14137/f1p15/1790	i1.2_HQ_c12587/f1p7/1880	i1.2_LQ_c12066/f1p13/1689	i1.2_HQ_c8666/f1p4/1532	i1.2_HQ_c4204/f1p3/1425	i1.0_HQ_c5508/f1p1/1848	i1.1_HQ_c11741/f3p82/1452
			i1.0_HQ_c5465/f1p3/1253	i1.1_HQ_c2918/f1p1/1947	i1.3_HQ_c14818/f1p11/1862	i1.2_HQ_c2197/f3p3/1317	i1.0_HQ_c6568/f1p1/1890	i1.1_HQ_c14138/f1p0/1337	i1.2_HQ_c12589/f1p12/1923	i1.2_LQ_c12164/f1p3/1956	i1.2_HQ_c8717/f1p4/1923	i1.2_HQ_c4214/f1p7/1537	i1.0_HQ_c5516/f1p8/1264	i1.1_HQ_c1186/f7p15/1727
			i1.0_HQ_c5476/f1p9/1646	i1.1_HQ_c2977/f2p2/1309	i1.3_HQ_c14981/f1p34/2044	i1.2_HQ_c2207/f2p5/1620	i1.0_HQ_c6692/f1p115/1428	i1.1_HQ_c14145/f2p59/1814	i1.2_HQ_c12679/f1p15/1733	i1.2_LQ_c12931/f1p17/1519	i1.2_HQ_c8895/f1p6/1724	i1.2_HQ_c4564/f1p11/1439	i1.0_HQ_c5533/f1p1/1539	i1.1_HQ_c11918/f2p16/1515
			i1.0_HQ_c5533/f1p1/1539	i1.1_HQ_c3072/f1p1/1360	i1.3_HQ_c15074/f5p3/1565	i1.2_HQ_c2302/f2p17/1717	i1.0_HQ_c6700/f2p8/1559	i1.1_HQ_c14208/f1p4/1583	i1.2_HQ_c12811/f1p9/1789	i1.2_LQ_c12962/f1p0/1350	i1.2_HQ_c8910/f1p1/1351	i1.2_HQ_c4630/f1p35/1664	i1.0_HQ_c5562/f1p3/1474	i1.1_HQ_c11921/f2p6/1305
			i1.0_HQ_c5562/f1p3/1474	i1.1_HQ_c3295/f1p0/1634	i1.3_HQ_c15307/f22p84/1402	i1.2_HQ_c2591/f1p0/1480	i1.0_HQ_c6703/f1p2/1461	i1.1_HQ_c14491/f1p12/1497	i1.2_HQ_c12908/f1p5/1947	i1.2_LQ_c13494/f1p1/1842	i1.2_HQ_c8990/f1p8/1469	i1.2_HQ_c4743/f1p1/1884	i1.0_HQ_c5574/f1p0/1569	i1.1_HQ_c11954/f1p38/1353
			i1.0_HQ_c5574/f1p0/1569	i1.1_HQ_c3440/f1p4/1446	i1.3_HQ_c15310/f14p22/1394	i1.2_HQ_c2753/f1p2/1354	i1.0_HQ_c6725/f1p6/1486	i1.1_HQ_c14512/f1p38/1442	i1.2_HQ_c13028/f1p5/1304	i1.2_LQ_c13782/f1p5/1794	i1.2_HQ_c9271/f1p2/1707	i1.2_HQ_c4753/f1p0/1409	i1.0_HQ_c5588/f1p0/1668	i1.1_HQ_c11984/f1p21/1774
			i1.0_HQ_c5594/f1p2/1492	i1.1_HQ_c3558/f1p11/1506	i1.3_HQ_c15353/f3p42/1756	i1.2_HQ_c2813/f1p8/1496	i1.0_HQ_c6727/f1p18/1574	i1.1_HQ_c14740/f1p0/1506	i1.2_HQ_c13339/f1p8/1997	i1.2_LQ_c14032/f1p1/1997	i1.2_HQ_c9274/f1p9/1417	i1.2_HQ_c5016/f2p46/1307	i1.0_HQ_c5644/f1p0/1463	i1.1_HQ_c11995/f1p11/1947
			i1.0_HQ_c5599/f1p10/1438	i1.1_HQ_c3721/f1p2/1762	i1.3_HQ_c15361/f41p109/1455	i1.2_HQ_c2836/f1p8/1336	i1.0_HQ_c6761/f2p29/1286	i1.1_HQ_c14767/f1p144/1932	i1.2_HQ_c13585/f1p8/1981	i1.2_LQ_c3164/f1p2/1573	i1.2_HQ_c929/f9p8/1372	i1.2_HQ_c5067/f2p1/1261	i1.0_HQ_c5676/f1p4/1748	i1.1_HQ_c12043/f1p3/1983
			i1.0_HQ_c5644/f1p0/1463	i1.1_HQ_c3778/f1p4/1281	i1.3_HQ_c1573/f1p2/1802	i1.2_HQ_c3239/f1p24/1678	i1.0_HQ_c6772/f1p1/1476	i1.1_HQ_c1494/f3p27/1783	i1.2_HQ_c13650/f1p142/1791	i1.2_LQ_c3177/f1p11/1693	i1.2_HQ_c9344/f1p2/1888	i1.2_HQ_c5098/f1p5/1535	i1.0_HQ_c5698/f1p7/1391	i1.1_HQ_c12079/f1p6/1973
			i1.0_HQ_c5676/f1p4/1748	i1.1_HQ_c3779/f2p38/1601	i1.3_HQ_c1734/f3p9/1717	i1.2_HQ_c3348/f1p0/1811	i1.0_HQ_c6821/f1p12/1981	i1.1_HQ_c14970/f1p1/1986	i1.2_HQ_c1376/f4p6/1362	i1.2_LQ_c3213/f1p1/1533	i1.2_HQ_c9562/f1p1/1306	i1.2_HQ_c5425/f1p4/1716	i1.0_HQ_c5724/f3p5/1707	i1.1_HQ_c12080/f1p1/1710
			i1.0_HQ_c5699/f1p1/1699	i1.1_HQ_c3914/f1p0/1724	i1.3_HQ_c2057/f2p9/1521	i1.2_HQ_c3496/f1p4/1750	i1.0_HQ_c6875/f1p13/1651	i1.1_HQ_c15079/f1p5/1470	i1.2_HQ_c13833/f1p1/1696	i1.2_LQ_c4285/f1p24/1694	i1.2_HQ_c9583/f1p4/1423	i1.2_HQ_c5661/f1p3/1744	i1.0_HQ_c5742/f1p5/1438	i1.1_HQ_c12134/f1p2/1364
			i1.0_HQ_c5724/f3p5/1707	i1.1_HQ_c4027/f1p3/1750	i1.3_HQ_c2129/f1p3/1285	i1.2_HQ_c3760/f1p0/1387	i1.0_HQ_c6939/f1p20/1924	i1.1_HQ_c15103/f1p56/1934	i1.2_HQ_c1394/f6p8/1962	i1.2_LQ_c4359/f1p0/1291	i1.2_HQ_c981/f9p13/1761	i1.2_HQ_c5813/f1p26/1386	i1.0_HQ_c5831/f1p1/1491	i1.1_HQ_c12285/f1p3/1770
			i1.0_HQ_c5734/f1p2/1500	i1.1_HQ_c4038/f1p1/1714	i1.3_HQ_c2228/f3p6/1618	i1.2_HQ_c3852/f1p0/1863	i1.0_HQ_c7012/f2p2/1477	i1.1_HQ_c15105/f1p26/1349	i1.2_HQ_c14034/f1p6/1353	i1.2_LQ_c4457/f1p0/1949	i1.2_HQ_c9969/f1p2/1813	i1.2_HQ_c5887/f1p27/1691	i1.0_HQ_c5844/f1p0/1405	i1.1_HQ_c12300/f1p2/1770
			i1.0_HQ_c5742/f1p5/1438	i1.1_HQ_c4234/f1p2/1736	i1.3_HQ_c2394/f6p18/1429	i1.2_HQ_c3959/f1p6/1401	i1.0_HQ_c7018/f1p31/1728	i1.1_HQ_c15270/f1p1/1417	i1.2_HQ_c14054/f1p30/1752	i1.2_LQ_c4986/f1p0/1582	i1.2_LQ_c10768/f1p6/1717	i1.2_HQ_c5943/f1p4/1653	i1.0_HQ_c5888/f1p5/1799	i1.1_HQ_c12314/f1p0/1184
			i1.0_HQ_c5831/f1p1/1491	i1.1_HQ_c4254/f1p22/1789	i1.3_HQ_c2445/f3p6/1451	i1.2_HQ_c4021/f1p52/1644	i1.0_HQ_c7125/f1p1/1635	i1.1_HQ_c15317/f15p27/1338	i1.2_HQ_c14262/f1p7/1892	i1.2_LQ_c5157/f1p4/1916	i1.2_LQ_c10841/f1p1/1940	i1.2_HQ_c6058/f1p39/1253	i1.0_HQ_c5914/f1p5/1470	i1.1_HQ_c12349/f1p8/1377
			i1.0_HQ_c5844/f1p0/1405	i1.1_HQ_c4308/f1p25/1645	i1.3_HQ_c2727/f1p12/1817	i1.2_HQ_c4204/f1p3/1425	i1.0_HQ_c7182/f2p4/1953	i1.1_HQ_c15331/f1p9/1678	i1.2_HQ_c14275/f1p5/1795	i1.2_LQ_c6139/f1p6/1700	i1.2_LQ_c13169/f1p1/1591	i1.2_HQ_c6094/f2p5/1755	i1.0_HQ_c5942/f1p6/1501	i1.1_HQ_c12453/f1p1/1496
			i1.0_HQ_c5914/f1p5/1470	i1.1_HQ_c4394/f1p1/1808	i1.3_HQ_c3151/f1p32/1780	i1.2_HQ_c4214/f1p7/1537	i1.0_HQ_c7198/f1p1/1731	i1.1_HQ_c15414/f1p4/1632	i1.2_HQ_c14291/f1p1/1799	i1.2_LQ_c6560/f1p1/1367	i1.2_LQ_c13270/f1p11/1936	i1.2_HQ_c6369/f1p15/1983	i1.0_HQ_c5956/f1p13/1767	i1.1_HQ_c12717/f1p9/1546
			i1.0_HQ_c5956/f1p13/1767	i1.1_HQ_c4422/f2p8/1512	i1.3_HQ_c3872/f1p8/2074	i1.2_HQ_c4792/f1p2/1352	i1.0_HQ_c7230/f1p1/1357	i1.1_HQ_c15415/f3p78/1692	i1.2_HQ_c14385/f1p7/1357	i1.2_LQ_c8101/f1p1/1910	i1.2_LQ_c13432/f1p1/1507	i1.2_HQ_c6546/f1p0/1707	i1.0_HQ_c5976/f2p21/1827	i1.1_HQ_c12874/f1p0/1351
			i1.0_HQ_c6011/f1p0/1541	i1.1_HQ_c4514/f1p11/1593	i1.3_HQ_c3915/f1p6/1651	i1.2_HQ_c4894/f1p20/1529	i1.0_HQ_c7278/f1p2/1511	i1.1_HQ_c1548/f3p6/1941	i1.2_HQ_c14394/f1p4/1299	i1.2_LQ_c8420/f1p1/1718	i1.2_LQ_c13759/f1p2/1667	i1.2_HQ_c6946/f1p3/1565	i1.0_HQ_c6011/f1p0/1541	i1.1_HQ_c12951/f1p13/1525
			i1.0_HQ_c6016/f1p1/1522	i1.1_HQ_c4542/f1p1/1483	i1.3_HQ_c4193/f1p3/1553	i1.2_HQ_c4922/f2p4/1390	i1.0_HQ_c7300/f1p2/1365	i1.1_HQ_c1578/f4p22/1616	i1.2_HQ_c14447/f1p7/1674	i1.3_HQ_c10311/f1p11/1717	i1.2_LQ_c13816/f1p4/1781	i1.2_HQ_c6949/f1p23/1488	i1.0_HQ_c6032/f1p5/1337	i1.1_HQ_c13011/f1p0/1348
			i1.0_HQ_c6032/f1p5/1337	i1.1_HQ_c4616/f1p40/1599	i1.3_HQ_c431/f11p19/1403	i1.2_HQ_c5024/f1p39/1484	i1.0_HQ_c7334/f1p6/1404	i1.1_HQ_c1625/f6p41/1966	i1.2_HQ_c1453/f4p65/1951	i1.3_HQ_c10574/f2p1/1976	i1.2_LQ_c14004/f1p4/1988	i1.2_HQ_c7319/f1p7/1571	i1.0_HQ_c6051/f1p19/1286	i1.1_HQ_c13059/f1p10/1435
			i1.0_HQ_c6051/f1p19/1286	i1.1_HQ_c4707/f1p0/1492	i1.3_HQ_c4340/f1p3/1449	i1.2_HQ_c5094/f1p24/1656	i1.0_HQ_c7356/f1p3/1312	i1.1_HQ_c1660/f4p9/1660	i1.2_HQ_c14597/f1p27/1515	i1.3_HQ_c10619/f1p14/2076	i1.2_LQ_c14334/f1p1/1373	i1.2_HQ_c7374/f1p9/1588	i1.0_HQ_c6056/f1p0/1837	i1.1_HQ_c13093/f1p10/1632
			i1.0_HQ_c6056/f1p0/1837	i1.1_HQ_c4743/f1p6/1596	i1.3_HQ_c4505/f1p6/1736	i1.2_HQ_c5098/f1p5/1535	i1.0_HQ_c7387/f1p8/1574	i1.1_HQ_c1785/f3p2/1715	i1.2_HQ_c14700/f1p57/1493	i1.3_HQ_c11267/f1p38/1833	i1.2_LQ_c14721/f1p5/1672	i1.2_HQ_c7452/f1p3/1614	i1.0_HQ_c6119/f1p7/1604	i1.1_HQ_c13323/f1p0/1720
			i1.0_HQ_c6119/f1p7/1604	i1.1_HQ_c4979/f1p3/1419	i1.3_HQ_c4527/f1p9/1308	i1.2_HQ_c5410/f1p0/1840	i1.0_HQ_c7443/f1p17/1369	i1.1_HQ_c1795/f2p5/1493	i1.2_HQ_c14979/f1p4/2004	i1.3_HQ_c11412/f1p7/1981	i1.2_LQ_c3177/f1p11/1693	i1.2_HQ_c7488/f1p4/1367	i1.0_HQ_c6262/f1p2/1965	i1.1_HQ_c13345/f1p1/1549
			i1.0_HQ_c6147/f1p5/1596	i1.1_HQ_c5143/f1p2/1525	i1.3_HQ_c4917/f1p4/1727	i1.2_HQ_c5425/f1p4/1716	i1.0_HQ_c7503/f1p10/1796	i1.1_HQ_c1827/f2p3/1649	i1.2_HQ_c1518/f3p2/1694	i1.3_HQ_c11652/f21p98/1689	i1.2_LQ_c3203/f1p1/1214	i1.2_HQ_c7551/f1p0/1413	i1.0_HQ_c6286/f1p1/2002	i1.1_HQ_c13519/f1p1/1960
			i1.0_HQ_c6262/f1p2/1965	i1.1_HQ_c5148/f1p1/1653	i1.3_HQ_c5087/f1p1/1453	i1.2_HQ_c5695/f1p25/1485	i1.0_HQ_c7567/f1p6/1935	i1.1_HQ_c1833/f2p0/1296	i1.2_HQ_c1521/f3p6/1821	i1.3_HQ_c11938/f2p2/1390	i1.2_LQ_c5117/f1p3/1636	i1.2_HQ_c7553/f1p4/1294	i1.0_HQ_c6373/f1p7/1952	i1.1_HQ_c13563/f1p4/1589
			i1.0_HQ_c6286/f1p1/2002	i1.1_HQ_c5211/f1p17/1457	i1.3_HQ_c5168/f2p1/1629	i1.2_HQ_c5788/f1p19/1333	i1.0_HQ_c7594/f1p3/1390	i1.1_HQ_c2081/f2p2/1174	i1.2_HQ_c15283/f1p4/1535	i1.3_HQ_c12334/f1p1/1338	i1.2_LQ_c5277/f1p1/1497	i1.2_HQ_c7584/f1p1/1453	i1.0_HQ_c6443/f1p10/1994	i1.1_HQ_c13579/f1p0/1943
			i1.0_HQ_c6308/f1p4/1915	i1.1_HQ_c5265/f1p20/1359	i1.3_HQ_c5354/f1p2/1509	i1.2_HQ_c5887/f1p27/1691	i1.0_HQ_c7640/f1p6/1430	i1.1_HQ_c2112/f3p3/1713	i1.2_HQ_c15329/f4p32/1558	i1.3_HQ_c12391/f1p1/1726	i1.2_LQ_c5985/f1p3/1666	i1.2_HQ_c7969/f1p4/1454	i1.0_HQ_c6559/f1p1/1464	i1.1_HQ_c13589/f1p5/1603
			i1.0_HQ_c6373/f1p7/1952	i1.1_HQ_c5287/f1p2/1323	i1.3_HQ_c5441/f1p2/1416	i1.2_HQ_c6094/f2p5/1755	i1.0_HQ_c7662/f3p3/1297	i1.1_HQ_c2279/f2p27/1568	i1.2_HQ_c1662/f3p6/1487	i1.3_HQ_c12484/f1p1/1603	i1.2_LQ_c6542/f1p1/1286	i1.2_HQ_c811/f5p27/1735	i1.0_HQ_c6568/f1p1/1890	i1.1_HQ_c13631/f1p38/1980
			i1.0_HQ_c6418/f1p5/1893	i1.1_HQ_c5402/f1p9/1542	i1.3_HQ_c5452/f1p15/1670	i1.2_HQ_c6697/f1p1/1409	i1.0_HQ_c7729/f1p1/1733	i1.1_HQ_c2335/f2p1/1578	i1.2_HQ_c1787/f2p1/1599	i1.3_HQ_c12655/f1p29/1962	i1.2_LQ_c7709/f1p4/1815	i1.2_HQ_c8341/f1p3/1375	i1.0_HQ_c6601/f1p1/1385	i1.1_HQ_c1363/f4p7/1585
			i1.0_HQ_c6432/f1p3/1867	i1.1_HQ_c5406/f1p1/1752	i1.3_HQ_c5463/f1p0/1905	i1.2_HQ_c6865/f1p4/1717	i1.0_HQ_c7789/f1p6/1792	i1.1_HQ_c2342/f2p14/1618	i1.2_HQ_c1812/f4p21/1947	i1.3_HQ_c12723/f1p0/1621	i1.2_LQ_c8378/f1p42/1447	i1.2_HQ_c8343/f1p40/1553	i1.0_HQ_c6692/f1p115/1428	i1.1_HQ_c13655/f1p3/1453
			i1.0_HQ_c6443/f1p10/1994	i1.1_HQ_c5409/f1p2/1719	i1.3_HQ_c5507/f1p1/1372	i1.2_HQ_c6988/f1p7/1734	i1.0_HQ_c7797/f1p0/1675	i1.1_HQ_c2443/f3p5/1536	i1.2_HQ_c1817/f3p4/1979	i1.3_HQ_c12880/f1p7/1688	i1.2_LQ_c8878/f2p6/1600	i1.2_HQ_c849/f19p37/1434	i1.0_HQ_c6700/f2p8/1559	i1.1_HQ_c13730/f1p41/1961
			i1.0_HQ_c6489/f1p2/1868	i1.1_HQ_c5557/f1p7/1940	i1.3_HQ_c5599/f1p27/1564	i1.2_HQ_c7004/f1p9/1851	i1.0_HQ_c7803/f1p5/1772	i1.1_HQ_c2520/f1p12/1806	i1.2_HQ_c1832/f3p4/1276	i1.3_HQ_c12946/f1p10/1335	i1.2_LQ_c9481/f1p3/1539	i1.2_HQ_c8626/f1p48/1958	i1.0_HQ_c6727/f1p18/1574	i1.1_HQ_c13810/f1p3/1371
			i1.0_HQ_c6559/f1p1/1464	i1.1_HQ_c5567/f1p11/1478	i1.3_HQ_c5670/f1p3/1711	i1.2_HQ_c7319/f1p7/1571	i1.0_HQ_c7842/f1p55/1868	i1.1_HQ_c2570/f1p9/1732	i1.2_HQ_c2207/f2p5/1620	i1.3_HQ_c1311/f4p18/1422	i1.3_HQ_c10071/f1p2/1459	i1.2_HQ_c9142/f1p8/1899	i1.0_HQ_c6761/f2p29/1286	i1.1_HQ_c14008/f1p2/1993
			i1.0_HQ_c6568/f1p1/1890	i1.1_HQ_c5731/f2p36/1371	i1.3_HQ_c5790/f1p79/1365	i1.2_HQ_c7374/f1p9/1588	i1.0_HQ_c7921/f1p7/1920	i1.1_HQ_c2605/f1p1/1655	i1.2_HQ_c2591/f1p0/1480	i1.3_HQ_c13826/f1p11/1552	i1.3_HQ_c10104/f1p6/1764	i1.2_HQ_c9219/f1p1/1685	i1.0_HQ_c6772/f1p1/1476	i1.1_HQ_c14056/f1p3/1673
			i1.0_HQ_c6692/f1p115/1428	i1.1_HQ_c5784/f2p3/1096	i1.3_HQ_c6040/f1p11/1451	i1.2_HQ_c7452/f1p3/1614	i1.0_HQ_c7925/f1p51/1481	i1.1_HQ_c2659/f1p1/1439	i1.2_HQ_c2734/f1p4/1640	i1.3_HQ_c1415/f6p23/1998	i1.3_HQ_c10251/f1p134/1753	i1.2_HQ_c9237/f1p24/1521	i1.0_HQ_c6788/f2p0/1447	i1.1_HQ_c14096/f1p8/1792
			i1.0_HQ_c6700/f2p8/1559	i1.1_HQ_c5953/f1p1/1908	i1.3_HQ_c6137/f1p16/1824	i1.2_HQ_c7488/f1p4/1367	i1.0_HQ_c7999/f1p1/1361	i1.1_HQ_c2863/f1p6/1461	i1.2_HQ_c2753/f1p2/1354	i1.3_HQ_c14275/f1p3/1617	i1.3_HQ_c10264/f1p5/1251	i1.2_HQ_c9248/f1p11/1748	i1.0_HQ_c6821/f1p12/1981	i1.1_HQ_c14100/f1p1/1674
			i1.0_HQ_c6703/f1p2/1461	i1.1_HQ_c5994/f1p0/1277	i1.3_HQ_c6279/f2p152/1944	i1.2_HQ_c7969/f1p4/1454	i1.0_HQ_c8000/f1p32/1399	i1.1_HQ_c2918/f1p1/1947	i1.2_HQ_c2836/f1p8/1336	i1.3_HQ_c14420/f1p3/1449	i1.3_HQ_c10271/f1p1/1530	i1.2_HQ_c9255/f1p7/1818	i1.0_HQ_c6875/f1p13/1651	i1.1_HQ_c14138/f1p0/1337
			i1.0_HQ_c6725/f1p6/1486	i1.1_HQ_c6020/f1p9/1874	i1.3_HQ_c6326/f1p26/1925	i1.2_HQ_c8052/f1p422/1826	i1.0_HQ_c8020/f1p2/1705	i1.1_HQ_c2977/f2p2/1309	i1.2_HQ_c2891/f1p1/1453	i1.3_HQ_c14818/f1p11/1862	i1.3_HQ_c10299/f2p43/1776	i1.2_HQ_c9336/f1p2/1574	i1.0_HQ_c6939/f1p20/1924	i1.1_HQ_c14145/f2p59/1814
			i1.0_HQ_c6727/f1p18/1574	i1.1_HQ_c6058/f1p0/1336	i1.3_HQ_c6738/f1p6/1454	i1.2_HQ_c8113/f1p6/1363	i1.0_HQ_c8024/f1p3/1806	i1.1_HQ_c3072/f1p1/1360	i1.2_HQ_c3081/f1p3/1307	i1.3_HQ_c14873/f1p1/1354	i1.3_HQ_c10308/f1p1/1425	i1.2_HQ_c9502/f1p32/1889	i1.0_HQ_c7002/f1p1/1725	i1.1_HQ_c14295/f1p0/1614
			i1.0_HQ_c6740/f1p1/1466	i1.1_HQ_c6118/f1p9/1640	i1.3_HQ_c6897/f2p5/1495	i1.2_HQ_c811/f5p27/1735	i1.0_HQ_c8061/f1p6/1212	i1.1_HQ_c3088/f1p15/1498	i1.2_HQ_c3348/f1p0/1811	i1.3_HQ_c14981/f1p34/2044	i1.3_HQ_c10452/f1p1/1934	i1.2_HQ_c9588/f1p3/1199	i1.0_HQ_c7012/f2p2/1477	i1.1_HQ_c14491/f1p12/1497
			i1.0_HQ_c6761/f2p29/1286	i1.1_HQ_c6237/f1p1/1988	i1.3_HQ_c693/f4p84/1416	i1.2_HQ_c8253/f1p22/1645	i1.0_HQ_c8063/f1p22/1900	i1.1_HQ_c3198/f1p7/1531	i1.2_HQ_c3486/f1p9/1543	i1.3_HQ_c14993/f1p12/1368	i1.3_HQ_c10741/f1p3/1978	i1.2_HQ_c966/f8p11/1736	i1.0_HQ_c7018/f1p31/1728	i1.1_HQ_c14512/f1p38/1442
			i1.0_HQ_c6772/f1p1/1476	i1.1_HQ_c6723/f1p130/1361	i1.3_HQ_c7105/f1p2/1662	i1.2_HQ_c8341/f1p3/1375	i1.0_HQ_c8073/f1p61/1697	i1.1_HQ_c3295/f1p0/1634	i1.2_HQ_c3505/f1p11/1314	i1.3_HQ_c15074/f5p3/1565	i1.3_HQ_c10905/f1p10/2041	i1.2_HQ_c9798/f1p1/1838	i1.0_HQ_c7080/f1p3/1581	i1.1_HQ_c14740/f1p0/1506
			i1.0_HQ_c6788/f2p0/1447	i1.1_HQ_c6824/f1p4/1426	i1.3_HQ_c7825/f1p9/1365	i1.2_HQ_c8832/f1p4/1424	i1.0_HQ_c8080/f1p1/1625	i1.1_HQ_c3348/f1p16/1308	i1.2_HQ_c3944/f1p1/1327	i1.3_HQ_c15310/f14p22/1394	i1.3_HQ_c10945/f1p2/1359	i1.2_LQ_c10872/f1p1/1981	i1.0_HQ_c7125/f1p1/1635	i1.1_HQ_c14767/f1p144/1932
			i1.0_HQ_c6821/f1p12/1981	i1.1_HQ_c6986/f1p2/1220	i1.3_HQ_c7834/f1p3/1954	i1.2_HQ_c9061/f1p7/1895	i1.0_HQ_c8143/f1p0/1640	i1.1_HQ_c3373/f2p7/1431	i1.2_HQ_c4021/f1p52/1644	i1.3_HQ_c15353/f3p42/1756	i1.3_HQ_c11021/f1p4/1850	i1.2_LQ_c11394/f1p3/1428	i1.0_HQ_c7139/f1p9/1988	i1.1_HQ_c1494/f3p27/1783
			i1.0_HQ_c6875/f1p13/1651	i1.1_HQ_c7113/f1p1/1578	i1.3_HQ_c8198/f1p5/1291	i1.2_HQ_c9189/f1p4/1579	i1.0_HQ_c8152/f1p1/1720	i1.1_HQ_c3434/f1p21/1423	i1.2_HQ_c4059/f1p61/1974	i1.3_HQ_c15444/f2p6/1675	i1.3_HQ_c11333/f1p19/1836	i1.2_LQ_c12326/f1p4/1734	i1.0_HQ_c7182/f2p4/1953	i1.1_HQ_c14970/f1p1/1986
			i1.0_HQ_c6890/f1p4/1435	i1.1_HQ_c713/f33p83/1816	i1.3_HQ_c8243/f1p45/1900	i1.2_HQ_c9219/f1p1/1685	i1.0_HQ_c8171/f1p21/1718	i1.1_HQ_c3558/f1p11/1506	i1.2_HQ_c4203/f3p11/1945	i1.3_HQ_c1573/f1p2/1802	i1.3_HQ_c11858/f2p2/1513	i1.2_LQ_c12697/f1p10/1565	i1.0_HQ_c7198/f1p1/1731	i1.1_HQ_c15068/f1p105/1911
			i1.0_HQ_c6939/f1p20/1924	i1.1_HQ_c7140/f1p1/1823	i1.3_HQ_c8366/f1p6/1418	i1.2_HQ_c9227/f1p4/1593	i1.0_HQ_c8190/f1p3/1880	i1.1_HQ_c3646/f2p44/1308	i1.2_HQ_c4876/f1p3/1374	i1.3_HQ_c1607/f5p12/1997	i1.3_HQ_c1190/f6p4/1657	i1.2_LQ_c12903/f1p0/1342	i1.0_HQ_c7211/f1p0/1501	i1.1_HQ_c15079/f1p5/1470
			i1.0_HQ_c7012/f2p2/1477	i1.1_HQ_c7154/f1p35/1907	i1.3_HQ_c8457/f1p17/1659	i1.2_HQ_c9237/f1p24/1521	i1.0_HQ_c8197/f1p6/1691	i1.1_HQ_c3721/f1p2/1762	i1.2_HQ_c4894/f1p20/1529	i1.3_HQ_c1615/f5p10/1383	i1.3_HQ_c12137/f1p4/1774	i1.2_LQ_c12931/f1p17/1519	i1.0_HQ_c7278/f1p2/1511	i1.1_HQ_c15103/f1p56/1934
			i1.0_HQ_c7018/f1p31/1728	i1.1_HQ_c7205/f1p0/1367	i1.3_HQ_c8529/f1p9/1475	i1.2_HQ_c9502/f1p32/1889	i1.0_HQ_c8235/f1p21/1630	i1.1_HQ_c3744/f1p6/1258	i1.2_HQ_c4922/f2p4/1390	i1.3_HQ_c1786/f3p17/1567	i1.3_HQ_c12183/f1p4/1844	i1.2_LQ_c12962/f1p0/1350	i1.0_HQ_c7300/f1p2/1365	i1.1_HQ_c15105/f1p26/1349
			i1.0_HQ_c7080/f1p3/1581	i1.1_HQ_c7212/f1p3/1740	i1.3_HQ_c8532/f1p8/1477	i1.2_HQ_c9562/f1p1/1306	i1.0_HQ_c8236/f1p0/1421	i1.1_HQ_c3778/f1p4/1281	i1.2_HQ_c5024/f1p39/1484	i1.3_HQ_c2066/f2p1/1677	i1.3_HQ_c12207/f1p5/1294	i1.2_LQ_c13738/f1p32/1811	i1.0_HQ_c7323/f1p11/1425	i1.1_HQ_c15270/f1p1/1417
			i1.0_HQ_c7125/f1p1/1635	i1.1_HQ_c7409/f1p16/1876	i1.3_HQ_c8549/f1p4/1849	i1.2_HQ_c9588/f1p3/1199	i1.0_HQ_c8277/f2p1/1398	i1.1_HQ_c3779/f2p38/1601	i1.2_HQ_c5094/f1p24/1656	i1.3_HQ_c2091/f2p20/1737	i1.3_HQ_c12320/f1p24/1442	i1.2_LQ_c13751/f1p2/1625	i1.0_HQ_c7334/f1p6/1404	i1.1_HQ_c15317/f15p27/1338
			i1.0_HQ_c7151/f1p2/1980	i1.1_HQ_c7491/f1p0/1505	i1.3_HQ_c8785/f1p2/1710	i1.2_HQ_c966/f8p11/1736	i1.0_HQ_c8297/f1p7/1849	i1.1_HQ_c3859/f1p2/1845	i1.2_HQ_c5163/f1p7/1483	i1.3_HQ_c2113/f2p2/1633	i1.3_HQ_c12804/f1p42/1771	i1.2_LQ_c14870/f1p3/2009	i1.0_HQ_c7339/f1p29/1993	i1.1_HQ_c15331/f1p9/1678
			i1.0_HQ_c7182/f2p4/1953	i1.1_HQ_c7493/f1p6/1465	i1.3_HQ_c8831/f1p61/1813	i1.2_HQ_c9781/f1p44/1300	i1.0_HQ_c8314/f2p23/1313	i1.1_HQ_c3914/f1p0/1724	i1.2_HQ_c5274/f1p2/1320	i1.3_HQ_c2129/f1p3/1285	i1.3_HQ_c1303/f4p8/1681	i1.2_LQ_c14888/f1p0/1485	i1.0_HQ_c7387/f1p8/1574	i1.1_HQ_c15414/f1p4/1632
			i1.0_HQ_c7198/f1p1/1731	i1.1_HQ_c7606/f1p4/1818	i1.3_HQ_c9148/f1p54/1736	i1.2_HQ_c9798/f1p1/1838	i1.0_HQ_c8507/f1p2/1669	i1.1_HQ_c4027/f1p3/1750	i1.2_HQ_c5334/f1p6/1462	i1.3_HQ_c2271/f4p41/1335	i1.3_HQ_c13054/f1p2/1584	i1.2_LQ_c14901/f1p10/1803	i1.0_HQ_c7443/f1p17/1369	i1.1_HQ_c1548/f3p6/1941
			i1.0_HQ_c7211/f1p0/1501	i1.1_HQ_c7650/f1p1/1533	i1.3_HQ_c9519/f1p4/1863	i1.2_HQ_c9915/f1p4/1552	i1.0_HQ_c8529/f1p0/1393	i1.1_HQ_c4038/f1p1/1714	i1.2_HQ_c5380/f2p2/1753	i1.3_HQ_c2391/f3p8/1427	i1.3_HQ_c13362/f1p5/1856	i1.2_LQ_c2955/f1p3/1998	i1.0_HQ_c7478/f1p8/1595	i1.1_HQ_c1578/f4p22/1616
			i1.0_HQ_c7230/f1p1/1357	i1.1_HQ_c7655/f1p18/1831	i1.3_HQ_c9845/f1p28/1946	i1.2_LQ_c11394/f1p3/1428	i1.0_HQ_c8532/f1p8/1667	i1.1_HQ_c4234/f1p2/1736	i1.2_HQ_c5410/f1p0/1840	i1.3_HQ_c2445/f3p6/1451	i1.3_HQ_c13605/f1p27/1618	i1.2_LQ_c3905/f1p5/1443	i1.0_HQ_c7503/f1p10/1796	i1.1_HQ_c1593/f3p8/1858
			i1.0_HQ_c7234/f1p2/1286	i1.1_HQ_c7710/f1p0/1813	i1.3_HQ_c9970/f2p23/1662	i1.2_LQ_c12326/f1p4/1734	i1.0_HQ_c8533/f1p2/1554	i1.1_HQ_c4254/f1p22/1789	i1.2_HQ_c5495/f1p1/1486	i1.3_HQ_c2696/f1p20/1791	i1.3_HQ_c1385/f3p7/1436	i1.2_LQ_c4470/f1p3/1578	i1.0_HQ_c7567/f1p6/1935	i1.1_HQ_c1625/f6p41/1966
			i1.0_HQ_c7249/f2p1/1325	i1.1_HQ_c7781/f1p2/1798	i1.3_HQ_c9995/f1p2/1479	i1.2_LQ_c12521/f1p9/1727	i1.0_HQ_c8550/f1p0/1342	i1.1_HQ_c4308/f1p25/1645	i1.2_HQ_c5695/f1p25/1485	i1.3_HQ_c2727/f1p12/1817	i1.3_HQ_c13972/f1p26/1950	i1.2_LQ_c5962/f1p1/1740	i1.0_HQ_c7583/f1p6/1800	i1.1_HQ_c1639/f4p5/1503
			i1.0_HQ_c7278/f1p2/1511	i1.1_HQ_c7932/f1p28/1488	i1.3_LQ_c10249/f1p5/1427	i1.2_LQ_c12585/f1p7/1554	i1.0_HQ_c8634/f1p4/1447	i1.1_HQ_c4394/f1p1/1808	i1.2_HQ_c5788/f1p19/1333	i1.3_HQ_c2894/f1p10/1787	i1.3_HQ_c14135/f1p22/1535	i1.2_LQ_c6139/f1p6/1700	i1.0_HQ_c7640/f1p6/1430	i1.1_HQ_c1660/f4p9/1660
			i1.0_HQ_c7323/f1p11/1425	i1.1_HQ_c8001/f1p2/1693	i1.3_LQ_c10682/f1p1/1993	i1.2_LQ_c12697/f1p10/1565	i1.0_HQ_c8668/f2p1/1310	i1.1_HQ_c4422/f2p8/1512	i1.2_HQ_c5887/f1p27/1691	i1.3_HQ_c3151/f1p32/1780	i1.3_HQ_c14146/f1p14/1399	i1.2_LQ_c6560/f1p1/1367	i1.0_HQ_c7662/f3p3/1297	i1.1_HQ_c1734/f4p9/1576
			i1.0_HQ_c7443/f1p17/1369	i1.1_HQ_c8073/f2p10/1408	i1.3_LQ_c11124/f1p2/1624	i1.2_LQ_c12903/f1p0/1342	i1.0_HQ_c8677/f1p0/1634	i1.1_HQ_c4514/f1p11/1593	i1.2_HQ_c6292/f1p0/1921	i1.3_HQ_c3259/f1p3/1915	i1.3_HQ_c14468/f1p123/1833	i1.2_LQ_c7318/f1p3/1690	i1.0_HQ_c7776/f1p16/1454	i1.1_HQ_c1785/f3p2/1715
			i1.0_HQ_c7478/f1p8/1595	i1.1_HQ_c8101/f1p58/1933	i1.3_LQ_c11145/f1p3/1328	i1.2_LQ_c13294/f1p4/1519	i1.0_HQ_c8687/f1p1/1486	i1.1_HQ_c4542/f1p1/1483	i1.2_HQ_c6316/f1p7/1984	i1.3_HQ_c3565/f1p4/1794	i1.3_HQ_c15147/f1p17/1697	i1.2_LQ_c7719/f1p6/1902	i1.0_HQ_c7789/f1p6/1792	i1.1_HQ_c1795/f2p5/1493
			i1.0_HQ_c7503/f1p10/1796	i1.1_HQ_c8332/f1p1/1770	i1.3_LQ_c11152/f1p2/1386	i1.2_LQ_c13738/f1p32/1811	i1.0_HQ_c8693/f1p0/1445	i1.1_HQ_c4567/f1p6/1974	i1.2_HQ_c6487/f1p5/1990	i1.3_HQ_c3661/f1p1/1450	i1.3_HQ_c15361/f41p109/1455	i1.2_LQ_c7918/f1p8/1593	i1.0_HQ_c7803/f1p5/1772	i1.1_HQ_c1827/f2p3/1649
			i1.0_HQ_c7567/f1p6/1935	i1.1_HQ_c8440/f1p0/1905	i1.3_LQ_c11165/f1p1/1564	i1.2_LQ_c13751/f1p2/1625	i1.0_HQ_c8723/f1p3/1521	i1.1_HQ_c4616/f1p40/1599	i1.2_HQ_c6564/f1p2/1292	i1.3_HQ_c3776/f1p47/1437	i1.3_HQ_c15463/f1p7/1752	i1.2_LQ_c7953/f1p2/1627	i1.0_HQ_c7842/f1p55/1868	i1.1_HQ_c1833/f2p0/1296
			i1.0_HQ_c7579/f1p17/1469	i1.1_HQ_c847/f16p25/1491	i1.3_LQ_c12038/f1p0/1720	i1.2_LQ_c14056/f1p2/1613	i1.0_HQ_c8735/f1p3/1346	i1.1_HQ_c4707/f1p0/1492	i1.2_HQ_c6770/f1p9/1544	i1.3_HQ_c3872/f1p8/2074	i1.3_HQ_c1589/f4p50/1560	i12_LQ_c79/f1p3/11982	i1.0_HQ_c7893/f1p5/1229	i1.1_HQ_c1850/f2p2/1744
			i1.0_HQ_c7580/f1p2/1343	i1.1_HQ_c848/f23p98/1545	i1.3_LQ_c12395/f1p0/1954	i1.2_LQ_c14512/f1p3/1597	i1.0_HQ_c8752/f1p2/1873	i1.1_HQ_c4743/f1p6/1596	i1.2_HQ_c6822/f1p3/1955	i1.3_HQ_c4193/f1p3/1553	i1.3_HQ_c1677/f4p18/1327	i1.2_LQ_c8101/f1p1/1910	i1.0_HQ_c7921/f1p7/1920	i1.1_HQ_c1877/f2p15/1953
			i1.0_HQ_c7583/f1p6/1800	i1.1_HQ_c851/f18p34/1730	i1.3_LQ_c12403/f1p4/1516	i1.2_LQ_c14870/f1p3/2009	i1.0_HQ_c8758/f1p2/1290	i1.1_HQ_c4979/f1p3/1419	i1.2_HQ_c6865/f1p4/1717	i1.3_HQ_c4303/f1p7/1467	i1.3_HQ_c1734/f3p9/1717	i1.2_LQ_c8109/f1p5/1316	i1.0_HQ_c7925/f1p51/1481	i1.1_HQ_c1949/f2p6/1636
			i1.0_HQ_c7594/f1p3/1390	i1.1_HQ_c8552/f1p4/1523	i1.3_LQ_c12478/f1p1/1622	i1.2_LQ_c14888/f1p0/1485	i1.0_HQ_c8949/f1p8/1896	i1.1_HQ_c5143/f1p2/1525	i1.2_HQ_c6958/f1p6/1766	i1.3_HQ_c431/f11p19/1403	i1.3_HQ_c2057/f2p9/1521	i1.2_LQ_c8194/f1p0/1737	i1.0_HQ_c7954/f1p4/1308	i1.1_HQ_c1981/f2p8/1527
			i1.0_HQ_c7640/f1p6/1430	i1.1_HQ_c8688/f1p0/1522	i1.3_LQ_c12831/f1p5/1516	i1.2_LQ_c2955/f1p3/1998	i1.0_HQ_c9007/f1p2/1405	i1.1_HQ_c5148/f1p1/1653	i1.2_HQ_c6964/f1p2/1549	i1.3_HQ_c4340/f1p3/1449	i1.3_HQ_c2299/f2p4/1479	i1.2_LQ_c9043/f1p4/1499	i1.0_HQ_c7986/f1p6/1508	i1.1_HQ_c2081/f2p2/1174
			i1.0_HQ_c7662/f3p3/1297	i1.1_HQ_c8704/f1p0/1480	i1.3_LQ_c12892/f1p0/1909	i1.2_LQ_c4076/f1p0/1268	i1.0_HQ_c9030/f1p12/1448	i1.1_HQ_c5265/f1p20/1359	i1.2_HQ_c6994/f1p1/1633	i1.3_HQ_c4369/f1p4/1324	i1.3_HQ_c2404/f2p2/1360	i1.2_LQ_c9365/f1p9/1474	i1.0_HQ_c7998/f1p3/1534	i1.1_HQ_c2112/f3p3/1713
			i1.0_HQ_c7700/f1p0/1267	i1.1_HQ_c8810/f1p15/1884	i1.3_LQ_c13031/f1p7/1631	i1.2_LQ_c4455/f1p5/1217	i1.0_HQ_c9088/f1p130/1949	i1.1_HQ_c5402/f1p9/1542	i1.2_HQ_c7085/f1p12/1889	i1.3_HQ_c4505/f1p6/1736	i1.3_HQ_c2520/f2p6/1476	i1.3_HQ_c10085/f1p11/1321	i1.0_HQ_c7999/f1p1/1361	i1.1_HQ_c2137/f2p3/1326
			i1.0_HQ_c7729/f1p1/1733	i1.1_HQ_c8844/f1p34/1808	i1.3_LQ_c13633/f1p7/1557	i1.2_LQ_c5277/f1p1/1497	i1.0_HQ_c9121/f1p3/1790	i1.1_HQ_c5409/f1p2/1719	i1.2_HQ_c7290/f1p0/1336	i1.3_HQ_c4527/f1p9/1308	i1.3_HQ_c2567/f1p3/1690	i1.3_HQ_c10297/f1p58/1679	i1.0_HQ_c8000/f1p32/1399	i1.1_HQ_c2227/f3p6/1445
			i1.0_HQ_c7736/f1p10/1960	i1.1_HQ_c8905/f1p20/1395	i1.3_LQ_c14894/f1p27/1373	i1.2_LQ_c5962/f1p1/1740	i1.0_HQ_c9201/f1p8/1827	i1.1_HQ_c5473/f1p120/1395	i1.2_HQ_c7488/f1p4/1367	i1.3_HQ_c4610/f1p3/1512	i1.3_HQ_c3003/f2p7/1984	i1.3_HQ_c11141/f1p6/1764	i1.0_HQ_c8018/f1p8/1542	i1.1_HQ_c2290/f2p0/1246
			i1.0_HQ_c7789/f1p6/1792	i1.1_HQ_c8998/f1p9/1354	i1.3_LQ_c2604/f1p0/1396	i1.2_LQ_c7318/f1p3/1690	i1.0_HQ_c9247/f1p2/1988	i1.1_HQ_c5731/f2p36/1371	i1.2_HQ_c7502/f1p53/1748	i1.3_HQ_c4917/f1p4/1727	i1.3_HQ_c3110/f1p15/1465	i1.3_HQ_c11144/f1p3/1677	i1.0_HQ_c8024/f1p3/1806	i1.1_HQ_c2335/f2p1/1578
			i1.0_HQ_c7797/f1p0/1675	i1.1_HQ_c9314/f1p0/1401	i1.3_LQ_c2664/f1p2/1510	i1.2_LQ_c7719/f1p6/1902	i1.0_HQ_c9279/f1p8/1572	i1.1_HQ_c5784/f2p3/1096	i1.2_HQ_c7889/f2p3/1496	i1.3_HQ_c5053/f1p31/1488	i1.3_HQ_c3499/f1p1/1238	i1.3_HQ_c11451/f2p5/1585	i1.0_HQ_c8061/f1p6/1212	i1.1_HQ_c2358/f4p6/1824
			i1.0_HQ_c7803/f1p5/1772	i1.1_HQ_c9337/f1p7/1813	i1.3_LQ_c3636/f1p2/1488	i1.2_LQ_c7918/f1p8/1593	i1.0_HQ_c9301/f1p17/1641	i1.1_HQ_c5953/f1p1/1908	i1.2_HQ_c8052/f1p422/1826	i1.3_HQ_c5087/f1p1/1453	i1.3_HQ_c3510/f1p1/1750	i1.3_HQ_c11652/f21p98/1689	i1.0_HQ_c8063/f1p22/1900	i1.1_HQ_c2383/f5p14/1840
			i1.0_HQ_c7842/f1p55/1868	i1.1_HQ_c9813/f1p3/1367	i1.3_LQ_c4261/f1p0/1141	i1.2_LQ_c7953/f1p2/1627	i1.0_HQ_c9319/f1p9/1542	i1.1_HQ_c5994/f1p0/1277	i1.2_HQ_c8113/f1p6/1363	i1.3_HQ_c5168/f2p1/1629	i1.3_HQ_c4030/f1p2/1367	i1.3_HQ_c11979/f1p4/1751	i1.0_HQ_c8073/f1p61/1697	i1.1_HQ_c2443/f3p5/1536
			i1.0_HQ_c7921/f1p7/1920	i1.1_HQ_c9870/f1p3/1708	i1.3_LQ_c4321/f1p9/1653	i12_LQ_c79/f1p3/11982	i1.0_HQ_c9328/f1p35/1333	i1.1_HQ_c6058/f1p0/1336	i1.2_HQ_c8253/f1p22/1645	i1.3_HQ_c5177/f1p1/1241	i1.3_HQ_c4469/f1p4/1634	i1.3_HQ_c12255/f1p14/1646	i1.0_HQ_c8080/f1p1/1625	i1.1_HQ_c2520/f1p12/1806
			i1.0_HQ_c7925/f1p51/1481	i1.1_HQ_c9877/f1p3/1592	i1.3_LQ_c4982/f1p0/1641	i1.2_LQ_c8194/f1p0/1737	i1.0_HQ_c9342/f1p22/1554	i1.1_HQ_c6118/f1p9/1640	i1.2_HQ_c8446/f1p6/1468	i1.3_HQ_c5354/f1p2/1509	i1.3_HQ_c4680/f1p3/1586	i1.3_HQ_c12516/f1p2/1603	i1.0_HQ_c8094/f1p2/1262	i1.1_HQ_c2605/f1p1/1655
			i1.0_HQ_c8024/f1p3/1806	i1.1_HQ_c9940/f1p2/1723	i1.3_LQ_c5192/f1p1/1459	i1.2_LQ_c8384/f1p0/1813	i1.0_HQ_c9366/f1p8/1482	i1.1_HQ_c6237/f1p1/1988	i1.2_HQ_c8651/f1p6/1793	i1.3_HQ_c5441/f1p2/1416	i1.3_HQ_c4685/f2p8/1305	i1.3_HQ_c12655/f1p29/1962	i1.0_HQ_c8135/f1p0/1313	i1.1_HQ_c2643/f2p8/1718
			i1.0_HQ_c8061/f1p6/1212	i1.1_LQ_c11092/f1p15/1991	i1.3_LQ_c5341/f1p7/1835	i1.2_LQ_c9018/f1p0/1901	i1.0_HQ_c9373/f1p6/1496	i1.1_HQ_c6583/f1p1/1289	i1.2_HQ_c8664/f1p2/1492	i1.3_HQ_c5507/f1p1/1372	i1.3_HQ_c4913/f1p2/1205	i1.3_HQ_c12723/f1p0/1621	i1.0_HQ_c8139/f1p3/1709	i1.1_HQ_c2659/f1p1/1439
			i1.0_HQ_c8073/f1p61/1697	i1.1_LQ_c11254/f1p11/1558	i1.3_LQ_c6328/f1p1/1920	i1.2_LQ_c9043/f1p4/1499	i1.0_HQ_c9374/f1p3/1415	i1.1_HQ_c6824/f1p4/1426	i1.2_HQ_c8666/f1p4/1532	i1.3_HQ_c5697/f1p1/1823	i1.3_HQ_c5373/f1p6/1716	i1.3_HQ_c12769/f1p48/1485	i1.0_HQ_c8152/f1p1/1720	i1.1_HQ_c2863/f1p6/1461
			i1.0_HQ_c8080/f1p1/1625	i1.1_LQ_c11381/f1p0/1974	i1.3_LQ_c6337/f1p0/1901	i1.2_LQ_c9365/f1p9/1474	i1.0_HQ_c9470/f1p5/1476	i1.1_HQ_c7113/f1p1/1578	i1.2_HQ_c8717/f1p4/1923	i1.3_HQ_c5785/f1p1/1599	i1.3_HQ_c5452/f1p15/1670	i1.3_HQ_c12789/f1p4/1786	i1.0_HQ_c8171/f1p21/1718	i1.1_HQ_c2918/f1p1/1947
			i1.0_HQ_c8094/f1p2/1262	i1.1_LQ_c11408/f1p1/1967	i1.3_LQ_c7342/f1p2/1759	i1.3_HQ_c10085/f1p11/1321	i1.0_HQ_c9497/f1p0/1348	i1.1_HQ_c713/f33p83/1816	i1.2_HQ_c8832/f1p4/1424	i1.3_HQ_c6040/f1p11/1451	i1.3_HQ_c5463/f1p0/1905	i1.3_HQ_c12946/f1p10/1335	i1.0_HQ_c8197/f1p6/1691	i1.1_HQ_c2977/f2p2/1309
			i1.0_HQ_c8143/f1p0/1640	i1.1_LQ_c12049/f1p0/1554	i1.3_LQ_c7640/f1p5/1378	i1.3_HQ_c10297/f1p58/1679	i1.0_HQ_c9502/f1p2/1821	i1.1_HQ_c7140/f1p1/1823	i1.2_HQ_c9061/f1p7/1895	i1.3_HQ_c6137/f1p16/1824	i1.3_HQ_c5548/f1p1/1521	i1.3_HQ_c12947/f1p2/1939	i1.0_HQ_c8235/f1p21/1630	i1.1_HQ_c3072/f1p1/1360
			i1.0_HQ_c8152/f1p1/1720	i1.1_LQ_c12099/f1p2/1274	i1.3_LQ_c7888/f1p3/1310	i1.3_HQ_c11009/f1p0/1829	i1.0_HQ_c9526/f1p24/1513	i1.1_HQ_c7154/f1p35/1907	i1.2_HQ_c9110/f1p4/1278	i1.3_HQ_c6270/f1p8/1925	i1.3_HQ_c5599/f1p27/1564	i1.3_HQ_c1311/f4p18/1422	i1.0_HQ_c8236/f1p0/1421	i1.1_HQ_c3088/f1p15/1498
			i1.0_HQ_c8171/f1p21/1718	i1.1_LQ_c12115/f1p17/1756	i1.3_LQ_c8047/f1p1/1637	i1.3_HQ_c11027/f2p4/1340	i1.0_HQ_c9539/f1p2/1280	i1.1_HQ_c7205/f1p0/1367	i1.2_HQ_c9189/f1p4/1579	i1.3_HQ_c6279/f2p152/1944	i1.3_HQ_c5787/f1p17/1950	i1.3_HQ_c13262/f1p1/1839	i1.0_HQ_c8285/f1p5/1718	i1.1_HQ_c3198/f1p7/1531
			i1.0_HQ_c8174/f1p14/1849	i1.1_LQ_c12949/f1p0/1534	i1.3_LQ_c8171/f1p3/1508	i1.3_HQ_c11144/f1p3/1677	i1.0_HQ_c953/f13p24/1526	i1.1_HQ_c7206/f1p0/1221	i1.2_HQ_c9227/f1p4/1593	i1.3_HQ_c6842/f1p5/1333	i1.3_HQ_c5790/f1p79/1365	i1.3_HQ_c13446/f1p14/1662	i1.0_HQ_c8314/f2p23/1313	i1.1_HQ_c3278/f1p3/1431
			i1.0_HQ_c8190/f1p3/1880	i1.1_LQ_c13133/f1p0/1796	i1.3_LQ_c8172/f1p34/1423	i1.3_HQ_c11344/f2p9/1351	i1.0_HQ_c9589/f1p15/1705	i1.1_HQ_c7209/f1p0/1577	i1.2_HQ_c9274/f1p9/1417	i1.3_HQ_c693/f4p84/1416	i1.3_HQ_c6279/f2p152/1944	i1.3_HQ_c13630/f1p5/1496	i1.0_HQ_c8529/f1p0/1393	i1.1_HQ_c3295/f1p0/1634
			i1.0_HQ_c8197/f1p6/1691	i1.1_LQ_c13253/f1p1/1910	i1.3_LQ_c9783/f1p3/1252	i1.3_HQ_c11451/f2p5/1585	i1.0_HQ_c9645/f1p2/1454	i1.1_HQ_c7340/f1p7/1889	i1.2_HQ_c9344/f1p2/1888	i1.3_HQ_c7105/f1p2/1662	i1.3_HQ_c6326/f1p26/1925	i1.3_HQ_c13742/f1p10/1995	i1.0_HQ_c8532/f1p8/1667	i1.1_HQ_c3434/f1p21/1423
			i1.0_HQ_c8236/f1p0/1421	i1.1_LQ_c13418/f1p21/1709	i1.3_LQ_c9959/f1p4/1671	i1.3_HQ_c11979/f1p4/1751	i1.0_HQ_c9674/f1p35/1826	i1.1_HQ_c7409/f1p16/1876	i1.2_HQ_c9562/f1p1/1306	i1.3_HQ_c7470/f1p6/1362	i1.3_HQ_c6897/f2p5/1495	i1.3_HQ_c13768/f1p4/1735	i1.0_HQ_c8550/f1p0/1342	i1.1_HQ_c3440/f1p4/1446
			i1.0_HQ_c8277/f2p1/1398	i1.1_LQ_c13721/f1p0/1970	i1.3_LQ_c9992/f1p9/1968	i1.3_HQ_c1200/f6p19/1409	i1.0_HQ_c9854/f1p44/1363	i1.1_HQ_c7491/f1p0/1505	i1.2_HQ_c9781/f1p44/1300	i1.3_HQ_c7566/f1p31/1557	i1.3_HQ_c7641/f1p7/1648	i1.3_HQ_c13910/f1p4/1986	i1.0_HQ_c857/f16p45/1661	i1.1_HQ_c3558/f1p11/1506
			i1.0_HQ_c8314/f2p23/1313	i1.1_LQ_c13893/f1p3/1995	i1.4_HQ_c10089/f1p0/1425	i1.3_HQ_c1207/f5p26/1699	i1.0_HQ_c9865/f1p3/1638	i1.1_HQ_c7493/f1p6/1465	i1.2_HQ_c9798/f1p1/1838	i1.3_HQ_c7825/f1p9/1365	i1.3_HQ_c7907/f1p11/1580	i1.3_HQ_c1403/f5p15/1728	i1.0_HQ_c8668/f2p1/1310	i1.1_HQ_c3592/f1p4/1409
			i1.0_HQ_c8416/f1p7/1826	i1.1_LQ_c13927/f1p0/1342	i1.4_HQ_c10147/f1p4/1637	i1.3_HQ_c12254/f1p13/1452	i1.0_HQ_c9877/f2p3/1548	i1.1_HQ_c7606/f1p4/1818	i1.2_HQ_c981/f9p13/1761	i1.3_HQ_c7834/f1p3/1954	i1.3_HQ_c7911/f1p6/1409	i1.3_HQ_c14166/f1p22/1920	i1.0_HQ_c8693/f1p0/1445	i1.1_HQ_c3604/f1p4/2007
			i1.0_HQ_c8444/f1p12/1311	i1.1_LQ_c13999/f1p0/1287	i1.4_HQ_c1049/f6p2/1408	i1.3_HQ_c12259/f1p0/1787	i1.0_HQ_c9900/f1p2/1485	i1.1_HQ_c7650/f1p1/1533	i1.2_HQ_c9915/f1p4/1552	i1.3_HQ_c7870/f1p0/1623	i1.3_HQ_c7975/f1p31/1685	i1.3_HQ_c14185/f1p13/1941	i1.0_HQ_c8735/f1p3/1346	i1.1_HQ_c3646/f2p44/1308
			i1.0_HQ_c8529/f1p0/1393	i1.1_LQ_c14102/f1p0/1365	i1.4_HQ_c10530/f1p3/2004	i1.3_HQ_c12516/f1p2/1603	i1.0_LQ_c10014/f1p0/1540	i1.1_HQ_c7655/f1p18/1831	i1.2_LQ_c10841/f1p1/1940	i1.3_HQ_c788/f23p38/1802	i1.3_HQ_c8106/f1p8/1568	i1.3_HQ_c14417/f1p7/1479	i1.0_HQ_c8752/f1p2/1873	i1.1_HQ_c3721/f1p2/1762
			i1.0_HQ_c8532/f1p8/1667	i1.1_LQ_c14297/f1p0/1603	i1.4_HQ_c10593/f1p0/1908	i1.3_HQ_c12769/f1p48/1485	i1.0_LQ_c10118/f1p1/1553	i1.1_HQ_c7710/f1p0/1813	i1.2_LQ_c12521/f1p9/1727	i1.3_HQ_c8144/f1p115/1338	i1.3_HQ_c8136/f1p3/1860	i1.3_HQ_c14420/f1p3/1449	i1.0_HQ_c8758/f1p2/1290	i1.1_HQ_c3744/f1p6/1258
			i1.0_HQ_c8550/f1p0/1342	i1.1_LQ_c14437/f1p24/1548	i1.4_HQ_c1063/f9p22/1618	i1.3_HQ_c12789/f1p4/1786	i1.0_LQ_c10136/f1p8/1619	i1.1_HQ_c7760/f1p6/1770	i1.2_LQ_c12585/f1p7/1554	i1.3_HQ_c8165/f1p6/1485	i1.3_HQ_c8275/f1p9/1415	i1.3_HQ_c14438/f1p9/1568	i1.0_HQ_c8769/f1p1/1381	i1.1_HQ_c3779/f2p38/1601
			i1.0_HQ_c8596/f1p3/1348	i1.1_LQ_c14550/f1p1/1802	i1.4_HQ_c10673/f1p0/1944	i1.3_HQ_c12947/f1p2/1939	i1.0_LQ_c10156/f1p1/1588	i1.1_HQ_c7780/f1p6/1344	i1.2_LQ_c12976/f1p54/1485	i1.3_HQ_c8206/f2p10/1836	i1.3_HQ_c8494/f1p5/1587	i1.3_HQ_c14481/f1p14/1341	i1.0_HQ_c878/f16p45/1683	i1.1_HQ_c3914/f1p0/1724
			i1.0_HQ_c8668/f2p1/1310	i1.1_LQ_c14557/f1p4/1946	i1.4_HQ_c11113/f1p1/1700	i1.3_HQ_c13219/f1p16/1754	i1.0_LQ_c10195/f1p0/1696	i1.1_HQ_c7932/f1p28/1488	i1.2_LQ_c13270/f1p11/1936	i1.3_HQ_c8243/f1p45/1900	i1.3_HQ_c8529/f1p9/1475	i1.3_HQ_c14678/f1p1/1467	i1.0_HQ_c8803/f1p33/1828	i1.1_HQ_c4027/f1p3/1750
			i1.0_HQ_c8677/f1p0/1634	i1.1_LQ_c14696/f1p0/1982	i1.4_HQ_c11118/f1p4/1809	i1.3_HQ_c1339/f5p22/1439	i1.0_LQ_c10302/f1p0/1521	i1.1_HQ_c8001/f1p2/1693	i1.2_LQ_c13294/f1p4/1519	i1.3_HQ_c8353/f1p4/1284	i1.3_HQ_c8532/f1p8/1477	i1.3_HQ_c14873/f1p1/1354	i1.0_HQ_c8851/f1p2/1625	i1.1_HQ_c4038/f1p1/1714
			i1.0_HQ_c8687/f1p1/1486	i1.1_LQ_c14834/f1p3/1979	i1.4_HQ_c11550/f1p4/1749	i1.3_HQ_c13446/f1p14/1662	i1.0_LQ_c10355/f1p1/1572	i1.1_HQ_c8073/f2p10/1408	i1.2_LQ_c13432/f1p1/1507	i1.3_HQ_c8366/f1p6/1418	i1.3_HQ_c8549/f1p4/1849	i1.3_HQ_c14993/f1p12/1368	i1.0_HQ_c8915/f1p6/1528	i1.1_HQ_c4087/f1p3/1616
			i1.0_HQ_c8694/f1p12/2099	i1.1_LQ_c14991/f1p1/1764	i1.4_HQ_c11952/f2p1/1650	i1.3_HQ_c13630/f1p5/1496	i1.0_LQ_c10401/f1p1/1969	i1.1_HQ_c8440/f1p0/1905	i1.2_LQ_c13548/f1p2/1836	i1.3_HQ_c8457/f1p17/1659	i1.3_HQ_c855/f17p35/1557	i1.3_HQ_c15444/f2p6/1675	i1.0_HQ_c8949/f1p8/1896	i1.1_HQ_c4234/f1p2/1736
			i1.0_HQ_c8703/f1p3/1603	i1.1_LQ_c2543/f1p0/1951	i1.4_HQ_c11954/f2p7/1679	i1.3_HQ_c13658/f1p4/1626	i1.0_LQ_c10649/f1p21/1991	i1.1_HQ_c847/f16p25/1491	i1.2_LQ_c13759/f1p2/1667	i1.3_HQ_c849/f16p41/1760	i1.3_HQ_c8639/f1p5/1300	i1.3_HQ_c1607/f5p12/1997	i1.0_HQ_c9007/f1p2/1405	i1.1_HQ_c4254/f1p22/1789
			i1.0_HQ_c8735/f1p3/1346	i1.1_LQ_c3154/f2p0/1523	i1.4_HQ_c11960/f2p3/1881	i1.3_HQ_c13742/f1p10/1995	i1.0_LQ_c10681/f1p0/1926	i1.1_HQ_c851/f18p34/1730	i1.2_LQ_c13816/f1p4/1781	i1.3_HQ_c8597/f1p2/1401	i1.3_HQ_c8828/f1p0/1577	i1.3_HQ_c1615/f5p10/1383	i1.0_HQ_c9030/f1p12/1448	i1.1_HQ_c4308/f1p25/1645
			i1.0_HQ_c8758/f1p2/1290	i1.1_LQ_c3248/f1p0/1779	i1.4_HQ_c12120/f1p2/1497	i1.3_HQ_c13768/f1p4/1735	i1.0_LQ_c10776/f1p1/1254	i1.1_HQ_c8552/f1p4/1523	i1.2_LQ_c14004/f1p4/1988	i1.3_HQ_c864/f19p56/1749	i1.3_HQ_c9078/f1p8/1801	i1.3_HQ_c1786/f3p17/1567	i1.0_HQ_c9121/f1p3/1790	i1.1_HQ_c4394/f1p1/1808
			i1.0_HQ_c8803/f1p33/1828	i1.1_LQ_c3684/f1p2/1659	i1.4_HQ_c12133/f1p121/1466	i1.3_HQ_c13945/f1p12/1356	i1.0_LQ_c10819/f1p0/1960	i1.1_HQ_c8704/f1p0/1480	i1.2_LQ_c14056/f1p2/1613	i1.3_HQ_c8831/f1p61/1813	i1.3_HQ_c9519/f1p4/1863	i1.3_HQ_c2091/f2p20/1737	i1.0_HQ_c9201/f1p8/1827	i1.1_HQ_c4422/f2p8/1512
			i1.0_HQ_c8915/f1p6/1528	i1.1_LQ_c3863/f1p38/1896	i1.4_HQ_c12216/f1p3/1686	i1.3_HQ_c13955/f1p15/1604	i1.0_LQ_c11947/f1p1/1237	i1.1_HQ_c8810/f1p15/1884	i1.2_LQ_c14512/f1p3/1597	i1.3_HQ_c8839/f1p0/1778	i1.3_HQ_c9522/f1p11/1783	i1.3_HQ_c2190/f4p8/1643	i1.0_HQ_c9263/f1p14/1560	i1.1_HQ_c4514/f1p11/1593
			i1.0_HQ_c8949/f1p8/1896	i1.1_LQ_c3957/f1p1/1889	i1.4_HQ_c12346/f1p11/1384	i1.3_HQ_c14166/f1p22/1920	i1.0_LQ_c12031/f1p1/1608	i1.1_HQ_c8905/f1p20/1395	i1.2_LQ_c14721/f1p5/1672	i1.3_HQ_c8849/f1p4/1912	i1.3_HQ_c9780/f1p1/1876	i1.3_HQ_c2213/f3p0/1625	i1.0_HQ_c9301/f1p17/1641	i1.1_HQ_c4691/f1p1/1535
			i1.0_HQ_c9007/f1p2/1405	i1.1_LQ_c3968/f1p113/1812	i1.4_HQ_c12560/f1p4/1260	i1.3_HQ_c14417/f1p7/1479	i1.0_LQ_c12038/f1p2/1873	i1.1_HQ_c890/f8p36/1948	i1.2_LQ_c2901/f1p2/1576	i1.3_HQ_c944/f10p44/1554	i1.3_HQ_c9845/f1p28/1946	i1.3_HQ_c2251/f5p7/1342	i1.0_HQ_c9304/f1p0/1609	i1.1_HQ_c4707/f1p0/1492
			i1.0_HQ_c9030/f1p12/1448	i1.1_LQ_c4198/f1p0/1852	i1.4_HQ_c1264/f6p3/1473	i1.3_HQ_c14438/f1p9/1568	i1.0_LQ_c12107/f1p37/1040	i1.1_HQ_c921/f11p11/1553	i1.2_LQ_c3203/f1p1/1214	i1.3_HQ_c9592/f1p4/1360	i1.3_HQ_c9970/f2p23/1662	i1.3_HQ_c2271/f4p41/1335	i1.0_HQ_c9319/f1p9/1542	i1.1_HQ_c4743/f1p6/1596
			i1.0_HQ_c9121/f1p3/1790	i1.1_LQ_c4464/f1p0/1828	i1.4_HQ_c12762/f1p14/1258	i1.3_HQ_c14719/f1p21/1581	i1.0_LQ_c12221/f1p0/1686	i1.1_HQ_c9314/f1p0/1401	i1.2_LQ_c4076/f1p0/1268	i1.3_HQ_c9607/f1p1/1614	i1.3_HQ_c9995/f1p2/1479	i1.3_HQ_c2391/f3p8/1427	i1.0_HQ_c9328/f1p35/1333	i1.1_HQ_c4842/f1p37/1787
			i1.0_HQ_c914/f14p34/1503	i1.1_LQ_c4758/f1p5/1491	i1.4_HQ_c12859/f1p27/1886	i1.3_HQ_c15006/f1p1/1974	i1.0_LQ_c12366/f1p0/1256	i1.1_HQ_c9337/f1p7/1813	i1.2_LQ_c4455/f1p5/1217	i1.3_HQ_c9802/f1p10/1841	i1.3_LQ_c10249/f1p5/1427	i1.3_HQ_c2696/f1p20/1791	i1.0_HQ_c9342/f1p22/1554	i1.1_HQ_c4979/f1p3/1419
			i1.0_HQ_c9201/f1p8/1827	i1.1_LQ_c4760/f1p12/1603	i1.4_HQ_c13121/f1p8/1590	i1.3_HQ_c15085/f1p0/1319	i1.0_LQ_c12406/f1p0/1349	i1.1_HQ_c9355/f1p35/1723	i1.2_LQ_c5241/f1p2/1769	i1.3_HQ_c9864/f1p4/1831	i1.3_LQ_c12403/f1p4/1516	i1.3_HQ_c2894/f1p10/1787	i1.0_HQ_c9373/f1p6/1496	i1.1_HQ_c5148/f1p1/1653
			i1.0_HQ_c9247/f1p2/1988	i1.1_LQ_c4770/f1p52/1774	i1.4_HQ_c13409/f1p3/1385	i1.3_HQ_c15311/f19p62/1574	i1.0_LQ_c12431/f1p5/1434	i1.1_HQ_c9715/f1p48/1694	i1.2_LQ_c5277/f1p1/1497	i1.3_LQ_c10682/f1p1/1993	i1.3_LQ_c12892/f1p0/1909	i1.3_HQ_c2901/f1p64/1607	i1.0_HQ_c9374/f1p3/1415	i1.1_HQ_c5211/f1p17/1457
			i1.0_HQ_c9268/f1p9/1489	i1.1_LQ_c4937/f1p3/1294	i1.4_HQ_c13480/f1p1/1422	i1.3_HQ_c1650/f2p41/1325	i1.0_LQ_c12442/f1p1/1581	i1.1_HQ_c9813/f1p3/1367	i1.2_LQ_c5527/f1p0/1892	i1.3_LQ_c11152/f1p2/1386	i1.3_LQ_c13059/f1p5/1926	i1.3_HQ_c2957/f1p4/1661	i1.0_HQ_c9470/f1p5/1476	i1.1_HQ_c5255/f1p74/1492
			i1.0_HQ_c9274/f1p2/1435	i1.1_LQ_c5234/f1p3/1764	i1.4_HQ_c14387/f1p47/1976	i1.3_HQ_c1667/f4p3/1496	i1.0_LQ_c12574/f1p0/1586	i1.1_HQ_c9877/f1p3/1592	i1.2_LQ_c6542/f1p1/1286	i1.3_LQ_c11165/f1p1/1564	i1.3_LQ_c13542/f1p1/1965	i1.3_HQ_c3034/f1p4/1916	i1.0_HQ_c9497/f1p0/1348	i1.1_HQ_c5287/f1p2/1323
			i1.0_HQ_c9301/f1p17/1641	i1.1_LQ_c5744/f1p0/1719	i1.4_HQ_c14421/f1p5/1972	i1.3_HQ_c1786/f3p17/1567	i1.0_LQ_c12779/f1p1/1276	i1.1_HQ_c9940/f1p2/1723	i1.2_LQ_c7709/f1p4/1815	i1.3_LQ_c12038/f1p0/1720	i1.3_LQ_c13633/f1p7/1557	i1.3_HQ_c3565/f1p4/1794	i1.0_HQ_c9502/f1p2/1821	i1.1_HQ_c5402/f1p9/1542
			i1.0_HQ_c9304/f1p0/1609	i1.1_LQ_c6554/f1p1/1422	i1.4_HQ_c14445/f1p3/1333	i1.3_HQ_c1789/f3p4/1723	i1.0_LQ_c12850/f1p1/1805	i1.1_LQ_c11092/f1p15/1991	i1.2_LQ_c8378/f1p42/1447	i1.3_LQ_c12126/f1p0/1753	i1.3_LQ_c2604/f1p0/1396	i1.3_HQ_c3658/f1p2/1623	i1.0_HQ_c9539/f1p2/1280	i1.1_HQ_c5409/f1p2/1719
			i1.0_HQ_c9328/f1p35/1333	i1.1_LQ_c6706/f1p2/1639	i1.4_HQ_c14906/f1p5/1841	i1.3_HQ_c1842/f3p4/1935	i1.0_LQ_c12932/f1p0/1919	i1.1_LQ_c11381/f1p0/1974	i1.2_LQ_c8384/f1p0/1813	i1.3_LQ_c12314/f1p1/1836	i1.3_LQ_c2949/f1p91/1526	i1.3_HQ_c3776/f1p47/1437	i1.0_HQ_c953/f13p24/1526	i1.1_HQ_c5473/f1p120/1395
			i1.0_HQ_c9342/f1p22/1554	i1.1_LQ_c7296/f1p3/1640	i1.4_HQ_c14930/f1p16/1999	i1.3_HQ_c2213/f3p0/1625	i1.0_LQ_c13010/f1p0/1956	i1.1_LQ_c11408/f1p1/1967	i1.2_LQ_c8878/f2p6/1600	i1.3_LQ_c12395/f1p0/1954	i1.3_LQ_c3636/f1p2/1488	i1.3_HQ_c4127/f2p14/1862	i1.0_HQ_c955/f17p34/1419	i1.1_HQ_c5736/f1p1/1727
			i1.0_HQ_c9373/f1p6/1496	i1.1_LQ_c7698/f1p0/1649	i1.4_HQ_c14931/f1p12/1515	i1.3_HQ_c2251/f5p7/1342	i1.0_LQ_c13125/f1p7/1777	i1.1_LQ_c12049/f1p0/1554	i1.2_LQ_c9481/f1p3/1539	i1.3_LQ_c12478/f1p1/1622	i1.3_LQ_c4261/f1p0/1141	i1.3_HQ_c4303/f1p7/1467	i1.0_HQ_c9589/f1p15/1705	i1.1_HQ_c5784/f2p3/1096
			i1.0_HQ_c9374/f1p3/1415	i1.1_LQ_c8273/f1p0/1602	i1.4_HQ_c15314/f4p10/1465	i1.3_HQ_c2563/f1p5/1372	i1.0_LQ_c13293/f1p0/1604	i1.1_LQ_c12115/f1p17/1756	i1.3_HQ_c10071/f1p2/1459	i1.3_LQ_c12831/f1p5/1516	i1.3_LQ_c4321/f1p9/1653	i1.3_HQ_c4369/f1p4/1324	i1.0_HQ_c9617/f1p6/1946	i1.1_HQ_c5821/f1p10/1576
			i1.0_HQ_c9446/f2p3/1387	i1.1_LQ_c8737/f1p21/1282	i1.4_HQ_c15390/f2p23/1986	i1.3_HQ_c2632/f1p9/1654	i1.0_LQ_c13538/f1p0/1519	i1.1_LQ_c12949/f1p0/1534	i1.3_HQ_c10085/f1p11/1321	i1.3_LQ_c13031/f1p7/1631	i1.3_LQ_c4596/f1p1/1621	i1.3_HQ_c4472/f1p4/1710	i1.0_HQ_c9645/f1p2/1454	i1.1_HQ_c5953/f1p1/1908
			i1.0_HQ_c9466/f1p31/1572	i1.1_LQ_c8842/f1p0/1579	i1.4_HQ_c15394/f2p7/1351	i1.3_HQ_c2901/f1p64/1607	i1.0_LQ_c13769/f1p0/1389	i1.1_LQ_c13133/f1p0/1796	i1.3_HQ_c10104/f1p6/1764	i1.3_LQ_c13210/f1p0/1749	i1.3_LQ_c4742/f1p2/1517	i1.3_HQ_c5177/f1p1/1241	i1.0_HQ_c9674/f1p35/1826	i1.1_HQ_c5994/f1p0/1277
			i1.0_HQ_c9470/f1p5/1476	i1.1_LQ_c8877/f1p0/1846	i1.4_HQ_c15404/f1p7/1478	i1.3_HQ_c2957/f1p4/1661	i1.0_LQ_c13816/f1p0/1398	i1.1_LQ_c13418/f1p21/1709	i1.3_HQ_c10172/f2p9/1283	i1.3_LQ_c13244/f1p1/1528	i1.3_LQ_c4879/f1p0/1706	i1.3_HQ_c5354/f1p2/1509	i1.0_HQ_c9680/f1p2/1579	i1.1_HQ_c6058/f1p0/1336
			i1.0_HQ_c9497/f1p0/1348	i1.1_LQ_c9159/f1p16/1805	i1.4_HQ_c1712/f7p15/1937	i1.3_HQ_c3034/f1p4/1916	i1.0_LQ_c13820/f1p0/1933	i1.1_LQ_c13893/f1p3/1995	i1.3_HQ_c10251/f1p134/1753	i1.3_LQ_c13368/f1p2/1343	i1.3_LQ_c5127/f1p0/1336	i1.3_HQ_c5518/f1p17/1294	i1.0_HQ_c9682/f1p3/1437	i1.1_HQ_c6084/f1p3/1567
			i1.0_HQ_c9502/f1p2/1821	i1.1_LQ_c9310/f1p0/1352	i1.4_HQ_c1781/f4p14/1346	i1.3_HQ_c3439/f1p3/1813	i1.0_LQ_c13852/f1p0/1749	i1.1_LQ_c13927/f1p0/1342	i1.3_HQ_c10299/f2p43/1776	i1.3_LQ_c14894/f1p27/1373	i1.3_LQ_c5262/f1p12/1397	i1.3_HQ_c5697/f1p1/1823	i1.0_HQ_c9694/f2p0/1296	i1.1_HQ_c6118/f1p9/1640
			i1.0_HQ_c9539/f1p2/1280	i1.1_LQ_c9553/f1p0/1737	i1.4_HQ_c2032/f1p1/1366	i1.3_HQ_c3658/f1p2/1623	i1.0_LQ_c13859/f1p0/1429	i1.1_LQ_c13990/f1p1/1601	i1.3_HQ_c10741/f1p3/1978	i1.3_LQ_c14962/f1p4/1748	i1.3_LQ_c5623/f1p3/1555	i1.3_HQ_c5785/f1p1/1599	i1.0_HQ_c9865/f1p3/1638	i1.1_HQ_c6237/f1p1/1988
			i1.0_HQ_c953/f13p24/1526	i11_LQ_c96/f1p1/11387	i1.4_HQ_c2129/f2p11/1846	i1.3_HQ_c3669/f1p2/1322	i1.0_LQ_c13899/f1p0/1200	i1.1_LQ_c13999/f1p0/1287	i1.3_HQ_c10905/f1p10/2041	i1.3_LQ_c15052/f1p16/1861	i1.3_LQ_c6650/f1p9/1973	i1.3_HQ_c5919/f1p3/1622	i1.0_HQ_c9877/f2p3/1548	i1.1_HQ_c6250/f1p1/1973
			i1.0_HQ_c9589/f1p15/1705	i1.1_LQ_c9959/f1p0/1188	i1.4_HQ_c2280/f2p3/1660	i1.3_HQ_c4127/f2p14/1862	i1.0_LQ_c14008/f1p5/1478	i1.1_LQ_c14102/f1p0/1365	i1.3_HQ_c10945/f1p2/1359	i1.3_LQ_c2210/f2p0/1591	i1.3_LQ_c6792/f1p0/1356	i1.3_HQ_c6170/f1p11/1851	i1.0_HQ_c9900/f1p2/1485	i1.1_HQ_c6736/f1p6/1380
			i1.0_HQ_c9617/f1p6/1946	i1.2_HQ_c10205/f1p13/1464	i1.4_HQ_c2761/f2p1/1836	i1.3_HQ_c4136/f1p12/1310	i1.0_LQ_c14039/f1p0/1283	i1.1_LQ_c14297/f1p0/1603	i1.3_HQ_c11009/f1p0/1829	i1.3_LQ_c2582/f1p0/1664	i1.3_LQ_c7660/f1p2/1693	i1.3_HQ_c6270/f1p8/1925	i1.0_HQ_c9929/f1p7/1642	i1.1_HQ_c6824/f1p4/1426
			i1.0_HQ_c9645/f1p2/1454	i1.2_HQ_c10283/f1p6/1683	i1.4_HQ_c2853/f1p1/1318	i1.3_HQ_c4203/f1p8/1360	i1.0_LQ_c14217/f1p4/2001	i1.1_LQ_c14354/f1p4/1729	i1.3_HQ_c11027/f2p4/1340	i1.3_LQ_c4096/f1p4/1802	i1.3_LQ_c8171/f1p3/1508	i1.3_HQ_c6673/f1p3/1843	i1.0_HQ_c9934/f1p2/1827	i1.1_HQ_c7113/f1p1/1578
			i1.0_HQ_c9674/f1p35/1826	i1.2_HQ_c10461/f1p0/1955	i1.4_HQ_c2909/f1p26/1938	i1.3_HQ_c4303/f1p7/1467	i1.0_LQ_c14249/f1p0/1542	i1.1_LQ_c14437/f1p24/1548	i1.3_HQ_c11229/f1p1/1601	i1.3_LQ_c4623/f1p2/2148	i1.3_LQ_c8747/f1p14/1711	i1.3_HQ_c6842/f1p5/1333	i1.0_LQ_c10014/f1p0/1540	i1.1_HQ_c713/f33p83/1816
			i1.0_HQ_c9865/f1p3/1638	i1.2_HQ_c10484/f1p55/1960	i1.4_HQ_c3022/f1p7/1750	i1.3_HQ_c4499/f1p7/1324	i1.0_LQ_c14293/f1p15/1805	i1.1_LQ_c14696/f1p0/1982	i1.3_HQ_c11344/f2p9/1351	i1.3_LQ_c5192/f1p1/1459	i1.3_LQ_c9084/f1p0/1633	i1.3_HQ_c7231/f1p300/1303	i1.0_LQ_c10118/f1p1/1553	i1.1_HQ_c7140/f1p1/1823
			i1.0_HQ_c9877/f2p3/1548	i1.2_HQ_c10695/f1p47/1952	i1.4_HQ_c3038/f1p1/1509	i1.3_HQ_c4766/f1p5/1698	i1.0_LQ_c14360/f1p6/1366	i1.1_LQ_c14834/f1p3/1979	i1.3_HQ_c11858/f2p2/1513	i1.3_LQ_c5341/f1p7/1835	i1.3_LQ_c9750/f1p5/1615	i1.3_HQ_c7464/f1p5/1524	i1.0_LQ_c10156/f1p1/1588	i1.1_HQ_c7205/f1p0/1367
			i1.0_HQ_c9900/f1p2/1485	i1.2_HQ_c10902/f1p3/1684	i1.4_HQ_c3399/f1p19/1657	i1.3_HQ_c5785/f1p1/1599	i1.0_LQ_c14536/f1p1/1256	i1.1_LQ_c14991/f1p1/1764	i1.3_HQ_c1190/f6p4/1657	i1.3_LQ_c5465/f1p1/1928	i1.3_LQ_c9783/f1p3/1252	i1.3_HQ_c7470/f1p6/1362	i1.0_LQ_c10195/f1p0/1696	i1.1_HQ_c7212/f1p3/1740
			i1.0_HQ_c9913/f1p3/1783	i1.2_HQ_c10929/f1p14/1631	i1.4_HQ_c3493/f1p7/1536	i1.3_HQ_c5919/f1p3/1622	i1.0_LQ_c14650/f1p0/1961	i1.1_LQ_c15102/f1p3/1952	i1.3_HQ_c1200/f6p19/1409	i1.3_LQ_c6328/f1p1/1920	i1.4_HQ_c1006/f3p18/1505	i1.3_HQ_c7566/f1p31/1557	i1.0_LQ_c10355/f1p1/1572	i1.1_HQ_c7269/f1p0/1335
			i1.0_HQ_c9932/f1p51/1904	i1.2_HQ_c10935/f1p11/1682	i1.4_HQ_c3764/f1p5/1626	i1.3_HQ_c5976/f1p10/1842	i1.0_LQ_c14705/f1p0/1742	i11_LQ_c15/f1p2/11977	i1.3_HQ_c1207/f5p26/1699	i1.3_LQ_c6337/f1p0/1901	i1.4_HQ_c10089/f1p0/1425	i1.3_HQ_c7870/f1p0/1623	i1.0_LQ_c10401/f1p1/1969	i1.1_HQ_c7340/f1p7/1889
			i1.0_HQ_c9934/f1p2/1827	i1.2_HQ_c11054/f1p9/1893	i1.4_HQ_c3798/f1p0/1896	i1.3_HQ_c6002/f1p16/1999	i1.0_LQ_c14715/f1p2/1489	i1.1_LQ_c2543/f1p0/1951	i1.3_HQ_c12137/f1p4/1774	i1.3_LQ_c6543/f1p1/1975	i1.4_HQ_c10162/f1p25/1296	i1.3_HQ_c788/f23p38/1802	i1.0_LQ_c10434/f1p2/1950	i1.1_HQ_c7409/f1p16/1876
			i1.0_LQ_c10014/f1p0/1540	i1.2_HQ_c11057/f1p0/1476	i1.4_HQ_c3949/f1p57/1804	i1.3_HQ_c6142/f1p6/1716	i1.0_LQ_c14729/f1p1/1336	i1.1_LQ_c2592/f1p0/1537	i1.3_HQ_c12207/f1p5/1294	i1.3_LQ_c7342/f1p2/1759	i1.4_HQ_c1063/f9p22/1618	i1.3_HQ_c7909/f1p12/1929	i1.0_LQ_c10649/f1p21/1991	i1.1_HQ_c7491/f1p0/1505
			i1.0_LQ_c10118/f1p1/1553	i1.2_HQ_c11108/f1p5/1816	i1.4_HQ_c3994/f1p2/1623	i1.3_HQ_c6170/f1p11/1851	i1.0_LQ_c14737/f1p0/1393	i1.1_LQ_c3154/f2p0/1523	i1.3_HQ_c12254/f1p13/1452	i1.3_LQ_c7590/f1p18/1565	i1.4_HQ_c10740/f1p52/1944	i1.3_HQ_c8165/f1p6/1485	i1.0_LQ_c10681/f1p0/1926	i1.1_HQ_c7493/f1p6/1465
			i1.0_LQ_c10195/f1p0/1696	i1.2_HQ_c11212/f4p1/1575	i1.4_HQ_c4015/f1p8/1601	i1.3_HQ_c6673/f1p3/1843	i1.0_LQ_c15028/f1p13/1691	i1.1_LQ_c3241/f1p0/1584	i1.3_HQ_c12259/f1p0/1787	i1.3_LQ_c7640/f1p5/1378	i1.4_HQ_c11113/f1p1/1700	i1.3_HQ_c8170/f1p64/1699	i1.0_LQ_c10776/f1p1/1254	i1.1_HQ_c7606/f1p4/1818
			i1.0_LQ_c10302/f1p0/1521	i1.2_HQ_c1135/f8p29/1831	i1.4_HQ_c4088/f1p2/1901	i1.3_HQ_c7013/f1p13/1882	i1.0_LQ_c15043/f1p2/1459	i1.1_LQ_c3248/f1p0/1779	i1.3_HQ_c12804/f1p42/1771	i1.3_LQ_c8172/f1p34/1423	i1.4_HQ_c1143/f6p21/1445	i1.3_HQ_c8206/f2p10/1836	i1.0_LQ_c10778/f1p2/1269	i1.1_HQ_c7650/f1p1/1533
			i1.0_LQ_c10401/f1p1/1969	i1.2_HQ_c11411/f2p5/1869	i1.4_HQ_c4264/f1p21/1363	i1.3_HQ_c7231/f1p300/1303	i1.0_LQ_c15063/f1p2/1488	i1.1_LQ_c3684/f1p2/1659	i1.3_HQ_c13054/f1p2/1584	i1.3_LQ_c8354/f1p0/1917	i1.4_HQ_c11447/f1p9/1981	i1.3_HQ_c8353/f1p4/1284	i1.0_LQ_c11947/f1p1/1237	i1.1_HQ_c7655/f1p18/1831
			i1.0_LQ_c10681/f1p0/1926	i1.2_HQ_c11428/f2p12/1803	i1.4_HQ_c4605/f1p5/1365	i1.3_HQ_c7351/f1p13/1546	i1.0_LQ_c15090/f1p0/1377	i1.1_LQ_c3819/f1p2/1775	i1.3_HQ_c13213/f1p3/1863	i1.3_LQ_c8528/f1p2/1652	i1.4_HQ_c11550/f1p4/1749	i1.3_HQ_c8404/f1p13/1370	i1.0_LQ_c12107/f1p37/1040	i1.1_HQ_c7710/f1p0/1813
			i1.0_LQ_c10776/f1p1/1254	i1.2_HQ_c1148/f7p6/1884	i1.4_HQ_c4739/f1p13/1350	i1.3_HQ_c7464/f1p5/1524	i1.0_LQ_c15162/f1p0/1279	i1.1_LQ_c3863/f1p38/1896	i1.3_HQ_c13219/f1p16/1754	i1.3_LQ_c8947/f1p4/1483	i1.4_HQ_c11931/f2p12/1869	i1.3_HQ_c849/f16p41/1760	i1.0_LQ_c12166/f1p0/1331	i1.1_HQ_c7760/f1p6/1770
			i1.0_LQ_c10778/f1p2/1269	i1.2_HQ_c11568/f55p163/1690	i1.4_HQ_c4744/f1p0/1757	i1.3_HQ_c7758/f1p4/1425	i1.0_LQ_c15376/f1p0/1448	i1.1_LQ_c3957/f1p1/1889	i1.3_HQ_c13362/f1p5/1856	i1.3_LQ_c9959/f1p4/1671	i1.4_HQ_c12009/f1p3/1607	i1.3_HQ_c8597/f1p2/1401	i1.0_LQ_c12221/f1p0/1686	i1.1_HQ_c7780/f1p6/1344
			i1.0_LQ_c11947/f1p1/1237	i1.2_HQ_c11655/f41p53/1361	i1.4_HQ_c5209/f1p13/1542	i1.3_HQ_c7909/f1p12/1929	i1.0_LQ_c1896/f2p0/1253	i1.1_LQ_c3968/f1p113/1812	i1.3_HQ_c1339/f5p22/1439	i1.3_LQ_c9992/f1p9/1968	i1.4_HQ_c12056/f1p96/1403	i1.3_HQ_c864/f19p56/1749	i1.0_LQ_c12366/f1p0/1256	i1.1_HQ_c7781/f1p2/1798
			i1.0_LQ_c12107/f1p37/1040	i1.2_HQ_c12002/f1p3/1311	i1.4_HQ_c5649/f1p3/1289	i1.3_HQ_c8088/f1p22/1531	i1.0_LQ_c1919/f2p9/1345	i1.1_LQ_c4100/f1p1/1889	i1.3_HQ_c13605/f1p27/1618	i1.4_HQ_c10095/f1p10/1797	i1.4_HQ_c12120/f1p2/1497	i1.3_HQ_c8652/f2p5/1723	i1.0_LQ_c12406/f1p0/1349	i1.1_HQ_c7932/f1p28/1488
			i1.0_LQ_c12166/f1p0/1331	i1.2_HQ_c12036/f1p56/1712	i1.4_HQ_c5853/f1p3/1611	i1.3_HQ_c8179/f1p1/1443	i10_LQ_c22/f1p0/10675	i1.1_LQ_c4193/f1p1/1218	i1.3_HQ_c13658/f1p4/1626	i1.4_HQ_c10147/f1p4/1637	i1.4_HQ_c12206/f1p5/1436	i1.3_HQ_c8839/f1p0/1778	i1.0_LQ_c12423/f1p0/1955	i1.1_HQ_c8001/f1p2/1693
			i1.0_LQ_c12221/f1p0/1686	i1.2_HQ_c12095/f1p38/1393	i1.4_HQ_c5880/f2p5/1612	i1.3_HQ_c8404/f1p13/1370	i1.0_LQ_c2701/f1p4/1964	i1.1_LQ_c4198/f1p0/1852	i1.3_HQ_c1385/f3p7/1436	i1.4_HQ_c10350/f1p1/1413	i1.4_HQ_c12346/f1p11/1384	i1.3_HQ_c8849/f1p4/1912	i1.0_LQ_c12431/f1p5/1434	i1.1_HQ_c8073/f2p10/1408
			i1.0_LQ_c12366/f1p0/1256	i1.2_HQ_c12109/f1p1/1451	i1.4_HQ_c5903/f1p6/1773	i1.3_HQ_c855/f17p35/1557	i1.0_LQ_c2725/f1p0/1273	i1.1_LQ_c4330/f1p1/1748	i1.3_HQ_c13945/f1p12/1356	i1.4_HQ_c10460/f1p3/1899	i1.4_HQ_c1264/f6p3/1473	i1.3_HQ_c8964/f1p2/1645	i1.0_LQ_c12442/f1p1/1581	i1.1_HQ_c8101/f1p58/1933
			i1.0_LQ_c12406/f1p0/1349	i1.2_HQ_c1222/f6p1/1211	i1.4_HQ_c5921/f1p2/1448	i1.3_HQ_c8999/f1p44/1733	i1.0_LQ_c2756/f1p2/1993	i1.1_LQ_c4360/f1p1/1488	i1.3_HQ_c13955/f1p15/1604	i1.4_HQ_c1049/f6p2/1408	i1.4_HQ_c12764/f1p15/1344	i1.3_HQ_c9280/f1p3/1581	i1.0_LQ_c12574/f1p0/1586	i1.1_HQ_c8332/f1p1/1770
			i1.0_LQ_c12423/f1p0/1955	i1.2_HQ_c12241/f1p5/1722	i1.4_HQ_c6114/f1p5/1745	i1.3_HQ_c9169/f1p1/1488	i1.0_LQ_c2966/f1p19/1300	i1.1_LQ_c4758/f1p5/1491	i1.3_HQ_c13972/f1p26/1950	i1.4_HQ_c10530/f1p3/2004	i1.4_HQ_c12804/f1p4/1291	i1.3_HQ_c944/f10p44/1554	i1.0_LQ_c12770/f1p1/1281	i1.1_HQ_c8440/f1p0/1905
			i1.0_LQ_c12431/f1p5/1434	i1.2_HQ_c1241/f6p16/1867	i1.4_HQ_c6676/f1p8/1922	i1.3_HQ_c9268/f1p29/1492	i1.0_LQ_c2977/f1p0/1735	i1.1_LQ_c4760/f1p12/1603	i1.3_HQ_c14468/f1p123/1833	i1.4_HQ_c10593/f1p0/1908	i1.4_HQ_c12923/f1p4/1587	i1.3_HQ_c9493/f1p11/1725	i1.0_LQ_c12779/f1p1/1276	i1.1_HQ_c847/f16p25/1491
			i1.0_LQ_c12442/f1p1/1581	i1.2_HQ_c12432/f1p1/1818	i1.4_HQ_c6911/f1p7/1951	i1.3_HQ_c9281/f1p0/1702	i1.0_LQ_c3020/f1p0/1420	i1.1_LQ_c4770/f1p52/1774	i1.3_HQ_c14719/f1p21/1581	i1.4_HQ_c10673/f1p0/1944	i1.4_HQ_c12952/f1p2/1326	i1.3_HQ_c9521/f1p6/1430	i1.0_LQ_c12848/f1p0/1934	i1.1_HQ_c848/f23p98/1545
			i1.0_LQ_c12510/f1p0/1638	i1.2_HQ_c12449/f1p0/1893	i1.4_HQ_c7163/f1p0/1918	i1.3_HQ_c9493/f1p11/1725	i1.0_LQ_c3035/f1p0/1586	i1.1_LQ_c5234/f1p3/1764	i1.3_HQ_c1494/f3p7/1394	i1.4_HQ_c10694/f1p14/1947	i1.4_HQ_c13153/f1p3/1584	i1.3_HQ_c9592/f1p4/1360	i1.0_LQ_c12850/f1p1/1805	i1.1_HQ_c851/f18p34/1730
			i1.0_LQ_c12574/f1p0/1586	i1.2_HQ_c12496/f1p108/1403	i1.4_HQ_c7327/f1p2/1854	i1.3_HQ_c9521/f1p6/1430	i1.0_LQ_c3044/f1p1/1660	i1.1_LQ_c5744/f1p0/1719	i1.3_HQ_c15006/f1p1/1974	i1.4_HQ_c10996/f1p4/1378	i1.4_HQ_c13236/f1p1/1872	i1.3_HQ_c9607/f1p1/1614	i1.0_LQ_c12932/f1p0/1919	i1.1_HQ_c8552/f1p4/1523
			i1.0_LQ_c12770/f1p1/1281	i1.2_HQ_c12642/f1p1/1880	i1.4_HQ_c7666/f1p6/1928	i1.3_HQ_c9604/f1p4/1463	i1.0_LQ_c3131/f1p4/1556	i1.1_LQ_c6554/f1p1/1422	i1.3_HQ_c15044/f1p2/1402	i1.4_HQ_c11297/f1p4/1969	i1.4_HQ_c13409/f1p3/1385	i1.3_HQ_c9774/f1p3/1400	i1.0_LQ_c13010/f1p0/1956	i1.1_HQ_c8614/f1p4/1681
			i1.0_LQ_c12848/f1p0/1934	i1.2_HQ_c12788/f1p1/1459	i1.4_HQ_c7993/f1p14/1752	i1.3_HQ_c9774/f1p3/1400	i1.0_LQ_c3133/f1p3/1562	i1.1_LQ_c6634/f1p0/1960	i1.3_HQ_c15147/f1p17/1697	i1.4_HQ_c11464/f1p1/1959	i1.4_HQ_c13468/f1p1/2001	i1.3_HQ_c9853/f1p9/1648	i1.0_LQ_c13088/f1p2/1377	i1.1_HQ_c8685/f1p82/1814
			i1.0_LQ_c12850/f1p1/1805	i1.2_HQ_c12822/f1p12/1459	i1.4_HQ_c8025/f1p5/1373	i1.3_HQ_c9853/f1p9/1648	i1.0_LQ_c3594/f1p6/1400	i1.1_LQ_c6706/f1p2/1639	i1.3_HQ_c15361/f41p109/1455	i1.4_HQ_c11910/f3p1/1288	i1.4_HQ_c13529/f1p5/1610	i1.3_HQ_c9856/f1p5/1549	i1.0_LQ_c13139/f1p2/1437	i1.1_HQ_c8688/f1p0/1522
			i1.0_LQ_c12912/f1p1/1632	i1.2_HQ_c12855/f1p18/1833	i1.4_HQ_c8120/f1p2/1245	i1.3_HQ_c9856/f1p5/1549	i1.0_LQ_c3602/f1p9/1702	i1.1_LQ_c6833/f1p7/1700	i1.3_HQ_c15463/f1p7/1752	i1.4_HQ_c11952/f2p1/1650	i1.4_HQ_c13945/f1p1/1842	i1.3_HQ_c9864/f1p4/1831	i1.0_LQ_c13538/f1p0/1519	i1.1_HQ_c8704/f1p0/1480
			i1.0_LQ_c12932/f1p0/1919	i1.2_HQ_c12919/f1p1/1771	i1.4_HQ_c8207/f1p15/1762	i1.3_HQ_c9923/f1p6/1926	i1.0_LQ_c3697/f1p0/1254	i1.1_LQ_c6938/f1p0/1602	i1.3_HQ_c1589/f4p50/1560	i1.4_HQ_c11960/f2p3/1881	i1.4_HQ_c14030/f1p12/1455	i1.3_HQ_c9923/f1p6/1926	i1.0_LQ_c13640/f1p18/1208	i1.1_HQ_c8794/f1p75/1475
			i1.0_LQ_c13292/f1p0/1693	i1.2_HQ_c13253/f1p1/1269	i1.4_HQ_c8409/f1p3/1668	i1.3_LQ_c10153/f1p7/2113	i1.0_LQ_c3712/f1p2/1915	i1.1_LQ_c7296/f1p3/1640	i1.3_HQ_c1650/f2p41/1325	i1.4_HQ_c12133/f1p121/1466	i1.4_HQ_c14090/f1p3/1732	i1.3_LQ_c12126/f1p0/1753	i1.0_LQ_c13685/f1p4/1691	i1.1_HQ_c8844/f1p34/1808
			i1.0_LQ_c13538/f1p0/1519	i1.2_HQ_c1345/f7p21/1679	i1.4_HQ_c8665/f1p30/1722	i1.3_LQ_c11369/f1p0/1934	i1.0_LQ_c3783/f1p9/1919	i1.1_LQ_c7619/f1p0/1540	i1.3_HQ_c1667/f4p3/1496	i1.4_HQ_c12216/f1p3/1686	i1.4_HQ_c14099/f1p8/1517	i1.3_LQ_c13210/f1p0/1749	i1.0_LQ_c13769/f1p0/1389	i1.1_HQ_c8905/f1p20/1395
			i1.0_LQ_c13769/f1p0/1389	i1.2_HQ_c13507/f1p3/1534	i1.4_HQ_c8762/f1p2/1630	i1.3_LQ_c13077/f1p2/1873	i1.0_LQ_c4114/f1p0/1740	i1.1_LQ_c7698/f1p0/1649	i1.3_HQ_c1677/f4p18/1327	i1.4_HQ_c1249/f7p41/1599	i1.4_HQ_c14387/f1p47/1976	i1.3_LQ_c13233/f1p3/1695	i1.0_LQ_c13787/f1p5/1605	i1.1_HQ_c8974/f1p1/1777
			i1.0_LQ_c13806/f1p0/1540	i1.2_HQ_c13586/f1p9/1750	i1.4_HQ_c8821/f1p3/1553	i1.3_LQ_c13233/f1p3/1695	i1.0_LQ_c4296/f1p55/1973	i1.1_LQ_c7702/f1p4/1294	i1.3_HQ_c1842/f3p4/1935	i1.4_HQ_c12673/f1p23/2052	i1.4_HQ_c14421/f1p5/1972	i1.3_LQ_c13244/f1p1/1528	i1.0_LQ_c13816/f1p0/1398	i1.1_HQ_c9183/f1p9/1386
			i1.0_LQ_c13819/f1p5/1720	i1.2_HQ_c13621/f1p17/1620	i1.4_HQ_c8895/f1p5/1650	i1.3_LQ_c13418/f1p12/1921	i1.0_LQ_c4423/f1p10/1497	i1.1_LQ_c7805/f1p8/1986	i1.3_HQ_c2299/f2p4/1479	i1.4_HQ_c12859/f1p27/1886	i1.4_HQ_c14445/f1p3/1333	i1.3_LQ_c13368/f1p2/1343	i1.0_LQ_c13820/f1p0/1933	i1.1_HQ_c9314/f1p0/1401
			i1.0_LQ_c13820/f1p0/1933	i1.2_HQ_c13626/f1p3/1552	i1.4_HQ_c913/f6p18/1712	i1.3_LQ_c13909/f1p0/1458	i1.0_LQ_c4525/f1p1/1435	i1.1_LQ_c8273/f1p0/1602	i1.3_HQ_c2520/f2p6/1476	i1.4_HQ_c12985/f1p3/1589	i1.4_HQ_c14484/f1p1/1246	i1.3_LQ_c13878/f1p1/1915	i1.0_LQ_c13822/f1p0/1463	i1.1_HQ_c9337/f1p7/1813
			i1.0_LQ_c13847/f1p0/1367	i1.2_HQ_c13703/f1p0/1710	i1.4_HQ_c9372/f1p9/1715	i1.3_LQ_c14700/f1p1/1473	i1.0_LQ_c4565/f1p0/1659	i1.1_LQ_c8335/f1p2/1849	i1.3_HQ_c2563/f1p5/1372	i1.4_HQ_c13092/f1p2/1550	i1.4_HQ_c14660/f1p2/1732	i1.3_LQ_c14962/f1p4/1748	i1.0_LQ_c13859/f1p0/1429	i1.1_HQ_c9355/f1p35/1723
			i1.0_LQ_c13859/f1p0/1429	i1.2_HQ_c13743/f1p1/1846	i1.4_HQ_c9779/f1p4/1664	i1.3_LQ_c2578/f1p3/1759	i1.0_LQ_c4739/f1p1/1577	i1.1_LQ_c8737/f1p21/1282	i1.3_HQ_c2632/f1p9/1654	i1.4_HQ_c13121/f1p8/1590	i1.4_HQ_c14791/f1p8/1383	i1.3_LQ_c2210/f2p0/1591	i1.0_LQ_c13899/f1p0/1200	i1.1_HQ_c9482/f1p2/1459
			i1.0_LQ_c13899/f1p0/1200	i1.2_HQ_c13794/f1p3/1823	i1.4_HQ_c9942/f1p0/1736	i1.3_LQ_c2804/f1p11/1737	i1.0_LQ_c4807/f1p7/1674	i1.1_LQ_c8842/f1p0/1579	i1.3_HQ_c3003/f2p7/1984	i1.4_HQ_c13480/f1p1/1422	i1.4_HQ_c1485/f7p5/1579	i1.3_LQ_c2582/f1p0/1664	i1.0_LQ_c13929/f1p0/1233	i1.1_HQ_c9700/f1p4/1345
			i1.0_LQ_c13986/f1p1/1471	i1.2_HQ_c1380/f5p3/1729	i1.4_LQ_c10868/f1p1/1435	i13_LQ_c36/f1p19/13926	i1.0_LQ_c5074/f1p2/1514	i1.1_LQ_c9159/f1p16/1805	i1.3_HQ_c3110/f1p15/1465	i1.4_HQ_c13531/f1p9/1385	i1.4_HQ_c14906/f1p5/1841	i1.3_LQ_c2804/f1p11/1737	i1.0_LQ_c13986/f1p1/1471	i1.1_HQ_c9715/f1p48/1694
			i1.0_LQ_c14008/f1p5/1478	i1.2_HQ_c13937/f1p4/1310	i1.4_LQ_c12008/f1p2/2009	i1.3_LQ_c3747/f1p9/1743	i1.0_LQ_c5235/f1p5/1730	i1.1_LQ_c9310/f1p0/1352	i1.3_HQ_c3439/f1p3/1813	i1.4_HQ_c13645/f1p6/1636	i1.4_HQ_c14931/f1p12/1515	i1.3_LQ_c3363/f1p10/1428	i1.0_LQ_c14008/f1p5/1478	i1.1_HQ_c9750/f1p102/1506
			i1.0_LQ_c14016/f1p1/1575	i1.2_HQ_c13940/f1p0/1778	i1.4_LQ_c12642/f1p1/2005	i1.3_LQ_c3809/f1p1/1664	i1.0_LQ_c5237/f1p2/1770	i1.1_LQ_c9553/f1p0/1737	i1.3_HQ_c3669/f1p2/1322	i1.4_HQ_c14514/f1p12/2123	i1.4_HQ_c15382/f2p8/1493	i13_LQ_c36/f1p19/13926	i1.0_LQ_c14015/f1p0/1986	i1.1_HQ_c9870/f1p3/1708
			i1.0_LQ_c14039/f1p0/1283	i1.2_HQ_c14036/f1p3/1660	i1.4_LQ_c12674/f1p1/1723	i1.3_LQ_c3829/f1p14/1300	i1.0_LQ_c5248/f1p5/1611	i11_LQ_c96/f1p1/11387	i1.3_HQ_c3897/f1p1/1618	i1.4_HQ_c14714/f1p19/1789	i1.4_HQ_c1576/f3p5/1570	i1.3_LQ_c3829/f1p14/1300	i1.0_LQ_c14039/f1p0/1283	i1.1_HQ_c9877/f1p3/1592
			i1.0_LQ_c14149/f1p3/2018	i1.2_HQ_c14132/f1p11/1687	i1.4_LQ_c12688/f1p5/1486	i1.3_LQ_c4005/f1p3/1424	i1.0_LQ_c5258/f1p2/1515	i1.1_LQ_c9767/f1p1/1671	i1.3_HQ_c4030/f1p2/1367	i1.4_HQ_c14930/f1p16/1999	i1.4_HQ_c1712/f7p15/1937	i1.3_LQ_c4096/f1p4/1802	i1.0_LQ_c14149/f1p3/2018	i1.1_HQ_c9940/f1p2/1723
			i1.0_LQ_c14249/f1p0/1542	i1.2_HQ_c14157/f1p1/1568	i1.4_LQ_c13965/f1p4/1787	i1.3_LQ_c4132/f1p15/1494	i1.0_LQ_c5394/f1p43/1449	i1.1_LQ_c9959/f1p0/1188	i1.3_HQ_c4136/f1p12/1310	i1.4_HQ_c15390/f2p23/1986	i1.4_HQ_c1892/f2p3/1408	i1.3_LQ_c4623/f1p2/2148	i1.0_LQ_c14217/f1p4/2001	i1.1_HQ_c9953/f1p1/1477
			i1.0_LQ_c14650/f1p0/1961	i1.2_HQ_c14201/f1p2/1802	i1.4_LQ_c13993/f1p7/2006	i1.3_LQ_c4506/f1p0/1612	i10_LQ_c55/f1p9/10122	i1.2_HQ_c10174/f1p20/1398	i1.3_HQ_c4469/f1p4/1634	i1.4_HQ_c15404/f1p7/1478	i1.4_HQ_c1999/f2p1/1388	i1.3_LQ_c4673/f1p3/1189	i1.0_LQ_c14249/f1p0/1542	i1.1_LQ_c10794/f1p5/1577
			i1.0_LQ_c14705/f1p0/1742	i1.2_HQ_c1439/f5p20/1805	i1.4_LQ_c14067/f1p11/1666	i1.3_LQ_c4673/f1p3/1189	i1.0_LQ_c5714/f1p8/1394	i1.2_HQ_c10205/f1p13/1464	i1.3_HQ_c4499/f1p7/1324	i1.4_HQ_c1781/f4p14/1346	i1.4_HQ_c2078/f2p7/1754	i1.3_LQ_c5107/f1p2/1638	i1.0_LQ_c14293/f1p15/1805	i1.1_LQ_c11092/f1p15/1991
			i1.0_LQ_c14729/f1p1/1336	i1.2_HQ_c14495/f1p26/1434	i1.4_LQ_c14829/f1p8/1313	i1.3_LQ_c4998/f1p0/1326	i1.0_LQ_c5779/f1p1/1332	i1.2_HQ_c10283/f1p6/1683	i1.3_HQ_c4680/f1p3/1586	i1.4_HQ_c1868/f5p18/1321	i1.4_HQ_c2129/f2p11/1846	i1.3_LQ_c5917/f1p0/1626	i1.0_LQ_c14360/f1p6/1366	i1.1_LQ_c11254/f1p11/1558
			i1.0_LQ_c14737/f1p0/1393	i1.2_HQ_c14506/f1p5/1451	i1.4_LQ_c2492/f1p13/1296	i1.3_LQ_c5107/f1p2/1638	i1.0_LQ_c5850/f1p0/1377	i1.2_HQ_c10461/f1p0/1955	i1.3_HQ_c4685/f2p8/1305	i1.4_HQ_c2032/f1p1/1366	i1.4_HQ_c2161/f2p0/1614	i1.3_LQ_c6412/f1p3/2079	i1.0_LQ_c14705/f1p0/1742	i1.1_LQ_c11381/f1p0/1974
			i1.0_LQ_c14745/f1p1/1400	i1.2_HQ_c14530/f1p2/1610	i1.4_LQ_c2661/f1p6/1889	i1.3_LQ_c5251/f1p0/1863	i1.0_LQ_c6068/f1p1/1468	i1.2_HQ_c10484/f1p55/1960	i1.3_HQ_c4913/f1p2/1205	i1.4_HQ_c2242/f2p7/1842	i1.4_HQ_c2658/f1p4/1602	i1.3_LQ_c6678/f1p0/1982	i1.0_LQ_c14715/f1p2/1489	i1.1_LQ_c11408/f1p1/1967
			i1.0_LQ_c15012/f1p7/1463	i1.2_HQ_c14771/f1p0/1771	i1.4_LQ_c3371/f1p0/1873	i1.3_LQ_c5268/f1p3/1470	i1.0_LQ_c6149/f1p0/1983	i1.2_HQ_c10514/f1p2/1995	i1.3_HQ_c5548/f1p1/1521	i1.4_HQ_c2568/f1p2/1764	i1.4_HQ_c2723/f1p24/1469	i1.3_LQ_c7590/f1p18/1565	i1.0_LQ_c14737/f1p0/1393	i1.1_LQ_c12049/f1p0/1554
			i1.0_LQ_c15043/f1p2/1459	i1.2_HQ_c14831/f1p2/1849	i1.4_LQ_c4456/f1p11/1589	i1.3_LQ_c5623/f1p3/1555	i1.0_LQ_c6501/f1p3/2029	i1.2_HQ_c10902/f1p3/1684	i1.3_HQ_c5656/f1p5/1745	i1.4_HQ_c2601/f1p11/1910	i1.4_HQ_c3022/f1p7/1750	i1.3_LQ_c8172/f1p34/1423	i1.0_LQ_c14745/f1p1/1400	i1.1_LQ_c1204/f5p31/1634
			i1.0_LQ_c15063/f1p2/1488	i1.2_HQ_c14906/f1p9/1558	i1.4_LQ_c7311/f1p1/1654	i1.3_LQ_c5917/f1p0/1626	i1.0_LQ_c6630/f1p5/1995	i1.2_HQ_c10929/f1p14/1631	i1.3_HQ_c5750/f1p1/1387	i1.4_HQ_c2853/f1p1/1318	i1.4_HQ_c3325/f1p8/1511	i1.3_LQ_c8528/f1p2/1652	i1.0_LQ_c14804/f1p0/1854	i1.1_LQ_c12115/f1p17/1756
			i1.0_LQ_c15090/f1p0/1377	i1.2_HQ_c1490/f3p11/1912	i1.4_LQ_c7715/f1p4/1837	i1.3_LQ_c6412/f1p3/2079	i1.0_LQ_c6744/f1p2/1306	i1.2_HQ_c10935/f1p11/1682	i1.3_HQ_c5787/f1p17/1950	i1.4_HQ_c2909/f1p26/1938	i1.4_HQ_c3367/f1p31/1304	i1.4_HQ_c10350/f1p1/1413	i1.0_LQ_c15043/f1p2/1459	i1.1_LQ_c12949/f1p0/1534
			i1.0_LQ_c15162/f1p0/1279	i1.2_HQ_c14937/f1p61/1275	i1.4_LQ_c8926/f1p3/1238	i1.3_LQ_c6678/f1p0/1982	i1.0_LQ_c6783/f1p0/1485	i1.2_HQ_c1101/f8p9/1388	i1.3_HQ_c6002/f1p16/1999	i1.4_HQ_c2979/f1p0/1499	i1.4_HQ_c3764/f1p5/1626	i1.4_HQ_c10707/f1p5/2055	i1.0_LQ_c15090/f1p0/1377	i1.1_LQ_c13133/f1p0/1796
			i1.0_LQ_c15376/f1p0/1448	i1.2_HQ_c15024/f1p17/1546	i1.4_LQ_c9181/f1p5/1744	i1.3_LQ_c6973/f1p1/1978	i1.0_LQ_c6813/f1p0/1373	i1.2_HQ_c11054/f1p9/1893	i1.3_HQ_c6142/f1p6/1716	i1.4_HQ_c3038/f1p1/1509	i1.4_HQ_c3967/f1p2/1468	i1.4_HQ_c10765/f1p14/2071	i1.0_LQ_c15155/f1p2/1529	i1.1_LQ_c13418/f1p21/1709
			i1.0_LQ_c1896/f2p0/1253	i1.2_HQ_c15288/f1p6/1726	i2.0_HQ_c10051/f1p15/2359	i1.3_LQ_c7375/f1p1/1667	i1.0_LQ_c7513/f1p0/1556	i1.2_HQ_c11057/f1p0/1476	i1.3_HQ_c6599/f1p3/1276	i1.4_HQ_c3399/f1p19/1657	i1.4_HQ_c4156/f1p6/1746	i1.4_HQ_c11071/f1p2/1484	i1.0_LQ_c15162/f1p0/1279	i1.1_LQ_c13721/f1p0/1970
			i1.0_LQ_c1919/f2p9/1345	i1.2_HQ_c1779/f2p1/2000	i2.0_HQ_c10084/f2p3/2511	i1.3_LQ_c8223/f1p2/1406	i1.0_LQ_c7686/f1p0/1804	i1.2_HQ_c11069/f1p2/1419	i1.3_HQ_c7013/f1p13/1882	i1.4_HQ_c3493/f1p7/1536	i1.4_HQ_c4602/f1p10/1291	i1.4_HQ_c11464/f1p1/1959	i1.0_LQ_c15205/f1p3/1671	i1.1_LQ_c13893/f1p3/1995
			i10_LQ_c22/f1p0/10675	i1.2_HQ_c1817/f3p4/1979	i2.0_HQ_c10112/f1p3/2388	i1.4_HQ_c10113/f1p6/1510	i1.0_LQ_c7796/f1p0/1741	i1.2_HQ_c11212/f4p1/1575	i1.3_HQ_c7407/f1p1/1287	i1.4_HQ_c3671/f1p6/1870	i1.4_HQ_c4730/f1p11/1958	i1.4_HQ_c11910/f3p1/1288	i1.0_LQ_c15376/f1p0/1448	i1.1_LQ_c13927/f1p0/1342
			i1.0_LQ_c2520/f1p1/1797	i1.2_HQ_c1869/f2p14/1438	i2.0_HQ_c10149/f1p5/2132	i1.4_HQ_c10572/f1p10/1961	i1.0_LQ_c7856/f1p7/1259	i1.2_HQ_c1135/f8p29/1831	i1.3_HQ_c7641/f1p7/1648	i1.4_HQ_c3695/f1p3/1642	i1.4_HQ_c5338/f1p4/1644	i1.4_HQ_c1211/f6p25/1672	i1.0_LQ_c1896/f2p0/1253	i1.1_LQ_c13990/f1p1/1601
			i1.0_LQ_c2701/f1p4/1964	i1.2_HQ_c1954/f3p2/1317	i2.0_HQ_c10199/f1p33/2541	i1.4_HQ_c10707/f1p5/2055	i1.0_LQ_c7872/f1p0/1570	i1.2_HQ_c11400/f2p18/1882	i1.3_HQ_c7758/f1p4/1425	i1.4_HQ_c3764/f1p5/1626	i1.4_HQ_c5358/f1p19/1730	i1.4_HQ_c12213/f1p8/1786	i1.0_LQ_c1919/f2p9/1345	i1.1_LQ_c13999/f1p0/1287
			i1.0_LQ_c2725/f1p0/1273	i1.2_HQ_c2109/f2p2/1850	i2.0_HQ_c10329/f1p13/2493	i1.4_HQ_c10765/f1p14/2071	i1.0_LQ_c8015/f1p2/1481	i1.2_HQ_c11411/f2p5/1869	i1.3_HQ_c7907/f1p11/1580	i1.4_HQ_c3798/f1p0/1896	i1.4_HQ_c5538/f1p16/1591	i1.4_HQ_c1249/f7p41/1599	i10_LQ_c22/f1p0/10675	i1.1_LQ_c14102/f1p0/1365
			i1.0_LQ_c2728/f1p0/1366	i1.2_HQ_c2119/f3p4/1763	i2.0_HQ_c1032/f12p25/2511	i1.4_HQ_c11071/f1p2/1484	i1.0_LQ_c8031/f1p0/1581	i1.2_HQ_c11428/f2p12/1803	i1.3_HQ_c7911/f1p6/1409	i1.4_HQ_c3949/f1p57/1804	i1.4_HQ_c5880/f2p5/1612	i1.4_HQ_c12500/f1p1/1617	i10_LQ_c24/f1p7/10139	i1.1_LQ_c14156/f1p27/1737
			i1.0_LQ_c2750/f1p1/1632	i1.2_HQ_c2144/f2p3/1263	i2.0_HQ_c10337/f1p5/2282	i1.4_HQ_c1127/f8p31/1488	i1.0_LQ_c8033/f1p21/1525	i1.2_HQ_c11568/f55p163/1690	i1.3_HQ_c7975/f1p31/1685	i1.4_HQ_c3994/f1p2/1623	i1.4_HQ_c6114/f1p5/1745	i1.4_HQ_c12577/f1p4/1617	i1.0_LQ_c2530/f1p1/1986	i1.1_LQ_c14297/f1p0/1603
			i1.0_LQ_c2756/f1p2/1993	i1.2_HQ_c2180/f2p5/1404	i2.0_HQ_c10375/f1p18/2371	i1.4_HQ_c11467/f1p6/1987	i1.0_LQ_c8070/f1p2/1901	i1.2_HQ_c11655/f41p53/1361	i1.3_HQ_c8106/f1p8/1568	i1.4_HQ_c4015/f1p8/1601	i1.4_HQ_c6207/f1p2/1935	i1.4_HQ_c12595/f1p12/1570	i1.0_LQ_c2701/f1p4/1964	i1.1_LQ_c14437/f1p24/1548
			i10_LQ_c28/f1p2/10754	i1.2_HQ_c2241/f2p28/1691	i2.0_HQ_c1045/f4p31/2797	i1.4_HQ_c11499/f1p23/1933	i1.0_LQ_c8133/f1p2/1255	i1.2_HQ_c11768/f2p2/1334	i1.3_HQ_c8136/f1p3/1860	i1.4_HQ_c4088/f1p2/1901	i1.4_HQ_c6995/f1p7/1626	i1.4_HQ_c12673/f1p23/2052	i1.0_LQ_c2725/f1p0/1273	i1.1_LQ_c14550/f1p1/1802
			i1.0_LQ_c3044/f1p1/1660	i1.2_HQ_c2281/f3p6/1968	i2.0_HQ_c10531/f1p2/2004	i1.4_HQ_c11524/f1p5/1503	i1.0_LQ_c8476/f1p4/1328	i1.2_HQ_c11770/f2p4/1389	i1.3_HQ_c8179/f1p1/1443	i1.4_HQ_c4216/f1p215/1522	i1.4_HQ_c7163/f1p0/1918	i1.4_HQ_c13017/f1p2/1961	i1.0_LQ_c2750/f1p1/1632	i1.1_LQ_c14696/f1p0/1982
			i1.0_LQ_c3133/f1p3/1562	i1.2_HQ_c2444/f2p0/1328	i2.0_HQ_c10581/f1p24/2581	i1.4_HQ_c12206/f1p5/1436	i1.0_LQ_c8549/f1p1/1364	i1.2_HQ_c12002/f1p3/1311	i1.3_HQ_c8275/f1p9/1415	i1.4_HQ_c4264/f1p21/1363	i1.4_HQ_c7297/f1p33/1683	i1.4_HQ_c13092/f1p2/1550	i1.0_LQ_c2756/f1p2/1993	i1.1_LQ_c14834/f1p3/1979
			i1.0_LQ_c3154/f1p1/1750	i1.2_HQ_c2469/f3p1/1391	i2.0_HQ_c1087/f4p11/2316	i1.4_HQ_c12500/f1p1/1617	i1.0_LQ_c8582/f1p1/1746	i1.2_HQ_c12036/f1p56/1712	i1.3_HQ_c8494/f1p5/1587	i1.4_HQ_c4416/f5p28/1914	i1.4_HQ_c7327/f1p2/1854	i1.4_HQ_c13103/f1p20/1800	i10_LQ_c28/f1p2/10754	i1.1_LQ_c14991/f1p1/1764
			i1.0_LQ_c3594/f1p6/1400	i1.2_HQ_c248/f39p57/1810	i2.0_HQ_c10897/f1p678/2128	i1.4_HQ_c12577/f1p4/1617	i1.0_LQ_c8598/f1p2/1717	i1.2_HQ_c12044/f1p1/1280	i1.3_HQ_c855/f17p35/1557	i1.4_HQ_c4434/f1p18/1718	i1.4_HQ_c7602/f1p5/1415	i1.4_HQ_c13493/f1p0/1524	i1.0_LQ_c2977/f1p0/1735	i1.1_LQ_c15102/f1p3/1952
			i1.0_LQ_c3602/f1p9/1702	i1.2_HQ_c2539/f1p2/1439	i2.0_HQ_c1089/f4p36/2183	i1.4_HQ_c12614/f1p1/1332	i1.0_LQ_c8622/f1p19/1340	i1.2_HQ_c12095/f1p38/1393	i1.3_HQ_c8828/f1p0/1577	i1.4_HQ_c4744/f1p0/1757	i1.4_HQ_c7889/f1p11/1772	i1.4_HQ_c13531/f1p9/1385	i1.0_LQ_c3035/f1p0/1586	i1.1_LQ_c2509/f1p10/1214
			i1.0_LQ_c3783/f1p9/1919	i1.2_HQ_c2577/f1p4/1869	i2.0_HQ_c10915/f1p4/2660	i1.4_HQ_c13103/f1p20/1800	i1.0_LQ_c8708/f1p3/1720	i1.2_HQ_c12109/f1p1/1451	i1.3_HQ_c8999/f1p44/1733	i1.4_HQ_c4853/f1p9/1551	i1.4_HQ_c7993/f1p14/1752	i1.4_HQ_c13645/f1p6/1636	i1.0_LQ_c3044/f1p1/1660	i1.1_LQ_c2543/f1p0/1951
			i1.0_LQ_c3862/f1p1/1822	i1.2_HQ_c2603/f1p20/1384	i2.0_HQ_c11010/f1p17/2084	i1.4_HQ_c13214/f1p22/1528	i1.0_LQ_c8906/f1p2/1477	i1.2_HQ_c1211/f5p14/1641	i1.3_HQ_c9169/f1p1/1488	i1.4_HQ_c5209/f1p13/1542	i1.4_HQ_c8120/f1p2/1245	i1.4_HQ_c13742/f1p0/1648	i1.0_LQ_c3131/f1p4/1556	i1.1_LQ_c2592/f1p0/1537
			i1.0_LQ_c4114/f1p0/1740	i1.2_HQ_c2737/f1p4/1641	i2.0_HQ_c11197/f1p2/2400	i1.4_HQ_c13273/f1p0/1952	i1.0_LQ_c8981/f1p2/1663	i1.2_HQ_c12161/f1p5/1409	i1.3_HQ_c9281/f1p0/1702	i1.4_HQ_c5611/f1p4/1464	i1.4_HQ_c8207/f1p15/1762	i1.4_HQ_c13759/f1p1/1315	i1.0_LQ_c3493/f1p2/1393	i1.1_LQ_c3154/f2p0/1523
			i1.0_LQ_c4215/f1p8/1816	i1.2_HQ_c2920/f1p15/1914	i2.0_HQ_c11266/f1p7/2707	i1.4_HQ_c13290/f1p6/1547	i1.0_LQ_c9162/f1p1/1490	i1.2_HQ_c1222/f6p1/1211	i1.3_HQ_c9522/f1p11/1783	i1.4_HQ_c5649/f1p3/1289	i1.4_HQ_c8360/f1p10/1880	i1.4_HQ_c13855/f1p10/1825	i1.0_LQ_c3594/f1p6/1400	i1.1_LQ_c3241/f1p0/1584
			i1.0_LQ_c4296/f1p55/1973	i1.2_HQ_c2924/f1p6/1981	i2.0_HQ_c1148/f7p11/2593	i1.4_HQ_c13329/f1p2/1489	i1.0_LQ_c9371/f1p0/1708	i1.2_HQ_c12241/f1p5/1722	i1.3_HQ_c9604/f1p4/1463	i1.4_HQ_c5853/f1p3/1611	i1.4_HQ_c8590/f1p11/1590	i1.4_HQ_c14033/f1p4/1602	i1.0_LQ_c3697/f1p0/1254	i1.1_LQ_c3248/f1p0/1779
			i1.0_LQ_c4525/f1p1/1435	i1.2_HQ_c3006/f1p0/1579	i2.0_HQ_c11800/f1p5/2275	i1.4_HQ_c13421/f1p3/1709	i1.0_LQ_c9418/f1p1/1599	i1.2_HQ_c12371/f1p1/1463	i1.3_HQ_c9780/f1p1/1876	i1.4_HQ_c5903/f1p6/1773	i1.4_HQ_c8665/f1p30/1722	i1.4_HQ_c14245/f1p3/1586	i1.0_LQ_c3783/f1p9/1919	i1.1_LQ_c3684/f1p2/1659
			i1.0_LQ_c4565/f1p0/1659	i1.2_HQ_c3035/f1p0/1569	i2.0_HQ_c11813/f1p5/2567	i1.4_HQ_c13742/f1p0/1648	i1.0_LQ_c9467/f1p1/1717	i1.2_HQ_c12403/f1p8/1878	i1.3_HQ_c9970/f2p23/1662	i1.4_HQ_c5921/f1p2/1448	i1.4_HQ_c8721/f1p2/1496	i1.4_HQ_c14514/f1p12/2123	i1.0_LQ_c3862/f1p1/1822	i1.1_LQ_c3819/f1p2/1775
			i1.0_LQ_c4618/f1p0/1711	i1.2_HQ_c3081/f1p3/1307	i2.0_HQ_c11861/f1p3/2413	i1.4_HQ_c13759/f1p1/1315	i1.0_LQ_c9544/f1p0/1606	i1.2_HQ_c1241/f6p16/1867	i1.3_LQ_c10153/f1p7/2113	i1.4_HQ_c6301/f1p7/1849	i1.4_HQ_c8726/f1p13/1946	i1.4_HQ_c14632/f1p21/1470	i1.0_LQ_c3868/f1p0/1733	i1.1_LQ_c3863/f1p38/1896
			i1.0_LQ_c4739/f1p1/1577	i1.2_HQ_c3198/f1p0/1453	i2.0_HQ_c11912/f1p9/2242	i1.4_HQ_c14008/f1p4/1418	i1.0_LQ_c9648/f1p2/1197	i1.2_HQ_c12432/f1p1/1818	i1.3_LQ_c10531/f1p2/1985	i1.4_HQ_c6436/f1p12/1995	i1.4_HQ_c8946/f1p2/1789	i1.4_HQ_c14714/f1p19/1789	i1.0_LQ_c4114/f1p0/1740	i1.1_LQ_c3957/f1p1/1889
			i1.0_LQ_c5074/f1p2/1514	i1.2_HQ_c3580/f3p4/1489	i2.0_HQ_c11926/f1p15/2234	i1.4_HQ_c14033/f1p4/1602	i1.0_LQ_c9788/f1p2/1300	i1.2_HQ_c12449/f1p0/1893	i1.3_LQ_c11056/f1p1/1632	i1.4_HQ_c6457/f1p2/2007	i1.4_HQ_c9372/f1p9/1715	i1.4_HQ_c15021/f1p9/1540	i1.0_LQ_c4215/f1p8/1816	i1.1_LQ_c3968/f1p113/1812
			i1.0_LQ_c5144/f1p6/1491	i1.2_HQ_c3959/f1p6/1401	i2.0_HQ_c11929/f1p2/2192	i1.4_HQ_c14245/f1p3/1586	i1.0_LQ_c9820/f1p0/1607	i1.2_HQ_c12496/f1p108/1403	i1.3_LQ_c11369/f1p0/1934	i1.4_HQ_c6691/f1p8/1482	i1.4_HQ_c9386/f1p0/1835	i1.4_HQ_c15062/f1p3/1465	i1.0_LQ_c4296/f1p55/1973	i1.1_LQ_c4100/f1p1/1889
			i1.0_LQ_c5237/f1p2/1770	i1.2_HQ_c4021/f1p52/1644	i2.0_HQ_c11930/f1p1056/2248	i1.4_HQ_c14714/f1p19/1789	i1.0_LQ_c9893/f1p1/1393	i1.2_HQ_c12557/f1p4/1329	i1.3_LQ_c13059/f1p5/1926	i1.4_HQ_c6895/f1p5/1377	i1.4_HQ_c9898/f1p4/1306	i1.4_HQ_c1868/f5p18/1321	i1.0_LQ_c4423/f1p10/1497	i1.1_LQ_c4193/f1p1/1218
			i1.0_LQ_c5248/f1p5/1611	i1.2_HQ_c4184/f1p0/1577	i2.0_HQ_c12013/f1p6/2217	i1.4_HQ_c14932/f1p9/1892	i1.0_LQ_c9924/f1p2/1603	i1.2_HQ_c12642/f1p1/1880	i1.3_LQ_c13418/f1p12/1921	i1.4_HQ_c6908/f1p1/1656	i1.4_HQ_c9942/f1p0/1736	i1.4_HQ_c2242/f2p7/1842	i1.0_LQ_c4525/f1p1/1435	i1.1_LQ_c4198/f1p0/1852
			i1.0_LQ_c5258/f1p2/1515	i1.2_HQ_c4296/f1p46/1874	i2.0_HQ_c12036/f5p7/2436	i1.4_HQ_c14962/f1p10/1884	i1.1_HQ_c10006/f4p2/1754	i1.2_HQ_c12755/f1p0/1952	i1.3_LQ_c13542/f1p1/1965	i1.4_HQ_c6911/f1p7/1951	i1.4_LQ_c10399/f1p3/1831	i1.4_HQ_c2250/f2p4/1699	i1.0_LQ_c4565/f1p0/1659	i1.1_LQ_c4330/f1p1/1748
			i1.0_LQ_c5427/f1p0/1589	i1.2_HQ_c4611/f1p0/1296	i2.0_HQ_c12099/f1p2/2106	i1.4_HQ_c15062/f1p3/1465	i1.1_HQ_c10048/f2p2/1599	i1.2_HQ_c12788/f1p1/1459	i1.3_LQ_c14700/f1p1/1473	i1.4_HQ_c7072/f1p7/1297	i1.4_LQ_c10534/f1p0/1957	i1.4_HQ_c2435/f2p3/1844	i1.0_LQ_c4739/f1p1/1577	i1.1_LQ_c4360/f1p1/1488
			i1.0_LQ_c5528/f1p3/1630	i1.2_HQ_c4678/f1p40/1769	i2.0_HQ_c12122/f1p51/2147	i1.4_HQ_c1618/f3p9/1516	i1.1_HQ_c10072/f1p2/1450	i1.2_HQ_c12822/f1p12/1459	i1.3_LQ_c2578/f1p3/1759	i1.4_HQ_c7182/f1p7/1945	i1.4_LQ_c10755/f1p0/1932	i1.4_HQ_c2568/f1p2/1764	i1.0_LQ_c4807/f1p7/1674	i1.1_LQ_c4464/f1p0/1828
			i1.0_LQ_c5678/f1p0/1626	i1.2_HQ_c4720/f1p1/1671	i2.0_HQ_c12161/f1p21/2213	i1.4_HQ_c1659/f5p16/1517	i1.1_HQ_c10082/f2p17/1393	i1.2_HQ_c12855/f1p18/1833	i1.3_LQ_c2949/f1p91/1526	i1.4_HQ_c7341/f2p36/1984	i1.4_LQ_c11136/f1p19/1407	i1.4_HQ_c2592/f1p14/1648	i1.0_LQ_c5074/f1p2/1514	i1.1_LQ_c4758/f1p5/1491
			i1.0_LQ_c5760/f1p0/1779	i1.2_HQ_c4777/f1p4/1953	i2.0_HQ_c12342/f2p9/2710	i1.4_HQ_c1746/f4p12/1994	i1.1_HQ_c10126/f1p9/1488	i1.2_HQ_c12919/f1p1/1771	i1.3_LQ_c3747/f1p9/1743	i1.4_HQ_c7348/f1p7/1273	i1.4_LQ_c12688/f1p5/1486	i1.4_HQ_c2601/f1p11/1910	i1.0_LQ_c5235/f1p5/1730	i1.1_LQ_c4760/f1p12/1603
			i1.0_LQ_c5951/f1p0/1789	i1.2_HQ_c4893/f1p6/1531	i2.0_HQ_c12364/f1p4/2451	i1.4_HQ_c1973/f2p3/1437	i1.1_HQ_c10140/f1p0/1511	i1.2_HQ_c1326/f5p2/1458	i1.3_LQ_c3829/f1p14/1300	i1.4_HQ_c7666/f1p6/1928	i1.4_LQ_c13108/f1p16/1425	i1.4_HQ_c2745/f1p1/1714	i1.0_LQ_c5237/f1p2/1770	i1.1_LQ_c4770/f1p52/1774
			i1.0_LQ_c6068/f1p1/1468	i1.2_HQ_c4895/f1p2/1520	i2.0_HQ_c12388/f1p10/2717	i1.4_HQ_c2065/f3p2/1554	i1.1_HQ_c10220/f1p2/1366	i1.2_HQ_c1345/f7p21/1679	i1.3_LQ_c4005/f1p3/1424	i1.4_HQ_c7930/f1p6/1655	i1.4_LQ_c13428/f1p1/1453	i1.4_HQ_c2854/f1p2/1354	i1.0_LQ_c5248/f1p5/1611	i1.1_LQ_c4937/f1p3/1294
			i1.0_LQ_c6205/f1p0/1953	i1.2_HQ_c4980/f1p85/2129	i2.0_HQ_c12436/f1p5/2247	i1.4_HQ_c2109/f4p9/1891	i1.1_HQ_c10227/f1p55/1487	i1.2_HQ_c13507/f1p3/1534	i1.3_LQ_c4596/f1p1/1621	i1.4_HQ_c8020/f1p7/1298	i1.4_LQ_c14042/f1p0/1409	i1.4_HQ_c3151/f1p4/1912	i1.0_LQ_c5258/f1p2/1515	i1.1_LQ_c5077/f1p0/1781
			i1.0_LQ_c6501/f1p3/2029	i1.2_HQ_c4998/f1p0/1887	i2.0_HQ_c12621/f1p15/2660	i1.4_HQ_c2163/f3p12/1510	i1.1_HQ_c1023/f8p10/1891	i1.2_HQ_c13586/f1p9/1750	i1.3_LQ_c4742/f1p2/1517	i1.4_HQ_c8025/f1p5/1373	i1.4_LQ_c14067/f1p11/1666	i1.4_HQ_c3268/f2p2/1910	i1.0_LQ_c5427/f1p0/1589	i1.1_LQ_c5234/f1p3/1764
			i1.0_LQ_c6630/f1p5/1995	i1.2_HQ_c5024/f1p39/1484	i2.0_HQ_c12695/f1p49/2603	i1.4_HQ_c2242/f2p7/1842	i1.1_HQ_c10261/f1p2/1351	i1.2_HQ_c13614/f1p0/1704	i1.3_LQ_c5127/f1p0/1336	i1.4_HQ_c8821/f1p3/1553	i1.4_LQ_c14088/f1p1/1633	i1.4_HQ_c3274/f1p44/1369	i1.0_LQ_c5714/f1p8/1394	i1.1_LQ_c5744/f1p0/1719
			i1.0_LQ_c6744/f1p2/1306	i1.2_HQ_c5054/f1p0/1498	i2.0_HQ_c12717/f2p128/2427	i1.4_HQ_c2250/f2p4/1699	i1.1_HQ_c10274/f1p3/1782	i1.2_HQ_c13621/f1p17/1620	i1.3_LQ_c5150/f1p9/1393	i1.4_HQ_c8895/f1p5/1650	i1.4_LQ_c14210/f1p59/1062	i1.4_HQ_c3438/f1p4/1346	i1.0_LQ_c5760/f1p0/1779	i1.1_LQ_c6554/f1p1/1422
			i1.0_LQ_c6783/f1p0/1485	i1.2_HQ_c5067/f2p1/1261	i2.0_HQ_c12842/f5p18/2484	i1.4_HQ_c2435/f2p3/1844	i1.1_HQ_c10310/f1p46/1612	i1.2_HQ_c13703/f1p0/1710	i1.3_LQ_c5161/f1p44/1418	i1.4_HQ_c913/f6p18/1712	i1.4_LQ_c14568/f1p5/1908	i1.4_HQ_c3493/f1p7/1536	i1.0_LQ_c5779/f1p1/1332	i1.1_LQ_c6634/f1p0/1960
			i1.0_LQ_c6802/f1p12/1481	i1.2_HQ_c5089/f1p1/1464	i2.0_HQ_c12964/f2p2/2932	i1.4_HQ_c2574/f3p5/1906	i1.1_HQ_c10326/f1p2/1484	i1.2_HQ_c13743/f1p1/1846	i1.3_LQ_c5268/f1p3/1470	i1.4_HQ_c9685/f1p5/1700	i1.4_LQ_c3371/f1p0/1873	i1.4_HQ_c3671/f1p6/1870	i1.0_LQ_c5951/f1p0/1789	i1.1_LQ_c6706/f1p2/1639
			i1.0_LQ_c6813/f1p0/1373	i1.2_HQ_c5092/f1p3/1430	i2.0_HQ_c13118/f2p4/2196	i1.4_HQ_c2592/f1p14/1648	i1.1_HQ_c10333/f1p36/1903	i1.2_HQ_c13744/f1p12/1910	i1.3_LQ_c5623/f1p3/1555	i1.4_HQ_c9695/f1p6/1752	i1.4_LQ_c3480/f1p10/1647	i1.4_HQ_c3695/f1p3/1642	i1.0_LQ_c6068/f1p1/1468	i1.1_LQ_c6833/f1p7/1700
			i1.0_LQ_c6946/f1p1/1609	i1.2_HQ_c5104/f1p2/1793	i2.0_HQ_c13139/f2p8/2850	i1.4_HQ_c2595/f1p3/1203	i1.1_HQ_c10351/f1p5/1286	i1.2_HQ_c13940/f1p0/1778	i1.3_LQ_c6387/f1p5/2125	i1.4_LQ_c10129/f1p0/1604	i1.4_LQ_c3614/f1p24/1657	i1.4_HQ_c3884/f1p0/1820	i1.0_LQ_c6169/f1p4/1341	i1.1_LQ_c6938/f1p0/1602
			i1.0_LQ_c7050/f2p1/1451	i1.2_HQ_c5182/f1p3/1364	i2.0_HQ_c13283/f2p1/2656	i1.4_HQ_c2745/f1p1/1714	i1.1_HQ_c10363/f1p2/1391	i1.2_HQ_c13966/f1p48/1896	i1.3_LQ_c6650/f1p9/1973	i1.4_LQ_c10175/f1p6/1243	i1.4_LQ_c5656/f1p2/1577	i1.4_HQ_c4216/f1p215/1522	i1.0_LQ_c6205/f1p0/1953	i1.1_LQ_c7296/f1p3/1640
			i1.0_LQ_c7129/f1p34/1781	i1.2_HQ_c5230/f1p2/1344	i2.0_HQ_c1334/f2p11/2395	i1.4_HQ_c3129/f1p2/1407	i1.1_HQ_c10373/f1p4/1273	i1.2_HQ_c14036/f1p3/1660	i1.3_LQ_c6792/f1p0/1356	i1.4_LQ_c10204/f1p2/1454	i1.4_LQ_c5912/f1p0/1435	i1.4_HQ_c4310/f1p2/1453	i1.0_LQ_c6340/f1p3/1982	i1.1_LQ_c7388/f1p1/1856
			i1.0_LQ_c7319/f1p0/1679	i1.2_HQ_c5304/f1p5/1816	i2.0_HQ_c13379/f1p1/2174	i1.4_HQ_c3151/f1p4/1912	i1.1_HQ_c10375/f1p17/1777	i1.2_HQ_c14157/f1p1/1568	i1.3_LQ_c6973/f1p1/1978	i1.4_LQ_c10506/f1p14/1997	i1.4_LQ_c7407/f1p13/1422	i1.4_HQ_c4356/f1p17/1316	i1.0_LQ_c6630/f1p5/1995	i1.1_LQ_c7444/f1p0/1227
			i1.0_LQ_c7513/f1p0/1556	i1.2_HQ_c5443/f2p6/1864	i2.0_HQ_c1337/f4p5/2631	i1.4_HQ_c3268/f2p2/1910	i1.1_HQ_c1038/f4p35/1745	i1.2_HQ_c1426/f3p12/1643	i1.3_LQ_c7660/f1p2/1693	i1.4_LQ_c10868/f1p1/1435	i1.4_LQ_c8661/f1p2/1502	i1.4_HQ_c4429/f1p10/1691	i1.0_LQ_c6655/f1p2/1994	i1.1_LQ_c7619/f1p0/1540
			i1.0_LQ_c7686/f1p0/1804	i1.2_HQ_c5881/f1p4/1976	i2.0_HQ_c1339/f6p24/2043	i1.4_HQ_c3274/f1p44/1369	i1.1_HQ_c10395/f2p5/1530	i1.2_HQ_c1439/f5p20/1805	i1.3_LQ_c7812/f1p4/1274	i1.4_LQ_c12008/f1p2/2009	i1.4_LQ_c9111/f1p1/1658	i1.4_HQ_c4434/f1p18/1718	i1.0_LQ_c6802/f1p12/1481	i1.1_LQ_c7698/f1p0/1649
			i1.0_LQ_c7826/f1p4/1722	i1.2_HQ_c5925/f2p2/1274	i2.0_HQ_c13467/f1p3/2446	i1.4_HQ_c3551/f1p1/1568	i1.1_HQ_c10435/f1p0/1977	i1.2_HQ_c14495/f1p26/1434	i1.3_LQ_c8223/f1p2/1406	i1.4_LQ_c12239/f1p1/1894	i1.4_LQ_c9181/f1p5/1744	i1.4_HQ_c4490/f1p3/1828	i1.0_LQ_c6813/f1p0/1373	i1.1_LQ_c7805/f1p8/1986
			i1.0_LQ_c7856/f1p7/1259	i1.2_HQ_c6169/f1p15/1850	i2.0_HQ_c13476/f1p17/2421	i1.4_HQ_c3772/f1p3/1307	i1.1_HQ_c10577/f1p32/1853	i1.2_HQ_c14513/f1p10/1477	i1.3_LQ_c8747/f1p14/1711	i1.4_LQ_c12642/f1p1/2005	i1.4_LQ_c9240/f1p0/1255	i1.4_HQ_c4841/f1p3/1750	i1.0_LQ_c7513/f1p0/1556	i1.1_LQ_c8255/f1p4/1257
			i1.0_LQ_c7872/f1p0/1570	i1.2_HQ_c6240/f1p1/2000	i2.0_HQ_c13571/f1p43/2484	i1.4_HQ_c3884/f1p0/1820	i1.1_HQ_c10600/f1p161/2031	i1.2_HQ_c14529/f1p3/1419	i1.3_LQ_c9084/f1p0/1633	i1.4_LQ_c12674/f1p1/1723	i1.4_LQ_c9864/f1p5/1894	i1.4_HQ_c5292/f1p6/1697	i1.0_LQ_c7686/f1p0/1804	i1.1_LQ_c8273/f1p0/1602
			i1.0_LQ_c8015/f1p2/1481	i1.2_HQ_c6316/f1p7/1984	i2.0_HQ_c13661/f1p14/2336	i1.4_HQ_c4165/f1p5/1563	i1.1_HQ_c10641/f1p62/1920	i1.2_HQ_c14530/f1p2/1610	i1.3_LQ_c9750/f1p5/1615	i1.4_LQ_c13729/f1p0/1389	i2.0_HQ_c10051/f1p15/2359	i1.4_HQ_c5698/f1p178/1637	i1.0_LQ_c7856/f1p7/1259	i1.1_LQ_c8335/f1p2/1849
			i1.0_LQ_c8031/f1p0/1581	i1.2_HQ_c6340/f1p1/2004	i2.0_HQ_c1369/f9p6/2192	i1.4_HQ_c4310/f1p2/1453	i1.1_HQ_c10669/f1p0/1895	i1.2_HQ_c1453/f4p65/1951	i1.4_HQ_c1006/f3p18/1505	i1.4_LQ_c13965/f1p4/1787	i2.0_HQ_c10084/f2p3/2511	i1.4_HQ_c5720/f1p3/1291	i1.0_LQ_c7872/f1p0/1570	i1.1_LQ_c8737/f1p21/1282
			i1.0_LQ_c8040/f1p14/1694	i1.2_HQ_c6410/f1p1/1962	i2.0_HQ_c1395/f3p15/2702	i1.4_HQ_c4356/f1p17/1316	i1.1_HQ_c10674/f1p3/1993	i1.2_HQ_c14595/f1p27/2077	i1.4_HQ_c10113/f1p6/1510	i1.4_LQ_c13993/f1p7/2006	i2.0_HQ_c10266/f1p7/2597	i1.4_HQ_c6200/f1p9/1955	i1.0_LQ_c8015/f1p2/1481	i1.1_LQ_c8822/f1p0/1767
			i1.0_LQ_c8070/f1p2/1901	i1.2_HQ_c6485/f1p4/1931	i2.0_HQ_c13975/f1p11/3006	i1.4_HQ_c4429/f1p10/1691	i1.1_HQ_c10689/f1p30/1960	i1.2_HQ_c14771/f1p0/1771	i1.4_HQ_c10162/f1p25/1296	i1.4_LQ_c2492/f1p13/1296	i2.0_HQ_c10302/f1p19/2459	i1.4_HQ_c6208/f1p26/1970	i1.0_LQ_c8031/f1p0/1581	i1.1_LQ_c8842/f1p0/1579
			i1.0_LQ_c8133/f1p2/1255	i1.2_HQ_c6586/f1p0/1538	i2.0_HQ_c13998/f1p2/2295	i1.4_HQ_c4490/f1p3/1828	i1.1_HQ_c10791/f1p4/1863	i1.2_HQ_c14802/f1p5/1734	i1.4_HQ_c1029/f7p12/1412	i1.4_LQ_c2609/f1p0/1676	i2.0_HQ_c10500/f1p11/2531	i1.4_HQ_c6301/f1p7/1849	i1.0_LQ_c8033/f1p21/1525	i1.1_LQ_c8877/f1p0/1846
			i1.0_LQ_c8476/f1p4/1328	i1.2_HQ_c6640/f1p3/1971	i2.0_HQ_c14142/f1p4/2266	i1.4_HQ_c4608/f1p2/1332	i1.1_HQ_c10804/f1p1/1866	i1.2_HQ_c14831/f1p2/1849	i1.4_HQ_c10572/f1p10/1961	i1.4_LQ_c2661/f1p6/1889	i2.0_HQ_c10558/f1p16/2460	i1.4_HQ_c6436/f1p12/1995	i1.0_LQ_c8070/f1p2/1901	i1.1_LQ_c9159/f1p16/1805
			i1.0_LQ_c8517/f1p0/1745	i1.2_HQ_c6803/f1p17/1729	i2.0_HQ_c14242/f1p11/2137	i1.4_HQ_c4841/f1p3/1750	i1.1_HQ_c1081/f6p11/1716	i1.2_HQ_c14906/f1p9/1558	i1.4_HQ_c10740/f1p52/1944	i1.4_LQ_c3311/f1p2/1342	i2.0_HQ_c10594/f1p5/2294	i1.4_HQ_c6457/f1p2/2007	i1.0_LQ_c8119/f1p10/1411	i1.1_LQ_c9310/f1p0/1352
			i1.0_LQ_c8549/f1p1/1364	i1.2_HQ_c6821/f1p1/1378	i2.0_HQ_c14249/f1p17/2024	i1.4_HQ_c5292/f1p6/1697	i1.1_HQ_c10867/f1p20/1947	i1.2_HQ_c1490/f3p11/1912	i1.4_HQ_c1127/f8p31/1488	i1.4_LQ_c3485/f1p2/1443	i2.0_HQ_c1087/f4p11/2316	i1.4_HQ_c6895/f1p5/1377	i1.0_LQ_c8133/f1p2/1255	i1.1_LQ_c9553/f1p0/1737
			i1.0_LQ_c8598/f1p2/1717	i1.2_HQ_c687/f35p40/1425	i2.0_HQ_c14374/f1p1/2656	i1.4_HQ_c5350/f1p3/1168	i1.1_HQ_c1088/f3p7/1337	i1.2_HQ_c14937/f1p61/1275	i1.4_HQ_c1143/f6p21/1445	i1.4_LQ_c3741/f1p3/1621	i2.0_HQ_c11266/f1p23/2205	i1.4_HQ_c7182/f1p7/1945	i1.0_LQ_c8582/f1p1/1746	i11_LQ_c96/f1p1/11387
			i1.0_LQ_c8622/f1p19/1340	i1.2_HQ_c7198/f1p1/1720	i2.0_HQ_c14562/f1p2/2059	i1.4_HQ_c5652/f1p6/1373	i1.1_HQ_c10972/f1p44/1521	i1.2_HQ_c15024/f1p17/1546	i1.4_HQ_c11447/f1p9/1981	i1.4_LQ_c3999/f1p82/1709	i2.0_HQ_c11266/f1p7/2707	i1.4_HQ_c7341/f2p36/1984	i1.0_LQ_c8598/f1p2/1717	i1.1_LQ_c9893/f1p1/1531
			i1.0_LQ_c8649/f1p39/1595	i1.2_HQ_c7220/f1p7/1388	i2.0_HQ_c14599/f1p9/2267	i1.4_HQ_c5698/f1p178/1637	i1.1_HQ_c11001/f1p56/1692	i1.2_HQ_c15288/f1p6/1726	i1.4_HQ_c11467/f1p6/1987	i1.4_LQ_c4456/f1p11/1589	i2.0_HQ_c11293/f1p4/2310	i1.4_HQ_c7348/f1p7/1273	i1.0_LQ_c8622/f1p19/1340	i1.1_LQ_c9959/f1p0/1188
			i1.0_LQ_c8850/f1p1/1887	i1.2_HQ_c7290/f1p0/1336	i2.0_HQ_c14635/f1p2/2835	i1.4_HQ_c5720/f1p3/1291	i1.1_HQ_c11007/f2p0/1439	i1.2_HQ_c1777/f4p8/1504	i1.4_HQ_c11499/f1p23/1933	i1.4_LQ_c4849/f1p2/1403	i2.0_HQ_c11323/f1p19/2192	i1.4_HQ_c7537/f1p10/1590	i1.0_LQ_c8649/f1p39/1595	i1.2_HQ_c10174/f1p20/1398
			i1.0_LQ_c8981/f1p2/1663	i1.2_HQ_c7482/f1p1/1925	i2.0_HQ_c14818/f1p5/2006	i1.4_HQ_c6092/f1p14/1597	i1.1_HQ_c1100/f5p17/1640	i1.2_HQ_c1779/f2p1/2000	i1.4_HQ_c11524/f1p5/1503	i1.4_LQ_c4881/f1p9/1289	i2.0_HQ_c1148/f7p11/2593	i1.4_HQ_c7666/f1p6/1928	i1.0_LQ_c8708/f1p3/1720	i1.2_HQ_c10188/f5p32/1733
			i1.0_LQ_c8985/f1p1/1376	i1.2_HQ_c7512/f1p2/1585	i2.0_HQ_c14841/f1p7/2170	i1.4_HQ_c6200/f1p9/1955	i1.1_HQ_c11060/f1p6/1976	i1.2_HQ_c1817/f3p4/1979	i1.4_HQ_c11931/f2p12/1869	i1.4_LQ_c6397/f1p1/1925	i2.0_HQ_c11683/f1p2/2516	i1.4_HQ_c7930/f1p6/1655	i1.0_LQ_c8850/f1p1/1887	i1.2_HQ_c10205/f1p13/1464
			i1.0_LQ_c9116/f1p1/1213	i1.2_HQ_c7513/f1p2/1257	i2.0_HQ_c14994/f1p9/2799	i1.4_HQ_c6208/f1p26/1970	i1.1_HQ_c11064/f1p14/1487	i1.2_HQ_c1832/f3p4/1276	i1.4_HQ_c12009/f1p3/1607	i1.4_LQ_c6406/f1p10/1978	i2.0_HQ_c11813/f1p5/2567	i1.4_HQ_c8020/f1p7/1298	i1.0_LQ_c8885/f1p2/1759	i1.2_HQ_c10461/f1p0/1955
			i1.0_LQ_c9193/f1p2/1650	i1.2_HQ_c7534/f1p53/1781	i2.0_HQ_c1500/f2p8/2722	i1.4_HQ_c6457/f1p2/2007	i1.1_HQ_c1106/f7p12/1360	i1.2_HQ_c1869/f2p14/1438	i1.4_HQ_c12056/f1p96/1403	i1.4_LQ_c7311/f1p1/1654	i2.0_HQ_c11885/f1p7/2073	i1.4_HQ_c8531/f1p32/1427	i1.0_LQ_c8981/f1p2/1663	i1.2_HQ_c10463/f2p18/1994
			i1.0_LQ_c9371/f1p0/1708	i1.2_HQ_c7538/f1p5/1377	i2.0_HQ_c1512/f2p5/2364	i1.4_HQ_c6895/f1p5/1377	i1.1_HQ_c11079/f1p7/1689	i1.2_HQ_c1954/f3p2/1317	i1.4_HQ_c12123/f1p1/1485	i1.4_LQ_c7715/f1p4/1837	i2.0_HQ_c11987/f1p3/2289	i1.4_HQ_c8593/f1p15/1692	i1.0_LQ_c8985/f1p1/1376	i1.2_HQ_c10484/f1p55/1960
			i1.0_LQ_c9418/f1p1/1599	i1.2_HQ_c7819/f1p4/1423	i2.0_HQ_c15218/f1p3/2705	i1.4_HQ_c7430/f1p7/1803	i1.1_HQ_c11107/f1p27/1821	i1.2_HQ_c2109/f2p2/1850	i1.4_HQ_c12206/f1p5/1436	i1.4_LQ_c8735/f1p5/1484	i2.0_HQ_c12166/f1p2/2119	i1.4_HQ_c9583/f1p7/1509	i1.0_LQ_c9193/f1p2/1650	i1.2_HQ_c10514/f1p2/1995
			i1.0_LQ_c9544/f1p0/1606	i1.2_HQ_c7869/f1p19/1580	i2.0_HQ_c15275/f1p11/2292	i1.4_HQ_c7441/f1p3/1447	i1.1_HQ_c11148/f1p1/1717	i1.2_HQ_c2119/f3p4/1763	i1.4_HQ_c12267/f1p11/1604	i1.4_LQ_c8926/f1p3/1238	i2.0_HQ_c12217/f1p4/2388	i1.4_HQ_c9599/f1p68/1628	i1.0_LQ_c9418/f1p1/1599	i1.2_HQ_c10545/f1p1/1986
			i1.0_LQ_c9648/f1p2/1197	i1.2_HQ_c7870/f1p24/1868	i2.0_HQ_c1574/f1p4/2592	i1.4_HQ_c7478/f1p14/1906	i1.1_HQ_c11176/f1p0/1324	i1.2_HQ_c2144/f2p3/1263	i1.4_HQ_c12289/f1p41/1438	i1.4_LQ_c9746/f1p1/1619	i2.0_HQ_c12356/f1p0/2083	i1.4_HQ_c9685/f1p5/1700	i1.0_LQ_c9544/f1p0/1606	i1.2_HQ_c10679/f1p74/1969
			i1.0_LQ_c9788/f1p2/1300	i1.2_HQ_c798/f9p11/1411	i2.0_HQ_c15843/f1p2/2089	i1.4_HQ_c7537/f1p10/1590	i1.1_HQ_c11289/f1p22/1406	i1.2_HQ_c2241/f2p28/1691	i1.4_HQ_c12482/f1p4/1500	i1.4_LQ_c9995/f1p2/2048	i2.0_HQ_c12388/f1p10/2717	i1.4_HQ_c9880/f1p1/1265	i1.0_LQ_c9648/f1p2/1197	i1.2_HQ_c10902/f1p3/1684
			i1.0_LQ_c9820/f1p0/1607	i1.2_HQ_c8076/f1p3/1806	i2.0_HQ_c16117/f1p5/2240	i1.4_HQ_c7565/f1p8/1693	i1.1_HQ_c11290/f1p1/1520	i1.2_HQ_c2263/f3p5/1484	i1.4_HQ_c12538/f1p6/1328	i2.0_HQ_c10149/f1p5/2132	i2.0_HQ_c12478/f1p3/2266	i1.4_HQ_c9973/f1p13/1337	i1.0_LQ_c9765/f1p2/1554	i1.2_HQ_c10912/f1p3/1763
			i1.1_HQ_c10006/f4p2/1754	i1.2_HQ_c8224/f1p5/1448	i2.0_HQ_c16253/f1p4/2394	i1.4_HQ_c7653/f1p5/1603	i1.1_HQ_c11301/f1p5/1396	i1.2_HQ_c2281/f3p6/1968	i1.4_HQ_c12614/f1p1/1332	i2.0_HQ_c10199/f1p33/2541	i2.0_HQ_c12842/f5p18/2484	i1.4_LQ_c10175/f1p6/1243	i1.0_LQ_c9788/f1p2/1300	i1.2_HQ_c10929/f1p14/1631
			i1.1_HQ_c10026/f1p25/1748	i1.2_HQ_c8293/f1p1/1826	i2.0_HQ_c16286/f1p11/2378	i1.4_HQ_c7957/f1p46/1738	i1.1_HQ_c11302/f1p2/1497	i1.2_HQ_c2444/f2p0/1328	i1.4_HQ_c12764/f1p15/1344	i2.0_HQ_c1023/f12p6/2247	i2.0_HQ_c12918/f3p13/2425	i1.4_LQ_c10204/f1p2/1454	i1.0_LQ_c9820/f1p0/1607	i1.2_HQ_c10935/f1p11/1682
			i1.1_HQ_c10048/f2p2/1599	i1.2_HQ_c8312/f1p11/1498	i2.0_HQ_c16324/f1p6/2491	i1.4_HQ_c8531/f1p32/1427	i1.1_HQ_c11353/f3p2/1548	i1.2_HQ_c2469/f3p1/1391	i1.4_HQ_c12804/f1p4/1291	i2.0_HQ_c10284/f1p2/2141	i2.0_HQ_c12957/f2p18/2631	i1.4_LQ_c12239/f1p1/1894	i1.0_LQ_c9924/f1p2/1603	i1.2_HQ_c11054/f1p9/1893
			i1.1_HQ_c10072/f1p2/1450	i1.2_HQ_c833/f18p16/1415	i2.0_HQ_c16483/f1p1/2460	i1.4_HQ_c8593/f1p15/1692	i1.1_HQ_c11357/f1p9/1473	i1.2_HQ_c2539/f1p2/1439	i1.4_HQ_c12923/f1p4/1587	i2.0_HQ_c10329/f1p13/2493	i2.0_HQ_c12964/f2p2/2932	i1.4_LQ_c12702/f1p171/1956	i1.1_HQ_c10048/f2p2/1599	i1.2_HQ_c11057/f1p0/1476
			i1.1_HQ_c10082/f2p17/1393	i1.2_HQ_c843/f22p24/1366	i2.0_HQ_c16626/f1p3/2528	i1.4_HQ_c8664/f1p4/1393	i1.1_HQ_c11416/f1p11/1985	i1.2_HQ_c2577/f1p4/1869	i1.4_HQ_c13153/f1p3/1584	i2.0_HQ_c1032/f12p25/2511	i2.0_HQ_c12969/f2p21/2051	i1.4_LQ_c13379/f1p7/1578	i1.1_HQ_c10072/f1p2/1450	i1.2_HQ_c11069/f1p2/1419
			i1.1_HQ_c10101/f1p9/1269	i1.2_HQ_c8468/f2p6/1607	i2.0_HQ_c16734/f1p1/2957	i1.4_HQ_c8781/f1p1/1575	i1.1_HQ_c1152/f7p7/1990	i1.2_HQ_c2603/f1p20/1384	i1.4_HQ_c13200/f1p0/1411	i2.0_HQ_c10337/f1p5/2282	i2.0_HQ_c12986/f2p2/2266	i1.4_LQ_c13729/f1p0/1389	i1.1_HQ_c1007/f6p11/1779	i1.2_HQ_c11108/f1p5/1816
			i1.1_HQ_c10108/f2p1/1791	i1.2_HQ_c8573/f1p1/1508	i2.0_HQ_c1678/f2p1/2559	i1.4_HQ_c8862/f2p3/1493	i1.1_HQ_c11866/f2p1/1686	i1.2_HQ_c2737/f1p4/1641	i1.4_HQ_c13214/f1p22/1528	i2.0_HQ_c10371/f1p5/2431	i2.0_HQ_c12988/f2p4/2160	i1.4_LQ_c13938/f1p2/1635	i1.1_HQ_c10082/f2p17/1393	i1.2_HQ_c11212/f4p1/1575
			i1.1_HQ_c10110/f1p79/1722	i1.2_HQ_c8597/f1p8/1732	i2.0_HQ_c1687/f2p10/2352	i1.4_HQ_c9550/f1p7/1464	i1.1_HQ_c11892/f2p0/1273	i1.2_HQ_c2834/f1p3/1703	i1.4_HQ_c13236/f1p1/1872	i2.0_HQ_c10375/f1p18/2371	i2.0_HQ_c13115/f2p1/2298	i1.4_LQ_c14786/f1p13/1355	i1.1_HQ_c10101/f1p9/1269	i1.2_HQ_c1135/f8p29/1831
			i1.1_HQ_c10126/f1p9/1488	i1.2_HQ_c8602/f2p3/1865	i2.0_HQ_c17126/f1p13/2138	i1.4_HQ_c9583/f1p7/1509	i1.1_HQ_c11900/f2p16/1518	i1.2_HQ_c2920/f1p15/1914	i1.4_HQ_c13290/f1p6/1547	i2.0_HQ_c10378/f1p28/2220	i2.0_HQ_c13139/f2p8/2850	i1.4_LQ_c3327/f1p27/1329	i1.1_HQ_c10108/f2p1/1791	i1.2_HQ_c11411/f2p5/1869
			i1.1_HQ_c10140/f1p0/1511	i1.2_HQ_c8608/f2p18/1776	i2.0_HQ_c17175/f1p32/2189	i1.4_HQ_c9599/f1p68/1628	i1.1_HQ_c11909/f2p8/1677	i1.2_HQ_c2924/f1p6/1981	i1.4_HQ_c13329/f1p2/1489	i2.0_HQ_c1045/f4p31/2797	i2.0_HQ_c13140/f2p1/2700	i1.4_LQ_c3685/f1p4/1644	i1.1_HQ_c10126/f1p9/1488	i1.2_HQ_c11422/f1p1/1907
			i1.1_HQ_c10207/f1p0/1419	i1.2_HQ_c8660/f1p5/1325	i2.0_HQ_c17416/f1p0/2557	i1.4_HQ_c9633/f1p6/1772	i1.1_HQ_c11948/f1p1/1295	i1.2_HQ_c3035/f1p0/1569	i1.4_HQ_c13350/f1p4/1983	i2.0_HQ_c10531/f1p2/2004	i2.0_HQ_c13263/f2p5/2448	i1.4_LQ_c3999/f1p82/1709	i1.1_HQ_c10140/f1p0/1511	i1.2_HQ_c11428/f2p12/1803
			i1.1_HQ_c10227/f1p55/1487	i1.2_HQ_c869/f14p23/1397	i2.0_HQ_c17470/f1p28/2771	i1.4_HQ_c9692/f1p9/1645	i1.1_HQ_c11982/f1p7/1308	i1.2_HQ_c3081/f1p3/1307	i1.4_HQ_c13468/f1p1/2001	i2.0_HQ_c10581/f1p24/2581	i2.0_HQ_c13270/f2p10/2374	i1.4_LQ_c4025/f1p2/1241	i1.1_HQ_c10227/f1p55/1487	i1.2_HQ_c11568/f55p163/1690
			i1.1_HQ_c1023/f8p10/1891	i1.2_HQ_c8793/f1p9/1716	i2.0_HQ_c17617/f1p1/2599	i1.4_HQ_c9973/f1p13/1337	i1.1_HQ_c1207/f8p33/1935	i1.2_HQ_c3198/f1p0/1453	i1.4_HQ_c13529/f1p5/1610	i2.0_HQ_c10805/f1p118/2668	i2.0_HQ_c13392/f1p7/2288	i1.4_LQ_c4228/f1p0/1632	i1.1_HQ_c1023/f8p10/1891	i1.2_HQ_c11655/f41p53/1361
			i1.1_HQ_c10261/f1p2/1351	i1.2_HQ_c8818/f1p2/1349	i2.0_HQ_c17619/f1p7/2082	i1.4_LQ_c10039/f1p0/1246	i1.1_HQ_c12098/f1p11/1327	i1.2_HQ_c3239/f1p24/1678	i1.4_HQ_c13945/f1p1/1842	i2.0_HQ_c10858/f1p12/2108	i2.0_HQ_c13467/f1p3/2446	i1.4_LQ_c4707/f1p16/1454	i1.1_HQ_c10261/f1p2/1351	i1.2_HQ_c11768/f2p2/1334
			i1.1_HQ_c10310/f1p46/1612	i1.2_HQ_c884/f12p41/1814	i2.0_HQ_c17934/f1p0/2085	i1.4_LQ_c10904/f1p5/1615	i1.1_HQ_c12117/f1p1/1616	i1.2_HQ_c3486/f1p9/1543	i1.4_HQ_c14008/f1p4/1418	i2.0_HQ_c1089/f4p36/2183	i2.0_HQ_c13476/f1p17/2421	i1.4_LQ_c6083/f1p14/1757	i1.1_HQ_c10310/f1p46/1612	i1.2_HQ_c11770/f2p4/1389
			i1.1_HQ_c10331/f1p1/1307	i1.2_HQ_c8884/f2p9/1383	i2.0_HQ_c18420/f1p2/2429	i1.4_LQ_c12643/f1p1/1805	i1.1_HQ_c12184/f1p8/1950	i1.2_HQ_c3569/f1p18/1766	i1.4_HQ_c14090/f1p3/1732	i2.0_HQ_c10915/f1p4/2660	i2.0_HQ_c1348/f3p9/2636	i1.4_LQ_c7576/f1p3/1591	i1.1_HQ_c10331/f1p1/1307	i1.2_HQ_c12002/f1p3/1311
			i1.1_HQ_c10333/f1p36/1903	i1.2_HQ_c9039/f1p12/1361	i2.0_HQ_c1858/f2p2/2312	i1.4_LQ_c12702/f1p171/1956	i1.1_HQ_c12188/f1p8/1732	i1.2_HQ_c3580/f3p4/1489	i1.4_HQ_c14099/f1p8/1517	i2.0_HQ_c10940/f1p5/2406	i2.0_HQ_c13571/f1p43/2484	i1.4_LQ_c8070/f1p2/1627	i1.1_HQ_c10351/f1p5/1286	i1.2_HQ_c12036/f1p56/1712
			i1.1_HQ_c10375/f1p17/1777	i1.2_HQ_c929/f9p8/1372	i2.0_HQ_c18895/f1p1/2237	i1.4_LQ_c13379/f1p7/1578	i1.1_HQ_c1218/f7p9/1382	i1.2_HQ_c3804/f1p0/1706	i1.4_HQ_c14382/f1p5/1481	i2.0_HQ_c11010/f1p17/2084	i2.0_HQ_c13591/f1p12/2158	i1.4_LQ_c8735/f1p5/1484	i1.1_HQ_c10372/f1p13/1846	i1.2_HQ_c12044/f1p1/1280
			i1.1_HQ_c1038/f4p35/1745	i1.2_HQ_c936/f11p36/1357	i2.0_HQ_c19120/f1p9/2631	i1.4_LQ_c14786/f1p13/1355	i1.1_HQ_c12220/f1p15/1802	i1.2_HQ_c3959/f1p6/1401	i1.4_HQ_c14484/f1p1/1246	i2.0_HQ_c11197/f1p2/2400	i2.0_HQ_c13661/f1p14/2336	i1.4_LQ_c9746/f1p1/1619	i1.1_HQ_c10375/f1p17/1777	i1.2_HQ_c12095/f1p38/1393
			i1.1_HQ_c10435/f1p0/1977	i1.2_HQ_c9395/f1p10/1608	i2.0_HQ_c19183/f1p13/2752	i1.4_LQ_c15093/f1p0/1775	i1.1_HQ_c12236/f1p4/1767	i1.2_HQ_c4021/f1p52/1644	i1.4_HQ_c14551/f1p0/1764	i2.0_HQ_c11377/f1p8/2632	i2.0_HQ_c1369/f9p6/2192	i1.4_LQ_c9945/f1p12/1671	i1.1_HQ_c1038/f4p35/1745	i1.2_HQ_c12109/f1p1/1451
			i1.1_HQ_c10446/f1p5/2000	i1.2_HQ_c9435/f1p1/1729	i2.0_HQ_c19259/f1p5/2194	i1.4_LQ_c3327/f1p27/1329	i1.1_HQ_c12243/f1p4/1669	i1.2_HQ_c4184/f1p0/1577	i1.4_HQ_c14660/f1p2/1732	i2.0_HQ_c11800/f1p5/2275	i2.0_HQ_c13763/f1p0/2620	i1.4_LQ_c9995/f1p2/2048	i1.1_HQ_c10395/f2p5/1530	i1.2_HQ_c1211/f5p14/1641
			i1.1_HQ_c10447/f1p12/1986	i1.2_HQ_c9462/f1p9/1945	i2.0_HQ_c19317/f1p1/2328	i1.4_LQ_c3642/f1p8/1415	i1.1_HQ_c1224/f4p18/1661	i1.2_HQ_c4296/f1p46/1874	i1.4_HQ_c14791/f1p8/1383	i2.0_HQ_c11861/f1p3/2413	i2.0_HQ_c1395/f3p15/2702	i2.0_HQ_c10081/f1p25/2637	i1.1_HQ_c10435/f1p0/1977	i1.2_HQ_c1222/f6p1/1211
			i1.1_HQ_c10577/f1p32/1853	i1.2_HQ_c9603/f1p6/1755	i2.0_HQ_c19360/f1p9/2884	i1.4_LQ_c3685/f1p4/1644	i1.1_HQ_c12287/f1p4/1875	i1.2_HQ_c4611/f1p0/1296	i1.4_HQ_c14873/f1p1/1327	i2.0_HQ_c11894/f1p3/2030	i2.0_HQ_c13991/f1p30/2169	i2.0_HQ_c1016/f3p9/2597	i1.1_HQ_c10447/f1p12/1986	i1.2_HQ_c12241/f1p5/1722
			i1.1_HQ_c10600/f1p161/2031	i1.2_HQ_c9766/f1p4/1236	i2.0_HQ_c19470/f1p6/2145	i1.4_LQ_c4228/f1p0/1632	i1.1_HQ_c12294/f1p3/1401	i1.2_HQ_c4678/f1p40/1769	i1.4_HQ_c14932/f1p9/1892	i2.0_HQ_c11912/f1p9/2242	i2.0_HQ_c14137/f1p2/2299	i2.0_HQ_c10192/f1p5/2317	i1.1_HQ_c10577/f1p32/1853	i1.2_HQ_c12371/f1p1/1463
			i1.1_HQ_c10669/f1p0/1895	i1.2_HQ_c9778/f1p3/1998	i2.0_HQ_c19720/f1p10/2517	i1.4_LQ_c4707/f1p16/1454	i1.1_HQ_c12296/f1p12/1793	i1.2_HQ_c4720/f1p1/1671	i1.4_HQ_c14962/f1p10/1884	i2.0_HQ_c11926/f1p15/2234	i2.0_HQ_c1423/f5p10/2062	i2.0_HQ_c10291/f1p4/2127	i1.1_HQ_c10600/f1p161/2031	i1.2_HQ_c12403/f1p8/1878
			i1.1_HQ_c10674/f1p3/1993	i1.2_HQ_c9811/f1p13/1244	i2.0_HQ_c19979/f1p1/2562	i1.4_LQ_c5095/f1p2/1325	i1.1_HQ_c12302/f1p8/1798	i1.2_HQ_c4743/f1p1/1884	i1.4_HQ_c15382/f2p8/1493	i2.0_HQ_c11929/f1p2/2192	i2.0_HQ_c14249/f1p17/2024	i2.0_HQ_c1032/f12p25/2511	i1.1_HQ_c10641/f1p62/1920	i1.2_HQ_c1241/f6p16/1867
			i1.1_HQ_c10735/f1p13/2035	i1.2_HQ_c9839/f1p13/1632	i2.0_HQ_c20243/f1p7/2221	i1.4_LQ_c5656/f1p2/1577	i1.1_HQ_c12306/f1p39/1729	i1.2_HQ_c4777/f1p4/1953	i1.4_HQ_c1567/f3p16/1907	i2.0_HQ_c11930/f1p1056/2248	i2.0_HQ_c14346/f1p3/2673	i2.0_HQ_c10371/f1p5/2431	i1.1_HQ_c10669/f1p0/1895	i1.2_HQ_c12432/f1p1/1818
			i1.1_HQ_c10791/f1p4/1863	i1.2_HQ_c9986/f1p10/1454	i2.0_HQ_c20249/f1p22/2876	i1.4_LQ_c6083/f1p14/1757	i1.1_HQ_c1231/f6p13/1326	i1.2_HQ_c4893/f1p6/1531	i1.4_HQ_c1659/f5p16/1517	i2.0_HQ_c11964/f1p2/2056	i2.0_HQ_c14374/f1p1/2656	i2.0_HQ_c10452/f1p2/2679	i1.1_HQ_c10674/f1p3/1993	i1.2_HQ_c12449/f1p0/1893
			i1.1_HQ_c10867/f1p20/1947	i1.2_LQ_c10440/f1p1/1940	i2.0_HQ_c20252/f1p3/2103	i1.4_LQ_c6291/f1p1/1991	i1.1_HQ_c12339/f1p0/1776	i1.2_HQ_c4895/f1p2/1520	i1.4_HQ_c1712/f7p15/1937	i2.0_HQ_c11999/f1p1/2280	i2.0_HQ_c14485/f1p30/2138	i2.0_HQ_c10486/f1p7/2740	i1.1_HQ_c10791/f1p4/1863	i1.2_HQ_c12496/f1p108/1403
			i1.1_HQ_c1088/f3p7/1337	i1.2_LQ_c10468/f1p0/1898	i2.0_HQ_c20386/f1p0/2620	i1.4_LQ_c6364/f1p0/1979	i1.1_HQ_c12366/f1p5/1688	i1.2_HQ_c4922/f2p4/1390	i1.4_HQ_c1746/f4p12/1994	i2.0_HQ_c12013/f1p6/2217	i2.0_HQ_c14599/f1p9/2267	i2.0_HQ_c10722/f1p3/2034	i1.1_HQ_c10804/f1p1/1866	i1.2_HQ_c12557/f1p4/1329
			i1.1_HQ_c10916/f1p6/1977	i1.2_LQ_c10726/f1p0/1886	i2.0_HQ_c20406/f1p1/2188	i1.4_LQ_c6840/f1p0/1782	i1.1_HQ_c1238/f6p8/1420	i1.2_HQ_c4926/f1p40/1773	i1.4_HQ_c1892/f2p3/1408	i2.0_HQ_c12036/f5p7/2436	i2.0_HQ_c14609/f1p5/2205	i2.0_HQ_c10763/f1p8/2236	i1.1_HQ_c1081/f6p11/1716	i1.2_HQ_c12642/f1p1/1880
			i1.1_HQ_c10978/f1p20/1385	i1.2_LQ_c10765/f1p1/1651	i2.0_HQ_c20550/f1p7/2128	i1.4_LQ_c7142/f1p109/1948	i1.1_HQ_c12436/f1p7/1881	i1.2_HQ_c4980/f1p85/2129	i1.4_HQ_c1972/f3p0/1354	i2.0_HQ_c12097/f1p6/2468	i2.0_HQ_c14796/f1p2/2312	i2.0_HQ_c10807/f1p2/2467	i1.1_HQ_c1088/f3p7/1337	i1.2_HQ_c12687/f1p1/1329
			i1.1_HQ_c11007/f2p0/1439	i1.2_LQ_c11121/f1p0/1888	i2.0_HQ_c20681/f1p3/2199	i1.4_LQ_c9945/f1p12/1671	i1.1_HQ_c12456/f1p4/1922	i1.2_HQ_c4998/f1p0/1887	i1.4_HQ_c1973/f2p3/1437	i2.0_HQ_c12099/f1p2/2106	i2.0_HQ_c14994/f1p9/2799	i2.0_HQ_c10887/f1p7/2637	i1.1_HQ_c10916/f1p6/1977	i1.2_HQ_c12755/f1p0/1952
			i1.1_HQ_c1100/f5p17/1640	i1.2_LQ_c11394/f1p3/1428	i2.0_HQ_c20735/f1p58/2005	i2.0_HQ_c1016/f3p9/2597	i1.1_HQ_c12519/f1p9/1247	i1.2_HQ_c5024/f1p39/1484	i1.4_HQ_c1999/f2p1/1388	i2.0_HQ_c12122/f1p51/2147	i2.0_HQ_c15125/f1p12/2436	i2.0_HQ_c10938/f1p5/2475	i1.1_HQ_c10928/f1p8/1922	i1.2_HQ_c12788/f1p1/1459
			i1.1_HQ_c11036/f1p14/1492	i1.2_LQ_c12311/f1p1/1619	i2.0_HQ_c21039/f1p4/2118	i2.0_HQ_c10192/f1p5/2317	i1.1_HQ_c12585/f1p2/1432	i1.2_HQ_c5054/f1p0/1498	i1.4_HQ_c2065/f3p2/1554	i2.0_HQ_c12157/f1p5/2181	i2.0_HQ_c15275/f1p11/2292	i2.0_HQ_c10940/f1p5/2406	i1.1_HQ_c10968/f1p2/1813	i1.2_HQ_c12822/f1p12/1459
			i1.1_HQ_c1106/f7p12/1360	i1.2_LQ_c12695/f1p3/1847	i2.0_HQ_c21057/f1p9/2905	i2.0_HQ_c10302/f1p19/2459	i1.1_HQ_c12649/f1p4/1635	i1.2_HQ_c5067/f2p1/1261	i1.4_HQ_c2109/f4p9/1891	i2.0_HQ_c12161/f1p21/2213	i2.0_HQ_c15363/f1p16/2574	i2.0_HQ_c10950/f1p9/2656	i1.1_HQ_c10972/f1p44/1521	i1.2_HQ_c12855/f1p18/1833
			i1.1_HQ_c11074/f1p4/1924	i1.2_LQ_c12961/f1p5/1843	i2.0_HQ_c21142/f1p0/2012	i2.0_HQ_c10432/f1p11/2226	i1.1_HQ_c1267/f8p53/1615	i1.2_HQ_c5089/f1p1/1464	i1.4_HQ_c2161/f2p0/1614	i2.0_HQ_c12289/f1p4/2505	i2.0_HQ_c15516/f1p14/2391	i2.0_HQ_c11073/f1p33/2301	i1.1_HQ_c11001/f1p56/1692	i1.2_HQ_c12919/f1p1/1771
			i1.1_HQ_c11087/f1p0/1528	i1.2_LQ_c13171/f1p3/1452	i2.0_HQ_c21308/f1p0/2432	i2.0_HQ_c10442/f1p3/2275	i1.1_HQ_c1274/f4p8/1653	i1.2_HQ_c5092/f1p3/1430	i1.4_HQ_c2163/f3p12/1510	i2.0_HQ_c12301/f3p6/2833	i2.0_HQ_c15656/f1p19/2516	i2.0_HQ_c11105/f1p8/2079	i1.1_HQ_c11007/f2p0/1439	i1.2_HQ_c12966/f1p31/1283
			i1.1_HQ_c11090/f1p4/1486	i1.2_LQ_c13270/f1p11/1936	i2.0_HQ_c2136/f3p17/2032	i2.0_HQ_c10469/f1p33/2786	i1.1_HQ_c12763/f1p3/1458	i1.2_HQ_c5104/f1p2/1793	i1.4_HQ_c2170/f2p1/1648	i2.0_HQ_c12331/f1p18/2313	i2.0_HQ_c15896/f1p7/2198	i2.0_HQ_c11219/f1p4/2144	i1.1_HQ_c11023/f1p11/1523	i1.2_HQ_c12987/f1p10/1554
			i1.1_HQ_c11107/f1p27/1821	i1.2_LQ_c13375/f1p2/1779	i2.0_HQ_c21449/f1p3/2139	i2.0_HQ_c10486/f1p7/2740	i1.1_HQ_c12804/f1p18/1924	i1.2_HQ_c5176/f1p2/1324	i1.4_HQ_c2574/f3p5/1906	i2.0_HQ_c1236/f4p12/2596	i2.0_HQ_c16064/f1p6/2219	i2.0_HQ_c11262/f1p7/2750	i1.1_HQ_c11036/f1p14/1492	i1.2_HQ_c13253/f1p1/1269
			i1.1_HQ_c11148/f1p1/1717	i1.2_LQ_c13515/f1p0/1951	i2.0_HQ_c21480/f1p1/2381	i2.0_HQ_c10642/f1p4/2506	i1.1_HQ_c12806/f1p1/1515	i1.2_HQ_c5213/f2p2/1535	i1.4_HQ_c2595/f1p3/1203	i2.0_HQ_c12444/f1p4/2975	i2.0_HQ_c16117/f1p5/2240	i2.0_HQ_c11377/f1p8/2632	i1.1_HQ_c1106/f7p12/1360	i1.2_HQ_c1326/f5p2/1458
			i1.1_HQ_c11176/f1p0/1324	i1.2_LQ_c13802/f1p5/1836	i2.0_HQ_c21531/f1p1/2113	i2.0_HQ_c10697/f1p5/2794	i1.1_HQ_c12821/f1p4/1310	i1.2_HQ_c5230/f1p2/1344	i1.4_HQ_c2629/f1p5/1707	i2.0_HQ_c12621/f1p15/2660	i2.0_HQ_c16231/f1p31/2113	i2.0_HQ_c11559/f1p11/2894	i1.1_HQ_c11074/f1p4/1924	i1.2_HQ_c13424/f1p31/1397
			i1.1_HQ_c11301/f1p5/1396	i1.2_LQ_c14016/f1p0/1735	i2.0_HQ_c21600/f1p4/2674	i2.0_HQ_c10722/f1p3/2034	i1.1_HQ_c12869/f1p2/1310	i1.2_HQ_c5304/f1p5/1816	i1.4_HQ_c2658/f1p4/1602	i2.0_HQ_c12953/f2p9/2547	i2.0_HQ_c16281/f1p4/2722	i2.0_HQ_c11681/f1p0/2157	i1.1_HQ_c11107/f1p27/1821	i1.2_HQ_c1345/f7p21/1679
			i1.1_HQ_c11353/f3p2/1548	i1.2_LQ_c14043/f1p1/1667	i2.0_HQ_c2162/f2p4/2372	i2.0_HQ_c10763/f1p8/2236	i1.1_HQ_c12880/f1p14/1978	i1.2_HQ_c5443/f2p6/1864	i1.4_HQ_c2723/f1p24/1469	i2.0_HQ_c12975/f2p4/2554	i2.0_HQ_c16633/f1p0/2087	i2.0_HQ_c11999/f1p1/2280	i1.1_HQ_c11148/f1p1/1717	i1.2_HQ_c13507/f1p3/1534
			i1.1_HQ_c11357/f1p9/1473	i1.2_LQ_c14146/f1p0/1389	i2.0_HQ_c21818/f6p21/2321	i2.0_HQ_c10802/f1p9/2501	i1.1_HQ_c12944/f1p1/1492	i1.2_HQ_c5540/f1p3/1504	i1.4_HQ_c3274/f1p44/1369	i2.0_HQ_c13283/f2p1/2656	i2.0_HQ_c1670/f3p9/2649	i2.0_HQ_c12047/f1p16/2185	i1.1_HQ_c11176/f1p0/1324	i1.2_HQ_c13586/f1p9/1750
			i1.1_HQ_c11416/f1p11/1985	i1.2_LQ_c14592/f1p17/1405	i2.0_HQ_c21858/f41p90/2119	i2.0_HQ_c10807/f1p2/2467	i1.1_HQ_c12973/f1p1/1246	i1.2_HQ_c5804/f1p3/1675	i1.4_HQ_c3325/f1p8/1511	i2.0_HQ_c13379/f1p1/2174	i2.0_HQ_c1678/f2p1/2559	i2.0_HQ_c12074/f1p24/2592	i1.1_HQ_c11219/f1p1/1403	i1.2_HQ_c13588/f1p7/1829
			i1.1_HQ_c1175/f1p19/1772	i1.2_LQ_c14819/f1p0/1869	i2.0_HQ_c21887/f1p2/2131	i2.0_HQ_c10852/f1p5/2598	i1.1_HQ_c12996/f1p2/1244	i1.2_HQ_c5881/f1p4/1976	i1.4_HQ_c3367/f1p31/1304	i2.0_HQ_c1337/f4p5/2631	i2.0_HQ_c1681/f2p3/2275	i2.0_HQ_c12157/f1p5/2181	i1.1_HQ_c11301/f1p5/1396	i1.2_HQ_c13614/f1p0/1704
			i1.1_HQ_c11866/f2p1/1686	i1.2_LQ_c2579/f1p2/1664	i2.0_HQ_c2248/f1p14/2379	i2.0_HQ_c10924/f1p21/2677	i1.1_HQ_c13144/f1p27/1958	i1.2_HQ_c5887/f1p27/1691	i1.4_HQ_c3551/f1p1/1568	i2.0_HQ_c1339/f6p24/2043	i2.0_HQ_c16851/f1p3/2972	i2.0_HQ_c12275/f1p2/2143	i1.1_HQ_c11337/f1p1/1647	i1.2_HQ_c13621/f1p17/1620
			i1.1_HQ_c11892/f2p0/1273	i1.2_LQ_c2858/f2p2/1456	i2.0_HQ_c2418/f1p12/2204	i2.0_HQ_c10938/f1p5/2475	i1.1_HQ_c13159/f1p1/1357	i1.2_HQ_c5925/f2p2/1274	i1.4_HQ_c3772/f1p3/1307	i2.0_HQ_c13429/f1p46/2055	i2.0_HQ_c1687/f2p10/2352	i2.0_HQ_c12331/f1p18/2313	i1.1_HQ_c11353/f3p2/1548	i1.2_HQ_c13626/f1p3/1552
			i1.1_HQ_c11909/f2p8/1677	i1.2_LQ_c2939/f1p0/1989	i2.0_HQ_c2442/f1p4/2004	i2.0_HQ_c10950/f1p9/2656	i1.1_HQ_c13193/f1p0/1470	i1.2_HQ_c6169/f1p15/1850	i1.4_HQ_c3967/f1p2/1468	i2.0_HQ_c13448/f1p2/2639	i2.0_HQ_c17043/f1p11/2219	i2.0_HQ_c1236/f4p12/2596	i1.1_HQ_c11357/f1p9/1473	i1.2_HQ_c13703/f1p0/1710
			i1.1_HQ_c11914/f2p5/1970	i1.2_LQ_c3203/f1p1/1214	i2.0_HQ_c2452/f1p4/2387	i2.0_HQ_c10976/f1p3/2318	i1.1_HQ_c13282/f1p2/1471	i1.2_HQ_c6240/f1p1/2000	i1.4_HQ_c4388/f1p3/1592	i2.0_HQ_c1345/f4p23/2359	i2.0_HQ_c17126/f1p13/2138	i2.0_HQ_c12468/f1p4/2096	i1.1_HQ_c11388/f1p11/2004	i1.2_HQ_c13743/f1p1/1846
			i1.1_HQ_c1207/f8p33/1935	i1.2_LQ_c3467/f1p0/1637	i2.0_HQ_c2639/f1p57/2335	i2.0_HQ_c11105/f1p8/2079	i1.1_HQ_c1329/f4p7/1389	i1.2_HQ_c6316/f1p7/1984	i1.4_HQ_c4602/f1p10/1291	i2.0_HQ_c13661/f1p14/2336	i2.0_HQ_c1720/f2p9/2684	i2.0_HQ_c12636/f19p150/2189	i1.1_HQ_c1152/f7p7/1990	i1.2_HQ_c13744/f1p12/1910
			i1.1_HQ_c12098/f1p11/1327	i1.2_LQ_c4026/f1p77/1559	i2.0_HQ_c2760/f1p0/2693	i2.0_HQ_c11161/f1p4/2021	i1.1_HQ_c13311/f1p1/1378	i1.2_HQ_c6340/f1p1/2004	i1.4_HQ_c4685/f1p1/1279	i2.0_HQ_c1380/f3p10/2373	i2.0_HQ_c17293/f1p2/2384	i2.0_HQ_c1286/f3p21/2579	i1.1_HQ_c11866/f2p1/1686	i1.2_HQ_c13937/f1p4/1310
			i1.1_HQ_c12117/f1p1/1616	i1.2_LQ_c4281/f1p5/1441	i2.0_HQ_c2843/f1p40/2363	i2.0_HQ_c11219/f1p4/2144	i1.1_HQ_c13327/f1p9/1740	i1.2_HQ_c6410/f1p1/1962	i1.4_HQ_c4730/f1p11/1958	i2.0_HQ_c13975/f1p11/3006	i2.0_HQ_c17619/f1p7/2082	i2.0_HQ_c12953/f2p9/2547	i1.1_HQ_c11892/f2p0/1273	i1.2_HQ_c13940/f1p0/1778
			i1.1_HQ_c12184/f1p8/1950	i1.2_LQ_c4770/f1p1/1432	i2.0_HQ_c3029/f1p19/2257	i2.0_HQ_c1123/f4p27/2207	i1.1_HQ_c13330/f1p10/1769	i1.2_HQ_c6485/f1p4/1931	i1.4_HQ_c4911/f2p4/1492	i2.0_HQ_c13998/f1p2/2295	i2.0_HQ_c17714/f1p3/2306	i2.0_HQ_c12975/f2p4/2554	i1.1_HQ_c11900/f2p16/1518	i1.2_HQ_c13966/f1p48/1896
			i1.1_HQ_c12188/f1p8/1732	i1.2_LQ_c4849/f1p0/1453	i2.0_HQ_c3230/f1p5/2007	i2.0_HQ_c11262/f1p7/2750	i1.1_HQ_c13355/f1p6/1674	i1.2_HQ_c6586/f1p0/1538	i1.4_HQ_c5338/f1p4/1644	i2.0_HQ_c1409/f4p11/2502	i2.0_HQ_c17729/f1p11/2402	i2.0_HQ_c1303/f4p14/2491	i1.1_HQ_c11909/f2p8/1677	i1.2_HQ_c14036/f1p3/1660
			i1.1_HQ_c12195/f1p1/1334	i1.2_LQ_c4938/f1p1/1892	i2.0_HQ_c3237/f1p9/2326	i2.0_HQ_c1129/f7p25/2693	i1.1_HQ_c13449/f1p4/1752	i1.2_HQ_c6640/f1p3/1971	i1.4_HQ_c5358/f1p19/1730	i2.0_HQ_c14221/f1p2/2169	i2.0_HQ_c17779/f1p5/2171	i2.0_HQ_c1305/f4p9/2344	i1.1_HQ_c11914/f2p5/1970	i1.2_HQ_c14157/f1p1/1568
			i1.1_HQ_c12220/f1p15/1802	i1.2_LQ_c5701/f1p1/1693	i2.0_HQ_c3258/f1p3/2327	i2.0_HQ_c11410/f1p7/2326	i1.1_HQ_c13473/f1p2/1633	i1.2_HQ_c6673/f1p171/1985	i1.4_HQ_c5538/f1p16/1591	i2.0_HQ_c14242/f1p11/2137	i2.0_HQ_c17934/f1p0/2085	i2.0_HQ_c13448/f1p2/2639	i1.1_HQ_c11948/f1p1/1295	i1.2_HQ_c1426/f3p12/1643
			i1.1_HQ_c12236/f1p4/1767	i1.2_LQ_c6241/f1p1/1998	i2.0_HQ_c3304/f1p17/2093	i2.0_HQ_c11461/f1p5/2625	i1.1_HQ_c13614/f1p1/1449	i1.2_HQ_c6821/f1p1/1378	i1.4_HQ_c5652/f1p6/1373	i2.0_HQ_c14393/f1p1/2063	i2.0_HQ_c18040/f1p3/2661	i2.0_HQ_c13636/f1p10/2534	i1.1_HQ_c11982/f1p7/1308	i1.2_HQ_c1439/f5p20/1805
			i1.1_HQ_c12243/f1p4/1669	i1.2_LQ_c6272/f1p21/1993	i2.0_HQ_c3463/f1p3/2381	i2.0_HQ_c11518/f1p3/2892	i1.1_HQ_c13622/f1p2/1375	i1.2_HQ_c687/f35p40/1425	i1.4_HQ_c6092/f1p14/1597	i2.0_HQ_c14635/f1p2/2835	i2.0_HQ_c18420/f1p2/2429	i2.0_HQ_c13643/f1p10/2620	i1.1_HQ_c1207/f8p33/1935	i1.2_HQ_c14495/f1p26/1434
			i1.1_HQ_c1224/f4p18/1661	i1.2_LQ_c6349/f1p0/1981	i2.0_HQ_c3496/f1p7/2128	i2.0_HQ_c11559/f1p11/2894	i1.1_HQ_c13727/f1p3/1393	i1.2_HQ_c7220/f1p7/1388	i1.4_HQ_c6132/f1p2/1678	i2.0_HQ_c14772/f1p1/2126	i2.0_HQ_c18515/f1p7/2023	i2.0_HQ_c1380/f3p10/2373	i1.1_HQ_c12098/f1p11/1327	i1.2_HQ_c14506/f1p5/1451
			i1.1_HQ_c12287/f1p4/1875	i1.2_LQ_c6716/f1p0/1607	i2.0_HQ_c3586/f2p7/2409	i2.0_HQ_c11638/f1p14/2378	i1.1_HQ_c13734/f1p17/1860	i1.2_HQ_c7290/f1p0/1336	i1.4_HQ_c6207/f1p2/1935	i2.0_HQ_c14787/f1p5/2668	i2.0_HQ_c18669/f1p5/2218	i2.0_HQ_c1381/f3p7/2083	i1.1_HQ_c12117/f1p1/1616	i1.2_HQ_c14513/f1p10/1477
			i1.1_HQ_c12294/f1p3/1401	i1.2_LQ_c6759/f1p1/1664	i2.0_HQ_c3621/f1p2/2284	i2.0_HQ_c11681/f1p0/2157	i1.1_HQ_c1375/f6p8/1448	i1.2_HQ_c7374/f1p9/1588	i1.4_HQ_c6995/f1p7/1626	i2.0_HQ_c14818/f1p5/2006	i2.0_HQ_c18741/f1p7/2063	i2.0_HQ_c14035/f1p1/2603	i1.1_HQ_c12173/f1p2/1807	i1.2_HQ_c14530/f1p2/1610
			i1.1_HQ_c12296/f1p12/1793	i1.2_LQ_c7459/f1p2/1821	i2.0_HQ_c3699/f1p4/2371	i2.0_HQ_c11833/f1p14/2064	i1.1_HQ_c13816/f1p1/1484	i1.2_HQ_c7482/f1p1/1925	i1.4_HQ_c7220/f1p8/1551	i2.0_HQ_c14841/f1p7/2170	i2.0_HQ_c18800/f1p7/2927	i2.0_HQ_c14036/f1p2/2949	i1.1_HQ_c12184/f1p8/1950	i1.2_HQ_c14579/f1p35/1382
			i1.1_HQ_c1231/f6p13/1326	i1.2_LQ_c7694/f1p2/1384	i2.0_HQ_c3724/f1p6/2265	i2.0_HQ_c11950/f1p13/2340	i1.1_HQ_c1384/f6p28/1937	i1.2_HQ_c7512/f1p2/1585	i1.4_HQ_c7297/f1p33/1683	i2.0_HQ_c14957/f1p15/2248	i2.0_HQ_c1886/f5p21/2970	i2.0_HQ_c1409/f4p11/2502	i1.1_HQ_c1218/f7p9/1382	i1.2_HQ_c14771/f1p0/1771
			i1.1_HQ_c12326/f1p1/1361	i1.2_LQ_c7898/f1p0/1199	i2.0_HQ_c3796/f1p176/2221	i2.0_HQ_c12001/f1p2/2388	i1.1_HQ_c13917/f1p24/1685	i1.2_HQ_c7513/f1p2/1257	i1.4_HQ_c7430/f1p7/1803	i2.0_HQ_c1512/f2p5/2364	i2.0_HQ_c18895/f1p1/2237	i2.0_HQ_c14221/f1p2/2169	i1.1_HQ_c12195/f1p1/1334	i1.2_HQ_c14802/f1p5/1734
			i1.1_HQ_c12339/f1p0/1776	i1.2_LQ_c8477/f1p1/1348	i2.0_HQ_c3806/f1p12/2249	i2.0_HQ_c12047/f1p16/2185	i1.1_HQ_c13972/f1p11/1607	i1.2_HQ_c7534/f1p53/1781	i1.4_HQ_c7441/f1p3/1447	i2.0_HQ_c15606/f5p67/2116	i2.0_HQ_c18962/f1p11/2132	i2.0_HQ_c14242/f1p11/2137	i1.1_HQ_c12220/f1p15/1802	i1.2_HQ_c14831/f1p2/1849
			i1.1_HQ_c12366/f1p5/1688	i1.2_LQ_c8635/f1p0/1696	i2.0_HQ_c3814/f1p8/2131	i2.0_HQ_c12074/f1p24/2592	i1.1_HQ_c1403/f3p17/1964	i1.2_HQ_c7538/f1p5/1377	i1.4_HQ_c7478/f1p14/1906	i2.0_HQ_c15695/f1p14/2504	i2.0_HQ_c19000/f1p4/2077	i2.0_HQ_c14247/f1p16/2076	i1.1_HQ_c12236/f1p4/1767	i1.2_HQ_c14906/f1p9/1558
			i1.1_HQ_c1238/f6p8/1420	i1.2_LQ_c9834/f1p1/1432	i2.0_HQ_c3826/f3p4/2299	i2.0_HQ_c12125/f1p6/2400	i1.1_HQ_c14081/f1p7/1887	i1.2_HQ_c7870/f1p24/1868	i1.4_HQ_c7491/f1p12/1363	i2.0_HQ_c15843/f1p2/2089	i2.0_HQ_c19017/f1p1/2226	i2.0_HQ_c1468/f6p12/2549	i1.1_HQ_c12243/f1p4/1669	i1.2_HQ_c1490/f3p11/1912
			i1.1_HQ_c12426/f1p0/1335	i1.3_HQ_c10102/f1p8/1810	i2.0_HQ_c3917/f1p11/2589	i2.0_HQ_c12479/f1p21/2410	i1.1_HQ_c14114/f1p6/1843	i1.2_HQ_c8076/f1p3/1806	i1.4_HQ_c7565/f1p8/1693	i2.0_HQ_c16253/f1p4/2394	i2.0_HQ_c19082/f1p21/2146	i2.0_HQ_c14772/f1p1/2126	i1.1_HQ_c1224/f4p18/1661	i1.2_HQ_c14937/f1p61/1275
			i1.1_HQ_c12436/f1p7/1881	i1.3_HQ_c10218/f1p1/1723	i2.0_HQ_c3945/f1p56/2581	i2.0_HQ_c1286/f3p21/2579	i1.1_HQ_c14144/f1p0/1840	i1.2_HQ_c8224/f1p5/1448	i1.4_HQ_c7602/f1p5/1415	i2.0_HQ_c16286/f1p11/2378	i2.0_HQ_c19126/f1p9/2450	i2.0_HQ_c14787/f1p5/2668	i1.1_HQ_c12294/f1p3/1401	i1.2_HQ_c15288/f1p6/1726
			i1.1_HQ_c12456/f1p4/1922	i1.3_HQ_c10272/f1p23/1506	i2.0_HQ_c3988/f1p5/2114	i2.0_HQ_c1286/f3p46/2051	i1.1_HQ_c14207/f1p23/1967	i1.2_HQ_c8293/f1p1/1826	i1.4_HQ_c7889/f1p11/1772	i2.0_HQ_c16324/f1p6/2491	i2.0_HQ_c19203/f1p9/2125	i2.0_HQ_c14957/f1p15/2248	i1.1_HQ_c12296/f1p12/1793	i1.2_HQ_c1655/f5p2/1387
			i1.1_HQ_c12462/f1p5/1621	i1.3_HQ_c10300/f1p29/1837	i2.0_HQ_c4116/f1p7/2377	i2.0_HQ_c12957/f2p18/2631	i1.1_HQ_c14294/f1p0/1323	i1.2_HQ_c830/f19p25/1515	i1.4_HQ_c7907/f1p20/1336	i2.0_HQ_c16395/f1p24/2597	i2.0_HQ_c19360/f1p9/2884	i2.0_HQ_c15050/f1p9/2953	i1.1_HQ_c1231/f6p13/1326	i1.2_HQ_c1712/f4p8/1692
			i1.1_HQ_c12519/f1p9/1247	i1.3_HQ_c10327/f1p74/1891	i2.0_HQ_c4239/f1p6/2109	i2.0_HQ_c12968/f2p6/2061	i1.1_HQ_c14359/f1p1/1580	i1.2_HQ_c8312/f1p11/1498	i1.4_HQ_c7957/f1p46/1738	i2.0_HQ_c1643/f2p13/2499	i2.0_HQ_c1936/f2p3/2070	i2.0_HQ_c15108/f1p34/2945	i1.1_HQ_c12339/f1p0/1776	i1.2_HQ_c1779/f2p1/2000
			i1.1_HQ_c12537/f1p1/1566	i1.3_HQ_c10435/f1p0/1942	i2.0_HQ_c4340/f1p7/2387	i2.0_HQ_c1303/f4p14/2491	i1.1_HQ_c14432/f1p4/1389	i1.2_HQ_c8342/f1p13/1669	i1.4_HQ_c8206/f1p6/1784	i2.0_HQ_c16470/f1p3/2559	i2.0_HQ_c19831/f1p20/2279	i2.0_HQ_c15556/f1p4/2961	i1.1_HQ_c12341/f1p1/1397	i1.2_HQ_c1869/f2p14/1438
			i1.1_HQ_c1253/f5p5/1418	i1.3_HQ_c10498/f1p24/1991	i2.0_HQ_c4350/f1p12/2499	i2.0_HQ_c13072/f2p12/2230	i1.1_HQ_c14522/f1p19/1692	i1.2_HQ_c843/f22p24/1366	i1.4_HQ_c8247/f1p5/1578	i2.0_HQ_c16483/f1p1/2460	i2.0_HQ_c20372/f1p4/2212	i2.0_HQ_c15606/f5p67/2116	i1.1_HQ_c12366/f1p5/1688	i1.2_HQ_c1954/f3p2/1317
			i1.1_HQ_c12573/f1p4/1709	i1.3_HQ_c10550/f1p52/2007	i2.0_HQ_c4432/f1p26/2106	i2.0_HQ_c13209/f2p17/2058	i1.1_HQ_c14546/f1p3/1671	i1.2_HQ_c8468/f2p6/1607	i1.4_HQ_c8360/f1p10/1880	i2.0_HQ_c16626/f1p3/2528	i2.0_HQ_c20373/f1p2/2295	i2.0_HQ_c15673/f1p3/2162	i1.1_HQ_c1238/f6p8/1420	i1.2_HQ_c2109/f2p2/1850
			i1.1_HQ_c12575/f1p3/1352	i1.3_HQ_c10741/f1p3/1978	i2.0_HQ_c4678/f1p8/2527	i2.0_HQ_c13413/f1p10/2371	i1.1_HQ_c14597/f1p5/1345	i1.2_HQ_c8546/f1p2/1334	i1.4_HQ_c8590/f1p11/1590	i2.0_HQ_c1684/f5p10/2289	i2.0_HQ_c20407/f1p1/2645	i2.0_HQ_c15695/f1p14/2504	i1.1_HQ_c12456/f1p4/1922	i1.2_HQ_c2119/f3p4/1763
			i1.1_HQ_c12585/f1p2/1432	i1.3_HQ_c10812/f1p4/1810	i2.0_HQ_c4702/f1p6/2449	i2.0_HQ_c13508/f2p9/2317	i1.1_HQ_c1459/f3p6/1341	i1.2_HQ_c8573/f1p1/1508	i1.4_HQ_c8664/f1p4/1393	i2.0_HQ_c16899/f1p16/2258	i2.0_HQ_c20596/f1p15/2154	i2.0_HQ_c15822/f1p29/2040	i1.1_HQ_c12458/f1p2/1282	i1.2_HQ_c2144/f2p3/1263
			i1.1_HQ_c12649/f1p4/1635	i1.3_HQ_c11039/f1p0/1518	i2.0_HQ_c4817/f1p17/2657	i2.0_HQ_c13636/f1p10/2534	i1.1_HQ_c14602/f1p8/1368	i1.2_HQ_c8597/f1p8/1732	i1.4_HQ_c8721/f1p2/1496	i2.0_HQ_c17009/f1p25/2338	i2.0_HQ_c20644/f1p5/2141	i2.0_HQ_c15875/f1p4/2491	i1.1_HQ_c12462/f1p5/1621	i1.2_HQ_c2196/f6p9/1801
			i1.1_HQ_c1267/f8p53/1615	i1.3_HQ_c11113/f1p1/1453	i2.0_HQ_c4898/f1p1/2310	i2.0_HQ_c13704/f1p8/2065	i1.1_HQ_c14683/f1p2/1646	i1.2_HQ_c8602/f2p3/1865	i1.4_HQ_c8726/f1p13/1946	i2.0_HQ_c17156/f1p0/2180	i2.0_HQ_c20698/f1p2/2412	i2.0_HQ_c16076/f1p7/2960	i1.1_HQ_c12519/f1p9/1247	i1.2_HQ_c2241/f2p28/1691
			i1.1_HQ_c12681/f1p1/1661	i1.3_HQ_c11117/f1p3/1458	i2.0_HQ_c5080/f1p1/2166	i2.0_HQ_c13798/f1p3/2023	i1.1_HQ_c14684/f1p22/1714	i1.2_HQ_c8608/f2p18/1776	i1.4_HQ_c8862/f2p3/1493	i2.0_HQ_c17175/f1p32/2189	i2.0_HQ_c20735/f1p58/2005	i2.0_HQ_c16160/f1p37/2471	i1.1_HQ_c12537/f1p1/1566	i1.2_HQ_c2281/f3p6/1968
			i1.1_HQ_c1274/f4p8/1653	i1.3_HQ_c11136/f1p2/1990	i2.0_HQ_c5129/f1p16/2619	i2.0_HQ_c1392/f4p18/2537	i1.1_HQ_c14765/f1p0/1390	i1.2_HQ_c869/f14p23/1397	i1.4_HQ_c8946/f1p2/1789	i2.0_HQ_c17323/f1p16/2072	i2.0_HQ_c20801/f1p18/2582	i2.0_HQ_c16191/f1p6/2590	i1.1_HQ_c1253/f5p5/1418	i1.2_HQ_c2444/f2p0/1328
			i1.1_HQ_c12763/f1p3/1458	i1.3_HQ_c11267/f1p38/1833	i2.0_HQ_c5130/f4p7/2653	i2.0_HQ_c14035/f1p1/2603	i1.1_HQ_c14828/f1p3/1407	i1.2_HQ_c8793/f1p9/1716	i1.4_HQ_c9386/f1p0/1835	i2.0_HQ_c1736/f2p1/2145	i2.0_HQ_c20996/f1p2/2014	i2.0_HQ_c16284/f1p3/2681	i1.1_HQ_c12567/f1p3/1353	i1.2_HQ_c2457/f2p8/1693
			i1.1_HQ_c12804/f1p18/1924	i1.3_HQ_c11309/f1p3/1614	i2.0_HQ_c5137/f1p13/2202	i2.0_HQ_c14247/f1p16/2076	i1.1_HQ_c14860/f1p43/1779	i1.2_HQ_c8818/f1p2/1349	i1.4_HQ_c9599/f1p68/1628	i2.0_HQ_c17396/f1p9/2588	i2.0_HQ_c21048/f1p14/2248	i2.0_HQ_c16395/f1p24/2597	i1.1_HQ_c12573/f1p4/1709	i1.2_HQ_c2469/f3p1/1391
			i1.1_HQ_c12806/f1p1/1515	i1.3_HQ_c1139/f12p43/1904	i2.0_HQ_c5224/f1p41/2714	i2.0_HQ_c14297/f1p3/2452	i1.1_HQ_c14893/f1p1/1612	i1.2_HQ_c8832/f1p4/1424	i1.4_HQ_c9633/f1p6/1772	i2.0_HQ_c17470/f1p28/2771	i2.0_HQ_c21116/f1p5/2268	i2.0_HQ_c1643/f2p13/2499	i1.1_HQ_c12649/f1p4/1635	i1.2_HQ_c248/f39p57/1810
			i1.1_HQ_c12821/f1p4/1310	i1.3_HQ_c1142/f6p11/1791	i2.0_HQ_c5297/f1p7/2714	i2.0_HQ_c14441/f1p16/2168	i1.1_HQ_c14908/f1p5/1370	i1.2_HQ_c884/f12p41/1814	i1.4_HQ_c9672/f1p4/1356	i2.0_HQ_c17474/f1p16/2630	i2.0_HQ_c21142/f1p0/2012	i2.0_HQ_c16470/f1p3/2559	i1.1_HQ_c1267/f8p53/1615	i1.2_HQ_c2577/f1p4/1869
			i1.1_HQ_c12869/f1p2/1310	i1.3_HQ_c11892/f2p3/1504	i2.0_HQ_c5355/f1p4/2796	i2.0_HQ_c14501/f1p17/2669	i1.1_HQ_c14920/f1p8/1354	i1.2_HQ_c8884/f2p9/1383	i1.4_HQ_c9692/f1p9/1645	i2.0_HQ_c17509/f1p11/2199	i2.0_HQ_c21424/f1p1/2992	i2.0_HQ_c1684/f5p10/2289	i1.1_HQ_c1274/f4p8/1653	i1.2_HQ_c2603/f1p20/1384
			i1.1_HQ_c12880/f1p14/1978	i1.3_HQ_c11995/f1p0/1599	i2.0_HQ_c5358/f1p0/2093	i2.0_HQ_c1468/f6p12/2549	i1.1_HQ_c14946/f1p0/1744	i1.2_HQ_c9039/f1p12/1361	i1.4_HQ_c9898/f1p4/1306	i2.0_HQ_c17535/f1p6/1996	i2.0_HQ_c21449/f1p3/2139	i2.0_HQ_c16899/f1p16/2258	i1.1_HQ_c12763/f1p3/1458	i1.2_HQ_c2737/f1p4/1641
			i1.1_HQ_c12900/f1p10/1581	i1.3_HQ_c12082/f1p2/1679	i2.0_HQ_c5364/f1p14/2015	i2.0_HQ_c14772/f1p1/2126	i1.1_HQ_c14976/f1p3/1278	i1.2_HQ_c9214/f1p9/1998	i1.4_HQ_c9927/f1p0/1540	i2.0_HQ_c17617/f1p1/2599	i2.0_HQ_c21485/f1p1/2110	i2.0_HQ_c17009/f1p25/2338	i1.1_HQ_c12804/f1p18/1924	i1.2_HQ_c2841/f1p2/1678
			i1.1_HQ_c12944/f1p1/1492	i1.3_HQ_c12302/f1p2/1700	i2.0_HQ_c5364/f1p79/2197	i2.0_HQ_c14853/f1p5/2220	i1.1_HQ_c14990/f1p4/1716	i1.2_HQ_c936/f11p36/1357	i1.4_LQ_c10399/f1p3/1831	i2.0_HQ_c17793/f1p10/2437	i2.0_HQ_c21752/f7p47/2260	i2.0_HQ_c17102/f1p3/2266	i1.1_HQ_c12806/f1p1/1515	i1.2_HQ_c2920/f1p15/1914
			i1.1_HQ_c12952/f1p4/1733	i1.3_HQ_c12355/f1p6/1739	i2.0_HQ_c5411/f1p26/2280	i2.0_HQ_c15050/f1p9/2953	i1.1_HQ_c15025/f1p0/1420	i1.2_HQ_c9395/f1p10/1608	i1.4_LQ_c10581/f1p0/1995	i2.0_HQ_c17826/f1p24/2450	i2.0_HQ_c21887/f1p2/2131	i2.0_HQ_c17156/f1p0/2180	i1.1_HQ_c12869/f1p2/1310	i1.2_HQ_c2924/f1p6/1981
			i1.1_HQ_c12973/f1p1/1246	i1.3_HQ_c12391/f1p1/1726	i2.0_HQ_c5490/f1p19/2394	i2.0_HQ_c15108/f1p34/2945	i1.1_HQ_c15049/f1p3/1488	i1.2_HQ_c9435/f1p1/1729	i1.4_LQ_c10755/f1p0/1932	i2.0_HQ_c17868/f1p12/2576	i2.0_HQ_c2418/f1p12/2204	i2.0_HQ_c17323/f1p16/2072	i1.1_HQ_c12880/f1p14/1978	i1.2_HQ_c3006/f1p0/1579
			i1.1_HQ_c12996/f1p2/1244	i1.3_HQ_c12416/f1p37/1563	i2.0_HQ_c5505/f1p25/2360	i2.0_HQ_c15180/f1p18/2068	i1.1_HQ_c15077/f1p6/2017	i1.2_HQ_c9445/f1p3/1550	i1.4_LQ_c10829/f1p0/1557	i2.0_HQ_c18352/f1p1/2358	i2.0_HQ_c2420/f1p0/2438	i2.0_HQ_c17394/f1p1/2349	i1.1_HQ_c12900/f1p10/1581	i1.2_HQ_c3035/f1p0/1569
			i1.1_HQ_c13065/f1p2/1466	i1.3_HQ_c12417/f1p0/1739	i2.0_HQ_c5531/f1p4/2063	i2.0_HQ_c1546/f2p66/2417	i1.1_HQ_c15093/f1p1/1470	i1.2_HQ_c9502/f1p32/1889	i1.4_LQ_c10904/f1p5/1615	i2.0_HQ_c18480/f1p5/2601	i2.0_HQ_c2501/f1p2/2465	i2.0_HQ_c17396/f1p9/2588	i1.1_HQ_c12944/f1p1/1492	i1.2_HQ_c3198/f1p0/1453
			i1.1_HQ_c13066/f1p1/1590	i1.3_HQ_c12434/f1p5/1278	i2.0_HQ_c5544/f1p4/2992	i2.0_HQ_c1548/f2p5/2132	i1.1_HQ_c15095/f1p2/1623	i1.2_HQ_c9510/f2p0/1355	i1.4_LQ_c11136/f1p19/1407	i2.0_HQ_c1858/f2p2/2312	i2.0_HQ_c2628/f1p1/2134	i2.0_HQ_c17535/f1p6/1996	i1.1_HQ_c12973/f1p1/1246	i1.2_HQ_c3239/f1p24/1678
			i1.1_HQ_c13136/f1p48/1794	i1.3_HQ_c12493/f1p8/1660	i2.0_HQ_c5550/f1p394/2212	i2.0_HQ_c15556/f1p4/2961	i1.1_HQ_c15099/f1p2/1495	i1.2_HQ_c9570/f1p0/1232	i1.4_LQ_c11507/f1p0/1950	i2.0_HQ_c18619/f1p15/2002	i2.0_HQ_c2639/f1p57/2335	i2.0_HQ_c17657/f1p4/2230	i1.1_HQ_c12996/f1p2/1244	i1.2_HQ_c3302/f1p10/1772
			i1.1_HQ_c13159/f1p1/1357	i1.3_HQ_c12584/f1p0/1668	i2.0_HQ_c5593/f1p0/2876	i2.0_HQ_c1560/f3p17/2117	i1.1_HQ_c15139/f1p7/1949	i1.2_HQ_c9596/f1p1/1486	i1.4_LQ_c12083/f1p0/1481	i2.0_HQ_c18635/f1p34/2119	i2.0_HQ_c2696/f1p6/2425	i2.0_HQ_c17732/f1p1/2426	i1.1_HQ_c12998/f1p51/1956	i1.2_HQ_c3569/f1p18/1766
			i1.1_HQ_c13193/f1p0/1470	i1.3_HQ_c12835/f1p1/1547	i2.0_HQ_c5594/f1p6/2614	i2.0_HQ_c15673/f1p3/2162	i1.1_HQ_c15140/f1p4/1402	i1.2_HQ_c9603/f1p6/1755	i1.4_LQ_c12688/f1p5/1486	i2.0_HQ_c18839/f1p89/2223	i2.0_HQ_c2843/f1p40/2363	i2.0_HQ_c17793/f1p10/2437	i1.1_HQ_c13019/f1p9/1928	i1.2_HQ_c3580/f3p4/1489
			i1.1_HQ_c1329/f4p7/1389	i1.3_HQ_c12928/f1p7/2038	i2.0_HQ_c5615/f2p6/2982	i2.0_HQ_c15822/f1p29/2040	i1.1_HQ_c15146/f1p1/1662	i1.2_HQ_c9766/f1p4/1236	i1.4_LQ_c12702/f1p171/1956	i2.0_HQ_c18889/f1p8/2407	i2.0_HQ_c2854/f1p6/2323	i2.0_HQ_c17831/f1p62/2337	i1.1_HQ_c13074/f1p7/1789	i1.2_HQ_c3780/f1p2/1966
			i1.1_HQ_c13311/f1p1/1378	i1.3_HQ_c1300/f6p26/1617	i2.0_HQ_c5709/f2p5/2965	i2.0_HQ_c16076/f1p7/2960	i1.1_HQ_c15160/f1p5/1517	i1.2_HQ_c9778/f1p3/1998	i1.4_LQ_c13108/f1p16/1425	i2.0_HQ_c19120/f1p9/2631	i2.0_HQ_c3161/f1p1/2002	i2.0_HQ_c18352/f1p1/2358	i1.1_HQ_c13137/f1p0/1334	i1.2_HQ_c3804/f1p0/1706
			i1.1_HQ_c13327/f1p9/1740	i1.3_HQ_c13125/f1p5/1540	i2.0_HQ_c5725/f1p3/2926	i2.0_HQ_c1618/f3p7/2080	i1.1_HQ_c15301/f1p5/1314	i1.2_HQ_c9839/f1p13/1632	i1.4_LQ_c14088/f1p1/1633	i2.0_HQ_c19183/f1p13/2752	i2.0_HQ_c3237/f1p9/2326	i2.0_HQ_c18635/f1p34/2119	i1.1_HQ_c13144/f1p27/1958	i1.2_HQ_c3959/f1p6/1401
			i1.1_HQ_c13330/f1p10/1769	i1.3_HQ_c13191/f1p1/1175	i2.0_HQ_c5878/f1p23/2057	i2.0_HQ_c16191/f1p6/2590	i1.1_HQ_c15364/f4p50/1430	i1.2_LQ_c10468/f1p0/1898	i1.4_LQ_c14568/f1p5/1908	i2.0_HQ_c19220/f1p1/2554	i2.0_HQ_c3297/f1p42/2019	i2.0_HQ_c18647/f1p38/2142	i1.1_HQ_c13159/f1p1/1357	i1.2_HQ_c4021/f1p52/1644
			i1.1_HQ_c13340/f1p7/1302	i1.3_HQ_c13222/f1p29/1900	i2.0_HQ_c5935/f1p1/2470	i2.0_HQ_c16257/f1p10/2194	i1.1_HQ_c15417/f1p9/1909	i1.2_LQ_c10726/f1p0/1886	i1.4_LQ_c14991/f1p6/1978	i2.0_HQ_c19259/f1p5/2194	i2.0_HQ_c3387/f1p2/2702	i2.0_HQ_c18839/f1p89/2223	i1.1_HQ_c13193/f1p0/1470	i1.2_HQ_c4184/f1p0/1577
			i1.1_HQ_c13355/f1p6/1674	i1.3_HQ_c13360/f1p6/1303	i2.0_HQ_c6035/f1p2/2116	i2.0_HQ_c16328/f1p12/2295	i1.1_HQ_c1572/f4p0/1822	i1.2_LQ_c10765/f1p1/1651	i1.4_LQ_c15093/f1p0/1775	i2.0_HQ_c19286/f1p3/2288	i2.0_HQ_c3389/f1p14/2762	i2.0_HQ_c18889/f1p8/2407	i1.1_HQ_c1329/f4p7/1389	i1.2_HQ_c4296/f1p46/1874
			i1.1_HQ_c13449/f1p4/1752	i1.3_HQ_c13413/f1p3/1901	i2.0_HQ_c6213/f1p12/2806	i2.0_HQ_c16337/f1p2/2594	i1.1_HQ_c1583/f3p25/1295	i1.2_LQ_c11121/f1p0/1888	i1.4_LQ_c3327/f1p27/1329	i2.0_HQ_c19470/f1p6/2145	i2.0_HQ_c3463/f1p3/2381	i2.0_HQ_c19148/f1p6/2034	i1.1_HQ_c13311/f1p1/1378	i1.2_HQ_c4424/f1p0/1543
			i1.1_HQ_c13454/f1p0/1466	i1.3_HQ_c13668/f1p3/1655	i2.0_HQ_c6219/f1p20/2520	i2.0_HQ_c1634/f2p7/2557	i1.1_HQ_c1585/f3p22/1330	i1.2_LQ_c11363/f1p1/1976	i1.4_LQ_c3480/f1p10/1647	i2.0_HQ_c1949/f4p39/2204	i2.0_HQ_c3483/f1p12/2112	i2.0_HQ_c19564/f1p7/2021	i1.1_HQ_c13330/f1p10/1769	i1.2_HQ_c4452/f1p17/1701
			i1.1_HQ_c13473/f1p2/1633	i1.3_HQ_c13670/f1p168/1824	i2.0_HQ_c6349/f1p5/2554	i2.0_HQ_c16455/f1p8/2126	i1.1_HQ_c1588/f3p11/1382	i1.2_LQ_c11394/f1p3/1428	i1.4_LQ_c3614/f1p24/1657	i2.0_HQ_c1964/f2p26/2653	i2.0_HQ_c3580/f1p20/2585	i2.0_HQ_c1964/f2p26/2653	i1.1_HQ_c13340/f1p7/1302	i1.2_HQ_c4611/f1p0/1296
			i1.1_HQ_c13614/f1p1/1449	i1.3_HQ_c14025/f1p39/1936	i2.0_HQ_c6355/f1p2/2681	i2.0_HQ_c16633/f1p0/2087	i1.1_HQ_c1590/f8p5/1323	i1.2_LQ_c12224/f1p2/1775	i1.4_LQ_c3642/f1p8/1415	i2.0_HQ_c19677/f1p3/2827	i2.0_HQ_c3621/f1p2/2284	i2.0_HQ_c19677/f1p3/2827	i1.1_HQ_c13355/f1p6/1674	i1.2_HQ_c4678/f1p40/1769
			i1.1_HQ_c13622/f1p2/1375	i1.3_HQ_c14146/f1p14/1399	i2.0_HQ_c6608/f3p34/2528	i2.0_HQ_c16658/f1p3/2513	i1.1_HQ_c1618/f3p4/1546	i1.2_LQ_c12311/f1p1/1619	i1.4_LQ_c4834/f1p0/1441	i2.0_HQ_c19720/f1p10/2517	i2.0_HQ_c3699/f1p4/2371	i2.0_HQ_c19781/f1p5/2554	i1.1_HQ_c13449/f1p4/1752	i1.2_HQ_c4720/f1p1/1671
			i1.1_HQ_c13727/f1p3/1393	i1.3_HQ_c14315/f1p2/1995	i2.0_HQ_c6623/f1p5/2236	i2.0_HQ_c16805/f1p6/2080	i1.1_HQ_c1634/f4p1/1392	i1.2_LQ_c12695/f1p3/1847	i1.4_LQ_c5095/f1p2/1325	i2.0_HQ_c1978/f3p11/2499	i2.0_HQ_c3759/f1p7/2294	i2.0_HQ_c1978/f3p11/2499	i1.1_HQ_c13454/f1p0/1466	i1.2_HQ_c4743/f1p1/1884
			i1.1_HQ_c13734/f1p17/1860	i1.3_HQ_c1439/f4p29/1853	i2.0_HQ_c6627/f1p6/2531	i2.0_HQ_c16872/f1p5/2490	i1.1_HQ_c1645/f3p1/1474	i1.2_LQ_c12953/f1p11/1873	i1.4_LQ_c5656/f1p2/1577	i2.0_HQ_c19893/f1p7/2297	i2.0_HQ_c3814/f1p8/2131	i2.0_HQ_c19893/f1p7/2297	i1.1_HQ_c13614/f1p1/1449	i1.2_HQ_c4777/f1p4/1953
			i1.1_HQ_c1375/f6p8/1448	i1.3_HQ_c14422/f1p2/1974	i2.0_HQ_c6797/f1p13/2142	i2.0_HQ_c17102/f1p3/2266	i1.1_HQ_c1677/f5p4/1494	i1.2_LQ_c12961/f1p5/1843	i1.4_LQ_c5912/f1p0/1435	i2.0_HQ_c1993/f2p6/2651	i2.0_HQ_c4022/f1p6/2480	i2.0_HQ_c19920/f1p6/2554	i1.1_HQ_c13622/f1p2/1375	i1.2_HQ_c4893/f1p6/1531
			i1.1_HQ_c13797/f1p10/1511	i1.3_HQ_c14451/f1p3/1450	i2.0_HQ_c6859/f1p4/2263	i2.0_HQ_c17264/f1p3/2242	i1.1_HQ_c1683/f3p26/1699	i1.2_LQ_c13171/f1p3/1452	i1.4_LQ_c8259/f1p3/1779	i2.0_HQ_c19979/f1p1/2562	i2.0_HQ_c4136/f1p17/2265	i2.0_HQ_c19989/f1p6/2380	i1.1_HQ_c13727/f1p3/1393	i1.2_HQ_c4895/f1p2/1520
			i1.1_HQ_c13842/f1p7/1326	i1.3_HQ_c14530/f1p0/1698	i2.0_HQ_c6990/f1p3/2612	i2.0_HQ_c17290/f1p3/2130	i1.1_HQ_c1697/f5p7/1511	i1.2_LQ_c13270/f1p11/1936	i1.4_LQ_c8661/f1p2/1502	i2.0_HQ_c20092/f1p5/2336	i2.0_HQ_c4340/f1p7/2387	i2.0_HQ_c20092/f1p5/2336	i1.1_HQ_c13742/f1p7/1400	i1.2_HQ_c4926/f1p40/1773
			i1.1_HQ_c1384/f6p28/1937	i1.3_HQ_c14538/f1p5/1995	i2.0_HQ_c7011/f1p7/2497	i2.0_HQ_c17394/f1p1/2349	i1.1_HQ_c1731/f7p14/1664	i1.2_LQ_c13375/f1p2/1779	i1.4_LQ_c9652/f1p1/1499	i2.0_HQ_c20249/f1p22/2876	i2.0_HQ_c4350/f1p12/2499	i2.0_HQ_c2015/f1p3/2534	i1.1_HQ_c1375/f6p8/1448	i1.2_HQ_c4980/f1p85/2129
			i1.1_HQ_c13917/f1p24/1685	i1.3_HQ_c14545/f1p2/1457	i2.0_HQ_c7030/f1p40/2622	i2.0_HQ_c17657/f1p4/2230	i1.1_HQ_c1741/f4p7/1410	i1.2_LQ_c13515/f1p0/1951	i1.4_LQ_c9864/f1p5/1894	i2.0_HQ_c20252/f1p3/2103	i2.0_HQ_c4381/f2p14/2515	i2.0_HQ_c20183/f1p4/2009	i1.1_HQ_c13775/f1p5/1454	i1.2_HQ_c4998/f1p0/1887
			i1.1_HQ_c13972/f1p11/1607	i1.3_HQ_c14564/f1p3/2003	i2.0_HQ_c7074/f1p26/2133	i2.0_HQ_c17729/f1p11/2402	i1.1_HQ_c1748/f3p1/1286	i1.2_LQ_c13802/f1p5/1836	i2.0_HQ_c10248/f1p10/2275	i2.0_HQ_c20305/f1p7/2068	i2.0_HQ_c4592/f1p26/2444	i2.0_HQ_c20206/f1p3/2069	i1.1_HQ_c13842/f1p7/1326	i1.2_HQ_c5016/f2p46/1307
			i1.1_HQ_c1403/f3p17/1964	i1.3_HQ_c14575/f1p0/1666	i2.0_HQ_c7084/f1p10/2641	i2.0_HQ_c17831/f1p62/2337	i1.1_HQ_c1814/f2p7/1621	i1.2_LQ_c14146/f1p0/1389	i2.0_HQ_c10266/f1p7/2597	i2.0_HQ_c20386/f1p0/2620	i2.0_HQ_c4678/f1p8/2527	i2.0_HQ_c2052/f2p10/2181	i1.1_HQ_c1384/f6p28/1937	i1.2_HQ_c5024/f1p39/1484
			i1.1_HQ_c14081/f1p7/1887	i1.3_HQ_c14592/f1p21/2053	i2.0_HQ_c7139/f1p10/2673	i2.0_HQ_c17929/f1p92/2247	i1.1_HQ_c1846/f2p4/1476	i1.2_LQ_c14278/f1p0/1887	i2.0_HQ_c10302/f1p19/2459	i2.0_HQ_c20406/f1p1/2188	i2.0_HQ_c4702/f1p6/2449	i2.0_HQ_c20551/f1p12/2382	i1.1_HQ_c13917/f1p24/1685	i1.2_HQ_c5054/f1p0/1498
			i1.1_HQ_c14144/f1p0/1840	i1.3_HQ_c14606/f1p3/1209	i2.0_HQ_c7208/f1p7/2412	i2.0_HQ_c18072/f1p15/2097	i1.1_HQ_c1847/f2p3/1491	i1.2_LQ_c14819/f1p0/1869	i2.0_HQ_c10424/f1p6/2294	i2.0_HQ_c20550/f1p7/2128	i2.0_HQ_c4718/f1p5/2286	i2.0_HQ_c20605/f1p26/3046	i1.1_HQ_c13972/f1p11/1607	i1.2_HQ_c5067/f2p1/1261
			i1.1_HQ_c14193/f1p0/1984	i1.3_HQ_c14611/f1p6/1818	i2.0_HQ_c724/f8p22/2537	i2.0_HQ_c18127/f1p4/2918	i1.1_HQ_c1850/f2p2/1744	i1.2_LQ_c14861/f1p0/1617	i2.0_HQ_c10432/f1p11/2226	i2.0_HQ_c20551/f1p12/2382	i2.0_HQ_c4817/f1p17/2657	i2.0_HQ_c20662/f1p2/2323	i1.1_HQ_c1403/f3p17/1964	i1.2_HQ_c5089/f1p1/1464
			i1.1_HQ_c14207/f1p23/1967	i1.3_HQ_c14796/f1p6/1423	i2.0_HQ_c730/f16p28/2202	i2.0_HQ_c1852/f4p3/2090	i1.1_HQ_c1858/f2p10/1420	i1.2_LQ_c2579/f1p2/1664	i2.0_HQ_c10442/f1p3/2275	i2.0_HQ_c20681/f1p3/2199	i2.0_HQ_c489/f20p106/2471	i2.0_HQ_c20722/f1p1/2297	i1.1_HQ_c14081/f1p7/1887	i1.2_HQ_c5092/f1p3/1430
			i1.1_HQ_c14259/f1p36/1298	i1.3_HQ_c14936/f1p1/1582	i2.0_HQ_c7408/f1p4/2552	i2.0_HQ_c1860/f2p8/2284	i1.1_HQ_c1867/f2p6/1981	i1.2_LQ_c2858/f2p2/1456	i2.0_HQ_c10558/f1p16/2460	i2.0_HQ_c20918/f1p7/2691	i2.0_HQ_c4951/f1p9/2286	i2.0_HQ_c20755/f1p20/2036	i1.1_HQ_c14114/f1p6/1843	i1.2_HQ_c5104/f1p2/1793
			i1.1_HQ_c14287/f1p5/1921	i1.3_HQ_c14952/f1p11/1986	i2.0_HQ_c7459/f1p82/2536	i2.0_HQ_c18647/f1p38/2142	i1.1_HQ_c1879/f2p5/1487	i1.2_LQ_c2939/f1p0/1989	i2.0_HQ_c10594/f1p5/2294	i2.0_HQ_c20961/f1p7/2319	i2.0_HQ_c4964/f1p1/2059	i2.0_HQ_c20918/f1p7/2691	i1.1_HQ_c14144/f1p0/1840	i1.2_HQ_c5213/f2p2/1535
			i1.1_HQ_c14294/f1p0/1323	i1.3_HQ_c15088/f1p8/1782	i2.0_HQ_c7607/f1p1/2549	i2.0_HQ_c18658/f1p0/2572	i1.1_HQ_c1908/f2p6/1379	i1.2_LQ_c3203/f1p1/1214	i2.0_HQ_c10613/f1p3/2059	i2.0_HQ_c21039/f1p4/2118	i2.0_HQ_c5165/f1p5/2841	i2.0_HQ_c20961/f1p7/2319	i1.1_HQ_c14193/f1p0/1984	i1.2_HQ_c5230/f1p2/1344
			i1.1_HQ_c14359/f1p1/1580	i1.3_HQ_c15173/f6p13/1698	i2.0_HQ_c7672/f1p4/2127	i2.0_HQ_c1883/f3p6/2036	i1.1_HQ_c1932/f4p5/1888	i1.2_LQ_c3467/f1p0/1637	i2.0_HQ_c10684/f1p12/2145	i2.0_HQ_c21057/f1p9/2905	i2.0_HQ_c5171/f1p5/2942	i2.0_HQ_c2167/f2p10/2446	i1.1_HQ_c14207/f1p23/1967	i1.2_HQ_c5304/f1p5/1816
			i1.1_HQ_c1444/f1p5/1597	i1.3_HQ_c15241/f3p14/1455	i2.0_HQ_c7820/f1p80/2019	i2.0_HQ_c1896/f2p13/2427	i1.1_HQ_c1970/f2p8/1617	i1.2_LQ_c4026/f1p77/1559	i2.0_HQ_c10710/f1p0/2409	i2.0_HQ_c2114/f2p13/2776	i2.0_HQ_c5193/f1p24/2757	i2.0_HQ_c21841/f2p53/2175	i1.1_HQ_c14259/f1p36/1298	i1.2_HQ_c5443/f2p6/1864
			i1.1_HQ_c14456/f1p2/1359	i1.3_HQ_c15348/f1p70/1777	i2.0_HQ_c7882/f1p7/2358	i2.0_HQ_c18993/f1p3/2931	i1.1_HQ_c1983/f3p9/1401	i1.2_LQ_c4281/f1p5/1441	i2.0_HQ_c10762/f1p3/2247	i2.0_HQ_c21308/f1p0/2432	i2.0_HQ_c5214/f1p3/2701	i2.0_HQ_c2304/f1p3/2373	i1.1_HQ_c14294/f1p0/1323	i1.2_HQ_c5540/f1p3/1504
			i1.1_HQ_c1449/f4p6/1481	i1.3_HQ_c1698/f3p1/1980	i2.0_HQ_c801/f8p37/2228	i2.0_HQ_c19080/f1p33/2426	i1.1_HQ_c1990/f3p12/1979	i1.2_LQ_c4770/f1p1/1432	i2.0_HQ_c10802/f1p9/2501	i2.0_HQ_c21531/f1p1/2113	i2.0_HQ_c5224/f1p41/2714	i2.0_HQ_c2347/f1p40/2704	i1.1_HQ_c14359/f1p1/1580	i1.2_HQ_c5661/f1p3/1744
			i1.1_HQ_c14546/f1p3/1671	i1.3_HQ_c1716/f4p8/1686	i2.0_HQ_c8175/f3p3/2159	i2.0_HQ_c19148/f1p6/2034	i1.1_HQ_c1996/f2p10/1461	i1.2_LQ_c4849/f1p0/1453	i2.0_HQ_c10852/f1p5/2598	i2.0_HQ_c2162/f2p4/2372	i2.0_HQ_c5330/f1p10/2819	i2.0_HQ_c2407/f1p2/2204	i1.1_HQ_c1449/f4p6/1481	i1.2_HQ_c5813/f1p26/1386
			i1.1_HQ_c14597/f1p5/1345	i1.3_HQ_c1744/f3p8/1819	i2.0_HQ_c8299/f1p7/2242	i2.0_HQ_c19203/f1p9/2125	i1.1_HQ_c2020/f2p9/1937	i1.2_LQ_c4938/f1p1/1892	i2.0_HQ_c10924/f1p21/2677	i2.0_HQ_c21818/f6p21/2321	i2.0_HQ_c5355/f1p4/2796	i2.0_HQ_c2521/f1p4/2479	i1.1_HQ_c14521/f1p4/1544	i1.2_HQ_c5881/f1p4/1976
			i1.1_HQ_c1459/f3p6/1341	i1.3_HQ_c1774/f4p6/1392	i2.0_HQ_c8311/f1p11/2572	i2.0_HQ_c19250/f1p5/2346	i1.1_HQ_c2045/f2p0/1347	i1.2_LQ_c5701/f1p1/1693	i2.0_HQ_c10976/f1p3/2318	i2.0_HQ_c2407/f1p2/2204	i2.0_HQ_c5358/f1p0/2093	i2.0_HQ_c2663/f1p8/2360	i1.1_HQ_c14522/f1p19/1692	i1.2_HQ_c5887/f1p27/1691
			i1.1_HQ_c14602/f1p8/1368	i1.3_HQ_c2102/f2p7/1740	i2.0_HQ_c8545/f1p14/2170	i2.0_HQ_c19554/f1p1/2099	i1.1_HQ_c2057/f2p5/1505	i1.2_LQ_c6241/f1p1/1998	i2.0_HQ_c1123/f4p27/2207	i2.0_HQ_c2452/f1p4/2387	i2.0_HQ_c5364/f1p79/2197	i2.0_HQ_c2873/f1p7/2720	i1.1_HQ_c14546/f1p3/1671	i1.2_HQ_c5925/f2p2/1274
			i1.1_HQ_c14637/f1p11/1582	i1.3_HQ_c2362/f3p5/1869	i2.0_HQ_c8551/f1p0/2241	i2.0_HQ_c19794/f1p5/2435	i1.1_HQ_c2108/f2p16/1363	i1.2_LQ_c6272/f1p21/1993	i2.0_HQ_c11266/f1p23/2205	i2.0_HQ_c2521/f1p4/2479	i2.0_HQ_c5382/f1p6/2322	i2.0_HQ_c3015/f1p1/2792	i1.1_HQ_c1459/f3p6/1341	i1.2_HQ_c6169/f1p15/1850
			i1.1_HQ_c14683/f1p2/1646	i1.3_HQ_c2402/f2p4/1308	i2.0_HQ_c8554/f1p6/2191	i2.0_HQ_c19808/f1p6/2192	i1.1_HQ_c2126/f3p17/1444	i1.2_LQ_c6716/f1p0/1607	i2.0_HQ_c11280/f3p5/2170	i2.0_HQ_c2642/f1p0/2548	i2.0_HQ_c5429/f1p3/2429	i2.0_HQ_c3029/f1p19/2257	i1.1_HQ_c14602/f1p8/1368	i1.2_HQ_c6240/f1p1/2000
			i1.1_HQ_c14684/f1p22/1714	i1.3_HQ_c2472/f2p2/1356	i2.0_HQ_c8611/f1p4/2122	i2.0_HQ_c19920/f1p6/2554	i1.1_HQ_c2157/f2p5/1320	i1.2_LQ_c6999/f1p0/1534	i2.0_HQ_c11293/f1p4/2310	i2.0_HQ_c3029/f1p19/2257	i2.0_HQ_c5450/f1p3/2545	i2.0_HQ_c3087/f1p39/2571	i1.1_HQ_c14637/f1p11/1582	i1.2_HQ_c6254/f1p16/2044
			i1.1_HQ_c14724/f1p10/1340	i1.3_HQ_c2481/f3p3/1642	i2.0_HQ_c8695/f1p5/2066	i2.0_HQ_c19970/f1p16/2552	i1.1_HQ_c2158/f2p1/1732	i1.2_LQ_c7694/f1p2/1384	i2.0_HQ_c1129/f7p25/2693	i2.0_HQ_c3258/f1p3/2327	i2.0_HQ_c5490/f1p19/2394	i2.0_HQ_c3121/f1p10/2691	i1.1_HQ_c14683/f1p2/1646	i1.2_HQ_c6340/f1p1/2004
			i1.1_HQ_c14765/f1p0/1390	i1.3_HQ_c2567/f1p3/1690	i2.0_HQ_c8767/f1p32/2133	i2.0_HQ_c19989/f1p6/2380	i1.1_HQ_c2172/f2p5/1420	i1.2_LQ_c7717/f1p5/1810	i2.0_HQ_c11323/f1p19/2192	i2.0_HQ_c3304/f1p17/2093	i2.0_HQ_c5505/f1p25/2360	i2.0_HQ_c3210/f1p171/2196	i1.1_HQ_c14684/f1p22/1714	i1.2_HQ_c6410/f1p1/1962
			i1.1_HQ_c14771/f1p6/1797	i1.3_HQ_c2809/f1p31/1694	i2.0_HQ_c9035/f1p13/2242	i2.0_HQ_c2015/f1p3/2534	i1.1_HQ_c2179/f2p0/1780	i1.2_LQ_c7719/f1p6/1902	i2.0_HQ_c11518/f1p3/2892	i2.0_HQ_c3312/f1p7/2155	i2.0_HQ_c550/f4p76/2317	i2.0_HQ_c3306/f1p2/2538	i1.1_HQ_c14724/f1p10/1340	i1.2_HQ_c6485/f1p4/1931
			i1.1_HQ_c14845/f1p0/1736	i1.3_HQ_c2848/f1p6/1466	i2.0_HQ_c9190/f1p9/2517	i2.0_HQ_c20206/f1p3/2069	i1.1_HQ_c2209/f5p4/1284	i1.2_LQ_c7792/f1p0/1859	i2.0_HQ_c11638/f1p14/2378	i2.0_HQ_c3447/f1p2/2280	i2.0_HQ_c5531/f1p4/2063	i2.0_HQ_c3312/f1p7/2155	i1.1_HQ_c14765/f1p0/1390	i1.2_HQ_c6586/f1p0/1538
			i1.1_HQ_c14860/f1p43/1779	i1.3_HQ_c3003/f2p7/1984	i2.0_HQ_c9198/f1p2/2152	i2.0_HQ_c20605/f1p26/3046	i1.1_HQ_c2216/f2p3/1674	i1.2_LQ_c7898/f1p0/1199	i2.0_HQ_c11683/f1p2/2516	i2.0_HQ_c3496/f1p7/2128	i2.0_HQ_c5550/f1p394/2212	i2.0_HQ_c3432/f1p5/2215	i1.1_HQ_c14771/f1p6/1797	i1.2_HQ_c6640/f1p3/1971
			i1.1_HQ_c14908/f1p5/1370	i1.3_HQ_c3019/f1p26/1969	i2.0_HQ_c9243/f1p19/2338	i2.0_HQ_c20722/f1p1/2297	i1.1_HQ_c2229/f2p4/1666	i1.2_LQ_c8477/f1p1/1348	i2.0_HQ_c11764/f1p2/2286	i2.0_HQ_c3575/f1p10/2301	i2.0_HQ_c5709/f2p5/2965	i2.0_HQ_c3544/f1p7/2633	i1.1_HQ_c14828/f1p3/1407	i1.2_HQ_c6768/f1p12/1771
			i1.1_HQ_c14920/f1p8/1354	i1.3_HQ_c3088/f1p0/1557	i2.0_HQ_c9307/f1p8/2591	i2.0_HQ_c2073/f2p10/2334	i1.1_HQ_c2232/f2p2/1375	i1.2_LQ_c8635/f1p0/1696	i2.0_HQ_c11913/f1p26/2481	i2.0_HQ_c3716/f1p24/2214	i2.0_HQ_c5792/f1p13/2360	i2.0_HQ_c3575/f1p10/2301	i1.1_HQ_c14845/f1p0/1736	i1.2_HQ_c6803/f1p17/1729
			i1.1_HQ_c14971/f2p6/1788	i1.3_HQ_c3151/f1p32/1780	i2.0_HQ_c9483/f1p2/2159	i2.0_HQ_c20755/f1p20/2036	i1.1_HQ_c2235/f2p2/1624	i1.2_LQ_c8838/f1p0/1616	i2.0_HQ_c11950/f1p13/2340	i2.0_HQ_c3724/f1p6/2265	i2.0_HQ_c5807/f1p0/2978	i2.0_HQ_c3592/f1p4/2608	i1.1_HQ_c14867/f1p4/1789	i1.2_HQ_c6821/f1p1/1378
			i1.1_HQ_c14976/f1p3/1278	i1.3_HQ_c3301/f1p94/1793	i2.0_HQ_c9525/f1p0/2392	i2.0_HQ_c20937/f1p3/2990	i1.1_HQ_c2264/f2p2/1686	i1.2_LQ_c8905/f1p1/1443	i2.0_HQ_c12001/f1p2/2388	i2.0_HQ_c3764/f1p14/2281	i2.0_HQ_c5878/f1p23/2057	i2.0_HQ_c3597/f1p1/2653	i1.1_HQ_c14893/f1p1/1612	i1.2_HQ_c687/f35p40/1425
			i1.1_HQ_c14990/f1p4/1716	i1.3_HQ_c3309/f1p19/1403	i2.0_HQ_c9531/f1p8/2595	i2.0_HQ_c2106/f2p2/2763	i1.1_HQ_c2284/f3p1/1981	i1.2_LQ_c9912/f1p0/1024	i2.0_HQ_c12077/f1p30/2625	i2.0_HQ_c3785/f1p20/2220	i2.0_HQ_c5896/f1p42/2337	i2.0_HQ_c3608/f1p4/2479	i1.1_HQ_c14908/f1p5/1370	i1.2_HQ_c7220/f1p7/1388
			i1.1_HQ_c15048/f1p2/1499	i1.3_HQ_c3399/f1p3/1486	i2.0_HQ_c9564/f1p1/2020	i2.0_HQ_c21116/f1p5/2268	i1.1_HQ_c2290/f2p0/1246	i1.3_HQ_c10102/f1p8/1810	i2.0_HQ_c12125/f1p6/2400	i2.0_HQ_c3796/f1p176/2221	i2.0_HQ_c5925/f1p61/2291	i2.0_HQ_c3635/f1p2/2126	i1.1_HQ_c14918/f1p3/1923	i1.2_HQ_c7482/f1p1/1925
			i1.1_HQ_c15049/f1p3/1488	i1.3_HQ_c3712/f1p7/1870	i2.0_HQ_c9918/f1p3/2094	i2.0_HQ_c21573/f1p307/2474	i1.1_HQ_c2309/f2p9/1517	i1.3_HQ_c10218/f1p1/1723	i2.0_HQ_c12140/f1p18/2367	i2.0_HQ_c3826/f3p4/2299	i2.0_HQ_c5935/f1p1/2470	i2.0_HQ_c3721/f1p15/2288	i1.1_HQ_c14920/f1p8/1354	i1.2_HQ_c7513/f1p2/1257
			i1.1_HQ_c15077/f1p6/2017	i1.3_HQ_c3777/f1p4/1516	i2.0_LQ_c10090/f1p5/2290	i2.0_HQ_c21653/f1p17/2302	i1.1_HQ_c2316/f2p1/1521	i1.3_HQ_c10272/f1p23/1506	i2.0_HQ_c12166/f1p2/2119	i2.0_HQ_c3842/f1p16/1894	i2.0_HQ_c6091/f1p28/2253	i2.0_HQ_c3735/f1p6/2119	i1.1_HQ_c14946/f1p0/1744	i1.2_HQ_c7534/f1p53/1781
			i1.1_HQ_c15082/f1p17/1764	i1.3_HQ_c3833/f3p25/1611	i2.0_LQ_c10182/f1p4/2689	i2.0_HQ_c2167/f2p10/2446	i1.1_HQ_c2408/f2p2/1403	i1.3_HQ_c10300/f1p29/1837	i2.0_HQ_c12356/f1p0/2083	i2.0_HQ_c3903/f1p17/2164	i2.0_HQ_c611/f7p97/2474	i2.0_HQ_c3785/f1p20/2220	i1.1_HQ_c14971/f2p6/1788	i1.2_HQ_c7538/f1p5/1377
			i1.1_HQ_c15095/f1p2/1623	i1.3_HQ_c3994/f1p9/1761	i2.0_LQ_c10427/f1p9/2456	i2.0_HQ_c21802/f2p27/2264	i1.1_HQ_c2434/f3p0/1497	i1.3_HQ_c10310/f1p27/1594	i2.0_HQ_c12478/f1p3/2266	i2.0_HQ_c3912/f1p7/2551	i2.0_HQ_c6219/f1p20/2520	i2.0_HQ_c3796/f1p14/2113	i1.1_HQ_c14976/f1p3/1278	i1.2_HQ_c7551/f1p0/1413
			i1.1_HQ_c15099/f1p2/1495	i1.3_HQ_c4030/f1p2/1367	i2.0_LQ_c10776/f1p0/2664	i2.0_HQ_c2183/f4p2/2229	i1.1_HQ_c2464/f3p12/1691	i1.3_HQ_c10435/f1p0/1942	i2.0_HQ_c1286/f3p21/2579	i2.0_HQ_c3945/f1p56/2581	i2.0_HQ_c6258/f1p5/2064	i2.0_HQ_c3842/f1p16/1894	i1.1_HQ_c14980/f1p1/1253	i1.2_HQ_c7595/f1p14/1449
			i1.1_HQ_c15139/f1p7/1949	i1.3_HQ_c4083/f1p12/1710	i2.0_LQ_c11076/f1p4/2274	i2.0_HQ_c21841/f2p53/2175	i1.1_HQ_c2489/f1p2/1395	i1.3_HQ_c10498/f1p24/1991	i2.0_HQ_c1286/f3p46/2051	i2.0_HQ_c3988/f1p5/2114	i2.0_HQ_c6608/f3p34/2528	i2.0_HQ_c3882/f1p17/2699	i1.1_HQ_c14990/f1p4/1716	i1.2_HQ_c7819/f1p4/1423
			i1.1_HQ_c15140/f1p4/1402	i1.3_HQ_c4253/f1p23/1770	i2.0_LQ_c11974/f1p5/2080	i2.0_HQ_c21890/f27p124/2360	i1.1_HQ_c2530/f1p18/1935	i1.3_HQ_c10550/f1p52/2007	i2.0_HQ_c12957/f2p18/2631	i2.0_HQ_c4066/f1p6/2111	i2.0_HQ_c6627/f1p6/2531	i2.0_HQ_c3903/f1p17/2164	i1.1_HQ_c15048/f1p2/1499	i1.2_HQ_c798/f9p11/1411
			i1.1_HQ_c15146/f1p1/1662	i1.3_HQ_c4297/f1p0/1535	i2.0_LQ_c12280/f1p4/2119	i2.0_HQ_c2304/f1p3/2373	i1.1_HQ_c2578/f2p3/1817	i1.3_HQ_c10678/f1p0/1963	i2.0_HQ_c12968/f2p6/2061	i2.0_HQ_c4078/f1p10/2427	i2.0_HQ_c6894/f1p11/2200	i2.0_HQ_c3912/f1p7/2551	i1.1_HQ_c15049/f1p3/1488	i1.2_HQ_c8076/f1p3/1806
			i1.1_HQ_c15160/f1p5/1517	i1.3_HQ_c4520/f1p19/1715	i2.0_LQ_c12542/f1p0/2382	i2.0_HQ_c2347/f1p40/2704	i1.1_HQ_c2628/f1p5/1256	i1.3_HQ_c10741/f1p3/1978	i2.0_HQ_c12969/f2p21/2051	i2.0_HQ_c4083/f1p2/2326	i2.0_HQ_c6907/f1p2/2271	i2.0_HQ_c4004/f1p29/2320	i1.1_HQ_c15069/f1p4/1499	i1.2_HQ_c8224/f1p5/1448
			i1.1_HQ_c15235/f2p7/1339	i1.3_HQ_c4558/f1p0/1840	i2.0_LQ_c12703/f1p4/2152	i2.0_HQ_c2422/f1p1/2447	i1.1_HQ_c2638/f1p26/1516	i1.3_HQ_c10812/f1p4/1810	i2.0_HQ_c12986/f2p2/2266	i2.0_HQ_c4090/f1p8/2030	i2.0_HQ_c7011/f1p7/2497	i2.0_HQ_c4042/f1p1/2485	i1.1_HQ_c15077/f1p6/2017	i1.2_HQ_c8293/f1p1/1826
			i1.1_HQ_c15278/f1p2/1237	i1.3_HQ_c4726/f1p2/1381	i2.0_LQ_c14315/f1p2/2895	i2.0_HQ_c2526/f1p1/2478	i1.1_HQ_c2679/f1p6/1845	i1.3_HQ_c11039/f1p0/1518	i2.0_HQ_c12988/f2p4/2160	i2.0_HQ_c4116/f1p7/2377	i2.0_HQ_c7084/f1p10/2641	i2.0_HQ_c4066/f1p6/2111	i1.1_HQ_c15095/f1p2/1623	i1.2_HQ_c8312/f1p11/1498
			i1.1_HQ_c15301/f1p5/1314	i1.3_HQ_c501/f5p106/1853	i2.0_LQ_c14743/f1p1/2538	i2.0_HQ_c2628/f1p1/2134	i1.1_HQ_c2699/f1p8/1618	i1.3_HQ_c11115/f1p5/1901	i2.0_HQ_c13072/f2p12/2230	i2.0_HQ_c4209/f1p1/2366	i2.0_HQ_c7139/f1p10/2673	i2.0_HQ_c4078/f1p10/2427	i1.1_HQ_c15099/f1p2/1495	i1.2_HQ_c833/f18p16/1415
			i1.1_HQ_c15364/f4p50/1430	i1.3_HQ_c5036/f1p3/1943	i2.0_LQ_c14758/f1p4/2368	i2.0_HQ_c2663/f1p8/2360	i1.1_HQ_c2781/f1p1/1796	i1.3_HQ_c11136/f1p2/1990	i2.0_HQ_c13115/f2p1/2298	i2.0_HQ_c4221/f1p4/2265	i2.0_HQ_c7208/f1p7/2412	i2.0_HQ_c4083/f1p2/2326	i1.1_HQ_c15139/f1p7/1949	i1.2_HQ_c8342/f1p13/1669
			i1.1_HQ_c15417/f1p9/1909	i1.3_HQ_c5050/f1p1/1888	i2.0_LQ_c14907/f1p3/2226	i2.0_HQ_c2889/f1p3/2711	i1.1_HQ_c2849/f1p2/1304	i1.3_HQ_c11309/f1p3/1614	i2.0_HQ_c13139/f2p8/2850	i2.0_HQ_c4239/f1p6/2109	i2.0_HQ_c724/f8p22/2537	i2.0_HQ_c4090/f1p8/2030	i1.1_HQ_c15140/f1p4/1402	i1.2_HQ_c8468/f2p6/1607
			i1.1_HQ_c1572/f4p0/1822	i1.3_HQ_c5130/f1p7/1669	i2.0_LQ_c15755/f1p5/2168	i2.0_HQ_c2900/f1p4/2366	i1.1_HQ_c2865/f1p6/1523	i1.3_HQ_c1139/f12p43/1904	i2.0_HQ_c13140/f2p1/2700	i2.0_HQ_c483/f22p117/2545	i2.0_HQ_c7269/f1p8/2873	i2.0_HQ_c4117/f1p1/2370	i1.1_HQ_c15146/f1p1/1662	i1.2_HQ_c849/f19p37/1434
			i1.1_HQ_c1575/f3p6/1291	i1.3_HQ_c5182/f1p1/1318	i2.0_LQ_c16212/f1p1/2575	i2.0_HQ_c2919/f1p8/2924	i1.1_HQ_c2950/f1p3/1965	i1.3_HQ_c1142/f6p11/1791	i2.0_HQ_c13209/f2p17/2058	i2.0_HQ_c4898/f1p1/2310	i2.0_HQ_c730/f16p28/2202	i2.0_HQ_c4221/f1p4/2265	i1.1_HQ_c15209/f2p12/1533	i1.2_HQ_c8546/f1p2/1334
			i1.1_HQ_c1581/f3p2/1748	i1.3_HQ_c5373/f1p6/1716	i2.0_LQ_c16437/f1p1/2431	i2.0_HQ_c3015/f1p1/2792	i1.1_HQ_c2966/f1p4/1876	i1.3_HQ_c11892/f2p3/1504	i2.0_HQ_c13263/f2p5/2448	i2.0_HQ_c4987/f1p2/2149	i2.0_HQ_c7408/f1p4/2552	i2.0_HQ_c4657/f1p1/2386	i1.1_HQ_c15235/f2p7/1339	i1.2_HQ_c8573/f1p1/1508
			i1.1_HQ_c1583/f3p25/1295	i1.3_HQ_c5401/f1p6/1868	i2.0_LQ_c18342/f1p2/2620	i2.0_HQ_c3087/f1p39/2571	i1.1_HQ_c2976/f1p1/1905	i1.3_HQ_c11995/f1p0/1599	i2.0_HQ_c13270/f2p10/2374	i2.0_HQ_c5137/f1p13/2202	i2.0_HQ_c7539/f1p56/2025	i2.0_HQ_c483/f22p117/2545	i1.1_HQ_c15278/f1p2/1237	i1.2_HQ_c8602/f2p3/1865
			i1.1_HQ_c1585/f3p22/1330	i1.3_HQ_c5668/f1p19/1859	i2.0_LQ_c18952/f1p4/2099	i2.0_HQ_c3121/f1p10/2691	i1.1_HQ_c3016/f1p6/1454	i1.3_HQ_c12082/f1p2/1679	i2.0_HQ_c13392/f1p7/2288	i2.0_HQ_c5364/f1p14/2015	i2.0_HQ_c7589/f1p5/2537	i2.0_HQ_c4917/f1p20/2328	i1.1_HQ_c15301/f1p5/1314	i1.2_HQ_c8608/f2p18/1776
			i1.1_HQ_c1588/f3p11/1382	i1.3_HQ_c5787/f1p17/1950	i2.0_LQ_c19941/f1p0/2831	i2.0_HQ_c3164/f1p5/2464	i1.1_HQ_c3019/f1p8/1789	i1.3_HQ_c1229/f6p5/1729	i2.0_HQ_c13413/f1p10/2371	i2.0_HQ_c5411/f1p26/2280	i2.0_HQ_c7607/f1p1/2549	i2.0_HQ_c4987/f1p2/2149	i1.1_HQ_c15417/f1p9/1909	i1.2_HQ_c8660/f1p5/1325
			i1.1_HQ_c1590/f8p5/1323	i1.3_HQ_c5842/f1p2/1889	i2.0_LQ_c19948/f1p7/2788	i2.0_HQ_c3411/f1p3/2511	i1.1_HQ_c3022/f1p21/1769	i1.3_HQ_c12302/f1p2/1700	i2.0_HQ_c1348/f3p9/2636	i2.0_HQ_c5490/f1p19/2394	i2.0_HQ_c7708/f1p41/2067	i2.0_HQ_c5068/f1p15/2397	i1.1_HQ_c1572/f4p0/1822	i1.2_HQ_c8699/f1p6/1889
			i1.1_HQ_c1634/f4p1/1392	i1.3_HQ_c5877/f1p0/1208	i2.0_LQ_c20657/f1p5/2465	i2.0_HQ_c3432/f1p5/2215	i1.1_HQ_c3086/f1p3/1322	i1.3_HQ_c12355/f1p6/1739	i2.0_HQ_c13508/f2p9/2317	i2.0_HQ_c5501/f1p4/2070	i2.0_HQ_c7760/f1p4/2108	i2.0_HQ_c5254/f1p18/2246	i1.1_HQ_c1581/f3p2/1748	i1.2_HQ_c869/f14p23/1397
			i1.1_HQ_c1645/f3p1/1474	i1.3_HQ_c5931/f1p2/1864	i2.0_LQ_c21051/f1p0/2587	i2.0_HQ_c3527/f1p1/2335	i1.1_HQ_c3132/f1p7/1440	i1.3_HQ_c12416/f1p37/1563	i2.0_HQ_c13591/f1p12/2158	i2.0_HQ_c5544/f1p4/2992	i2.0_HQ_c7798/f1p21/2041	i2.0_HQ_c5460/f1p3/2544	i1.1_HQ_c1583/f3p25/1295	i1.2_HQ_c8738/f1p2/1532
			i1.1_HQ_c1677/f5p4/1494	i1.3_HQ_c5960/f1p34/1708	i2.0_LQ_c21361/f1p0/2190	i2.0_HQ_c3544/f1p7/2633	i1.1_HQ_c3217/f1p0/1360	i1.3_HQ_c12417/f1p0/1739	i2.0_HQ_c13798/f1p3/2023	i2.0_HQ_c5553/f1p12/2213	i2.0_HQ_c7820/f1p80/2019	i2.0_HQ_c5501/f1p4/2070	i1.1_HQ_c1585/f3p22/1330	i1.2_HQ_c8793/f1p9/1716
			i1.1_HQ_c1683/f3p26/1699	i1.3_HQ_c5995/f1p2/1920	i2.0_LQ_c21469/f1p4/2213	i2.0_HQ_c3592/f1p4/2608	i1.1_HQ_c3225/f1p7/1346	i1.3_HQ_c12434/f1p5/1278	i2.0_HQ_c13875/f1p25/2735	i2.0_HQ_c5565/f1p63/2916	i2.0_HQ_c7858/f1p8/2618	i2.0_HQ_c5553/f1p12/2213	i1.1_HQ_c1588/f3p11/1382	i1.2_HQ_c8818/f1p2/1349
			i1.1_HQ_c1697/f5p7/1511	i1.3_HQ_c6033/f2p4/1530	i2.0_LQ_c21772/f1p2/2946	i2.0_HQ_c3606/f3p4/2458	i1.1_HQ_c3237/f1p16/1289	i1.3_HQ_c12467/f1p1/1744	i2.0_HQ_c1392/f4p18/2537	i2.0_HQ_c5593/f1p0/2876	i2.0_HQ_c7979/f1p7/2271	i2.0_HQ_c5565/f1p63/2916	i1.1_HQ_c1590/f8p5/1323	i1.2_HQ_c8829/f1p8/1846
			i1.1_HQ_c1731/f7p14/1664	i1.3_HQ_c6040/f1p11/1451	i2.0_LQ_c21798/f39p138/2253	i2.0_HQ_c3721/f1p15/2288	i1.1_HQ_c3246/f1p4/1414	i1.3_HQ_c12493/f1p8/1660	i2.0_HQ_c13991/f1p30/2169	i2.0_HQ_c5594/f1p6/2614	i2.0_HQ_c801/f8p37/2228	i2.0_HQ_c5594/f1p6/2614	i1.1_HQ_c1611/f5p6/1492	i1.2_HQ_c884/f12p41/1814
			i1.1_HQ_c1741/f4p7/1410	i1.3_HQ_c6167/f1p17/1899	i2.0_LQ_c2276/f1p2/2619	i2.0_HQ_c3796/f1p14/2113	i1.1_HQ_c3296/f1p3/1982	i1.3_HQ_c1255/f6p7/1661	i2.0_HQ_c1423/f5p10/2062	i2.0_HQ_c5615/f2p6/2982	i2.0_HQ_c8404/f1p34/2949	i2.0_HQ_c5595/f1p25/2451	i1.1_HQ_c1634/f4p1/1392	i1.2_HQ_c8884/f2p9/1383
			i1.1_HQ_c1748/f3p1/1286	i1.3_HQ_c6252/f1p2/1965	i2.0_LQ_c2544/f1p0/2659	i2.0_HQ_c3805/f1p3/2116	i1.1_HQ_c3360/f1p0/1391	i1.3_HQ_c12584/f1p0/1668	i2.0_HQ_c14297/f1p3/2452	i2.0_HQ_c5725/f1p3/2926	i2.0_HQ_c8536/f1p8/2268	i2.0_HQ_c5616/f1p54/2150	i1.1_HQ_c1645/f3p1/1474	i1.2_HQ_c9039/f1p12/1361
			i1.1_HQ_c1770/f4p1/1303	i1.3_HQ_c6278/f1p1/1991	i2.0_LQ_c2545/f1p0/2670	i2.0_HQ_c3882/f1p17/2699	i1.1_HQ_c3396/f2p3/1842	i1.3_HQ_c12835/f1p1/1547	i2.0_HQ_c14346/f1p3/2673	i2.0_HQ_c5835/f1p2/2135	i2.0_HQ_c853/f6p22/2984	i2.0_HQ_c5737/f1p10/2927	i1.1_HQ_c1677/f5p4/1494	i1.2_HQ_c936/f11p36/1357
			i1.1_HQ_c1814/f2p7/1621	i1.3_HQ_c6279/f2p152/1944	i2.0_LQ_c2868/f1p1/2657	i2.0_HQ_c4025/f1p8/2078	i1.1_HQ_c3504/f1p1/1871	i1.3_HQ_c1300/f6p26/1617	i2.0_HQ_c14441/f1p16/2168	i2.0_HQ_c6035/f1p2/2116	i2.0_HQ_c8545/f1p14/2170	i2.0_HQ_c5815/f1p108/2654	i1.1_HQ_c1683/f3p26/1699	i1.2_HQ_c9435/f1p1/1729
			i1.1_HQ_c1846/f2p4/1476	i1.3_HQ_c6377/f1p2/1985	i2.0_LQ_c2938/f1p15/2122	i2.0_HQ_c4042/f1p1/2485	i1.1_HQ_c3526/f1p0/1555	i1.3_HQ_c13125/f1p5/1540	i2.0_HQ_c14485/f1p30/2138	i2.0_HQ_c6213/f1p12/2806	i2.0_HQ_c8554/f1p6/2191	i2.0_HQ_c5827/f1p18/2484	i1.1_HQ_c1697/f5p7/1511	i1.2_HQ_c9510/f2p0/1355
			i1.1_HQ_c1847/f2p3/1491	i1.3_HQ_c6390/f1p2/2000	i2.0_LQ_c3327/f1p21/2183	i2.0_HQ_c4117/f1p1/2370	i1.1_HQ_c3589/f1p5/1686	i1.3_HQ_c13191/f1p1/1175	i2.0_HQ_c14609/f1p5/2205	i2.0_HQ_c6300/f1p4/2771	i2.0_HQ_c8755/f1p20/2739	i2.0_HQ_c5879/f1p75/2897	i1.1_HQ_c1731/f7p14/1664	i1.2_HQ_c9596/f1p1/1486
			i1.1_HQ_c1850/f2p2/1744	i1.3_HQ_c6445/f1p5/1958	i2.0_LQ_c3360/f1p11/2197	i2.0_HQ_c4327/f1p17/2118	i1.1_HQ_c3630/f1p9/1924	i1.3_HQ_c13219/f1p16/1754	i2.0_HQ_c14796/f1p2/2312	i2.0_HQ_c6507/f1p4/2201	i2.0_HQ_c8767/f1p32/2133	i2.0_HQ_c6083/f1p9/2416	i1.1_HQ_c1741/f4p7/1410	i1.2_HQ_c9603/f1p6/1755
			i1.1_HQ_c1858/f2p10/1420	i1.3_HQ_c6694/f1p18/1979	i2.0_LQ_c4729/f1p2/2340	i2.0_HQ_c4395/f1p6/2437	i1.1_HQ_c3675/f1p44/1284	i1.3_HQ_c13222/f1p29/1900	i2.0_HQ_c14853/f1p5/2220	i2.0_HQ_c6623/f1p5/2236	i2.0_HQ_c8840/f1p1/2671	i2.0_HQ_c6300/f1p4/2771	i1.1_HQ_c1748/f3p1/1286	i1.2_HQ_c9653/f1p2/1577
			i1.1_HQ_c1879/f2p5/1487	i1.3_HQ_c6736/f1p9/1567	i2.0_LQ_c4733/f1p1/2459	i2.0_HQ_c4468/f1p4/2128	i1.1_HQ_c3690/f1p8/1493	i1.3_HQ_c13360/f1p6/1303	i2.0_HQ_c14929/f1p3/2336	i2.0_HQ_c6797/f1p13/2142	i2.0_HQ_c9033/f1p1/2319	i2.0_HQ_c6307/f1p5/2019	i1.1_HQ_c1814/f2p7/1621	i1.2_HQ_c9766/f1p4/1236
			i1.1_HQ_c1932/f4p5/1888	i1.3_HQ_c6813/f1p0/1819	i2.0_LQ_c4822/f1p1/2373	i2.0_HQ_c4512/f1p5/2365	i1.1_HQ_c3714/f1p10/1450	i1.3_HQ_c13413/f1p3/1901	i2.0_HQ_c15102/f1p4/2080	i2.0_HQ_c6914/f1p40/2327	i2.0_HQ_c9035/f1p13/2242	i2.0_HQ_c6429/f1p66/2825	i1.1_HQ_c1846/f2p4/1476	i1.2_HQ_c9778/f1p3/1998
			i1.1_HQ_c1970/f2p8/1617	i1.3_HQ_c6834/f1p1/1611	i2.0_LQ_c4921/f1p2/2186	i2.0_HQ_c4657/f1p1/2386	i1.1_HQ_c3716/f1p0/1412	i1.3_HQ_c13466/f1p13/1973	i2.0_HQ_c15125/f1p12/2436	i2.0_HQ_c6990/f1p3/2612	i2.0_HQ_c9085/f2p1/2282	i2.0_HQ_c6510/f1p5/2086	i1.1_HQ_c1847/f2p3/1491	i1.2_HQ_c9839/f1p13/1632
			i1.1_HQ_c1983/f3p9/1401	i1.3_HQ_c6916/f1p3/1901	i2.0_LQ_c5208/f1p0/2257	i2.0_HQ_c4779/f1p6/2078	i1.1_HQ_c3783/f2p12/1966	i1.3_HQ_c13649/f1p5/1476	i2.0_HQ_c15180/f1p18/2068	i2.0_HQ_c7030/f1p40/2622	i2.0_HQ_c9198/f1p2/2152	i2.0_HQ_c6665/f1p2/2262	i1.1_HQ_c1858/f2p10/1420	i1.2_HQ_c9978/f1p59/1728
			i1.1_HQ_c1990/f3p12/1979	i1.3_HQ_c7115/f3p12/1998	i2.0_LQ_c5215/f1p1/2397	i2.0_HQ_c4917/f1p20/2328	i1.1_HQ_c3791/f1p6/1488	i1.3_HQ_c13668/f1p3/1655	i2.0_HQ_c15363/f1p16/2574	i2.0_HQ_c7074/f1p26/2133	i2.0_HQ_c9328/f1p3/2052	i2.0_HQ_c6808/f1p10/2159	i1.1_HQ_c1879/f2p5/1487	i1.2_HQ_c9986/f1p10/1454
			i1.1_HQ_c1996/f2p10/1461	i1.3_HQ_c7131/f1p5/1488	i2.0_LQ_c5290/f1p2/2071	i2.0_HQ_c5254/f1p18/2246	i1.1_HQ_c3838/f1p2/1749	i1.3_HQ_c13670/f1p168/1824	i2.0_HQ_c1548/f2p5/2132	i2.0_HQ_c7458/f1p5/2112	i2.0_HQ_c9467/f1p2/2233	i2.0_HQ_c6876/f1p10/2224	i1.1_HQ_c1932/f4p5/1888	i1.2_LQ_c10440/f1p1/1940
			i1.1_HQ_c2045/f2p0/1347	i1.3_HQ_c7207/f1p1/1908	i2.0_LQ_c5435/f1p4/2717	i2.0_HQ_c547/f33p45/2419	i1.1_HQ_c3843/f1p1/1354	i1.3_HQ_c13692/f1p6/1729	i2.0_HQ_c15516/f1p14/2391	i2.0_HQ_c7462/f1p43/2151	i2.0_HQ_c9474/f1p10/2060	i2.0_HQ_c6914/f1p40/2327	i1.1_HQ_c1938/f2p15/1745	i1.2_LQ_c10468/f1p0/1898
			i1.1_HQ_c2108/f2p16/1363	i1.3_HQ_c7234/f1p6/1781	i2.0_LQ_c5522/f1p94/2080	i2.0_HQ_c5581/f1p2/2683	i1.1_HQ_c3854/f1p0/1987	i1.3_HQ_c13910/f1p4/1986	i2.0_HQ_c15656/f1p19/2516	i2.0_HQ_c7593/f1p6/2749	i2.0_HQ_c9483/f1p2/2159	i2.0_HQ_c7045/f1p3/2509	i1.1_HQ_c1970/f2p8/1617	i1.2_LQ_c10726/f1p0/1886
			i1.1_HQ_c2126/f3p17/1444	i1.3_HQ_c734/f10p29/1409	i2.0_LQ_c5559/f1p7/2743	i2.0_HQ_c5595/f1p25/2451	i1.1_HQ_c3868/f1p21/1709	i1.3_HQ_c14025/f1p39/1936	i2.0_HQ_c15724/f1p14/2245	i2.0_HQ_c7672/f1p4/2127	i2.0_HQ_c9564/f1p1/2020	i2.0_HQ_c7078/f1p4/2335	i1.1_HQ_c1983/f3p9/1401	i1.2_LQ_c10765/f1p1/1651
			i1.1_HQ_c2155/f3p34/1716	i1.3_HQ_c7472/f1p27/1515	i2.0_LQ_c5717/f1p6/2899	i2.0_HQ_c5610/f5p116/2927	i1.1_HQ_c3872/f1p3/1507	i1.3_HQ_c14259/f1p9/1821	i2.0_HQ_c15822/f1p29/2040	i2.0_HQ_c7696/f1p2/2393	i2.0_HQ_c9564/f1p3/2610	i2.0_HQ_c7192/f1p55/2005	i1.1_HQ_c1990/f3p12/1979	i1.2_LQ_c11121/f1p0/1888
			i1.1_HQ_c2157/f2p5/1320	i1.3_HQ_c7514/f1p10/1430	i2.0_LQ_c5782/f1p4/2441	i2.0_HQ_c5616/f1p54/2150	i1.1_HQ_c3919/f2p0/1407	i1.3_HQ_c14271/f1p1/1976	i2.0_HQ_c15896/f1p7/2198	i2.0_HQ_c7737/f2p5/2204	i2.0_HQ_c9583/f1p3/2012	i2.0_HQ_c7294/f1p6/2914	i1.1_HQ_c1996/f2p10/1461	i1.2_LQ_c11363/f1p1/1976
			i1.1_HQ_c2158/f2p1/1732	i1.3_HQ_c7754/f1p3/1768	i2.0_LQ_c6002/f1p4/1921	i2.0_HQ_c5706/f1p26/2887	i1.1_HQ_c3921/f1p8/1343	i1.3_HQ_c14332/f1p2/1791	i2.0_HQ_c16127/f1p2/2175	i2.0_HQ_c7751/f1p2/2314	i2.0_HQ_c966/f5p32/2717	i2.0_HQ_c7440/f1p7/2386	i1.1_HQ_c2045/f2p0/1347	i1.2_LQ_c11394/f1p3/1428
			i1.1_HQ_c2168/f2p1/1965	i1.3_HQ_c7797/f1p0/1372	i2.0_LQ_c6185/f1p311/2281	i2.0_HQ_c5716/f1p8/2951	i1.1_HQ_c4034/f1p1/1314	i1.3_HQ_c1439/f4p29/1853	i2.0_HQ_c1618/f3p7/2080	i2.0_HQ_c7754/f1p8/2594	i2.0_HQ_c9766/f1p5/2279	i2.0_HQ_c7529/f1p8/2102	i1.1_HQ_c2057/f2p5/1505	i1.2_LQ_c12311/f1p1/1619
			i1.1_HQ_c2172/f2p5/1420	i1.3_HQ_c7910/f1p1/1601	i2.0_LQ_c6525/f1p0/2249	i2.0_HQ_c5737/f1p10/2927	i1.1_HQ_c4099/f1p7/1517	i1.3_HQ_c14418/f1p3/1965	i2.0_HQ_c16231/f1p31/2113	i2.0_HQ_c775/f7p21/2591	i2.0_HQ_c9815/f1p4/2438	i2.0_HQ_c7593/f1p6/2749	i1.1_HQ_c2108/f2p16/1363	i1.2_LQ_c12678/f1p0/1642
			i1.1_HQ_c2179/f2p0/1780	i1.3_HQ_c7941/f1p1/1540	i2.0_LQ_c6875/f1p5/2118	i2.0_HQ_c5802/f1p20/2054	i1.1_HQ_c4107/f1p2/1434	i1.3_HQ_c14530/f1p0/1698	i2.0_HQ_c16257/f1p10/2194	i2.0_HQ_c7882/f1p7/2358	i2.0_HQ_c9918/f1p3/2094	i2.0_HQ_c7751/f1p2/2314	i1.1_HQ_c2157/f2p5/1320	i1.2_LQ_c12695/f1p3/1847
			i1.1_HQ_c2209/f5p4/1284	i1.3_HQ_c7973/f3p7/1785	i2.0_LQ_c7256/f1p4/2950	i2.0_HQ_c5815/f1p108/2654	i1.1_HQ_c4141/f1p2/1263	i1.3_HQ_c14538/f1p5/1995	i2.0_HQ_c16281/f1p4/2722	i2.0_HQ_c7999/f1p7/2101	i2.0_HQ_c9971/f1p9/2107	i2.0_HQ_c7754/f1p8/2594	i1.1_HQ_c2158/f2p1/1732	i12_LQ_c126/f1p20/12085
			i1.1_HQ_c2216/f2p3/1674	i1.3_HQ_c7990/f1p2/1214	i2.0_LQ_c7396/f1p18/2225	i2.0_HQ_c5879/f1p75/2897	i1.1_HQ_c4209/f1p2/1858	i1.3_HQ_c14545/f1p2/1457	i2.0_HQ_c16328/f1p12/2295	i2.0_HQ_c8009/f1p5/2066	i2.0_LQ_c10011/f1p1/2320	i2.0_HQ_c775/f7p21/2591	i1.1_HQ_c2168/f2p1/1965	i1.2_LQ_c12931/f1p17/1519
			i1.1_HQ_c2229/f2p4/1666	i1.3_HQ_c7994/f5p23/1748	i2.0_LQ_c7450/f1p6/2053	i2.0_HQ_c6083/f1p9/2416	i1.1_HQ_c4212/f1p5/1800	i1.3_HQ_c14555/f1p14/1894	i2.0_HQ_c1634/f2p7/2557	i2.0_HQ_c8175/f3p3/2159	i2.0_LQ_c10053/f1p7/2448	i2.0_HQ_c7764/f1p8/2038	i1.1_HQ_c2172/f2p5/1420	i1.2_LQ_c12953/f1p11/1873
			i1.1_HQ_c2232/f2p2/1375	i1.3_HQ_c8136/f1p3/1860	i2.0_LQ_c7521/f1p2/2257	i2.0_HQ_c6249/f1p9/2854	i1.1_HQ_c4217/f1p5/1516	i1.3_HQ_c14564/f1p3/2003	i2.0_HQ_c16455/f1p8/2126	i2.0_HQ_c8311/f1p11/2572	i2.0_LQ_c10364/f1p17/2638	i2.0_HQ_c7949/f1p20/2601	i1.1_HQ_c2179/f2p0/1780	i1.2_LQ_c12961/f1p5/1843
			i1.1_HQ_c2235/f2p2/1624	i1.3_HQ_c8139/f1p0/1294	i2.0_LQ_c7589/f1p10/2590	i2.0_HQ_c6279/f1p1/2073	i1.1_HQ_c4264/f1p8/1388	i1.3_HQ_c14575/f1p0/1666	i2.0_HQ_c16633/f1p0/2087	i2.0_HQ_c8392/f1p27/2329	i2.0_LQ_c10427/f1p9/2456	i2.0_HQ_c7984/f1p9/2257	i1.1_HQ_c2209/f5p4/1284	i1.2_LQ_c13171/f1p3/1452
			i1.1_HQ_c2264/f2p2/1686	i1.3_HQ_c821/f18p47/1818	i2.0_LQ_c7624/f1p3/2191	i2.0_HQ_c6307/f1p5/2019	i1.1_HQ_c4331/f1p1/1726	i1.3_HQ_c14606/f1p3/1209	i2.0_HQ_c16658/f1p3/2513	i2.0_HQ_c844/f9p22/2127	i2.0_LQ_c10892/f1p1/2612	i2.0_HQ_c7999/f1p7/2101	i1.1_HQ_c2216/f2p3/1674	i1.2_LQ_c13270/f1p11/1936
			i1.1_HQ_c2284/f3p1/1981	i1.3_HQ_c8228/f1p2/1710	i2.0_LQ_c7700/f1p0/2203	i2.0_HQ_c6416/f1p145/2654	i1.1_HQ_c4402/f1p1/1436	i1.3_HQ_c14611/f1p6/1818	i2.0_HQ_c1670/f3p9/2649	i2.0_HQ_c8487/f1p16/2256	i2.0_LQ_c11080/f1p4/2416	i2.0_HQ_c8009/f1p5/2066	i1.1_HQ_c2232/f2p2/1375	i1.2_LQ_c13375/f1p2/1779
			i1.1_HQ_c2299/f2p14/1774	i1.3_HQ_c849/f16p41/1760	i2.0_LQ_c7967/f1p1/2327	i2.0_HQ_c6510/f1p5/2086	i1.1_HQ_c4430/f1p4/1334	i1.3_HQ_c14719/f1p21/1581	i2.0_HQ_c1681/f2p3/2275	i2.0_HQ_c8522/f1p4/2198	i2.0_LQ_c11301/f1p3/2669	i2.0_HQ_c808/f9p25/2294	i1.1_HQ_c2235/f2p2/1624	i1.2_LQ_c13515/f1p0/1951
			i1.1_HQ_c2309/f2p9/1517	i1.3_HQ_c8631/f2p2/1286	i2.0_LQ_c8060/f1p1/2506	i2.0_HQ_c6557/f1p15/2072	i1.1_HQ_c4444/f1p4/1919	i1.3_HQ_c14796/f1p6/1423	i2.0_HQ_c16851/f1p3/2972	i2.0_HQ_c8545/f1p14/2170	i2.0_LQ_c11641/f1p0/2501	i2.0_HQ_c8110/f1p9/2685	i1.1_HQ_c2264/f2p2/1686	i1.2_LQ_c13673/f1p2/1648
			i1.1_HQ_c2328/f3p9/1797	i1.3_HQ_c868/f17p21/1311	i2.0_LQ_c8246/f1p0/2483	i2.0_HQ_c6665/f1p2/2262	i1.1_HQ_c4471/f1p2/1570	i1.3_HQ_c14936/f1p1/1582	i2.0_HQ_c16950/f1p7/2556	i2.0_HQ_c8611/f1p4/2122	i2.0_LQ_c11702/f1p7/2498	i2.0_HQ_c8216/f1p2/2985	i1.1_HQ_c2284/f3p1/1981	i1.2_LQ_c13802/f1p5/1836
			i1.1_HQ_c2357/f2p17/1703	i1.3_HQ_c8781/f1p1/1889	i2.0_LQ_c8325/f1p1/2639	i2.0_HQ_c6726/f1p8/2324	i1.1_HQ_c4552/f1p23/1932	i1.3_HQ_c15044/f1p2/1402	i2.0_HQ_c16999/f1p17/2337	i2.0_HQ_c8655/f2p27/2277	i2.0_LQ_c11932/f1p2/2576	i2.0_HQ_c8222/f1p9/2970	i1.1_HQ_c2299/f2p14/1774	i1.2_LQ_c14146/f1p0/1389
			i1.1_HQ_c2408/f2p2/1403	i1.3_HQ_c8886/f1p4/1209	i2.0_LQ_c8455/f1p3/2138	i2.0_HQ_c6808/f1p10/2159	i1.1_HQ_c4569/f1p25/1919	i1.3_HQ_c15088/f1p8/1782	i2.0_HQ_c17043/f1p11/2219	i2.0_HQ_c8681/f1p2/2447	i2.0_LQ_c12149/f1p2/2278	i2.0_HQ_c8392/f1p27/2329	i1.1_HQ_c2309/f2p9/1517	i1.2_LQ_c14278/f1p0/1887
			i1.1_HQ_c2434/f3p0/1497	i1.3_HQ_c9166/f1p5/1656	i2.0_LQ_c8470/f1p3/2537	i2.0_HQ_c6813/f1p4/2232	i1.1_HQ_c4574/f1p3/1569	i1.3_HQ_c15173/f6p13/1698	i2.0_HQ_c17264/f1p3/2242	i2.0_HQ_c8780/f1p4/2500	i2.0_LQ_c12209/f1p3/2780	i2.0_HQ_c8414/f1p11/2891	i1.1_HQ_c2357/f2p17/1703	i1.2_LQ_c14819/f1p0/1869
			i1.1_HQ_c2464/f3p12/1691	i1.3_HQ_c9185/f1p21/1290	i2.0_LQ_c8652/f1p12/2400	i2.0_HQ_c6983/f1p1/2310	i1.1_HQ_c4577/f1p15/1521	i1.3_HQ_c15241/f3p14/1455	i2.0_HQ_c17290/f1p3/2130	i2.0_HQ_c8930/f1p7/2108	i2.0_LQ_c12342/f1p0/2432	i2.0_HQ_c844/f9p22/2127	i1.1_HQ_c2408/f2p2/1403	i1.2_LQ_c14861/f1p0/1617
			i1.1_HQ_c2489/f1p2/1395	i1.3_HQ_c9308/f2p0/1285	i2.0_LQ_c8727/f1p3/2507	i2.0_HQ_c7045/f1p3/2509	i1.1_HQ_c4611/f1p8/1667	i1.3_HQ_c15348/f1p70/1777	i2.0_HQ_c17293/f1p2/2384	i2.0_HQ_c8978/f1p4/2385	i2.0_LQ_c12542/f1p0/2382	i2.0_HQ_c8487/f1p16/2256	i1.1_HQ_c2434/f3p0/1497	i1.2_LQ_c2579/f1p2/1664
			i1.1_HQ_c2530/f1p18/1935	i1.3_HQ_c9370/f1p1/1676	i2.0_LQ_c8845/f1p0/2398	i2.0_HQ_c7084/f1p10/2814	i1.1_HQ_c4667/f1p1/1769	i1.3_HQ_c1698/f3p1/1980	i2.0_HQ_c17714/f1p3/2306	i2.0_HQ_c9186/f1p11/2055	i2.0_LQ_c13473/f1p1/2250	i2.0_HQ_c8558/f1p14/2450	i1.1_HQ_c2464/f3p12/1691	i1.2_LQ_c2858/f2p2/1456
			i1.1_HQ_c2578/f2p3/1817	i1.3_HQ_c9632/f1p9/1952	i2.0_LQ_c9067/f1p1/2419	i2.0_HQ_c7294/f1p6/2914	i1.1_HQ_c4692/f1p21/1183	i1.3_HQ_c1716/f4p8/1686	i2.0_HQ_c17729/f1p11/2402	i2.0_HQ_c9190/f1p9/2517	i2.0_LQ_c13601/f1p3/2225	i2.0_HQ_c856/f6p26/2356	i1.1_HQ_c2489/f1p2/1395	i1.2_LQ_c2939/f1p0/1989
			i1.1_HQ_c2612/f2p3/1799	i1.3_HQ_c9792/f1p3/1556	i2.0_LQ_c9203/f1p2/2155	i2.0_HQ_c7406/f1p0/2423	i1.1_HQ_c4752/f1p5/1676	i1.3_HQ_c1744/f3p8/1819	i2.0_HQ_c17929/f1p92/2247	i2.0_HQ_c9270/f1p2/2505	i2.0_LQ_c14190/f1p5/2393	i2.0_HQ_c8655/f2p27/2277	i1.1_HQ_c2530/f1p18/1935	i1.2_LQ_c3122/f1p0/1288
			i1.1_HQ_c2628/f1p5/1256	i1.3_HQ_c9853/f1p9/1648	i2.0_LQ_c9535/f1p7/2204	i2.0_HQ_c7440/f1p7/2386	i1.1_HQ_c4786/f1p5/1316	i1.3_HQ_c1774/f4p6/1392	i2.0_HQ_c17994/f1p13/2406	i2.0_HQ_c9284/f1p5/2171	i2.0_LQ_c15226/f1p1/2132	i2.0_HQ_c8681/f1p2/2447	i1.1_HQ_c2574/f1p2/1632	i1.2_LQ_c3467/f1p0/1637
			i1.1_HQ_c2638/f1p26/1516	i1.3_HQ_c9923/f1p6/1926	i2.0_LQ_c9874/f1p2/2112	i2.0_HQ_c7764/f1p8/2038	i1.1_HQ_c4844/f3p5/1443	i1.3_HQ_c1789/f3p4/1723	i2.0_HQ_c18127/f1p4/2918	i2.0_HQ_c9307/f1p8/2591	i2.0_LQ_c15594/f1p99/2590	i2.0_HQ_c8780/f1p4/2500	i1.1_HQ_c2578/f2p3/1817	i1.2_LQ_c4026/f1p77/1559
			i1.1_HQ_c2679/f1p6/1845	i1.3_LQ_c10646/f1p10/2031	i2.1_HQ_c10132/f1p5/2509	i2.0_HQ_c7802/f1p16/2028	i1.1_HQ_c4867/f1p2/1900	i1.3_HQ_c2102/f2p7/1740	i2.0_HQ_c18420/f1p2/2429	i2.0_HQ_c9531/f1p8/2595	i2.0_LQ_c15608/f1p7/2320	i2.0_HQ_c8826/f1p3/2603	i1.1_HQ_c2612/f2p3/1799	i1.2_LQ_c4281/f1p5/1441
			i1.1_HQ_c2722/f1p12/1664	i1.3_LQ_c10724/f1p6/1968	i2.1_HQ_c10446/f1p22/2718	i2.0_HQ_c7885/f1p2/2155	i1.1_HQ_c4964/f1p1/1725	i1.3_HQ_c2318/f3p9/1838	i2.0_HQ_c18510/f1p7/2413	i2.0_HQ_c967/f5p23/2368	i2.0_LQ_c16102/f1p5/2374	i2.0_HQ_c8845/f1p9/2635	i1.1_HQ_c2628/f1p5/1256	i1.2_LQ_c4645/f1p0/1637
			i1.1_HQ_c2762/f1p3/1465	i1.3_LQ_c10786/f1p1/1566	i2.1_HQ_c10752/f1p3/2510	i2.0_HQ_c7916/f1p3/2299	i1.1_HQ_c5036/f1p2/1387	i1.3_HQ_c2362/f3p5/1869	i2.0_HQ_c18658/f1p0/2572	i2.0_HQ_c9789/f1p16/2230	i2.0_LQ_c1616/f1p1/2360	i2.0_HQ_c8930/f1p7/2108	i1.1_HQ_c2638/f1p26/1516	i1.2_LQ_c4770/f1p1/1432
			i1.1_HQ_c2800/f1p2/1618	i1.3_LQ_c10842/f1p0/1302	i2.1_HQ_c11049/f1p4/2363	i2.0_HQ_c7949/f1p20/2601	i1.1_HQ_c5105/f1p18/1808	i1.3_HQ_c2402/f2p4/1308	i2.0_HQ_c18669/f1p5/2218	i2.0_LQ_c10105/f1p80/2916	i2.0_LQ_c16212/f1p1/2575	i2.0_HQ_c9035/f1p117/2282	i1.1_HQ_c2679/f1p6/1845	i1.2_LQ_c4849/f1p0/1453
			i1.1_HQ_c2966/f1p4/1876	i1.3_LQ_c11211/f1p0/1123	i2.1_HQ_c11280/f1p5/2633	i2.0_HQ_c7984/f1p9/2257	i1.1_HQ_c5117/f1p9/1713	i1.3_HQ_c2481/f3p3/1642	i2.0_HQ_c18741/f1p7/2063	i2.0_LQ_c10185/f1p4/2332	i2.0_LQ_c16302/f1p1/2578	i2.0_HQ_c9169/f1p7/1986	i1.1_HQ_c2682/f1p7/1790	i1.2_LQ_c4938/f1p1/1892
			i1.1_HQ_c2976/f1p1/1905	i1.3_LQ_c11382/f1p6/1860	i2.1_HQ_c11384/f1p11/2341	i2.0_HQ_c8040/f2p4/2379	i1.1_HQ_c5217/f1p4/1638	i1.3_HQ_c2848/f1p6/1466	i2.0_HQ_c18800/f1p7/2927	i2.0_LQ_c10379/f1p1/2073	i2.0_LQ_c16437/f1p1/2431	i2.0_HQ_c9306/f1p18/2173	i1.1_HQ_c2743/f1p26/1738	i1.2_LQ_c5157/f1p4/1916
			i1.1_HQ_c3016/f1p6/1454	i1.3_LQ_c12175/f1p5/1422	i2.1_HQ_c11789/f1p7/2008	i2.0_HQ_c808/f9p25/2294	i1.1_HQ_c5397/f1p3/1434	i1.3_HQ_c3003/f2p7/1984	i2.0_HQ_c1883/f3p6/2036	i2.0_LQ_c10776/f1p0/2664	i2.0_LQ_c16667/f1p0/2959	i2.0_HQ_c944/f5p12/2144	i1.1_HQ_c2781/f1p1/1796	i1.2_LQ_c5701/f1p1/1693
			i1.1_HQ_c3022/f1p21/1769	i1.3_LQ_c12403/f1p4/1516	i2.1_HQ_c11857/f1p4/2030	i2.0_HQ_c8110/f1p9/2685	i1.1_HQ_c5405/f2p10/1318	i1.3_HQ_c3151/f1p32/1780	i2.0_HQ_c1886/f5p21/2970	i2.0_LQ_c10790/f1p2/2093	i2.0_LQ_c17889/f1p0/2364	i2.0_HQ_c9490/f1p11/2346	i1.1_HQ_c2849/f1p2/1304	i1.2_LQ_c6241/f1p1/1998
			i1.1_HQ_c3086/f1p3/1322	i1.3_LQ_c12617/f1p0/1211	i2.1_HQ_c11893/f1p9/2363	i2.0_HQ_c8250/f1p0/2934	i1.1_HQ_c5432/f1p1/1247	i1.3_HQ_c3291/f1p6/1509	i2.0_HQ_c18962/f1p11/2132	i2.0_LQ_c10918/f1p1/2147	i2.0_LQ_c18570/f1p1/2572	i2.0_HQ_c967/f5p23/2368	i1.1_HQ_c2865/f1p6/1523	i1.2_LQ_c6272/f1p21/1993
			i1.1_HQ_c3132/f1p7/1440	i1.3_LQ_c12780/f1p0/1248	i2.1_HQ_c12084/f1p5/2110	i2.0_HQ_c825/f15p60/2140	i1.1_HQ_c5437/f1p3/1665	i1.3_HQ_c3301/f1p94/1793	i2.0_HQ_c1896/f2p13/2427	i2.0_LQ_c11076/f1p4/2274	i2.0_LQ_c18952/f1p4/2099	i2.0_HQ_c9778/f1p3/2785	i1.1_HQ_c2976/f1p1/1905	i1.2_LQ_c6349/f1p0/1981
			i1.1_HQ_c3192/f1p1/1392	i1.3_LQ_c13206/f1p27/1802	i2.1_HQ_c12242/f1p27/2176	i2.0_HQ_c8414/f1p11/2891	i1.1_HQ_c5451/f1p2/1414	i1.3_HQ_c3309/f1p19/1403	i2.0_HQ_c1900/f2p13/2261	i2.0_LQ_c11379/f1p2/2140	i2.0_LQ_c19146/f1p0/2174	i2.0_HQ_c9789/f1p16/2230	i1.1_HQ_c3016/f1p6/1454	i1.2_LQ_c6716/f1p0/1607
			i1.1_HQ_c3217/f1p0/1360	i1.3_LQ_c13542/f1p1/1965	i2.1_HQ_c1484/f2p24/2308	i2.0_HQ_c8420/f1p5/2687	i1.1_HQ_c5470/f1p5/1298	i1.3_HQ_c3399/f1p3/1486	i2.0_HQ_c19080/f1p33/2426	i2.0_LQ_c11745/f1p3/2842	i2.0_LQ_c19463/f1p0/2086	i2.0_HQ_c9800/f1p4/2196	i1.1_HQ_c3086/f1p3/1322	i1.2_LQ_c6759/f1p1/1664
			i1.1_HQ_c3225/f1p7/1346	i1.3_LQ_c14188/f1p2/1391	i2.1_HQ_c1579/f2p4/2454	i2.0_HQ_c8483/f1p25/2428	i1.1_HQ_c5506/f1p4/1856	i1.3_HQ_c3669/f1p2/1322	i2.0_HQ_c19082/f1p21/2146	i2.0_LQ_c11791/f1p1/2322	i2.0_LQ_c19948/f1p7/2788	i2.0_HQ_c9809/f1p11/2237	i1.1_HQ_c3132/f1p7/1440	i1.2_LQ_c7719/f1p6/1902
			i1.1_HQ_c3237/f1p16/1289	i1.3_LQ_c14409/f1p0/1543	i2.1_HQ_c1584/f2p21/2392	i2.0_HQ_c8558/f1p14/2450	i1.1_HQ_c5533/f1p4/1497	i1.3_HQ_c3712/f1p7/1870	i2.0_HQ_c19203/f1p9/2125	i2.0_LQ_c11974/f1p5/2080	i2.0_LQ_c20108/f1p8/2437	i2.0_HQ_c9854/f1p1/2079	i1.1_HQ_c3149/f1p6/1734	i1.2_LQ_c7792/f1p0/1859
			i1.1_HQ_c3360/f1p0/1391	i1.3_LQ_c14493/f1p0/1500	i2.1_HQ_c1641/f2p11/2230	i2.0_HQ_c8802/f1p2/2203	i1.1_HQ_c5551/f1p19/1468	i1.3_HQ_c3777/f1p4/1516	i2.0_HQ_c19250/f1p5/2346	i2.0_LQ_c12280/f1p4/2119	i2.0_LQ_c20316/f1p6/2259	i2.0_LQ_c10074/f1p11/2525	i1.1_HQ_c3180/f1p6/1566	i1.2_LQ_c7898/f1p0/1199
			i1.1_HQ_c3396/f2p3/1842	i1.3_LQ_c14551/f1p26/1652	i2.1_HQ_c1894/f2p4/2206	i2.0_HQ_c8826/f1p3/2603	i1.1_HQ_c5603/f1p4/1715	i1.3_HQ_c3833/f3p25/1611	i2.0_HQ_c1936/f2p3/2070	i2.0_LQ_c14315/f1p2/2895	i2.0_LQ_c20530/f1p1/2168	i2.0_LQ_c10105/f1p80/2916	i1.1_HQ_c3192/f1p1/1392	i1.2_LQ_c7918/f1p8/1593
			i1.1_HQ_c3504/f1p1/1871	i1.3_LQ_c14590/f1p3/1728	i2.1_HQ_c2736/f1p5/2515	i2.0_HQ_c8845/f1p9/2635	i1.1_HQ_c5617/f1p7/1775	i1.3_HQ_c3994/f1p9/1761	i2.0_HQ_c19808/f1p6/2192	i2.0_LQ_c14452/f1p8/2530	i2.0_LQ_c21469/f1p4/2213	i2.0_LQ_c10185/f1p4/2332	i1.1_HQ_c3217/f1p0/1360	i1.2_LQ_c8279/f1p1/1563
			i1.1_HQ_c3526/f1p0/1555	i1.3_LQ_c14636/f1p0/1763	i2.1_HQ_c2785/f1p7/2375	i2.0_HQ_c9020/f1p7/2729	i1.1_HQ_c5627/f1p5/1569	i1.3_HQ_c4030/f1p2/1367	i2.0_HQ_c19831/f1p20/2279	i2.0_LQ_c14517/f1p10/2702	i2.0_LQ_c2276/f1p2/2619	i2.0_LQ_c10577/f1p7/2420	i1.1_HQ_c3225/f1p7/1346	i1.2_LQ_c8477/f1p1/1348
			i1.1_HQ_c3589/f1p5/1686	i1.3_LQ_c14783/f1p22/1849	i2.1_HQ_c3223/f1p8/2044	i2.0_HQ_c9028/f1p1/2493	i1.1_HQ_c5638/f1p3/1288	i1.3_HQ_c4083/f1p12/1710	i2.0_HQ_c20373/f1p2/2295	i2.0_LQ_c14743/f1p1/2538	i2.0_LQ_c2544/f1p0/2659	i2.0_LQ_c10790/f1p2/2093	i1.1_HQ_c3237/f1p16/1289	i1.2_LQ_c8635/f1p0/1696
			i1.1_HQ_c3675/f1p44/1284	i1.3_LQ_c14800/f1p5/1675	i2.1_HQ_c3363/f1p10/2318	i2.0_HQ_c9035/f1p117/2282	i1.1_HQ_c5689/f1p177/2110	i1.3_HQ_c4253/f1p23/1770	i2.0_HQ_c20596/f1p15/2154	i2.0_LQ_c14758/f1p4/2368	i2.0_LQ_c2781/f1p17/2280	i2.0_LQ_c11379/f1p2/2140	i1.1_HQ_c3246/f1p4/1414	i1.2_LQ_c8838/f1p0/1616
			i1.1_HQ_c3690/f1p8/1493	i1.3_LQ_c14802/f1p0/1329	i2.1_HQ_c3536/f1p1/2418	i2.0_HQ_c9132/f2p6/2122	i1.1_HQ_c5717/f1p70/1648	i1.3_HQ_c4297/f1p0/1535	i2.0_HQ_c20644/f1p5/2141	i2.0_LQ_c14907/f1p3/2226	i2.0_LQ_c2786/f1p2/2027	i2.0_LQ_c11745/f1p3/2842	i1.1_HQ_c3247/f2p6/1364	i1.2_LQ_c8905/f1p1/1443
			i1.1_HQ_c3714/f1p10/1450	i1.3_LQ_c15483/f1p2/1750	i2.1_HQ_c3559/f1p30/2555	i2.0_HQ_c9169/f1p7/1986	i1.1_HQ_c5795/f1p3/1809	i1.3_HQ_c4520/f1p19/1715	i2.0_HQ_c2073/f2p10/2334	i2.0_LQ_c15161/f1p1/2326	i2.0_LQ_c2989/f1p3/2807	i2.0_LQ_c11791/f1p1/2322	i1.1_HQ_c3296/f1p3/1982	i1.2_LQ_c9410/f1p0/1599
			i1.1_HQ_c3716/f1p0/1412	i1.3_LQ_c3649/f1p4/1450	i2.1_HQ_c3886/f1p9/2020	i2.0_HQ_c9276/f1p4/2647	i1.1_HQ_c588/f10p13/1417	i1.3_HQ_c4558/f1p0/1840	i2.0_HQ_c20801/f1p18/2582	i2.0_LQ_c15269/f1p2/2517	i2.0_LQ_c3100/f1p11/2571	i2.0_LQ_c14021/f1p1/2920	i1.1_HQ_c3348/f1p16/1308	i1.2_LQ_c9912/f1p0/1024
			i1.1_HQ_c3783/f2p12/1966	i1.3_LQ_c3786/f1p0/1325	i2.1_HQ_c4002/f1p0/2073	i2.0_HQ_c9306/f1p18/2173	i1.1_HQ_c5895/f1p2/1364	i1.3_HQ_c4726/f1p2/1381	i2.0_HQ_c20996/f1p2/2014	i2.0_LQ_c15607/f1p0/2192	i2.0_LQ_c3252/f1p3/2057	i2.0_LQ_c14257/f1p13/2901	i1.1_HQ_c3360/f1p0/1391	i1.3_HQ_c10102/f1p8/1810
			i1.1_HQ_c3838/f1p2/1749	i1.3_LQ_c4173/f1p2/1293	i2.1_HQ_c4153/f1p12/2107	i2.0_HQ_c9327/f1p12/2633	i1.1_HQ_c5941/f1p20/1651	i1.3_HQ_c501/f5p106/1853	i2.0_HQ_c21048/f1p14/2248	i2.0_LQ_c15755/f1p5/2168	i2.0_LQ_c3350/f1p3/2007	i2.0_LQ_c14452/f1p8/2530	i1.1_HQ_c3373/f2p7/1431	i1.3_HQ_c10147/f1p0/1492
			i1.1_HQ_c3843/f1p1/1354	i1.3_LQ_c4283/f1p0/1402	i2.1_HQ_c4227/f1p2/2090	i2.0_HQ_c9330/f1p3/2601	i1.1_HQ_c6012/f1p6/1567	i1.3_HQ_c5050/f1p1/1888	i2.0_HQ_c2106/f2p2/2763	i2.0_LQ_c16350/f1p1/2734	i2.0_LQ_c3360/f1p11/2197	i2.0_LQ_c14517/f1p10/2702	i1.1_HQ_c3396/f2p3/1842	i1.3_HQ_c10218/f1p1/1723
			i1.1_HQ_c3854/f1p0/1987	i1.3_LQ_c4595/f1p0/1255	i2.1_HQ_c4621/f1p18/2151	i2.0_HQ_c9373/f1p41/2347	i1.1_HQ_c6031/f1p19/1562	i1.3_HQ_c5130/f1p7/1669	i2.0_HQ_c21116/f1p5/2268	i2.0_LQ_c17465/f1p11/2391	i2.0_LQ_c3633/f1p5/1992	i2.0_LQ_c15161/f1p1/2326	i1.1_HQ_c3410/f1p9/1783	i1.3_HQ_c10272/f1p23/1506
			i1.1_HQ_c3868/f1p21/1709	i1.3_LQ_c4692/f1p0/1324	i2.1_HQ_c4746/f1p7/2545	i2.0_HQ_c9396/f1p8/2088	i1.1_HQ_c6042/f1p10/1987	i1.3_HQ_c5182/f1p1/1318	i2.0_HQ_c21142/f1p0/2012	i2.0_LQ_c17628/f1p9/2148	i2.0_LQ_c3634/f1p2/2751	i2.0_LQ_c15238/f1p0/2697	i1.1_HQ_c3504/f1p1/1871	i1.3_HQ_c10300/f1p29/1837
			i1.1_HQ_c3872/f1p3/1507	i1.3_LQ_c5330/f1p0/1697	i2.1_HQ_c5008/f1p14/2064	i2.0_HQ_c9469/f1p2/2651	i1.1_HQ_c6132/f1p4/1665	i1.3_HQ_c5314/f1p17/1923	i2.0_HQ_c21485/f1p1/2110	i2.0_LQ_c18153/f1p2/2036	i2.0_LQ_c3707/f1p4/2374	i2.0_LQ_c15391/f1p11/2121	i1.1_HQ_c3526/f1p0/1555	i1.3_HQ_c10310/f1p27/1594
			i1.1_HQ_c3879/f1p0/1752	i1.3_LQ_c6294/f1p1/2053	i2.1_HQ_c5163/f1p10/2134	i2.0_HQ_c9490/f1p11/2346	i1.1_HQ_c6180/f1p8/1959	i1.3_HQ_c5351/f1p1/1577	i2.0_HQ_c21573/f1p307/2474	i2.0_LQ_c18954/f1p3/2509	i2.0_LQ_c3853/f1p0/2218	i2.0_LQ_c16130/f1p0/2087	i1.1_HQ_c3555/f1p3/1372	i1.3_HQ_c10327/f1p74/1891
			i1.1_HQ_c3919/f2p0/1407	i1.3_LQ_c6856/f1p12/1477	i2.1_HQ_c5401/f1p4/2299	i2.0_HQ_c9493/f1p11/2160	i1.1_HQ_c6242/f1p3/1956	i1.3_HQ_c5401/f1p6/1868	i2.0_HQ_c21752/f7p47/2260	i2.0_LQ_c19813/f1p3/2076	i2.0_LQ_c4298/f1p0/2554	i2.0_LQ_c16205/f1p5/2082	i1.1_HQ_c3630/f1p9/1924	i1.3_HQ_c10435/f1p0/1942
			i1.1_HQ_c3921/f1p8/1343	i1.3_LQ_c6913/f1p26/1744	i2.1_HQ_c5474/f1p2/2325	i2.0_HQ_c9778/f1p3/2785	i1.1_HQ_c6486/f1p6/1924	i1.3_HQ_c5668/f1p19/1859	i2.0_HQ_c21802/f2p27/2264	i2.0_LQ_c20572/f1p4/2195	i2.0_LQ_c4352/f1p4/2046	i2.0_LQ_c16350/f1p1/2734	i1.1_HQ_c3675/f1p44/1284	i1.3_HQ_c10498/f1p24/1991
			i1.1_HQ_c4034/f1p1/1314	i1.3_LQ_c7108/f1p0/1913	i2.1_HQ_c5728/f1p8/2246	i2.0_HQ_c9780/f1p2/2480	i1.1_HQ_c6586/f1p3/1523	i1.3_HQ_c5842/f1p2/1889	i2.0_HQ_c21890/f27p124/2360	i2.0_LQ_c20657/f1p5/2465	i2.0_LQ_c4648/f1p1/2805	i2.0_LQ_c17245/f1p8/2500	i1.1_HQ_c3690/f1p8/1493	i1.3_HQ_c10550/f1p52/2007
			i1.1_HQ_c4073/f1p6/1762	i1.3_LQ_c7376/f1p0/1515	i2.1_HQ_c5778/f1p29/2125	i2.0_HQ_c9792/f1p7/2705	i1.1_HQ_c6620/f1p8/1984	i1.3_HQ_c5877/f1p0/1208	i2.0_HQ_c2304/f1p3/2373	i2.0_LQ_c21051/f1p0/2587	i2.0_LQ_c4866/f1p1/2387	i2.0_LQ_c17465/f1p11/2391	i1.1_HQ_c3716/f1p0/1412	i1.3_HQ_c10670/f1p3/1982
			i1.1_HQ_c4092/f1p3/1899	i1.3_LQ_c7591/f1p0/1337	i2.1_HQ_c5862/f1p8/2161	i2.0_HQ_c9809/f1p11/2237	i1.1_HQ_c6630/f1p44/1952	i1.3_HQ_c5931/f1p2/1864	i2.0_HQ_c2420/f1p0/2438	i2.0_LQ_c21361/f1p0/2190	i2.0_LQ_c5215/f1p1/2397	i2.0_LQ_c17628/f1p9/2148	i1.1_HQ_c3783/f2p12/1966	i1.3_HQ_c10678/f1p0/1963
			i1.1_HQ_c4099/f1p7/1517	i1.3_LQ_c7615/f1p1/1453	i2.1_HQ_c5910/f1p7/2027	i2.0_LQ_c10074/f1p11/2525	i1.1_HQ_c6659/f1p2/1666	i1.3_HQ_c5960/f1p34/1708	i2.0_HQ_c2422/f1p1/2447	i2.0_LQ_c2868/f1p1/2657	i2.0_LQ_c5356/f1p1/2795	i2.0_LQ_c17681/f1p3/2027	i1.1_HQ_c3786/f1p0/1579	i1.3_HQ_c10743/f1p1/1997
			i1.1_HQ_c4107/f1p2/1434	i1.3_LQ_c7757/f1p0/1341	i2.1_HQ_c5950/f1p4/2352	i2.0_LQ_c10729/f1p3/2093	i1.1_HQ_c6700/f1p3/1834	i1.3_HQ_c5995/f1p2/1920	i2.0_HQ_c2526/f1p1/2478	i2.0_LQ_c2978/f1p7/2286	i2.0_LQ_c5435/f1p4/2717	i2.0_LQ_c17693/f1p4/2673	i1.1_HQ_c3838/f1p2/1749	i1.3_HQ_c10812/f1p4/1810
			i1.1_HQ_c4141/f1p2/1263	i1.3_LQ_c8172/f1p34/1423	i2.1_HQ_c599/f11p20/2484	i2.0_LQ_c11253/f1p1/2295	i1.1_HQ_c6742/f1p1/1281	i1.3_HQ_c6076/f1p2/1803	i2.0_HQ_c2628/f1p1/2134	i2.0_LQ_c3053/f1p3/2911	i2.0_LQ_c5918/f1p6/2248	i2.0_LQ_c17862/f1p4/2037	i1.1_HQ_c3843/f1p1/1354	i1.3_HQ_c1093/f7p12/1336
			i1.1_HQ_c4183/f1p13/1850	i1.3_LQ_c8294/f1p0/1578	i2.1_HQ_c6193/f1p45/2456	i2.0_LQ_c11352/f1p1/2462	i1.1_HQ_c6767/f1p16/1512	i1.3_HQ_c6167/f1p17/1899	i2.0_HQ_c2663/f1p8/2360	i2.0_LQ_c3161/f1p0/2047	i2.0_LQ_c6147/f1p7/2397	i2.0_LQ_c18128/f1p2/2339	i1.1_HQ_c3854/f1p0/1987	i1.3_HQ_c11039/f1p0/1518
			i1.1_HQ_c4209/f1p2/1858	i1.3_LQ_c8636/f1p1/1754	i2.1_HQ_c6265/f1p9/2639	i2.0_LQ_c11527/f1p11/2115	i1.1_HQ_c6770/f1p1/1373	i1.3_HQ_c6170/f1p11/1851	i2.0_HQ_c2696/f1p6/2425	i2.0_LQ_c3317/f1p0/2359	i2.0_LQ_c6495/f1p5/2471	i2.0_LQ_c18134/f1p2/2039	i1.1_HQ_c3868/f1p21/1709	i1.3_HQ_c1105/f8p4/1496
			i1.1_HQ_c4212/f1p5/1800	i1.3_LQ_c8747/f1p14/1711	i2.1_HQ_c6458/f1p41/2968	i2.0_LQ_c11958/f1p4/2583	i1.1_HQ_c6803/f1p0/1919	i1.3_HQ_c6252/f1p2/1965	i2.0_HQ_c2854/f1p6/2323	i2.0_LQ_c3327/f1p21/2183	i2.0_LQ_c7018/f1p1/2077	i2.0_LQ_c18823/f1p3/2608	i1.1_HQ_c3872/f1p3/1507	i1.3_HQ_c11115/f1p5/1901
			i1.1_HQ_c4217/f1p5/1516	i1.3_LQ_c8900/f1p5/1238	i2.1_HQ_c6467/f1p7/2941	i2.0_LQ_c12209/f1p3/2780	i1.1_HQ_c6840/f3p8/1534	i1.3_HQ_c6278/f1p1/1991	i2.0_HQ_c2889/f1p3/2711	i2.0_LQ_c4108/f1p183/2077	i2.0_LQ_c7179/f1p4/2140	i2.0_LQ_c18954/f1p3/2509	i1.1_HQ_c3913/f1p8/1290	i1.3_HQ_c11136/f1p2/1990
			i1.1_HQ_c4264/f1p8/1388	i1.3_LQ_c9209/f1p0/1443	i2.1_HQ_c6648/f1p7/2377	i2.0_LQ_c12242/f1p0/2376	i1.1_HQ_c6850/f1p48/1761	i1.3_HQ_c6377/f1p2/1985	i2.0_HQ_c2900/f1p4/2366	i2.0_LQ_c4138/f1p4/2161	i2.0_LQ_c7375/f1p1/2175	i2.0_LQ_c19057/f1p1/2631	i1.1_HQ_c3919/f2p0/1407	i1.3_HQ_c11267/f1p38/1833
			i1.1_HQ_c4331/f1p1/1726	i1.3_LQ_c9386/f1p0/1250	i2.1_HQ_c6769/f1p7/2614	i2.0_LQ_c14021/f1p1/2920	i1.1_HQ_c7001/f1p4/1354	i1.3_HQ_c6390/f1p2/2000	i2.0_HQ_c2919/f1p8/2924	i2.0_LQ_c4733/f1p1/2459	i2.0_LQ_c7396/f1p18/2225	i2.0_LQ_c19813/f1p3/2076	i1.1_HQ_c3921/f1p8/1343	i1.3_HQ_c11275/f1p2/1456
			i1.1_HQ_c4344/f1p1/1258	i1.3_LQ_c9479/f1p0/1569	i2.1_HQ_c6774/f1p26/2470	i2.0_LQ_c14257/f1p13/2901	i1.1_HQ_c7005/f1p2/1293	i1.3_HQ_c6445/f1p5/1958	i2.0_HQ_c3164/f1p5/2464	i2.0_LQ_c4822/f1p1/2373	i2.0_LQ_c7450/f1p6/2053	i2.0_LQ_c19943/f1p1/2223	i1.1_HQ_c4034/f1p1/1314	i1.3_HQ_c11277/f1p1/1386
			i1.1_HQ_c4380/f1p32/1438	i1.3_LQ_c9750/f1p5/1615	i2.1_HQ_c6891/f1p34/2441	i2.0_LQ_c14423/f1p2/2262	i1.1_HQ_c7010/f1p33/1631	i1.3_HQ_c6615/f1p33/1229	i2.0_HQ_c3297/f1p42/2019	i2.0_LQ_c4921/f1p2/2186	i2.0_LQ_c7521/f1p2/2257	i2.0_LQ_c20535/f1p7/2438	i1.1_HQ_c4099/f1p7/1517	i1.3_HQ_c11309/f1p3/1614
			i1.1_HQ_c4385/f1p25/1649	i1.3_LQ_c9783/f1p3/1252	i2.1_HQ_c695/f7p20/2354	i2.0_LQ_c15021/f1p0/2236	i1.1_HQ_c7088/f1p8/1761	i1.3_HQ_c6694/f1p18/1979	i2.0_HQ_c3387/f1p2/2702	i2.0_LQ_c5208/f1p0/2257	i2.0_LQ_c7589/f1p10/2590	i2.0_LQ_c20572/f1p4/2195	i1.1_HQ_c4107/f1p2/1434	i1.3_HQ_c1142/f6p11/1791
			i1.1_HQ_c4402/f1p1/1436	i1.3_LQ_c9841/f1p1/1421	i2.1_HQ_c7028/f1p5/2051	i2.0_LQ_c15238/f1p0/2697	i1.1_HQ_c7129/f5p57/1311	i1.3_HQ_c6736/f1p9/1567	i2.0_HQ_c3389/f1p14/2762	i2.0_LQ_c5303/f1p4/2510	i2.0_LQ_c7603/f1p1/2013	i2.0_LQ_c20620/f1p4/2093	i1.1_HQ_c4141/f1p2/1263	i1.3_HQ_c11892/f2p3/1504
			i1.1_HQ_c4430/f1p4/1334	i1.3_LQ_c9911/f1p1/1713	i2.1_HQ_c7178/f1p2/2399	i2.0_LQ_c15312/f1p3/3001	i1.1_HQ_c7163/f1p0/1972	i1.3_HQ_c6834/f1p1/1611	i2.0_HQ_c3580/f1p20/2585	i2.0_LQ_c5448/f1p7/2713	i2.0_LQ_c7624/f1p3/2191	i2.0_LQ_c20686/f1p1/2124	i1.1_HQ_c4183/f1p13/1850	i1.3_HQ_c11995/f1p0/1599
			i1.1_HQ_c4437/f1p7/1853	i1.3_LQ_c9967/f1p0/1352	i2.1_HQ_c7331/f1p28/2078	i2.0_LQ_c16083/f1p4/2409	i1.1_HQ_c7177/f1p8/1819	i1.3_HQ_c6916/f1p3/1901	i2.0_HQ_c3663/f1p8/2506	i2.0_LQ_c5460/f1p8/2198	i2.0_LQ_c8108/f1p3/2508	i2.0_LQ_c2344/f1p0/2834	i1.1_HQ_c4209/f1p2/1858	i1.3_HQ_c12082/f1p2/1679
			i1.1_HQ_c4444/f1p4/1919	i1.3_LQ_c9991/f1p2/1820	i2.1_HQ_c7873/f1p12/2171	i2.0_LQ_c16205/f1p5/2082	i1.1_HQ_c7207/f1p4/1780	i1.3_HQ_c7131/f1p5/1488	i2.0_HQ_c3759/f1p7/2294	i2.0_LQ_c5497/f1p6/2877	i2.0_LQ_c8190/f1p4/2894	i2.0_LQ_c2741/f1p1/2292	i1.1_HQ_c4212/f1p5/1800	i1.3_HQ_c12131/f1p0/1992
			i1.1_HQ_c4471/f1p2/1570	i1.4_HQ_c10028/f1p4/1564	i2.1_HQ_c7936/f1p30/2128	i2.0_LQ_c16350/f1p1/2734	i1.1_HQ_c7255/f1p9/1636	i1.3_HQ_c7207/f1p1/1908	i2.0_HQ_c3805/f1p3/2116	i2.0_LQ_c5522/f1p94/2080	i2.0_LQ_c9106/f1p4/2573	i2.0_LQ_c2978/f1p7/2286	i1.1_HQ_c4217/f1p5/1516	i1.3_HQ_c1229/f6p5/1729
			i1.1_HQ_c4472/f1p9/1450	i1.4_HQ_c10029/f1p17/1546	i2.1_HQ_c8256/f1p9/1920	i2.0_LQ_c17681/f1p3/2027	i1.1_HQ_c7258/f1p3/1620	i1.3_HQ_c7231/f1p300/1303	i2.0_HQ_c4022/f1p6/2480	i2.0_LQ_c5582/f1p1/2623	i2.0_LQ_c9245/f1p153/2445	i2.0_LQ_c2991/f2p2/2550	i1.1_HQ_c4229/f1p17/1840	i1.3_HQ_c12302/f1p2/1700
			i1.1_HQ_c4552/f1p23/1932	i1.4_HQ_c10217/f1p9/1778	i2.1_HQ_c8321/f1p9/3044	i2.0_LQ_c18128/f1p2/2339	i1.1_HQ_c7306/f1p8/1510	i1.3_HQ_c7234/f1p6/1781	i2.0_HQ_c4025/f1p8/2078	i2.0_LQ_c5666/f1p5/3007	i2.0_LQ_c9361/f1p0/2261	i2.0_LQ_c3053/f1p3/2911	i1.1_HQ_c4264/f1p8/1388	i1.3_HQ_c12391/f1p1/1726
			i1.1_HQ_c4553/f1p2/1280	i1.4_HQ_c10327/f2p33/1624	i2.1_HQ_c8455/f1p20/2392	i2.0_LQ_c18134/f1p2/2039	i1.1_HQ_c7371/f1p4/1780	i1.3_HQ_c734/f10p29/1409	i2.0_HQ_c4136/f1p17/2265	i2.0_LQ_c5717/f1p6/2899	i2.0_LQ_c9523/f1p0/2756	i2.0_LQ_c3055/f1p2/2755	i1.1_HQ_c4302/f1p8/1472	i1.3_HQ_c12416/f1p37/1563
			i1.1_HQ_c4567/f1p6/1974	i1.4_HQ_c1043/f9p26/1621	i2.1_HQ_c8527/f1p0/2147	i2.0_LQ_c18413/f1p3/2973	i1.1_HQ_c7376/f2p1/1296	i1.3_HQ_c7351/f1p13/1546	i2.0_HQ_c4381/f2p14/2515	i2.0_LQ_c5889/f1p1/2655	i2.0_LQ_c9524/f1p37/2602	i2.0_LQ_c3158/f1p6/2037	i1.1_HQ_c4367/f1p8/1445	i1.3_HQ_c12417/f1p0/1739
			i1.1_HQ_c4569/f1p25/1919	i1.4_HQ_c1049/f6p2/1408	i2.1_HQ_c8729/f1p1/2403	i2.0_LQ_c19943/f1p1/2223	i1.1_HQ_c7377/f1p0/1260	i1.3_HQ_c7472/f1p27/1515	i2.0_HQ_c4395/f1p6/2437	i2.0_LQ_c6108/f1p0/2158	i2.0_LQ_c9533/f1p46/2681	i2.0_LQ_c3161/f1p0/2047	i1.1_HQ_c4380/f1p32/1438	i1.3_HQ_c12434/f1p5/1278
			i1.1_HQ_c4577/f1p15/1521	i1.4_HQ_c1051/f9p18/1462	i2.1_HQ_c8940/f1p7/2794	i2.0_LQ_c20050/f1p5/2141	i1.1_HQ_c7450/f1p8/1957	i1.3_HQ_c7514/f1p10/1430	i2.0_HQ_c4396/f3p1/2300	i2.0_LQ_c6179/f1p2/2577	i2.0_LQ_c9579/f1p0/2686	i2.0_LQ_c3188/f1p1/2356	i1.1_HQ_c4385/f1p25/1649	i1.3_HQ_c12467/f1p1/1744
			i1.1_HQ_c4585/f1p7/1765	i1.4_HQ_c10528/f1p6/2055	i2.1_HQ_c9020/f1p9/2079	i2.0_LQ_c20535/f1p7/2438	i1.1_HQ_c7462/f1p2/1260	i1.3_HQ_c7754/f1p3/1768	i2.0_HQ_c4512/f1p5/2365	i2.0_LQ_c6185/f1p311/2281	i2.0_LQ_c9686/f1p1/2279	i2.0_LQ_c3856/f1p2/2433	i1.1_HQ_c4402/f1p1/1436	i1.3_HQ_c12493/f1p8/1660
			i1.1_HQ_c4611/f1p8/1667	i1.4_HQ_c10530/f1p3/2004	i2.1_HQ_c9022/f1p4/2452	i2.0_LQ_c20620/f1p4/2093	i1.1_HQ_c7519/f1p10/1785	i1.3_HQ_c7797/f1p0/1372	i2.0_HQ_c4592/f1p26/2444	i2.0_LQ_c6525/f1p0/2249	i2.0_LQ_c9889/f1p0/2711	i2.0_LQ_c4108/f1p183/2077	i1.1_HQ_c4437/f1p7/1853	i1.3_HQ_c1255/f6p7/1661
			i1.1_HQ_c4639/f1p2/1479	i1.4_HQ_c1063/f9p22/1618	i2.1_HQ_c9042/f1p20/2419	i2.0_LQ_c20686/f1p1/2124	i1.1_HQ_c7520/f2p7/1359	i1.3_HQ_c790/f24p37/1822	i2.0_HQ_c4718/f1p5/2286	i2.0_LQ_c6875/f1p5/2118	i2.0_LQ_c9927/f1p17/2122	i2.0_LQ_c4157/f1p4/2120	i1.1_HQ_c4444/f1p4/1919	i1.3_HQ_c12584/f1p0/1668
			i1.1_HQ_c4667/f1p1/1769	i1.4_HQ_c10786/f1p0/1962	i2.1_HQ_c9069/f1p4/2037	i2.0_LQ_c2344/f1p0/2834	i1.1_HQ_c7538/f1p4/1613	i1.3_HQ_c7910/f1p1/1601	i2.0_HQ_c489/f20p106/2471	i2.0_LQ_c6939/f1p2/2482	i2.0_LQ_c9937/f1p2/2318	i2.0_LQ_c4590/f1p4/2294	i1.1_HQ_c4471/f1p2/1570	i1.3_HQ_c12655/f1p29/1962
			i1.1_HQ_c4692/f1p21/1183	i1.4_HQ_c10899/f1p3/1990	i2.1_HQ_c9417/f1p16/2149	i2.0_LQ_c2799/f1p9/2302	i1.1_HQ_c7558/f1p4/1669	i1.3_HQ_c7941/f1p1/1540	i2.0_HQ_c4951/f1p9/2286	i2.0_LQ_c7256/f1p4/2950	i2.1_HQ_c10155/f1p10/2378	i2.0_LQ_c5115/f1p0/2141	i1.1_HQ_c4472/f1p9/1450	i1.3_HQ_c12835/f1p1/1547
			i1.1_HQ_c4693/f2p16/1692	i1.4_HQ_c11035/f1p1/1549	i2.1_HQ_c9648/f1p8/2157	i2.0_LQ_c2980/f1p13/2479	i1.1_HQ_c7588/f1p9/1607	i1.3_HQ_c7970/f1p1/1363	i2.0_HQ_c4964/f1p1/2059	i2.0_LQ_c7700/f1p0/2203	i2.1_HQ_c10360/f1p11/2730	i2.0_LQ_c5303/f1p4/2510	i1.1_HQ_c4549/f1p8/1441	i1.3_HQ_c1311/f4p18/1422
			i1.1_HQ_c4772/f1p59/1621	i1.4_HQ_c11133/f1p1/1607	i2.1_HQ_c993/f4p28/2409	i2.0_LQ_c2991/f2p2/2550	i1.1_HQ_c764/f25p46/1937	i1.3_HQ_c7990/f1p2/1214	i2.0_HQ_c5165/f1p5/2841	i2.0_LQ_c7961/f1p0/2549	i2.1_HQ_c10401/f1p16/2258	i2.0_LQ_c5448/f1p7/2713	i1.1_HQ_c4552/f1p23/1932	i1.3_HQ_c13191/f1p1/1175
			i1.1_HQ_c4786/f1p5/1316	i1.4_HQ_c1113/f10p17/1378	i2.1_LQ_c10127/f1p6/2365	i2.0_LQ_c3047/f1p0/2913	i1.1_HQ_c7661/f1p3/1407	i1.3_HQ_c7994/f5p23/1748	i2.0_HQ_c5171/f1p5/2942	i2.0_LQ_c7967/f1p1/2327	i2.1_HQ_c10554/f1p13/2260	i2.0_LQ_c5460/f1p8/2198	i1.1_HQ_c4569/f1p25/1919	i1.3_HQ_c13222/f1p29/1900
			i1.1_HQ_c4844/f3p5/1443	i1.4_HQ_c11168/f1p2/1821	i2.1_LQ_c10779/f1p5/2587	i2.0_LQ_c3102/f1p4/2261	i1.1_HQ_c7700/f1p53/1980	i1.3_HQ_c8029/f1p30/1419	i2.0_HQ_c5193/f1p24/2757	i2.0_LQ_c8060/f1p1/2506	i2.1_HQ_c10661/f1p4/2608	i2.0_LQ_c5497/f1p6/2877	i1.1_HQ_c4575/f1p16/1733	i1.3_HQ_c13360/f1p6/1303
			i1.1_HQ_c4964/f1p1/1725	i1.4_HQ_c11201/f1p18/1701	i2.1_LQ_c11371/f1p1/2621	i2.0_LQ_c3158/f1p6/2037	i1.1_HQ_c7719/f1p4/1617	i1.3_HQ_c8139/f1p0/1294	i2.0_HQ_c5214/f1p3/2701	i2.0_LQ_c8315/f1p0/2920	i2.1_HQ_c10783/f1p3/2751	i2.0_LQ_c5522/f1p94/2080	i1.1_HQ_c4577/f1p15/1521	i1.3_HQ_c13413/f1p3/1901
			i1.1_HQ_c5011/f1p42/1498	i1.4_HQ_c11241/f1p1/1449	i2.1_LQ_c11391/f1p5/2281	i2.0_LQ_c3188/f1p1/2356	i1.1_HQ_c7810/f1p183/1633	i1.3_HQ_c821/f18p47/1818	i2.0_HQ_c5248/f1p0/2539	i2.0_LQ_c8325/f1p1/2639	i2.1_HQ_c10956/f1p3/2058	i2.0_LQ_c5582/f1p1/2623	i1.1_HQ_c4611/f1p8/1667	i1.3_HQ_c13466/f1p13/1973
			i1.1_HQ_c5090/f1p5/1499	i1.4_HQ_c11327/f1p2/1809	i2.1_LQ_c11666/f1p2/2800	i2.0_LQ_c3293/f1p2/2678	i1.1_HQ_c7834/f2p11/1622	i1.3_HQ_c8228/f1p2/1710	i2.0_HQ_c5330/f1p10/2819	i2.0_LQ_c8470/f1p3/2537	i2.1_HQ_c10988/f1p8/2091	i2.0_LQ_c5850/f1p3/2441	i1.1_HQ_c4667/f1p1/1769	i1.3_HQ_c13649/f1p5/1476
			i1.1_HQ_c5105/f1p18/1808	i1.4_HQ_c11370/f1p1/1578	i2.1_LQ_c11912/f1p1/2129	i2.0_LQ_c3471/f1p5/2565	i1.1_HQ_c7848/f1p0/1376	i1.3_HQ_c8317/f1p2/1891	i2.0_HQ_c5364/f1p79/2197	i2.0_LQ_c8652/f1p12/2400	i2.1_HQ_c11131/f1p5/2631	i2.0_LQ_c5860/f1p2/2052	i1.1_HQ_c4692/f1p21/1183	i1.3_HQ_c13668/f1p3/1655
			i1.1_HQ_c5117/f1p9/1713	i1.4_HQ_c11433/f2p2/1264	i2.1_LQ_c12125/f1p11/2129	i2.0_LQ_c3856/f1p2/2433	i1.1_HQ_c7860/f1p47/1976	i1.3_HQ_c8466/f1p4/1984	i2.0_HQ_c5382/f1p6/2322	i2.0_LQ_c8727/f1p3/2507	i2.1_HQ_c11517/f1p4/2359	i2.0_LQ_c6108/f1p0/2158	i1.1_HQ_c4693/f2p16/1692	i1.3_HQ_c13670/f1p168/1824
			i1.1_HQ_c5217/f1p4/1638	i1.4_HQ_c11460/f1p133/1960	i2.1_LQ_c3266/f1p32/2396	i2.0_LQ_c4157/f1p4/2120	i1.1_HQ_c7877/f1p2/1325	i1.3_HQ_c849/f16p41/1760	i2.0_HQ_c5429/f1p3/2429	i2.0_LQ_c8845/f1p0/2398	i2.1_HQ_c1247/f3p18/2680	i2.0_LQ_c6161/f1p3/2652	i1.1_HQ_c4786/f1p5/1316	i1.3_HQ_c13692/f1p6/1729
			i1.1_HQ_c5336/f1p2/1317	i1.4_HQ_c11546/f3p5/1737	i2.1_LQ_c3296/f1p3/2319	i2.0_LQ_c5115/f1p0/2141	i1.1_HQ_c7945/f1p16/1265	i1.3_HQ_c8631/f2p2/1286	i2.0_HQ_c5450/f1p3/2545	i2.0_LQ_c9067/f1p1/2419	i2.1_HQ_c1484/f2p24/2308	i2.0_LQ_c6290/f1p9/2513	i1.1_HQ_c4837/f2p1/1338	i1.3_HQ_c13910/f1p4/1986
			i1.1_HQ_c5397/f1p3/1434	i1.4_HQ_c11550/f1p4/1749	i2.1_LQ_c4085/f1p32/2219	i2.0_LQ_c5125/f1p5/2304	i1.1_HQ_c7958/f1p23/1513	i1.3_HQ_c868/f17p21/1311	i2.0_HQ_c5581/f1p2/2683	i2.0_LQ_c9203/f1p2/2155	i2.1_HQ_c1623/f2p64/2101	i2.0_LQ_c6433/f1p1/2946	i1.1_HQ_c4844/f3p5/1443	i1.3_HQ_c14025/f1p39/1936
			i1.1_HQ_c5405/f2p10/1318	i1.4_HQ_c11915/f3p3/1457	i2.1_LQ_c4099/f1p1/2269	i2.0_LQ_c5280/f1p15/2433	i1.1_HQ_c7986/f1p4/1776	i1.3_HQ_c8781/f1p1/1889	i2.0_HQ_c5716/f1p8/2951	i2.0_LQ_c9568/f1p11/2392	i2.1_HQ_c1640/f2p7/2206	i2.0_LQ_c6939/f1p2/2482	i1.1_HQ_c4881/f1p8/1530	i1.3_HQ_c14185/f1p13/1941
			i1.1_HQ_c5432/f1p1/1247	i1.4_HQ_c11957/f2p3/1723	i2.1_LQ_c4370/f1p2/2460	i2.0_LQ_c5303/f1p4/2510	i1.1_HQ_c7990/f1p7/1467	i1.3_HQ_c8886/f1p4/1209	i2.0_HQ_c5792/f1p13/2360	i2.0_LQ_c9874/f1p2/2112	i2.1_HQ_c2089/f2p17/2109	i2.0_LQ_c6952/f1p0/2390	i1.1_HQ_c4948/f1p9/1484	i1.3_HQ_c14259/f1p9/1821
			i1.1_HQ_c5437/f1p3/1665	i1.4_HQ_c12046/f1p2/1384	i2.1_LQ_c4571/f1p9/2343	i2.0_LQ_c5361/f1p20/2354	i1.1_HQ_c8014/f1p0/1745	i1.3_HQ_c9166/f1p5/1656	i2.0_HQ_c5802/f1p20/2054	i2.0_LQ_c9919/f1p1/2522	i2.1_HQ_c2659/f1p11/2018	i2.0_LQ_c7565/f1p1/2841	i1.1_HQ_c4964/f1p1/1725	i1.3_HQ_c14271/f1p1/1976
			i1.1_HQ_c5451/f1p2/1414	i1.4_HQ_c1211/f6p25/1672	i2.1_LQ_c5379/f1p2/2266	i2.0_LQ_c5460/f1p8/2198	i1.1_HQ_c8016/f2p2/1924	i1.3_HQ_c9185/f1p21/1290	i2.0_HQ_c5807/f1p0/2978	i2.1_HQ_c10422/f1p9/2565	i2.1_HQ_c2785/f1p7/2375	i2.0_LQ_c7952/f1p2/2757	i1.1_HQ_c5090/f1p5/1499	i1.3_HQ_c14315/f1p2/1995
			i1.1_HQ_c5470/f1p5/1298	i1.4_HQ_c12153/f1p30/1891	i2.1_LQ_c6856/f1p3/2164	i2.0_LQ_c5686/f1p8/2873	i1.1_HQ_c8044/f1p2/1341	i1.3_HQ_c9234/f1p75/1357	i2.0_HQ_c5878/f1p23/2057	i2.1_HQ_c10446/f1p22/2718	i2.1_HQ_c2899/f1p4/2700	i2.0_LQ_c8276/f1p11/2781	i1.1_HQ_c5117/f1p9/1713	i1.3_HQ_c14332/f1p2/1791
			i1.1_HQ_c5513/f1p11/1990	i1.4_HQ_c12166/f1p6/1231	i2.1_LQ_c7568/f1p0/2149	i2.0_LQ_c5835/f1p3/2844	i1.1_HQ_c8122/f1p9/1717	i1.3_HQ_c9370/f1p1/1676	i2.0_HQ_c5896/f1p42/2337	i2.1_HQ_c10517/f1p211/2514	i2.1_HQ_c3363/f1p10/2318	i2.0_LQ_c8315/f1p0/2920	i1.1_HQ_c5217/f1p4/1638	i1.3_HQ_c1439/f4p29/1853
			i1.1_HQ_c5533/f1p4/1497	i1.4_HQ_c12203/f1p6/1284	i2.1_LQ_c8079/f1p5/2591	i2.0_LQ_c5850/f1p3/2441	i1.1_HQ_c8185/f1p4/1320	i1.3_HQ_c9560/f1p0/1860	i2.0_HQ_c5925/f1p61/2291	i2.1_HQ_c10643/f1p1/2127	i2.1_HQ_c377/f1p99/2295	i2.0_LQ_c8470/f1p3/2537	i1.1_HQ_c5336/f1p2/1317	i1.3_HQ_c14418/f1p3/1965
			i1.1_HQ_c5547/f1p12/1415	i1.4_HQ_c12348/f1p16/1912	i2.1_LQ_c8235/f1p3/2188	i2.0_LQ_c5860/f1p2/2052	i1.1_HQ_c8209/f2p15/1740	i1.3_HQ_c9632/f1p9/1952	i2.0_HQ_c611/f7p97/2474	i2.1_HQ_c10705/f1p38/2221	i2.1_HQ_c3886/f1p9/2020	i2.0_LQ_c8576/f1p1/2355	i1.1_HQ_c5389/f1p8/1920	i1.3_HQ_c14530/f1p0/1698
			i1.1_HQ_c5551/f1p19/1468	i1.4_HQ_c1243/f4p19/1606	i2.1_LQ_c9689/f1p35/2854	i2.0_LQ_c6144/f1p9/2404	i1.1_HQ_c8214/f1p24/1614	i1.3_HQ_c9776/f1p27/1884	i2.0_HQ_c6258/f1p5/2064	i2.1_HQ_c10752/f1p3/2510	i2.1_HQ_c4227/f1p2/2090	i2.0_LQ_c9006/f1p0/2642	i1.1_HQ_c5397/f1p3/1434	i1.3_HQ_c14538/f1p5/1995
			i1.1_HQ_c5568/f1p6/1857	i1.4_HQ_c12467/f1p4/1556	i2.2_HQ_c10080/f1p8/2377	i2.0_LQ_c6161/f1p3/2652	i1.1_HQ_c8221/f1p3/1922	i1.3_HQ_c9853/f1p9/1648	i2.0_HQ_c6279/f1p1/2073	i2.1_HQ_c11049/f1p4/2363	i2.1_HQ_c4282/f1p47/2582	i2.0_LQ_c9568/f1p11/2392	i1.1_HQ_c5405/f2p10/1318	i1.3_HQ_c14545/f1p2/1457
			i1.1_HQ_c5603/f1p4/1715	i1.4_HQ_c1264/f6p3/1473	i2.2_HQ_c10364/f1p2/2041	i2.0_LQ_c6290/f1p9/2513	i1.1_HQ_c8239/f1p11/1343	i1.3_HQ_c9923/f1p6/1926	i2.0_HQ_c6315/f1p10/2068	i2.1_HQ_c11107/f1p14/2233	i2.1_HQ_c4331/f1p12/2640	i2.0_LQ_c9640/f1p0/2605	i1.1_HQ_c5432/f1p1/1247	i1.3_HQ_c14564/f1p3/2003
			i1.1_HQ_c5627/f1p5/1569	i1.4_HQ_c12764/f1p15/1344	i2.2_HQ_c10396/f1p10/2415	i2.0_LQ_c6433/f1p1/2946	i1.1_HQ_c8248/f1p6/1474	i1.3_LQ_c10018/f1p0/1764	i2.0_HQ_c6341/f1p4/2709	i2.1_HQ_c1110/f2p20/2475	i2.1_HQ_c4437/f1p5/2399	i2.1_HQ_c10517/f1p211/2514	i1.1_HQ_c5437/f1p3/1665	i1.3_HQ_c14575/f1p0/1666
			i1.1_HQ_c5638/f1p3/1288	i1.4_HQ_c12859/f1p27/1886	i2.2_HQ_c10410/f1p344/2485	i2.0_LQ_c6451/f1p2/3203	i1.1_HQ_c8265/f1p3/1356	i1.3_LQ_c10312/f1p10/1457	i2.0_HQ_c6557/f1p15/2072	i2.1_HQ_c11110/f1p122/2330	i2.1_HQ_c4622/f1p4/2334	i2.1_HQ_c10525/f1p8/2738	i1.1_HQ_c5451/f1p2/1414	i1.3_HQ_c14606/f1p3/1209
			i1.1_HQ_c5644/f1p2/1560	i1.4_HQ_c1287/f4p12/1482	i2.2_HQ_c10458/f1p3/2603	i2.0_LQ_c6509/f1p3/2541	i1.1_HQ_c8286/f1p8/1565	i1.3_LQ_c10646/f1p10/2031	i2.0_HQ_c6726/f1p8/2324	i2.1_HQ_c11235/f1p4/2298	i2.1_HQ_c4682/f1p21/2022	i2.1_HQ_c10643/f1p1/2127	i1.1_HQ_c5470/f1p5/1298	i1.3_HQ_c14611/f1p6/1818
			i1.1_HQ_c5717/f1p70/1648	i1.4_HQ_c1288/f7p8/1759	i2.2_HQ_c1046/f4p7/2420	i2.0_LQ_c6905/f1p0/2235	i1.1_HQ_c8442/f1p0/1773	i1.3_LQ_c10724/f1p6/1968	i2.0_HQ_c6812/f1p20/2758	i2.1_HQ_c11384/f1p11/2341	i2.1_HQ_c4927/f1p4/2296	i2.1_HQ_c10705/f1p38/2221	i1.1_HQ_c5471/f1p0/1796	i1.3_HQ_c14796/f1p6/1423
			i1.1_HQ_c5795/f1p3/1809	i1.4_HQ_c12914/f1p3/1437	i2.2_HQ_c10580/f1p9/2336	i2.0_LQ_c7408/f1p1/2204	i1.1_HQ_c8447/f1p8/1730	i1.3_LQ_c10786/f1p1/1566	i2.0_HQ_c6813/f1p4/2232	i2.1_HQ_c11633/f1p19/2965	i2.1_HQ_c5013/f1p11/2238	i2.1_HQ_c10831/f1p2/2028	i1.1_HQ_c5533/f1p4/1497	i1.3_HQ_c14936/f1p1/1582
			i1.1_HQ_c5886/f1p27/1439	i1.4_HQ_c13153/f1p3/1584	i2.2_HQ_c10735/f1p2/2564	i2.0_LQ_c7565/f1p1/2841	i1.1_HQ_c8453/f1p2/1361	i1.3_LQ_c10842/f1p0/1302	i2.0_HQ_c6907/f1p2/2271	i2.1_HQ_c11640/f1p1/2971	i2.1_HQ_c5397/f1p5/2468	i2.1_HQ_c11071/f1p16/2109	i1.1_HQ_c5547/f1p12/1415	i1.3_HQ_c14937/f1p5/1773
			i1.1_HQ_c5894/f3p4/1664	i1.4_HQ_c13160/f1p20/1815	i2.2_HQ_c10757/f1p2/2243	i2.0_LQ_c7952/f1p2/2757	i1.1_HQ_c8492/f1p4/1658	i1.3_LQ_c11211/f1p0/1123	i2.0_HQ_c6967/f1p68/2127	i2.1_HQ_c11665/f1p17/2923	i2.1_HQ_c5429/f1p15/2593	i2.1_HQ_c1110/f2p20/2475	i1.1_HQ_c5551/f1p19/1468	i1.3_HQ_c14993/f1p12/1368
			i1.1_HQ_c5895/f1p2/1364	i1.4_HQ_c1325/f5p16/1707	i2.2_HQ_c10819/f1p6/2349	i2.0_LQ_c8248/f1p1/3018	i1.1_HQ_c8588/f4p4/1815	i1.3_LQ_c11382/f1p6/1860	i2.0_HQ_c6983/f1p1/2310	i2.1_HQ_c11746/f1p25/2095	i2.1_HQ_c5862/f1p8/2161	i2.1_HQ_c11110/f1p122/2330	i1.1_HQ_c5568/f1p6/1857	i1.3_HQ_c15088/f1p8/1782
			i1.1_HQ_c5941/f1p20/1651	i1.4_HQ_c13308/f1p11/1697	i2.2_HQ_c10988/f1p8/2520	i2.0_LQ_c8276/f1p11/2781	i1.1_HQ_c8604/f1p16/1967	i1.3_LQ_c12175/f1p5/1422	i2.0_HQ_c7084/f1p10/2814	i2.1_HQ_c11789/f1p7/2008	i2.1_HQ_c5910/f1p7/2027	i2.1_HQ_c11235/f1p4/2298	i1.1_HQ_c5603/f1p4/1715	i1.3_HQ_c15173/f6p13/1698
			i1.1_HQ_c6012/f1p6/1567	i1.4_HQ_c13408/f1p2/1581	i2.2_HQ_c1112/f5p22/2279	i2.0_LQ_c8576/f1p1/2355	i1.1_HQ_c8630/f1p6/1344	i1.3_LQ_c12617/f1p0/1211	i2.0_HQ_c7222/f1p17/2170	i2.1_HQ_c11893/f1p9/2363	i2.1_HQ_c599/f11p20/2484	i2.1_HQ_c11333/f1p2/2261	i1.1_HQ_c5627/f1p5/1569	i1.3_HQ_c15241/f3p14/1455
			i1.1_HQ_c6031/f1p19/1562	i1.4_HQ_c13606/f2p14/1819	i2.2_HQ_c11364/f1p2/2096	i2.0_LQ_c8583/f1p2/2172	i1.1_HQ_c8695/f1p10/1688	i1.3_LQ_c12780/f1p0/1248	i2.0_HQ_c724/f8p22/2537	i2.1_HQ_c12084/f1p5/2110	i2.1_HQ_c6035/f1p4/2011	i2.1_HQ_c11602/f1p14/2839	i1.1_HQ_c5638/f1p3/1288	i1.3_HQ_c15317/f9p37/1959
			i1.1_HQ_c6042/f1p10/1987	i1.4_HQ_c13679/f1p30/2035	i2.2_HQ_c11391/f1p1/2081	i2.0_LQ_c9288/f1p9/2042	i1.1_HQ_c8718/f1p13/1554	i1.3_LQ_c12983/f1p0/1441	i2.0_HQ_c7269/f1p8/2873	i2.1_HQ_c12242/f1p27/2176	i2.1_HQ_c6128/f1p4/2586	i2.1_HQ_c11640/f1p1/2971	i1.1_HQ_c5644/f1p2/1560	i1.3_HQ_c15348/f1p70/1777
			i1.1_HQ_c6180/f1p8/1959	i1.4_HQ_c13719/f1p0/1559	i2.2_HQ_c11444/f1p2/2455	i2.1_HQ_c10488/f1p5/2656	i1.1_HQ_c8741/f2p3/1726	i1.3_LQ_c13206/f1p27/1802	i2.0_HQ_c7406/f1p0/2423	i2.1_HQ_c12454/f1p3/2798	i2.1_HQ_c620/f9p22/2118	i2.1_HQ_c11665/f1p17/2923	i1.1_HQ_c5745/f1p3/1647	i1.3_HQ_c1607/f5p12/1997
			i1.1_HQ_c6516/f1p3/1951	i1.4_HQ_c13728/f1p17/1350	i2.2_HQ_c11516/f2p25/2679	i2.1_HQ_c10525/f1p8/2738	i1.1_HQ_c8815/f1p5/1566	i1.3_LQ_c13418/f1p12/1921	i2.0_HQ_c7539/f1p56/2025	i2.1_HQ_c1447/f3p19/2174	i2.1_HQ_c6265/f1p9/2639	i2.1_HQ_c11746/f1p25/2095	i1.1_HQ_c5795/f1p3/1809	i1.3_HQ_c1698/f3p1/1980
			i1.1_HQ_c6620/f1p8/1984	i1.4_HQ_c13799/f1p284/1633	i2.2_HQ_c1153/f7p43/2373	i2.1_HQ_c10567/f1p5/2498	i1.1_HQ_c8848/f1p42/1490	i1.3_LQ_c13542/f1p1/1965	i2.0_HQ_c7542/f1p8/2267	i2.1_HQ_c1641/f2p11/2230	i2.1_HQ_c6420/f1p12/2993	i2.1_HQ_c11882/f1p11/2162	i1.1_HQ_c5886/f1p27/1439	i1.3_HQ_c1744/f3p8/1819
			i1.1_HQ_c6742/f1p1/1281	i1.4_HQ_c13818/f1p10/1497	i2.2_HQ_c11629/f1p1/2079	i2.1_HQ_c1061/f4p15/2092	i1.1_HQ_c8913/f2p14/1667	i1.3_LQ_c13786/f1p0/1389	i2.0_HQ_c7589/f1p5/2537	i2.1_HQ_c1894/f2p4/2206	i2.1_HQ_c6742/f1p3/2308	i2.1_HQ_c11932/f1p2/2530	i1.1_HQ_c5894/f3p4/1664	i1.3_HQ_c1774/f4p6/1392
			i1.1_HQ_c6770/f1p1/1373	i1.4_HQ_c13848/f1p23/1851	i2.2_HQ_c11795/f1p4/2165	i2.1_HQ_c10689/f1p7/2310	i1.1_HQ_c8923/f1p16/1765	i1.3_LQ_c14188/f1p2/1391	i2.0_HQ_c7708/f1p41/2067	i2.1_HQ_c1945/f2p7/2476	i2.1_HQ_c6891/f1p34/2441	i2.1_HQ_c12203/f1p8/2041	i1.1_HQ_c5895/f1p2/1364	i1.3_HQ_c1775/f2p17/1944
			i1.1_HQ_c6803/f1p0/1919	i1.4_HQ_c1387/f6p5/1809	i2.2_HQ_c11891/f1p5/2163	i2.1_HQ_c10831/f1p2/2028	i1.1_HQ_c8952/f1p0/1650	i1.3_LQ_c14409/f1p0/1543	i2.0_HQ_c7798/f1p21/2041	i2.1_HQ_c2191/f2p7/2805	i2.1_HQ_c6900/f1p14/2302	i2.1_HQ_c12229/f1p10/2326	i1.1_HQ_c5941/f1p20/1651	i1.3_HQ_c1786/f3p17/1567
			i1.1_HQ_c6840/f3p8/1534	i1.4_HQ_c14162/f1p0/1410	i2.2_HQ_c11923/f1p3/2486	i2.1_HQ_c11071/f1p16/2109	i1.1_HQ_c8970/f1p4/1777	i1.3_LQ_c14493/f1p0/1500	i2.0_HQ_c7885/f1p2/2155	i2.1_HQ_c2478/f1p4/2234	i2.1_HQ_c6908/f1p7/2375	i2.1_HQ_c12242/f1p27/2176	i1.1_HQ_c6008/f1p2/1421	i1.3_HQ_c1789/f3p4/1723
			i1.1_HQ_c6850/f1p48/1761	i1.4_HQ_c14198/f1p16/1996	i2.2_HQ_c12051/f1p11/2128	i2.1_HQ_c11301/f1p4/2262	i1.1_HQ_c8991/f1p13/1705	i1.3_LQ_c14551/f1p26/1652	i2.0_HQ_c7887/f1p4/2575	i2.1_HQ_c2596/f1p3/2085	i2.1_HQ_c695/f7p20/2354	i2.1_HQ_c1225/f3p8/2263	i1.1_HQ_c6031/f1p19/1562	i1.3_HQ_c2066/f2p1/1677
			i1.1_HQ_c6912/f1p1/1528	i1.4_HQ_c14351/f1p3/1999	i2.2_HQ_c12182/f1p9/2119	i2.1_HQ_c11333/f1p2/2261	i1.1_HQ_c9023/f1p1/1561	i1.3_LQ_c14588/f1p2/1971	i2.0_HQ_c7916/f1p3/2299	i2.1_HQ_c2736/f1p5/2515	i2.1_HQ_c7178/f1p2/2399	i2.1_HQ_c12286/f1p4/2297	i1.1_HQ_c6042/f1p10/1987	i1.3_HQ_c2102/f2p7/1740
			i1.1_HQ_c7001/f1p4/1354	i1.4_HQ_c14382/f1p5/1481	i2.2_HQ_c12233/f1p66/2144	i2.1_HQ_c11363/f1p9/2297	i1.1_HQ_c9035/f1p3/1393	i1.3_LQ_c14590/f1p3/1728	i2.0_HQ_c7955/f1p9/2675	i2.1_HQ_c3223/f1p8/2044	i2.1_HQ_c7425/f1p10/2620	i2.1_HQ_c12298/f1p3/2021	i1.1_HQ_c6132/f1p4/1665	i1.3_HQ_c2190/f4p8/1643
			i1.1_HQ_c7005/f1p2/1293	i1.4_HQ_c14445/f1p3/1333	i2.2_HQ_c12266/f1p0/2416	i2.1_HQ_c11882/f1p11/2162	i1.1_HQ_c9061/f1p13/1959	i1.3_LQ_c14636/f1p0/1763	i2.0_HQ_c7979/f1p7/2271	i2.1_HQ_c3536/f1p1/2418	i2.1_HQ_c7518/f1p13/2557	i2.1_HQ_c12390/f1p61/2202	i1.1_HQ_c6180/f1p8/1959	i1.3_HQ_c2259/f2p9/1960
			i1.1_HQ_c7010/f1p33/1631	i1.4_HQ_c14486/f1p10/1714	i2.2_HQ_c12282/f1p3/2733	i2.1_HQ_c11932/f1p2/2530	i1.1_HQ_c9134/f1p1/1591	i1.3_LQ_c14783/f1p22/1849	i2.0_HQ_c8040/f2p4/2379	i2.1_HQ_c3546/f1p3/2714	i2.1_HQ_c7583/f1p2/2365	i2.1_HQ_c12454/f1p3/2798	i1.1_HQ_c6242/f1p3/1956	i1.3_HQ_c2318/f3p9/1838
			i1.1_HQ_c7088/f1p8/1761	i1.4_HQ_c14509/f1p1/1614	i2.2_HQ_c1256/f6p17/2674	i2.1_HQ_c12203/f1p8/2041	i1.1_HQ_c9143/f1p13/1681	i1.3_LQ_c14800/f1p5/1675	i2.0_HQ_c8250/f1p0/2934	i2.1_HQ_c3559/f1p30/2555	i2.1_HQ_c7658/f1p18/2564	i2.1_HQ_c12538/f2p8/2420	i1.1_HQ_c6444/f1p5/1993	i1.3_HQ_c2362/f3p5/1869
			i1.1_HQ_c7129/f5p57/1311	i1.4_HQ_c14573/f1p12/1605	i2.2_HQ_c12570/f1p11/2262	i2.1_HQ_c12216/f1p16/2459	i1.1_HQ_c9162/f1p0/1417	i1.3_LQ_c14802/f1p0/1329	i2.0_HQ_c825/f15p60/2140	i2.1_HQ_c3580/f1p30/2423	i2.1_HQ_c7936/f1p30/2128	i2.1_HQ_c1409/f3p0/2758	i1.1_HQ_c6516/f1p3/1951	i1.3_HQ_c2395/f2p1/1327
			i1.1_HQ_c7207/f1p4/1780	i1.4_HQ_c14629/f1p31/1976	i2.2_HQ_c12573/f1p4/2266	i2.1_HQ_c12229/f1p10/2326	i1.1_HQ_c9175/f1p31/1671	i1.3_LQ_c14813/f1p0/1778	i2.0_HQ_c8435/f1p2/2719	i2.1_HQ_c4153/f1p12/2107	i2.1_HQ_c7986/f1p5/2546	i2.1_HQ_c1447/f3p19/2174	i1.1_HQ_c6524/f1p12/1947	i1.3_HQ_c2402/f2p4/1308
			i1.1_HQ_c7255/f1p9/1636	i1.4_HQ_c1472/f3p113/1513	i2.2_HQ_c12685/f2p32/2057	i2.1_HQ_c1225/f3p8/2263	i1.1_HQ_c9268/f2p2/1541	i1.3_LQ_c15483/f1p2/1750	i2.0_HQ_c8536/f1p8/2268	i2.1_HQ_c4621/f1p18/2151	i2.1_HQ_c8046/f1p30/2640	i2.1_HQ_c1945/f2p7/2476	i1.1_HQ_c6561/f1p3/1238	i1.3_HQ_c2472/f2p2/1356
			i1.1_HQ_c7258/f1p3/1620	i1.4_HQ_c14765/f1p11/1718	i2.2_HQ_c13078/f3p24/2227	i2.1_HQ_c12286/f1p4/2297	i1.1_HQ_c9283/f1p1/1775	i1.3_LQ_c3363/f1p10/1428	i2.0_HQ_c853/f6p22/2984	i2.1_HQ_c5008/f1p14/2064	i2.1_HQ_c8256/f1p9/1920	i2.1_HQ_c1962/f2p5/2050	i1.1_HQ_c6586/f1p3/1523	i1.3_HQ_c2481/f3p3/1642
			i1.1_HQ_c7286/f1p5/1825	i1.4_HQ_c14791/f1p8/1383	i2.2_HQ_c1313/f3p10/2404	i2.1_HQ_c12298/f1p3/2021	i1.1_HQ_c9328/f1p18/1340	i1.3_LQ_c3649/f1p4/1450	i2.0_HQ_c8554/f1p6/2191	i2.1_HQ_c5054/f1p4/2576	i2.1_HQ_c8306/f1p72/2507	i2.1_HQ_c2168/f2p36/2368	i1.1_HQ_c6620/f1p8/1984	i1.3_HQ_c2613/f1p1/1427
			i1.1_HQ_c7306/f1p8/1510	i1.4_HQ_c14806/f1p0/1417	i2.2_HQ_c13251/f2p9/2092	i2.1_HQ_c12390/f1p61/2202	i1.1_HQ_c9455/f1p16/1374	i1.3_LQ_c3786/f1p0/1325	i2.0_HQ_c8593/f1p2/2322	i2.1_HQ_c5163/f1p10/2134	i2.1_HQ_c8527/f1p0/2147	i2.1_HQ_c2191/f2p7/2805	i1.1_HQ_c6742/f1p1/1281	i1.3_HQ_c2848/f1p6/1466
			i1.1_HQ_c7376/f2p1/1296	i1.4_HQ_c1485/f7p5/1579	i2.2_HQ_c13294/f2p0/2065	i2.1_HQ_c12538/f2p8/2420	i1.1_HQ_c9496/f1p1/1318	i1.3_LQ_c4173/f1p2/1293	i2.0_HQ_c8638/f1p5/2636	i2.1_HQ_c5401/f1p4/2299	i2.1_HQ_c871/f5p29/2434	i2.1_HQ_c2478/f1p4/2234	i1.1_HQ_c6770/f1p1/1373	i1.3_HQ_c2898/f1p42/1760
			i1.1_HQ_c7377/f1p0/1260	i1.4_HQ_c14934/f1p23/1829	i2.2_HQ_c13322/f2p6/2869	i2.1_HQ_c1409/f3p0/2758	i1.1_HQ_c9511/f5p19/1556	i1.3_LQ_c4283/f1p0/1402	i2.0_HQ_c8755/f1p20/2739	i2.1_HQ_c5678/f1p4/2502	i2.1_HQ_c8729/f1p1/2403	i2.1_HQ_c2596/f1p3/2085	i1.1_HQ_c6803/f1p0/1919	i1.3_HQ_c2913/f1p12/1928
			i1.1_HQ_c7450/f1p8/1957	i1.4_HQ_c15045/f1p3/1387	i2.2_HQ_c13357/f2p4/2742	i2.1_HQ_c1447/f3p19/2174	i1.1_HQ_c9515/f1p2/1344	i1.3_LQ_c4595/f1p0/1255	i2.0_HQ_c8802/f1p2/2203	i2.1_HQ_c5728/f1p8/2246	i2.1_HQ_c887/f5p35/2275	i2.1_HQ_c2716/f1p11/2321	i1.1_HQ_c6840/f3p8/1534	i1.3_HQ_c3088/f1p0/1557
			i1.1_HQ_c7462/f1p2/1260	i1.4_HQ_c15100/f1p0/1458	i2.2_HQ_c13451/f1p1/2168	i2.1_HQ_c1962/f2p5/2050	i1.1_HQ_c9529/f1p3/1846	i1.3_LQ_c4692/f1p0/1324	i2.0_HQ_c8826/f1p3/2603	i2.1_HQ_c5778/f1p29/2125	i2.1_HQ_c9193/f1p10/2570	i2.1_HQ_c2814/f1p5/2587	i1.1_HQ_c6850/f1p48/1761	i1.3_HQ_c3151/f1p32/1780
			i1.1_HQ_c7479/f1p1/1817	i1.4_HQ_c15204/f7p47/1505	i2.2_HQ_c13524/f1p28/2186	i2.1_HQ_c2076/f2p24/2691	i1.1_HQ_c956/f10p18/1527	i1.3_LQ_c5330/f1p0/1697	i2.0_HQ_c9020/f1p7/2729	i2.1_HQ_c5950/f1p4/2352	i2.1_HQ_c9419/f1p38/2696	i2.1_HQ_c3151/f1p9/2057	i1.1_HQ_c6912/f1p1/1528	i1.3_HQ_c3266/f1p0/1378
			i1.1_HQ_c7519/f1p10/1785	i1.4_HQ_c15295/f1p15/1977	i2.2_HQ_c13572/f1p16/2767	i2.1_HQ_c2168/f2p36/2368	i1.1_HQ_c966/f4p12/1535	i1.3_LQ_c6294/f1p1/2053	i2.0_HQ_c9028/f1p1/2493	i2.1_HQ_c5965/f1p28/2443	i2.1_HQ_c9486/f1p27/2096	i2.1_HQ_c3184/f1p6/2025	i1.1_HQ_c7001/f1p4/1354	i1.3_HQ_c3291/f1p6/1509
			i1.1_HQ_c7520/f2p7/1359	i1.4_HQ_c15390/f2p23/1986	i2.2_HQ_c13731/f1p2/2134	i2.1_HQ_c2371/f1p39/2355	i1.1_HQ_c9736/f1p18/1460	i1.3_LQ_c6913/f1p26/1744	i2.0_HQ_c9035/f1p117/2282	i2.1_HQ_c6193/f1p45/2456	i2.1_HQ_c9648/f1p8/2157	i2.1_HQ_c3546/f1p3/2714	i1.1_HQ_c7005/f1p2/1293	i1.3_HQ_c3301/f1p94/1793
			i1.1_HQ_c7538/f1p4/1613	i1.4_HQ_c1566/f5p2/1489	i2.2_HQ_c13932/f1p6/2044	i2.1_HQ_c2416/f1p18/2735	i1.1_HQ_c9812/f1p47/1235	i1.3_LQ_c7108/f1p0/1913	i2.0_HQ_c9085/f2p1/2282	i2.1_HQ_c6458/f1p41/2968	i2.1_HQ_c993/f4p28/2409	i2.1_HQ_c3580/f1p30/2423	i1.1_HQ_c7010/f1p33/1631	i1.3_HQ_c3309/f1p19/1403
			i1.1_HQ_c7558/f1p4/1669	i1.4_HQ_c1621/f4p20/1957	i2.2_HQ_c14008/f1p5/2401	i2.1_HQ_c2659/f1p11/2018	i1.1_HQ_c9890/f1p1/1611	i1.3_LQ_c7376/f1p0/1515	i2.0_HQ_c9132/f2p6/2122	i2.1_HQ_c6467/f1p7/2941	i2.1_LQ_c10294/f1p0/2672	i2.1_HQ_c3615/f1p4/2388	i1.1_HQ_c7036/f1p8/1636	i1.3_HQ_c3399/f1p3/1486
			i1.1_HQ_c7588/f1p9/1607	i1.4_HQ_c1628/f7p1/1448	i2.2_HQ_c14027/f1p7/2007	i2.1_HQ_c2716/f1p11/2321	i1.1_HQ_c9960/f1p22/1834	i1.3_LQ_c7615/f1p1/1453	i2.0_HQ_c9327/f1p12/2633	i2.1_HQ_c6648/f1p7/2377	i2.1_LQ_c10780/f1p10/2580	i2.1_HQ_c4145/f1p6/2488	i1.1_HQ_c7063/f1p1/1314	i1.3_HQ_c3712/f1p7/1870
			i1.1_HQ_c7624/f1p1/1634	i1.4_HQ_c1676/f4p19/1809	i2.2_HQ_c14150/f1p20/2344	i2.1_HQ_c2814/f1p5/2587	i1.1_HQ_c9965/f2p17/1402	i1.3_LQ_c7697/f1p0/1375	i2.0_HQ_c9328/f1p3/2052	i2.1_HQ_c6774/f1p26/2470	i2.1_LQ_c12470/f1p2/2917	i2.1_HQ_c4184/f1p51/2556	i1.1_HQ_c7114/f1p8/1434	i1.3_HQ_c3777/f1p4/1516
			i1.1_HQ_c7700/f1p53/1980	i1.4_HQ_c1749/f3p4/1709	i2.2_HQ_c1418/f4p4/2652	i2.1_HQ_c2893/f1p11/2257	i1.1_HQ_c9990/f1p0/1296	i1.3_LQ_c7757/f1p0/1341	i2.0_HQ_c9467/f1p2/2233	i2.1_HQ_c7028/f1p5/2051	i2.1_LQ_c2801/f1p1/2513	i2.1_HQ_c4256/f1p27/2142	i1.1_HQ_c7129/f5p57/1311	i1.3_HQ_c3833/f3p25/1611
			i1.1_HQ_c7719/f1p4/1617	i1.4_HQ_c1773/f4p13/1827	i2.2_HQ_c14227/f1p4/2581	i2.1_HQ_c3184/f1p6/2025	i1.1_HQ_c9997/f2p4/1789	i1.3_LQ_c8422/f1p0/1604	i2.0_HQ_c9469/f1p2/2651	i2.1_HQ_c7189/f1p2/2063	i2.1_LQ_c2955/f1p11/2295	i2.1_HQ_c4286/f1p7/2482	i1.1_HQ_c7132/f1p2/1572	i1.3_HQ_c3994/f1p9/1761
			i1.1_HQ_c7795/f2p2/1630	i1.4_HQ_c1818/f4p2/1973	i2.2_HQ_c14273/f1p1/2093	i2.1_HQ_c3615/f1p4/2388	i1.1_LQ_c10141/f1p1/1250	i1.3_LQ_c8492/f1p0/1619	i2.0_HQ_c9474/f1p10/2060	i2.1_HQ_c7331/f1p28/2078	i2.1_LQ_c3027/f1p1/2599	i2.1_HQ_c4364/f1p2/2458	i1.1_HQ_c7154/f1p35/1907	i1.3_HQ_c4083/f1p12/1710
			i1.1_HQ_c7844/f1p1/1459	i1.4_HQ_c1830/f2p5/1662	i2.2_HQ_c14664/f1p7/2230	i2.1_HQ_c4145/f1p6/2488	i1.1_LQ_c10235/f1p0/1591	i1.3_LQ_c8528/f1p2/1652	i2.0_HQ_c9493/f1p11/2160	i2.1_HQ_c7548/f1p3/2175	i2.1_LQ_c3111/f1p2/2651	i2.1_HQ_c4748/f1p16/2371	i1.1_HQ_c7207/f1p4/1780	i1.3_HQ_c4253/f1p23/1770
			i1.1_HQ_c7848/f1p0/1376	i1.4_HQ_c1863/f2p1/1505	i2.2_HQ_c14696/f1p3/2550	i2.1_HQ_c4184/f1p51/2556	i1.1_LQ_c10493/f1p0/2001	i1.3_LQ_c8636/f1p1/1754	i2.0_HQ_c9564/f1p3/2610	i2.1_HQ_c7873/f1p12/2171	i2.1_LQ_c3127/f1p10/2022	i2.1_HQ_c4910/f1p1/2279	i1.1_HQ_c7255/f1p9/1636	i1.3_HQ_c4297/f1p0/1535
			i1.1_HQ_c7860/f1p47/1976	i1.4_HQ_c1910/f2p6/1939	i2.2_HQ_c14727/f1p219/2112	i2.1_HQ_c4256/f1p27/2142	i1.1_LQ_c10770/f1p37/1835	i1.3_LQ_c8747/f1p14/1711	i2.0_HQ_c9583/f1p3/2012	i2.1_HQ_c7957/f1p5/2306	i2.1_LQ_c3266/f1p32/2396	i2.1_HQ_c5046/f1p17/2461	i1.1_HQ_c7258/f1p3/1620	i1.3_HQ_c4520/f1p19/1715
			i1.1_HQ_c7877/f1p2/1325	i1.4_HQ_c2169/f2p0/1633	i2.2_HQ_c15067/f1p16/2374	i2.1_HQ_c4286/f1p7/2482	i1.1_LQ_c10958/f1p1/1439	i1.3_LQ_c8900/f1p5/1238	i2.0_HQ_c966/f5p32/2717	i2.1_HQ_c8200/f1p12/2981	i2.1_LQ_c3296/f1p3/2319	i2.1_HQ_c5205/f1p2/2739	i1.1_HQ_c7286/f1p5/1825	i1.3_HQ_c4558/f1p0/1840
			i1.1_HQ_c7931/f1p10/1535	i1.4_HQ_c2191/f4p4/1350	i2.2_HQ_c15190/f1p61/2411	i2.1_HQ_c4364/f1p2/2458	i1.1_LQ_c11003/f1p0/1307	i1.3_LQ_c9386/f1p0/1250	i2.0_HQ_c9740/f1p21/2109	i2.1_HQ_c8321/f1p9/3044	i2.1_LQ_c3465/f1p1/2421	i2.1_HQ_c5325/f1p3/2133	i1.1_HQ_c7371/f1p4/1780	i1.3_HQ_c4726/f1p2/1381
			i1.1_HQ_c7958/f1p23/1513	i1.4_HQ_c2205/f5p7/1281	i2.2_HQ_c15195/f1p4/2257	i2.1_HQ_c4466/f1p7/2017	i1.1_LQ_c11027/f1p0/1545	i1.3_LQ_c9479/f1p0/1569	i2.0_HQ_c9766/f1p5/2279	i2.1_HQ_c8455/f1p20/2392	i2.1_LQ_c3577/f1p9/2561	i2.1_HQ_c5420/f1p15/2123	i1.1_HQ_c7376/f2p1/1296	i1.3_HQ_c501/f5p106/1853
			i1.1_HQ_c7990/f1p7/1467	i1.4_HQ_c2331/f3p1/1982	i2.2_HQ_c15288/f1p2/2417	i2.1_HQ_c4732/f1p5/2205	i1.1_LQ_c11964/f1p3/1418	i1.3_LQ_c9708/f1p0/1817	i2.0_HQ_c9780/f1p2/2480	i2.1_HQ_c8486/f1p33/2523	i2.1_LQ_c4085/f1p32/2219	i2.1_HQ_c5521/f1p18/2198	i1.1_HQ_c7377/f1p0/1260	i1.3_HQ_c5050/f1p1/1888
			i1.1_HQ_c8014/f1p0/1745	i1.4_HQ_c2489/f1p1/1812	i2.2_HQ_c15342/f1p3/2242	i2.1_HQ_c4748/f1p16/2371	i1.1_LQ_c11965/f1p0/1549	i1.3_LQ_c9750/f1p5/1615	i2.0_HQ_c9792/f1p7/2705	i2.1_HQ_c853/f5p26/2539	i2.1_LQ_c4099/f1p1/2269	i2.1_HQ_c5989/f1p16/2648	i1.1_HQ_c7403/f1p43/1362	i1.3_HQ_c5182/f1p1/1318
			i1.1_HQ_c8016/f2p2/1924	i1.4_HQ_c2578/f2p2/1473	i2.2_HQ_c15404/f1p6/2151	i2.1_HQ_c4975/f1p2/2509	i1.1_LQ_c11968/f1p0/1731	i1.3_LQ_c9841/f1p1/1421	i2.0_HQ_c9914/f1p5/2521	i2.1_HQ_c8659/f1p6/2177	i2.1_LQ_c4399/f1p1/2429	i2.1_HQ_c6165/f1p16/2546	i1.1_HQ_c7450/f1p8/1957	i1.3_HQ_c5314/f1p17/1923
			i1.1_HQ_c8122/f1p9/1717	i1.4_HQ_c2943/f1p7/1975	i2.2_HQ_c15534/f1p6/2443	i2.1_HQ_c5205/f1p2/2739	i1.1_LQ_c12022/f1p3/1734	i1.3_LQ_c9911/f1p1/1713	i2.0_HQ_c9971/f1p9/2107	i2.1_HQ_c8692/f1p8/2019	i2.1_LQ_c4521/f1p7/3342	i2.1_HQ_c6889/f1p4/2268	i1.1_HQ_c7462/f1p2/1260	i1.3_HQ_c5351/f1p1/1577
			i1.1_HQ_c8221/f1p3/1922	i1.4_HQ_c3077/f1p2/1437	i2.2_HQ_c15626/f1p428/2272	i2.1_HQ_c5325/f1p3/2133	i1.1_LQ_c12164/f1p0/1293	i1.3_LQ_c9967/f1p0/1352	i2.0_LQ_c10131/f1p0/2513	i2.1_HQ_c8940/f1p7/2794	i2.1_LQ_c5974/f1p1/2648	i2.1_HQ_c7548/f1p3/2175	i1.1_HQ_c7479/f1p1/1817	i1.3_HQ_c5401/f1p6/1868
			i1.1_HQ_c8239/f1p11/1343	i1.4_HQ_c3234/f1p63/1846	i2.2_HQ_c15631/f1p2/2658	i2.1_HQ_c5420/f1p15/2123	i1.1_LQ_c12201/f1p0/1554	i1.4_HQ_c10028/f1p4/1564	i2.0_LQ_c10315/f1p0/2383	i2.1_HQ_c8960/f1p1/2138	i2.1_LQ_c6441/f1p10/2846	i2.1_HQ_c7930/f1p7/2428	i1.1_HQ_c7519/f1p10/1785	i1.3_HQ_c5407/f1p3/1601
			i1.1_HQ_c8248/f1p6/1474	i1.4_HQ_c3256/f1p16/1626	i2.2_HQ_c1581/f2p5/2488	i2.1_HQ_c5485/f1p10/2171	i1.1_LQ_c12303/f1p2/1578	i1.4_HQ_c10029/f1p17/1546	i2.0_LQ_c10364/f1p17/2638	i2.1_HQ_c8982/f1p1/2747	i2.1_LQ_c7455/f1p0/2532	i2.1_HQ_c7957/f1p5/2306	i1.1_HQ_c7520/f2p7/1359	i1.3_HQ_c5499/f1p6/1895
			i1.1_HQ_c8382/f1p1/1419	i1.4_HQ_c3447/f1p3/1422	i2.2_HQ_c1583/f2p10/2259	i2.1_HQ_c5989/f1p16/2648	i1.1_LQ_c12329/f1p1/1214	i1.4_HQ_c1010/f1p29/1948	i2.0_LQ_c10660/f1p10/2076	i2.1_HQ_c8993/f1p5/2649	i2.1_LQ_c7941/f1p4/2006	i2.1_HQ_c8163/f1p4/2893	i1.1_HQ_c7538/f1p4/1613	i1.3_HQ_c5518/f1p17/1294
			i1.1_HQ_c8414/f1p105/1244	i1.4_HQ_c3496/f1p1/1448	i2.2_HQ_c15912/f1p15/2287	i2.1_HQ_c6035/f1p4/2011	i1.1_LQ_c12359/f1p5/1871	i1.4_HQ_c10113/f1p6/1510	i2.0_LQ_c10729/f1p3/2093	i2.1_HQ_c9020/f1p9/2079	i2.1_LQ_c8235/f1p3/2188	i2.1_HQ_c8419/f1p1/2603	i1.1_HQ_c7558/f1p4/1669	i1.3_HQ_c5668/f1p19/1859
			i1.1_HQ_c8442/f1p0/1773	i1.4_HQ_c3526/f1p47/1867	i2.2_HQ_c1614/f2p6/2116	i2.1_HQ_c6051/f1p9/2250	i1.1_LQ_c12438/f1p11/1690	i1.4_HQ_c10217/f1p9/1778	i2.0_LQ_c10885/f1p0/2089	i2.1_HQ_c9022/f1p4/2452	i2.1_LQ_c8323/f1p2/2212	i2.1_HQ_c8472/f1p7/2503	i1.1_HQ_c7588/f1p9/1607	i1.3_HQ_c5747/f1p13/1772
			i1.1_HQ_c8453/f1p2/1361	i1.4_HQ_c3586/f1p0/1651	i2.2_HQ_c1616/f2p1/2570	i2.1_HQ_c610/f1p27/2498	i1.1_LQ_c12471/f1p0/1509	i1.4_HQ_c10286/f1p0/1797	i2.0_LQ_c10892/f1p1/2612	i2.1_HQ_c9042/f1p20/2419	i2.1_LQ_c9931/f1p0/2169	i2.1_HQ_c8480/f1p5/2110	i1.1_HQ_c7624/f1p1/1634	i1.3_HQ_c5842/f1p2/1889
			i1.1_HQ_c8492/f1p4/1658	i1.4_HQ_c3652/f1p10/1415	i2.2_HQ_c16279/f1p10/2352	i2.1_HQ_c6165/f1p16/2546	i1.1_LQ_c12712/f1p0/1675	i1.4_HQ_c1043/f9p26/1621	i2.0_LQ_c11080/f1p4/2416	i2.1_HQ_c9069/f1p4/2037	i2.2_HQ_c10137/f1p2/2530	i2.1_HQ_c8486/f1p33/2523	i1.1_HQ_c7636/f1p2/1329	i1.3_HQ_c5877/f1p0/1208
			i1.1_HQ_c8522/f1p43/1426	i1.4_HQ_c3764/f1p5/1626	i2.2_HQ_c16335/f1p4/2092	i2.1_HQ_c6420/f1p12/2993	i1.1_LQ_c12785/f1p3/1796	i1.4_HQ_c10456/f1p26/1303	i2.0_LQ_c11253/f1p1/2295	i2.1_HQ_c9417/f1p16/2149	i2.2_HQ_c1028/f4p35/2670	i2.1_HQ_c8587/f1p17/2347	i1.1_HQ_c764/f25p46/1937	i1.3_HQ_c5931/f1p2/1864
			i1.1_HQ_c8574/f1p2/1642	i1.4_HQ_c3800/f1p25/1479	i2.2_HQ_c16484/f1p2/2527	i2.1_HQ_c6734/f1p5/2016	i1.1_LQ_c12911/f1p3/1809	i1.4_HQ_c1051/f9p18/1462	i2.0_LQ_c11301/f1p3/2669	i2.1_HQ_c9420/f1p5/2146	i2.2_HQ_c10303/f1p3/2345	i2.1_HQ_c8659/f1p6/2177	i1.1_HQ_c7700/f1p53/1980	i1.3_HQ_c5960/f1p34/1708
			i1.1_HQ_c8588/f4p4/1815	i1.4_HQ_c3816/f1p7/1568	i2.2_HQ_c16496/f1p48/2393	i2.1_HQ_c6889/f1p4/2268	i1.1_LQ_c12994/f1p2/1802	i1.4_HQ_c10528/f1p6/2055	i2.0_LQ_c11527/f1p11/2115	i2.1_HQ_c9510/f1p6/2356	i2.2_HQ_c10339/f2p21/2318	i2.1_HQ_c8960/f1p1/2138	i1.1_HQ_c7719/f1p4/1617	i1.3_HQ_c5995/f1p2/1920
			i1.1_HQ_c8604/f1p16/1967	i1.4_HQ_c3818/f1p1/1634	i2.2_HQ_c16616/f1p0/2056	i2.1_HQ_c6899/f1p5/2544	i1.1_LQ_c13145/f1p1/2028	i1.4_HQ_c1063/f9p22/1618	i2.0_LQ_c11641/f1p0/2501	i2.1_HQ_c9596/f1p20/2032	i2.2_HQ_c10365/f1p3/2556	i2.1_HQ_c8993/f1p5/2649	i1.1_HQ_c7762/f1p6/1349	i1.3_HQ_c5998/f1p5/1700
			i1.1_HQ_c8620/f1p4/1995	i1.4_HQ_c3840/f1p0/1765	i2.2_HQ_c16812/f1p4/2069	i2.1_HQ_c6914/f1p26/2362	i1.1_LQ_c13174/f1p2/1246	i1.4_HQ_c10698/f1p7/1993	i2.0_LQ_c11702/f1p7/2498	i2.1_HQ_c9775/f1p15/2583	i2.2_HQ_c10367/f1p27/2428	i2.1_HQ_c9219/f1p7/2642	i1.1_HQ_c7844/f1p1/1459	i1.3_HQ_c6040/f1p11/1451
			i1.1_HQ_c8661/f1p4/1604	i1.4_HQ_c4100/f1p79/1863	i2.2_HQ_c17021/f1p10/2435	i2.1_HQ_c7658/f1p18/2564	i1.1_LQ_c13223/f1p0/1338	i1.4_HQ_c10765/f1p14/2071	i2.0_LQ_c11932/f1p2/2576	i2.1_HQ_c9776/f1p41/2272	i2.2_HQ_c10410/f1p0/2403	i2.1_HQ_c9226/f1p5/2309	i1.1_HQ_c7848/f1p0/1376	i1.3_HQ_c6167/f1p17/1899
			i1.1_HQ_c8695/f1p10/1688	i1.4_HQ_c4125/f1p7/1757	i2.2_HQ_c17232/f1p16/2121	i2.1_HQ_c7672/f1p24/2017	i1.1_LQ_c13240/f1p0/1835	i1.4_HQ_c10899/f1p3/1990	i2.0_LQ_c11958/f1p4/2583	i2.1_LQ_c10127/f1p6/2365	i2.2_HQ_c10458/f1p3/2603	i2.1_HQ_c9420/f1p5/2146	i1.1_HQ_c7860/f1p47/1976	i1.3_HQ_c6170/f1p11/1851
			i1.1_HQ_c8718/f1p13/1554	i1.4_HQ_c4336/f1p5/1516	i2.2_HQ_c17263/f1p19/2811	i2.1_HQ_c7696/f1p21/2184	i1.1_LQ_c13722/f1p1/2014	i1.4_HQ_c11035/f1p1/1549	i2.0_LQ_c12149/f1p2/2278	i2.1_LQ_c11391/f1p5/2281	i2.2_HQ_c1046/f4p7/2420	i2.1_HQ_c9510/f1p6/2356	i1.1_HQ_c7877/f1p2/1325	i1.3_HQ_c6252/f1p2/1965
			i1.1_HQ_c8752/f1p0/1833	i1.4_HQ_c4376/f1p6/1911	i2.2_HQ_c1732/f5p24/2842	i2.1_HQ_c7930/f1p7/2428	i1.1_LQ_c13755/f1p0/1453	i1.4_HQ_c11133/f1p1/1607	i2.0_LQ_c12209/f1p3/2780	i2.1_LQ_c11666/f1p2/2800	i2.2_HQ_c10511/f1p5/2342	i2.1_HQ_c9596/f1p20/2032	i1.1_HQ_c7958/f1p23/1513	i1.3_HQ_c6278/f1p1/1991
			i1.1_HQ_c8831/f1p13/1485	i1.4_HQ_c4602/f1p10/1291	i2.2_HQ_c17449/f1p0/2077	i2.1_HQ_c8151/f1p2/2864	i1.1_LQ_c13920/f1p1/1763	i1.4_HQ_c1113/f10p17/1378	i2.0_LQ_c12342/f1p0/2432	i2.1_LQ_c3119/f1p2/2011	i2.2_HQ_c10556/f1p1/2074	i2.1_HQ_c9775/f1p15/2583	i1.1_HQ_c7979/f1p4/1721	i1.3_HQ_c6377/f1p2/1985
			i1.1_HQ_c8876/f1p7/1719	i1.4_HQ_c4608/f1p2/1332	i2.2_HQ_c17483/f1p5/1993	i2.1_HQ_c8163/f1p4/2893	i1.1_LQ_c13993/f1p0/1233	i1.4_HQ_c11168/f1p2/1821	i2.0_LQ_c14190/f1p5/2393	i2.1_LQ_c3142/f1p72/2127	i2.2_HQ_c10578/f1p15/2316	i2.1_HQ_c9776/f1p41/2272	i1.1_HQ_c7986/f1p4/1776	i1.3_HQ_c6390/f1p2/2000
			i1.1_HQ_c8913/f2p14/1667	i1.4_HQ_c4610/f3p9/1691	i2.2_HQ_c17489/f1p5/2443	i2.1_HQ_c8480/f1p5/2110	i1.1_LQ_c14058/f1p6/1864	i1.4_HQ_c11201/f1p18/1701	i2.0_LQ_c14423/f1p2/2262	i2.1_LQ_c3296/f1p3/2319	i2.2_HQ_c10757/f1p2/2243	i2.1_LQ_c11237/f1p0/2564	i1.1_HQ_c7990/f1p7/1467	i1.3_HQ_c6445/f1p5/1958
			i1.1_HQ_c8917/f1p3/1348	i1.4_HQ_c4645/f1p1/1925	i2.2_HQ_c17857/f1p0/2044	i2.1_HQ_c9118/f1p1/2451	i1.1_LQ_c14087/f1p0/1283	i1.4_HQ_c11241/f1p1/1449	i2.0_LQ_c15021/f1p0/2236	i2.1_LQ_c4370/f1p2/2460	i2.2_HQ_c10781/f1p30/2381	i2.1_LQ_c11424/f1p0/2028	i1.1_HQ_c8014/f1p0/1745	i1.3_HQ_c6466/f1p0/1977
			i1.1_HQ_c8923/f1p16/1765	i1.4_HQ_c4801/f1p3/1978	i2.2_HQ_c17922/f1p4/2191	i2.1_HQ_c9134/f1p4/2504	i1.1_LQ_c14153/f1p2/1970	i1.4_HQ_c11370/f1p1/1578	i2.0_LQ_c15226/f1p1/2132	i2.1_LQ_c4571/f1p9/2343	i2.2_HQ_c10878/f1p2/2621	i2.1_LQ_c12116/f1p4/2718	i1.1_HQ_c8016/f2p2/1924	i1.3_HQ_c6694/f1p18/1979
			i1.1_HQ_c8952/f1p0/1650	i1.4_HQ_c4853/f1p9/1551	i2.2_HQ_c17959/f1p26/2757	i2.1_HQ_c9219/f1p7/2642	i1.1_LQ_c14264/f1p0/1703	i1.4_HQ_c11433/f2p2/1264	i2.0_LQ_c15312/f1p3/3001	i2.1_LQ_c4816/f1p0/2691	i2.2_HQ_c10884/f1p1/2284	i2.1_LQ_c12188/f1p1/2750	i1.1_HQ_c8044/f1p2/1341	i1.3_HQ_c6736/f1p9/1567
			i1.1_HQ_c8968/f1p5/1799	i1.4_HQ_c4875/f1p1/1664	i2.2_HQ_c18059/f1p9/2323	i2.1_HQ_c9226/f1p5/2309	i1.1_LQ_c14411/f1p2/1966	i1.4_HQ_c11460/f1p133/1960	i2.0_LQ_c15585/f1p1/2979	i2.1_LQ_c5379/f1p2/2266	i2.2_HQ_c10954/f1p10/2132	i2.1_LQ_c12281/f1p4/2604	i1.1_HQ_c8122/f1p9/1717	i1.3_HQ_c6834/f1p1/1611
			i1.1_HQ_c9008/f1p1/1431	i1.4_HQ_c4936/f1p4/1825	i2.2_HQ_c18086/f1p13/2649	i2.1_HQ_c9505/f1p1/2617	i1.1_LQ_c14589/f1p1/1495	i1.4_HQ_c11524/f1p5/1503	i2.0_LQ_c15594/f1p99/2590	i2.1_LQ_c5596/f1p34/2781	i2.2_HQ_c10988/f1p8/2520	i2.1_LQ_c2458/f1p1/2125	i1.1_HQ_c8185/f1p4/1320	i1.3_HQ_c6916/f1p3/1901
			i1.1_HQ_c9035/f1p3/1393	i1.4_HQ_c5075/f2p1/1409	i2.2_HQ_c18431/f1p12/2481	i2.1_HQ_c9510/f1p6/2356	i1.1_LQ_c14947/f1p1/1556	i1.4_HQ_c11546/f3p5/1737	i2.0_LQ_c15608/f1p7/2320	i2.1_LQ_c6444/f1p13/2919	i2.2_HQ_c11014/f1p4/2319	i2.1_LQ_c2966/f1p4/2694	i1.1_HQ_c8221/f1p3/1922	i1.3_HQ_c7115/f3p12/1998
			i1.1_HQ_c9080/f1p44/1809	i1.4_HQ_c5131/f1p3/1497	i2.2_HQ_c18582/f1p2/2728	i2.1_HQ_c9559/f1p3/2665	i1.1_LQ_c15052/f1p1/1936	i1.4_HQ_c11915/f3p3/1457	i2.0_LQ_c15763/f1p0/2931	i2.1_LQ_c6856/f1p3/2164	i2.2_HQ_c11041/f1p9/2014	i2.1_LQ_c3119/f1p2/2011	i1.1_HQ_c8239/f1p11/1343	i1.3_HQ_c7131/f1p5/1488
			i1.1_HQ_c9134/f1p1/1591	i1.4_HQ_c5171/f1p11/1949	i2.2_HQ_c18700/f1p14/2384	i2.1_HQ_c9590/f1p49/2052	i1.1_LQ_c2341/f2p1/1466	i1.4_HQ_c11957/f2p3/1723	i2.0_LQ_c16083/f1p4/2409	i2.1_LQ_c7348/f1p4/2708	i2.2_HQ_c11166/f1p8/2663	i2.1_LQ_c3142/f1p72/2127	i1.1_HQ_c8246/f1p0/1457	i1.3_HQ_c7207/f1p1/1908
			i1.1_HQ_c9143/f1p13/1681	i1.4_HQ_c5174/f1p2/1780	i2.2_HQ_c18724/f1p32/2649	i2.1_HQ_c9707/f1p40/2390	i1.1_LQ_c2498/f1p0/1285	i1.4_HQ_c12046/f1p2/1384	i2.0_LQ_c16102/f1p5/2374	i2.1_LQ_c7568/f1p0/2149	i2.2_HQ_c11200/f1p0/2685	i2.1_LQ_c3192/f1p2/2802	i1.1_HQ_c8248/f1p6/1474	i1.3_HQ_c7231/f1p300/1303
			i1.1_HQ_c9162/f1p0/1417	i1.4_HQ_c5193/f1p0/1700	i2.2_HQ_c18889/f1p9/2040	i2.1_HQ_c9836/f1p5/2248	i1.1_LQ_c2610/f1p1/1189	i1.4_HQ_c1211/f6p25/1672	i2.0_LQ_c1616/f1p1/2360	i2.1_LQ_c8079/f1p5/2591	i2.2_HQ_c11332/f1p3/2061	i2.1_LQ_c3269/f1p0/2017	i1.1_HQ_c8286/f1p8/1565	i1.3_HQ_c734/f10p29/1409
			i1.1_HQ_c9175/f1p31/1671	i1.4_HQ_c5318/f1p1/1389	i2.2_HQ_c18904/f1p11/2364	i2.1_LQ_c10543/f1p0/2147	i1.1_LQ_c2892/f1p1/1657	i1.4_HQ_c12153/f1p30/1891	i2.0_LQ_c16212/f1p1/2575	i2.1_LQ_c9052/f1p1/2072	i2.2_HQ_c11364/f1p2/2096	i2.1_LQ_c3285/f1p3/2364	i1.1_HQ_c8382/f1p1/1419	i1.3_HQ_c7514/f1p10/1430
			i1.1_HQ_c9227/f1p22/1678	i1.4_HQ_c5356/f1p3/1292	i2.2_HQ_c19046/f1p15/2484	i2.1_LQ_c11103/f1p2/2173	i1.1_LQ_c3038/f1p0/1347	i1.4_HQ_c12166/f1p6/1231	i2.0_LQ_c16302/f1p1/2578	i2.1_LQ_c9689/f1p35/2854	i2.2_HQ_c1153/f7p43/2373	i2.1_LQ_c3783/f1p6/2598	i1.1_HQ_c8414/f1p105/1244	i1.3_HQ_c7556/f1p1/1597
			i1.1_HQ_c9268/f2p2/1541	i1.4_HQ_c5380/f1p1/1725	i2.2_HQ_c19047/f1p12/2390	i2.1_LQ_c11219/f1p4/2225	i1.1_LQ_c3130/f1p0/1261	i1.4_HQ_c12289/f1p41/1438	i2.0_LQ_c16667/f1p0/2959	i2.2_HQ_c10007/f1p8/2320	i2.2_HQ_c11573/f1p9/2950	i2.1_LQ_c4174/f1p0/2073	i1.1_HQ_c8442/f1p0/1773	i1.3_HQ_c7566/f1p31/1557
			i1.1_HQ_c9283/f1p1/1775	i1.4_HQ_c5381/f1p1/1729	i2.2_HQ_c1909/f5p8/2374	i2.1_LQ_c11237/f1p0/2564	i1.1_LQ_c3382/f1p0/1388	i1.4_HQ_c12348/f1p16/1912	i2.0_LQ_c17889/f1p0/2364	i2.2_HQ_c10130/f1p2/2173	i2.2_HQ_c11602/f1p73/2990	i2.1_LQ_c4265/f1p5/2490	i1.1_HQ_c8447/f1p8/1730	i1.3_HQ_c7754/f1p3/1768
			i1.1_HQ_c9320/f1p13/1410	i1.4_HQ_c5426/f1p9/1281	i2.2_HQ_c1910/f2p10/2269	i2.1_LQ_c11387/f1p0/2188	i1.1_LQ_c3422/f1p1/1307	i1.4_HQ_c1240/f5p10/1553	i2.0_LQ_c18413/f1p3/2973	i2.2_HQ_c10149/f1p6/2370	i2.2_HQ_c11629/f1p1/2079	i2.1_LQ_c4816/f1p0/2691	i1.1_HQ_c8453/f1p2/1361	i1.3_HQ_c788/f23p38/1802
			i1.1_HQ_c9353/f1p5/1730	i1.4_HQ_c5507/f1p4/1519	i2.2_HQ_c19112/f1p4/2180	i2.1_LQ_c11671/f1p2/2932	i1.1_LQ_c3575/f1p0/1498	i1.4_HQ_c1243/f4p19/1606	i2.0_LQ_c18570/f1p1/2572	i2.2_HQ_c10227/f1p6/2167	i2.2_HQ_c11737/f1p8/2627	i2.1_LQ_c5289/f1p6/2391	i1.1_HQ_c8463/f1p0/1643	i1.3_HQ_c7910/f1p1/1601
			i1.1_HQ_c9418/f1p43/1336	i1.4_HQ_c5627/f1p1/1801	i2.2_HQ_c19416/f1p1/2184	i2.1_LQ_c11925/f1p1/2787	i1.1_LQ_c3595/f1p0/1572	i1.4_HQ_c12764/f1p15/1344	i2.0_LQ_c19054/f1p5/2161	i2.2_HQ_c10291/f1p5/2429	i2.2_HQ_c11797/f2p3/2068	i2.1_LQ_c5502/f1p0/2219	i1.1_HQ_c8492/f1p4/1658	i1.3_HQ_c7941/f1p1/1540
			i1.1_HQ_c9455/f1p16/1374	i1.4_HQ_c5727/f1p2/1860	i2.2_HQ_c19773/f1p15/2499	i2.1_LQ_c12092/f1p46/2131	i1.1_LQ_c3682/f1p0/1467	i1.4_HQ_c1287/f4p12/1482	i2.0_LQ_c19146/f1p0/2174	i2.2_HQ_c10318/f1p1/2371	i2.2_HQ_c11891/f1p5/2163	i2.1_LQ_c5594/f1p0/2721	i1.1_HQ_c8522/f1p43/1426	i1.3_HQ_c7970/f1p1/1363
			i1.1_HQ_c9496/f1p1/1318	i1.4_HQ_c5861/f1p1/1973	i2.2_HQ_c19774/f1p0/2295	i2.1_LQ_c12281/f1p4/2604	i1.1_LQ_c3796/f1p3/1275	i1.4_HQ_c1288/f7p8/1759	i2.0_LQ_c19463/f1p0/2086	i2.2_HQ_c10364/f1p2/2041	i2.2_HQ_c11923/f1p3/2486	i2.1_LQ_c5596/f1p34/2781	i1.1_HQ_c8588/f4p4/1815	i1.3_HQ_c7973/f3p7/1785
			i1.1_HQ_c9511/f5p19/1556	i1.4_HQ_c5880/f2p5/1612	i2.2_HQ_c19846/f1p3/2581	i2.1_LQ_c2966/f1p4/2694	i1.1_LQ_c4021/f1p1/1315	i1.4_HQ_c12914/f1p3/1437	i2.0_LQ_c20108/f1p8/2437	i2.2_HQ_c10396/f1p10/2415	i2.2_HQ_c11943/f3p12/2149	i2.1_LQ_c5934/f1p6/2594	i1.1_HQ_c8718/f1p13/1554	i1.3_HQ_c7990/f1p2/1214
			i1.1_HQ_c9515/f1p2/1344	i1.4_HQ_c5881/f1p2/1612	i2.2_HQ_c19905/f1p8/1970	i2.1_LQ_c3192/f1p2/2802	i1.1_LQ_c4106/f1p7/1538	i1.4_HQ_c13153/f1p3/1584	i2.0_LQ_c20316/f1p6/2259	i2.2_HQ_c10410/f1p344/2485	i2.2_HQ_c1202/f4p10/2105	i2.1_LQ_c6808/f1p48/2631	i1.1_HQ_c8723/f1p3/1499	i1.3_HQ_c7994/f5p23/1748
			i1.1_HQ_c956/f10p18/1527	i1.4_HQ_c6425/f1p3/1933	i2.2_HQ_c20053/f1p11/2226	i2.1_LQ_c3269/f1p0/2017	i1.1_LQ_c4133/f1p0/1246	i1.4_HQ_c13160/f1p20/1815	i2.0_LQ_c20530/f1p1/2168	i2.2_HQ_c10460/f1p8/2620	i2.2_HQ_c12175/f1p5/2441	i2.1_LQ_c7348/f1p4/2708	i1.1_HQ_c8741/f2p3/1726	i1.3_HQ_c8029/f1p30/1419
			i1.1_HQ_c9667/f1p19/1498	i1.4_HQ_c6451/f1p34/1963	i2.2_HQ_c20171/f1p58/2407	i2.1_LQ_c3285/f1p3/2364	i1.1_LQ_c4225/f1p27/1445	i1.4_HQ_c1325/f5p16/1707	i2.0_LQ_c21189/f1p1/2973	i2.2_HQ_c10564/f1p1/2538	i2.2_HQ_c12177/f1p7/2302	i2.1_LQ_c8479/f1p6/2384	i1.1_HQ_c8846/f1p2/1221	i1.3_HQ_c8139/f1p0/1294
			i1.1_HQ_c966/f4p12/1535	i1.4_HQ_c6554/f1p7/1785	i2.2_HQ_c20214/f1p0/2454	i2.1_LQ_c3731/f1p6/2399	i1.1_LQ_c4276/f1p0/1232	i1.4_HQ_c13308/f1p11/1697	i2.0_LQ_c2786/f1p2/2027	i2.2_HQ_c1056/f5p20/2687	i2.2_HQ_c12291/f1p21/2358	i2.2_HQ_c10007/f1p8/2320	i1.1_HQ_c8848/f1p42/1490	i1.3_HQ_c8206/f2p10/1836
			i1.1_HQ_c9696/f1p8/1617	i1.4_HQ_c6582/f1p1/1165	i2.2_HQ_c2023/f2p9/2699	i2.1_LQ_c3783/f1p6/2598	i1.1_LQ_c4414/f1p5/1276	i1.4_HQ_c13408/f1p2/1581	i2.0_LQ_c2799/f1p9/2302	i2.2_HQ_c10580/f1p9/2336	i2.2_HQ_c12471/f1p11/2205	i2.2_HQ_c10040/f1p3/2062	i1.1_HQ_c8913/f2p14/1667	i1.3_HQ_c821/f18p47/1818
			i1.1_HQ_c9710/f2p65/1970	i1.4_HQ_c6652/f1p11/1987	i2.2_HQ_c2043/f5p9/2487	i2.1_LQ_c4174/f1p0/2073	i1.1_LQ_c4416/f1p7/1938	i1.4_HQ_c13421/f1p3/1709	i2.0_LQ_c2989/f1p3/2807	i2.2_HQ_c10735/f1p2/2564	i2.2_HQ_c12580/f1p3/2275	i2.2_HQ_c10130/f1p2/2173	i1.1_HQ_c8917/f1p3/1348	i1.3_HQ_c8228/f1p2/1710
			i1.1_HQ_c9736/f1p18/1460	i1.4_HQ_c6676/f1p8/1922	i2.2_HQ_c2044/f2p12/2187	i2.1_LQ_c4265/f1p5/2490	i1.1_LQ_c4767/f1p1/1351	i1.4_HQ_c13584/f1p10/1487	i2.0_LQ_c3047/f1p0/2913	i2.2_HQ_c10750/f1p5/2454	i2.2_HQ_c12664/f1p10/2313	i2.2_HQ_c10142/f1p15/2202	i1.1_HQ_c8923/f1p16/1765	i1.3_HQ_c8317/f1p2/1891
			i1.1_HQ_c9872/f1p0/1677	i1.4_HQ_c6766/f1p4/1328	i2.2_HQ_c2050/f2p3/2404	i2.1_LQ_c5289/f1p6/2391	i1.1_LQ_c4865/f1p1/1806	i1.4_HQ_c13606/f2p14/1819	i2.0_LQ_c3100/f1p11/2571	i2.2_HQ_c10801/f1p3/2705	i2.2_HQ_c1295/f4p42/2279	i2.2_HQ_c10163/f1p15/2267	i1.1_HQ_c8928/f1p5/1418	i1.3_HQ_c849/f16p41/1760
			i1.1_HQ_c9965/f2p17/1402	i1.4_HQ_c6894/f1p2/1536	i2.2_HQ_c20557/f1p32/2841	i2.1_LQ_c5594/f1p0/2721	i1.1_LQ_c5080/f1p0/1895	i1.4_HQ_c13679/f1p30/2035	i2.0_LQ_c3252/f1p3/2057	i2.2_HQ_c1090/f4p39/2033	i2.2_HQ_c13004/f4p6/2646	i2.2_HQ_c10187/f1p3/2283	i1.1_HQ_c8956/f1p28/1719	i1.3_HQ_c8631/f2p2/1286
			i1.1_HQ_c9990/f1p0/1296	i1.4_HQ_c6968/f1p3/1460	i2.2_HQ_c20877/f1p2/2093	i2.1_LQ_c5750/f1p0/2239	i1.1_LQ_c5169/f1p0/1270	i1.4_HQ_c13719/f1p0/1559	i2.0_LQ_c3350/f1p3/2007	i2.2_HQ_c10938/f1p4/2263	i2.2_HQ_c13074/f3p16/2253	i2.2_HQ_c10223/f1p4/2151	i1.1_HQ_c8968/f1p5/1799	i1.3_HQ_c864/f19p56/1749
			i1.1_HQ_c9997/f2p4/1789	i1.4_HQ_c6987/f3p1/1337	i2.2_HQ_c20987/f1p4/2978	i2.1_LQ_c5934/f1p6/2594	i1.1_LQ_c5417/f1p0/1313	i1.4_HQ_c13728/f1p17/1350	i2.0_LQ_c3471/f1p5/2565	i2.2_HQ_c11174/f1p4/2186	i2.2_HQ_c13078/f3p24/2227	i2.2_HQ_c10227/f1p6/2167	i1.1_HQ_c8991/f1p13/1705	i1.3_HQ_c868/f17p21/1311
			i1.1_LQ_c10141/f1p1/1250	i1.4_HQ_c7092/f1p4/1786	i2.2_HQ_c2110/f6p11/2582	i2.1_LQ_c6808/f1p48/2631	i1.1_LQ_c5462/f1p0/1382	i1.4_HQ_c13799/f1p284/1633	i2.0_LQ_c3633/f1p5/1992	i2.2_HQ_c11236/f1p4/2316	i2.2_HQ_c13087/f2p13/2237	i2.2_HQ_c10289/f1p5/2311	i1.1_HQ_c9008/f1p1/1431	i1.3_HQ_c8781/f1p1/1889
			i1.1_LQ_c10235/f1p0/1591	i1.4_HQ_c7226/f1p17/1673	i2.2_HQ_c21214/f1p9/2221	i2.1_LQ_c7365/f1p0/2237	i1.1_LQ_c5542/f1p1/1302	i1.4_HQ_c13818/f1p10/1497	i2.0_LQ_c3634/f1p2/2751	i2.2_HQ_c11391/f1p1/2081	i2.2_HQ_c13097/f2p1/2208	i2.2_HQ_c10337/f1p10/2434	i1.1_HQ_c9035/f1p3/1393	i1.3_HQ_c8886/f1p4/1209
			i1.1_LQ_c10272/f1p6/1719	i1.4_HQ_c744/f24p23/1474	i2.2_HQ_c21334/f1p30/2640	i2.1_LQ_c8264/f1p7/2755	i1.1_LQ_c5619/f1p0/1934	i1.4_HQ_c13848/f1p23/1851	i2.0_LQ_c3707/f1p4/2374	i2.2_HQ_c11438/f1p5/2228	i2.2_HQ_c13113/f2p9/2048	i2.2_HQ_c10346/f3p35/2613	i1.1_HQ_c9061/f1p13/1959	i1.3_HQ_c9166/f1p5/1656
			i1.1_LQ_c10303/f1p1/1745	i1.4_HQ_c7610/f1p1/1303	i2.2_HQ_c21335/f1p1/2462	i2.1_LQ_c8289/f1p8/2885	i1.1_LQ_c5707/f1p26/1942	i1.4_HQ_c14062/f1p19/1388	i2.0_LQ_c3853/f1p0/2218	i2.2_HQ_c11516/f2p25/2679	i2.2_HQ_c13342/f2p6/2552	i2.2_HQ_c10460/f1p8/2620	i1.1_HQ_c9080/f1p44/1809	i1.3_HQ_c9185/f1p21/1290
			i1.1_LQ_c10493/f1p0/2001	i1.4_HQ_c7626/f1p1/1693	i2.2_HQ_c2133/f3p38/2804	i2.1_LQ_c8479/f1p6/2384	i1.1_LQ_c5754/f1p2/1341	i1.4_HQ_c1410/f5p10/1906	i2.0_LQ_c4265/f1p1/2031	i2.2_HQ_c11536/f1p1/2519	i2.2_HQ_c13357/f2p4/2742	i2.2_HQ_c10564/f1p1/2538	i1.1_HQ_c9134/f1p1/1591	i1.3_HQ_c9290/f1p16/1667
			i1.1_LQ_c10816/f1p0/1319	i1.4_HQ_c7957/f1p46/1738	i2.2_HQ_c21545/f1p5/2693	i2.1_LQ_c9445/f1p2/2683	i1.1_LQ_c5870/f1p4/1376	i1.4_HQ_c14162/f1p0/1410	i2.0_LQ_c4298/f1p0/2554	i2.2_HQ_c11544/f1p30/2198	i2.2_HQ_c13365/f2p20/2917	i2.2_HQ_c1056/f5p20/2687	i1.1_HQ_c9162/f1p0/1417	i1.3_HQ_c9370/f1p1/1676
			i1.1_LQ_c11027/f1p0/1545	i1.4_HQ_c8011/f1p43/1678	i2.2_HQ_c21569/f1p4/2311	i2.1_LQ_c9640/f1p1/2219	i1.1_LQ_c5906/f1p1/1528	i1.4_HQ_c14198/f1p16/1996	i2.0_LQ_c4352/f1p4/2046	i2.2_HQ_c11557/f1p1/2912	i2.2_HQ_c13405/f2p1/2659	i2.2_HQ_c10609/f1p15/2514	i1.1_HQ_c9175/f1p31/1671	i1.3_HQ_c9632/f1p9/1952
			i1.1_LQ_c11271/f1p1/1679	i1.4_HQ_c8195/f1p6/1524	i2.2_HQ_c21639/f1p21/2089	i2.2_HQ_c10024/f1p19/2144	i1.1_LQ_c5921/f2p0/1357	i1.4_HQ_c14351/f1p3/1999	i2.0_LQ_c4648/f1p1/2805	i2.2_HQ_c11701/f1p8/2540	i2.2_HQ_c1343/f3p23/2341	i2.2_HQ_c10704/f2p1/2267	i1.1_HQ_c9193/f3p127/1778	i1.3_HQ_c9776/f1p27/1884
			i1.1_LQ_c11315/f1p7/1790	i1.4_HQ_c8207/f1p15/1762	i2.2_HQ_c2167/f2p4/2131	i2.2_HQ_c10040/f1p3/2062	i1.1_LQ_c6149/f1p0/1710	i1.4_HQ_c14382/f1p5/1481	i2.0_LQ_c5125/f1p5/2304	i2.2_HQ_c11760/f4p4/2400	i2.2_HQ_c13451/f1p1/2168	i2.2_HQ_c10750/f1p5/2454	i1.1_HQ_c9227/f1p22/1678	i1.3_HQ_c9792/f1p3/1556
			i1.1_LQ_c11438/f1p1/1994	i1.4_HQ_c8393/f1p2/1624	i2.2_HQ_c21724/f1p3/2385	i2.2_HQ_c10133/f1p12/2603	i1.1_LQ_c6223/f1p4/2010	i1.4_HQ_c14486/f1p10/1714	i2.0_LQ_c5198/f1p0/2917	i2.2_HQ_c11762/f1p3/2488	i2.2_HQ_c13503/f1p3/2426	i2.2_HQ_c10938/f1p4/2263	i1.1_HQ_c9268/f2p2/1541	i1.3_HQ_c9853/f1p9/1648
			i1.1_LQ_c11964/f1p3/1418	i1.4_HQ_c8409/f1p3/1668	i2.2_HQ_c22090/f1p19/2497	i2.2_HQ_c10163/f1p15/2267	i1.1_LQ_c6267/f1p0/1984	i1.4_HQ_c14509/f1p1/1614	i2.0_LQ_c5356/f1p1/2795	i2.2_HQ_c11795/f1p4/2165	i2.2_HQ_c13543/f1p0/2210	i2.2_HQ_c10977/f1p18/2141	i1.1_HQ_c9283/f1p1/1775	i1.3_HQ_c9923/f1p6/1926
			i1.1_LQ_c11965/f1p0/1549	i1.4_HQ_c8412/f1p2/1442	i2.2_HQ_c2314/f1p1/2451	i2.2_HQ_c10187/f1p3/2283	i1.1_LQ_c6363/f1p2/1897	i1.4_HQ_c14629/f1p31/1976	i2.0_LQ_c5361/f1p20/2354	i2.2_HQ_c12051/f1p11/2128	i2.2_HQ_c13572/f1p16/2767	i2.2_HQ_c11093/f1p10/2342	i1.1_HQ_c9320/f1p13/1410	i1.3_LQ_c10312/f1p10/1457
			i1.1_LQ_c11968/f1p0/1731	i1.4_HQ_c851/f17p23/1466	i2.2_HQ_c2362/f1p24/2370	i2.2_HQ_c10223/f1p4/2151	i1.1_LQ_c6447/f1p2/1965	i1.4_HQ_c1472/f3p113/1513	i2.0_LQ_c5835/f1p3/2844	i2.2_HQ_c12142/f1p4/2351	i2.2_HQ_c13703/f1p1/2272	i2.2_HQ_c11174/f1p4/2186	i1.1_HQ_c9376/f1p2/1597	i1.3_LQ_c10646/f1p10/2031
			i1.1_LQ_c11989/f1p0/1591	i1.4_HQ_c853/f17p25/1436	i2.2_HQ_c2483/f1p2/2011	i2.2_HQ_c10289/f1p5/2311	i1.1_LQ_c6713/f1p0/1850	i1.4_HQ_c14765/f1p11/1718	i2.0_LQ_c5918/f1p6/2248	i2.2_HQ_c12182/f1p9/2119	i2.2_HQ_c13731/f1p2/2134	i2.2_HQ_c1119/f4p38/2075	i1.1_HQ_c9418/f1p43/1336	i1.3_LQ_c10724/f1p6/1968
			i1.1_LQ_c12022/f1p3/1734	i1.4_HQ_c8613/f1p2/1682	i2.2_HQ_c2526/f1p8/2049	i2.2_HQ_c1028/f4p35/2670	i1.1_LQ_c6951/f1p0/1482	i1.4_HQ_c14791/f1p8/1383	i2.0_LQ_c6144/f1p9/2404	i2.2_HQ_c12233/f1p66/2144	i2.2_HQ_c14027/f1p7/2007	i2.2_HQ_c11433/f1p4/2211	i1.1_HQ_c9496/f1p1/1318	i1.3_LQ_c10786/f1p1/1566
			i1.1_LQ_c12164/f1p0/1293	i1.4_HQ_c8762/f1p2/1630	i2.2_HQ_c2558/f1p2/2109	i2.2_HQ_c10346/f3p35/2613	i1.1_LQ_c7030/f1p0/1751	i1.4_HQ_c14806/f1p0/1417	i2.0_LQ_c6147/f1p7/2397	i2.2_HQ_c12282/f1p3/2733	i2.2_HQ_c14033/f1p1/2255	i2.2_HQ_c11438/f1p5/2228	i1.1_HQ_c9511/f5p19/1556	i1.3_LQ_c11211/f1p0/1123
			i1.1_LQ_c12303/f1p2/1578	i1.4_HQ_c8796/f1p6/1680	i2.2_HQ_c2812/f1p1/2259	i2.2_HQ_c10408/f1p16/2689	i1.1_LQ_c7130/f1p0/1424	i1.4_HQ_c14934/f1p23/1829	i2.0_LQ_c6234/f1p29/2047	i2.2_HQ_c12357/f1p7/2505	i2.2_HQ_c14038/f1p11/2128	i2.2_HQ_c11493/f2p5/2433	i1.1_HQ_c9515/f1p2/1344	i1.3_LQ_c11465/f2p0/1418
			i1.1_LQ_c12359/f1p5/1871	i1.4_HQ_c8818/f1p10/1949	i2.2_HQ_c2820/f1p9/2520	i2.2_HQ_c10460/f1p8/2620	i1.1_LQ_c7343/f1p1/1397	i1.4_HQ_c15045/f1p3/1387	i2.0_LQ_c6451/f1p2/3203	i2.2_HQ_c12570/f1p11/2262	i2.2_HQ_c14062/f1p1/2536	i2.2_HQ_c11544/f1p30/2198	i1.1_HQ_c956/f10p18/1527	i1.3_LQ_c12175/f1p5/1422
			i1.1_LQ_c12438/f1p11/1690	i1.4_HQ_c8832/f1p4/1310	i2.2_HQ_c2857/f1p20/2672	i2.2_HQ_c10704/f2p1/2267	i1.1_LQ_c7350/f1p3/1412	i1.4_HQ_c15100/f1p0/1458	i2.0_LQ_c6495/f1p5/2471	i2.2_HQ_c12573/f1p4/2266	i2.2_HQ_c14079/f1p4/2203	i2.2_HQ_c11701/f1p8/2540	i1.1_HQ_c9667/f1p19/1498	i1.3_LQ_c12287/f1p0/1477
			i1.1_LQ_c12471/f1p0/1509	i1.4_HQ_c9018/f1p1/1561	i2.2_HQ_c2931/f3p11/2185	i2.2_HQ_c10938/f1p4/2263	i1.1_LQ_c7847/f1p0/1328	i1.4_HQ_c15204/f7p47/1505	i2.0_LQ_c6509/f1p3/2541	i2.2_HQ_c12915/f99p191/2262	i2.2_HQ_c14254/f3p53/1829	i2.2_HQ_c1172/f5p52/2158	i1.1_HQ_c966/f4p12/1535	i1.3_LQ_c12617/f1p0/1211
			i1.1_LQ_c12535/f1p3/1390	i1.4_HQ_c9125/f1p0/1302	i2.2_HQ_c2943/f1p14/2750	i2.2_HQ_c10949/f1p4/2272	i1.1_LQ_c8017/f1p2/1339	i1.4_HQ_c15295/f1p15/1977	i2.0_LQ_c7018/f1p1/2077	i2.2_HQ_c1313/f3p10/2404	i2.2_HQ_c14281/f1p4/2014	i2.2_HQ_c11749/f1p6/2144	i1.1_HQ_c9696/f1p8/1617	i1.3_LQ_c12780/f1p0/1248
			i1.1_LQ_c12662/f1p0/1503	i1.4_HQ_c9213/f1p5/1365	i2.2_HQ_c3556/f1p3/2189	i2.2_HQ_c10977/f1p18/2141	i1.1_LQ_c8036/f1p0/1450	i1.4_HQ_c1566/f5p2/1489	i2.0_LQ_c7179/f1p4/2140	i2.2_HQ_c13262/f2p7/2779	i2.2_HQ_c14851/f1p25/2620	i2.2_HQ_c11760/f4p4/2400	i1.1_HQ_c9736/f1p18/1460	i1.3_LQ_c12983/f1p0/1441
			i1.1_LQ_c12712/f1p0/1675	i1.4_HQ_c9234/f2p1/1488	i2.2_HQ_c3654/f1p11/2456	i2.2_HQ_c11093/f1p10/2342	i1.1_LQ_c8047/f1p0/1586	i1.4_HQ_c1628/f7p1/1448	i2.0_LQ_c7396/f1p18/2225	i2.2_HQ_c13312/f2p8/2281	i2.2_HQ_c14940/f1p32/2160	i2.2_HQ_c11764/f1p4/2092	i1.1_HQ_c9965/f2p17/1402	i1.3_LQ_c13040/f1p1/1310
			i1.1_LQ_c12994/f1p2/1802	i1.4_HQ_c9235/f1p14/1257	i2.2_HQ_c3761/f1p0/2355	i2.2_HQ_c11137/f1p1/2299	i1.1_LQ_c8162/f1p3/1885	i1.4_HQ_c1676/f4p19/1809	i2.0_LQ_c7408/f1p1/2204	i2.2_HQ_c13322/f2p6/2869	i2.2_HQ_c14993/f1p9/2131	i2.2_HQ_c11780/f1p11/2902	i1.1_HQ_c9990/f1p0/1296	i1.3_LQ_c13206/f1p27/1802
			i1.1_LQ_c13122/f1p2/1351	i1.4_HQ_c9266/f1p3/1773	i2.2_HQ_c3834/f1p22/2129	i2.2_HQ_c1119/f4p38/2075	i1.1_LQ_c8204/f1p1/1447	i1.4_HQ_c1749/f3p4/1709	i2.0_LQ_c7603/f1p1/2013	i2.2_HQ_c1343/f4p8/2581	i2.2_HQ_c15067/f1p16/2374	i2.2_HQ_c11796/f1p2/2179	i1.1_LQ_c10141/f1p1/1250	i1.3_LQ_c13368/f1p2/1343
			i1.1_LQ_c13174/f1p2/1246	i1.4_HQ_c9315/f1p5/1788	i2.2_HQ_c4068/f1p11/2617	i2.2_HQ_c11320/f1p6/2454	i1.1_LQ_c8217/f1p0/1238	i1.4_HQ_c1773/f4p13/1827	i2.0_LQ_c8108/f1p3/2508	i2.2_HQ_c13561/f1p7/2195	i2.2_HQ_c15404/f1p6/2151	i2.2_HQ_c12017/f1p4/2483	i1.1_LQ_c10147/f1p20/1511	i1.3_LQ_c14188/f1p2/1391
			i1.1_LQ_c13223/f1p0/1338	i1.4_HQ_c9317/f1p0/1423	i2.2_HQ_c4076/f1p0/2181	i2.2_HQ_c11325/f1p8/2487	i1.1_LQ_c8241/f1p0/1571	i1.4_HQ_c1818/f4p2/1973	i2.0_LQ_c8190/f1p4/2894	i2.2_HQ_c13572/f1p16/2767	i2.2_HQ_c15626/f1p428/2272	i2.2_HQ_c12041/f1p11/2448	i1.1_LQ_c10235/f1p0/1591	i1.3_LQ_c14409/f1p0/1543
			i1.1_LQ_c13240/f1p0/1835	i1.4_HQ_c9455/f1p0/1899	i2.2_HQ_c4099/f1p14/2082	i2.2_HQ_c1144/f4p14/2526	i1.1_LQ_c8253/f1p0/1659	i1.4_HQ_c1863/f2p1/1505	i2.0_LQ_c8248/f1p1/3018	i2.2_HQ_c13932/f1p6/2044	i2.2_HQ_c15631/f1p2/2658	i2.2_HQ_c12142/f1p4/2351	i1.1_LQ_c10300/f1p0/1452	i1.3_LQ_c14493/f1p0/1500
			i1.1_LQ_c13471/f1p106/2350	i1.4_HQ_c966/f11p22/1932	i2.2_HQ_c4117/f1p75/2260	i2.2_HQ_c11493/f2p5/2433	i1.1_LQ_c8326/f1p0/1404	i1.4_HQ_c1910/f2p6/1939	i2.0_LQ_c8583/f1p2/2172	i2.2_HQ_c14008/f1p5/2401	i2.2_HQ_c15665/f1p11/2799	i2.2_HQ_c12182/f1p19/2215	i1.1_LQ_c10303/f1p1/1745	i1.3_LQ_c14551/f1p26/1652
			i1.1_LQ_c13642/f1p3/1257	i1.4_HQ_c9678/f2p5/1349	i2.2_HQ_c4123/f1p58/2133	i2.2_HQ_c11532/f1p3/2081	i1.1_LQ_c8343/f1p11/1505	i1.4_HQ_c2132/f2p10/1982	i2.0_LQ_c8854/f1p0/2216	i2.2_HQ_c14074/f1p4/2460	i2.2_HQ_c1581/f2p5/2488	i2.2_HQ_c12460/f1p9/2455	i1.1_LQ_c10419/f1p1/1848	i1.3_LQ_c14588/f1p2/1971
			i1.1_LQ_c13722/f1p1/2014	i1.4_HQ_c9731/f1p0/1361	i2.2_HQ_c4261/f1p13/2796	i2.2_HQ_c11602/f1p73/2990	i1.1_LQ_c8383/f1p7/1964	i1.4_HQ_c2169/f2p0/1633	i2.0_LQ_c9106/f1p4/2573	i2.2_HQ_c14150/f1p20/2344	i2.2_HQ_c16169/f1p4/2491	i2.2_HQ_c12586/f14p158/2200	i1.1_LQ_c10493/f1p0/2001	i1.3_LQ_c14590/f1p3/1728
			i1.1_LQ_c13755/f1p0/1453	i1.4_HQ_c973/f9p51/1699	i2.2_HQ_c4292/f1p4/2519	i2.2_HQ_c11701/f1p8/2540	i1.1_LQ_c8418/f1p3/1967	i1.4_HQ_c2191/f4p4/1350	i2.0_LQ_c9245/f1p153/2445	i2.2_HQ_c1418/f4p4/2652	i2.2_HQ_c16279/f1p10/2352	i2.2_HQ_c12774/f1p21/2339	i1.1_LQ_c10816/f1p0/1319	i1.3_LQ_c14636/f1p0/1763
			i1.1_LQ_c13809/f1p2/1684	i1.4_HQ_c9745/f1p11/1757	i2.2_HQ_c4433/f1p2/2756	i2.2_HQ_c1172/f5p52/2158	i1.1_LQ_c8509/f1p1/1709	i1.4_HQ_c2205/f5p7/1281	i2.0_LQ_c9274/f1p0/2908	i2.2_HQ_c14227/f1p4/2581	i2.2_HQ_c16318/f1p10/2315	i2.2_HQ_c13262/f2p7/2779	i1.1_LQ_c10958/f1p1/1439	i1.3_LQ_c14783/f1p22/1849
			i1.1_LQ_c13993/f1p0/1233	i1.4_HQ_c9756/f1p3/1672	i2.2_HQ_c4468/f1p8/2390	i2.2_HQ_c11749/f1p6/2144	i1.1_LQ_c8813/f2p0/1874	i1.4_HQ_c2331/f3p1/1982	i2.0_LQ_c9288/f1p9/2042	i2.2_HQ_c14273/f1p1/2093	i2.2_HQ_c16992/f1p46/2629	i2.2_HQ_c13363/f2p8/2574	i1.1_LQ_c11027/f1p0/1545	i1.3_LQ_c14802/f1p0/1329
			i1.1_LQ_c14087/f1p0/1283	i1.4_HQ_c9883/f1p4/1572	i2.2_HQ_c4569/f1p2/2237	i2.2_HQ_c11780/f1p11/2902	i1.1_LQ_c8814/f1p0/1640	i1.4_HQ_c2489/f1p1/1812	i2.0_LQ_c9361/f1p0/2261	i2.2_HQ_c14449/f1p2/2070	i2.2_HQ_c17053/f1p57/2103	i2.2_HQ_c1343/f4p8/2581	i1.1_LQ_c11271/f1p1/1679	i1.3_LQ_c14813/f1p0/1778
			i1.1_LQ_c14153/f1p2/1970	i1.4_HQ_c9909/f1p0/1335	i2.2_HQ_c4771/f1p6/2477	i2.2_HQ_c11882/f1p13/2046	i1.1_LQ_c9003/f1p3/1580	i1.4_HQ_c2574/f3p5/1906	i2.0_LQ_c9524/f1p37/2602	i2.2_HQ_c14496/f1p9/2109	i2.2_HQ_c1716/f3p9/2230	i2.2_HQ_c13484/f1p86/2127	i1.1_LQ_c11315/f1p7/1790	i1.3_LQ_c15483/f1p2/1750
			i1.1_LQ_c14264/f1p0/1703	i1.4_HQ_c9917/f1p3/1841	i2.2_HQ_c4944/f1p12/2867	i2.2_HQ_c12035/f1p45/2651	i1.1_LQ_c9007/f1p3/1595	i1.4_HQ_c2578/f2p2/1473	i2.0_LQ_c9533/f1p46/2681	i2.2_HQ_c14536/f1p0/2107	i2.2_HQ_c17232/f1p16/2121	i2.2_HQ_c13512/f1p6/2953	i1.1_LQ_c11319/f1p0/1342	i1.3_LQ_c3363/f1p10/1428
			i1.1_LQ_c14342/f1p16/1407	i1.4_LQ_c10232/f1p2/1500	i2.2_HQ_c5061/f1p20/2564	i2.2_HQ_c12041/f1p11/2448	i1.1_LQ_c9163/f1p1/1510	i1.4_HQ_c2592/f1p14/1648	i2.0_LQ_c9686/f1p1/2279	i2.2_HQ_c14588/f1p2/2831	i2.2_HQ_c1732/f5p24/2842	i2.2_HQ_c13561/f1p7/2195	i1.1_LQ_c11411/f1p24/2023	i1.3_LQ_c3649/f1p4/1450
			i1.1_LQ_c14354/f1p4/1729	i1.4_LQ_c10453/f1p3/1938	i2.2_HQ_c5162/f2p10/2898	i2.2_HQ_c1206/f5p19/2133	i1.1_LQ_c9299/f1p2/1616	i1.4_HQ_c2595/f1p3/1203	i2.0_LQ_c9889/f1p0/2711	i2.2_HQ_c14664/f1p7/2230	i2.2_HQ_c17449/f1p0/2077	i2.2_HQ_c13696/f1p2/2080	i1.1_LQ_c11964/f1p3/1418	i1.3_LQ_c3786/f1p0/1325
			i1.1_LQ_c14411/f1p2/1966	i1.4_LQ_c10524/f1p0/1992	i2.2_HQ_c5185/f1p8/2959	i2.2_HQ_c12070/f1p11/2062	i1.1_LQ_c9544/f1p0/1703	i1.4_HQ_c2943/f1p7/1975	i2.0_LQ_c9927/f1p17/2122	i2.2_HQ_c14696/f1p3/2550	i2.2_HQ_c17473/f1p4/2079	i2.2_HQ_c13786/f1p12/2059	i1.1_LQ_c11968/f1p0/1731	i1.3_LQ_c4096/f1p4/1802
			i1.1_LQ_c14568/f1p4/1668	i1.4_LQ_c10723/f1p1/2107	i2.2_HQ_c5188/f1p14/2366	i2.2_HQ_c12084/f1p3/2107	i1.1_LQ_c9594/f1p0/1515	i1.4_HQ_c3077/f1p2/1437	i2.1_HQ_c10155/f1p10/2378	i2.2_HQ_c14727/f1p219/2112	i2.2_HQ_c17489/f1p5/2443	i2.2_HQ_c14087/f1p11/2178	i1.1_LQ_c12022/f1p3/1734	i1.3_LQ_c4173/f1p2/1293
			i1.1_LQ_c14674/f1p9/1812	i1.4_LQ_c10875/f1p4/1735	i2.2_HQ_c5308/f1p218/2471	i2.2_HQ_c12092/f1p2/2656	i1.1_LQ_c9602/f1p1/1641	i1.4_HQ_c3091/f1p26/1988	i2.1_HQ_c10360/f1p11/2730	i2.2_HQ_c14810/f1p10/2111	i2.2_HQ_c17552/f1p2/2855	i2.2_HQ_c14273/f1p1/2093	i1.1_LQ_c12164/f1p0/1293	i1.3_LQ_c4283/f1p0/1402
			i1.1_LQ_c14947/f1p1/1556	i1.4_LQ_c10956/f1p3/1989	i2.2_HQ_c5341/f1p2/2041	i2.2_HQ_c12104/f1p2/2572	i1.1_LQ_c9638/f1p13/1862	i1.4_HQ_c3234/f1p63/1846	i2.1_HQ_c10401/f1p16/2258	i2.2_HQ_c14823/f1p11/2165	i2.2_HQ_c17598/f1p2/2063	i2.2_HQ_c14364/f1p3/2402	i1.1_LQ_c12201/f1p0/1554	i1.3_LQ_c4595/f1p0/1255
			i1.1_LQ_c15052/f1p1/1936	i1.4_LQ_c12038/f1p1/1995	i2.2_HQ_c5401/f1p7/2191	i2.2_HQ_c12182/f1p19/2215	i1.1_LQ_c9693/f1p1/1533	i1.4_HQ_c3256/f1p16/1626	i2.1_HQ_c10488/f1p5/2656	i2.2_HQ_c14897/f2p29/2180	i2.2_HQ_c17710/f1p5/2497	i2.2_HQ_c14449/f1p2/2070	i1.1_LQ_c12303/f1p2/1578	i1.3_LQ_c4692/f1p0/1324
			i1.1_LQ_c15356/f1p1/1440	i1.4_LQ_c12050/f1p2/1964	i2.2_HQ_c5427/f1p16/2022	i2.2_HQ_c12216/f1p14/2115	i1.1_LQ_c9880/f1p3/1362	i1.4_HQ_c3447/f1p3/1422	i2.1_HQ_c10554/f1p13/2260	i2.2_HQ_c15190/f1p61/2411	i2.2_HQ_c17725/f1p5/2402	i2.2_HQ_c1444/f7p19/2673	i1.1_LQ_c12329/f1p1/1214	i1.3_LQ_c5330/f1p0/1697
			i1.1_LQ_c2341/f2p1/1466	i1.4_LQ_c12301/f1p1/1850	i2.2_HQ_c5619/f1p20/2526	i2.2_HQ_c12290/f1p4/2380	i1.1_LQ_c9892/f1p0/1651	i1.4_HQ_c3496/f1p1/1448	i2.1_HQ_c10567/f1p5/2498	i2.2_HQ_c15195/f1p4/2257	i2.2_HQ_c17861/f1p4/2202	i2.2_HQ_c14495/f1p2/2663	i1.1_LQ_c12359/f1p5/1871	i1.3_LQ_c6036/f1p0/1910
			i1.1_LQ_c2498/f1p0/1285	i1.4_LQ_c12441/f1p41/1677	i2.2_HQ_c5634/f1p7/2972	i2.2_HQ_c1241/f3p4/2598	i1.2_HQ_c10012/f1p11/1567	i1.4_HQ_c3526/f1p47/1867	i2.1_HQ_c1061/f4p15/2092	i2.2_HQ_c15342/f1p3/2242	i2.2_HQ_c17908/f1p3/2321	i2.2_HQ_c14496/f1p9/2109	i1.1_LQ_c12438/f1p11/1690	i1.3_LQ_c6294/f1p1/2053
			i1.1_LQ_c2535/f1p2/1464	i1.4_LQ_c12774/f1p2/1959	i2.2_HQ_c5715/f1p20/2063	i2.2_HQ_c12448/f1p7/2233	i1.2_HQ_c10013/f1p0/1368	i1.4_HQ_c3652/f1p10/1415	i2.1_HQ_c10689/f1p7/2310	i2.2_HQ_c15652/f1p4/2312	i2.2_HQ_c17959/f1p26/2757	i2.2_HQ_c14588/f1p2/2831	i1.1_LQ_c12712/f1p0/1675	i1.3_LQ_c6856/f1p12/1477
			i1.1_LQ_c2610/f1p1/1189	i1.4_LQ_c12973/f1p0/1601	i2.2_HQ_c5756/f1p38/2934	i2.2_HQ_c12460/f1p9/2455	i1.2_HQ_c10022/f1p0/1326	i1.4_HQ_c3792/f1p31/1605	i2.1_HQ_c10783/f1p3/2751	i2.2_HQ_c1583/f2p10/2259	i2.2_HQ_c1795/f3p6/2740	i2.2_HQ_c14727/f1p219/2112	i1.1_LQ_c12767/f1p2/1598	i1.3_LQ_c6913/f1p26/1744
			i1.1_LQ_c2892/f1p1/1657	i1.4_LQ_c13059/f1p1/1683	i2.2_HQ_c5798/f1p28/3001	i2.2_HQ_c12586/f14p158/2200	i1.2_HQ_c10050/f1p8/1299	i1.4_HQ_c3800/f1p25/1479	i2.1_HQ_c10956/f1p3/2058	i2.2_HQ_c1594/f3p1/2521	i2.2_HQ_c18053/f1p1/2637	i2.2_HQ_c14760/f1p1/2897	i1.1_LQ_c12785/f1p3/1796	i1.3_LQ_c6920/f1p22/1719
			i1.1_LQ_c2953/f1p0/1984	i1.4_LQ_c13233/f1p4/1922	i2.2_HQ_c5847/f1p0/2329	i2.2_HQ_c12593/f12p49/2212	i1.2_HQ_c10096/f1p15/1400	i1.4_HQ_c3816/f1p7/1568	i2.1_HQ_c10988/f1p8/2091	i2.2_HQ_c1603/f2p5/2754	i2.2_HQ_c18109/f1p12/2503	i2.2_HQ_c14823/f1p11/2165	i1.1_LQ_c12810/f1p54/1851	i1.3_LQ_c7108/f1p0/1913
			i1.1_LQ_c2996/f1p5/2036	i1.4_LQ_c13247/f1p2/1364	i2.2_HQ_c5927/f1p17/2402	i2.2_HQ_c12631/f1p6/2196	i1.2_HQ_c10100/f1p9/1839	i1.4_HQ_c3818/f1p1/1634	i2.1_HQ_c11131/f1p5/2631	i2.2_HQ_c1616/f2p1/2570	i2.2_HQ_c18225/f1p7/2139	i2.2_HQ_c14897/f2p29/2180	i1.1_LQ_c12982/f1p1/1341	i1.3_LQ_c7259/f1p0/1543
			i1.1_LQ_c3038/f1p0/1347	i1.4_LQ_c13558/f1p4/1939	i2.2_HQ_c6211/f1p2/2113	i2.2_HQ_c12703/f1p2/2344	i1.2_HQ_c10113/f1p3/1269	i1.4_HQ_c3826/f1p6/1513	i2.1_HQ_c11301/f1p4/2262	i2.2_HQ_c16335/f1p4/2092	i2.2_HQ_c18309/f1p0/2438	i2.2_HQ_c15151/f1p1/2215	i1.1_LQ_c12994/f1p2/1802	i1.3_LQ_c7376/f1p0/1515
			i1.1_LQ_c3147/f3p11/1770	i1.4_LQ_c13684/f1p1/1615	i2.2_HQ_c6240/f1p3/2718	i2.2_HQ_c12902/f90p212/2089	i1.2_HQ_c10124/f1p2/1551	i1.4_HQ_c3840/f1p0/1765	i2.1_HQ_c11363/f1p9/2297	i2.2_HQ_c16616/f1p0/2056	i2.2_HQ_c18347/f1p1/2953	i2.2_HQ_c1515/f4p16/2250	i1.1_LQ_c13174/f1p2/1246	i1.3_LQ_c7590/f1p18/1565
			i1.1_LQ_c3382/f1p0/1388	i1.4_LQ_c14001/f1p2/2016	i2.2_HQ_c6406/f1p17/2243	i2.2_HQ_c13098/f2p15/2899	i1.2_HQ_c10161/f1p7/1545	i1.4_HQ_c3884/f1p0/1820	i2.1_HQ_c11463/f1p13/2009	i2.2_HQ_c16790/f1p2/2374	i2.2_HQ_c18431/f1p12/2481	i2.2_HQ_c15163/f1p11/2242	i1.1_LQ_c13240/f1p0/1835	i1.3_LQ_c7591/f1p0/1337
			i1.1_LQ_c3422/f1p1/1307	i1.4_LQ_c14042/f1p0/1409	i2.2_HQ_c6492/f1p1/2318	i2.2_HQ_c13135/f2p26/2817	i1.2_HQ_c10185/f1p2/1897	i1.4_HQ_c4100/f1p79/1863	i2.1_HQ_c11517/f1p4/2359	i2.2_HQ_c16812/f1p4/2069	i2.2_HQ_c1847/f3p14/2958	i2.2_HQ_c15226/f1p9/2674	i1.1_LQ_c13426/f1p10/1467	i1.3_LQ_c7615/f1p1/1453
			i1.1_LQ_c3545/f1p10/1665	i1.4_LQ_c14145/f1p0/1523	i2.2_HQ_c6519/f1p14/2987	i2.2_HQ_c13156/f1p2/2669	i1.2_HQ_c10196/f1p5/1827	i1.4_HQ_c4125/f1p7/1757	i2.1_HQ_c12216/f1p16/2459	i2.2_HQ_c16853/f1p4/2731	i2.2_HQ_c18700/f1p14/2384	i2.2_HQ_c15328/f1p2/2426	i1.1_LQ_c13642/f1p3/1257	i1.3_LQ_c7697/f1p0/1375
			i1.1_LQ_c3575/f1p0/1498	i1.4_LQ_c14165/f1p4/1578	i2.2_HQ_c6530/f1p3/3002	i2.2_HQ_c13348/f2p9/2015	i1.2_HQ_c10209/f1p0/1190	i1.4_HQ_c4336/f1p5/1516	i2.1_HQ_c12538/f2p8/2420	i2.2_HQ_c17191/f1p2/2955	i2.2_HQ_c19047/f1p12/2390	i2.2_HQ_c15557/f1p6/2168	i1.1_LQ_c13677/f1p1/1559	i1.3_LQ_c7757/f1p0/1341
			i1.1_LQ_c3595/f1p0/1572	i1.4_LQ_c14248/f1p0/1966	i2.2_HQ_c6633/f1p1/2328	i2.2_HQ_c13363/f2p8/2574	i1.2_HQ_c10261/f1p23/1907	i1.4_HQ_c4376/f1p6/1911	i2.1_HQ_c1623/f2p64/2101	i2.2_HQ_c17263/f1p19/2811	i2.2_HQ_c1910/f2p10/2269	i2.2_HQ_c15652/f1p4/2312	i1.1_LQ_c13722/f1p1/2014	i1.3_LQ_c8172/f1p34/1423
			i1.1_LQ_c3616/f1p4/1742	i1.4_LQ_c14404/f1p5/1962	i2.2_HQ_c6684/f1p9/2437	i2.2_HQ_c13404/f2p1/2535	i1.2_HQ_c10270/f1p19/1890	i1.4_HQ_c4602/f1p10/1291	i2.1_HQ_c2076/f2p24/2691	i2.2_HQ_c17483/f1p5/1993	i2.2_HQ_c1934/f3p28/2787	i2.2_HQ_c15748/f1p4/2154	i1.1_LQ_c13755/f1p0/1453	i1.3_LQ_c8294/f1p0/1578
			i1.1_LQ_c3682/f1p0/1467	i1.4_LQ_c14419/f1p1/1797	i2.2_HQ_c6686/f1p3/2478	i2.2_HQ_c13484/f1p86/2127	i1.2_HQ_c10273/f1p7/1243	i1.4_HQ_c4608/f1p2/1332	i2.1_HQ_c2089/f2p17/2109	i2.2_HQ_c17560/f1p2/2050	i2.2_HQ_c19355/f1p4/2927	i2.2_HQ_c1594/f3p1/2521	i1.1_LQ_c13809/f1p2/1684	i1.3_LQ_c8422/f1p0/1604
			i1.1_LQ_c3693/f1p0/1258	i1.4_LQ_c14557/f1p0/1371	i2.2_HQ_c6789/f1p2/2426	i2.2_HQ_c13512/f1p6/2953	i1.2_HQ_c10300/f1p1/1278	i1.4_HQ_c4610/f3p9/1691	i2.1_HQ_c2371/f1p39/2355	i2.2_HQ_c17564/f1p38/2866	i2.2_HQ_c1946/f5p4/2381	i2.2_HQ_c1608/f2p5/2109	i1.1_LQ_c13955/f1p11/1801	i1.3_LQ_c8492/f1p0/1619
			i1.1_LQ_c3736/f1p1/1519	i1.4_LQ_c14758/f1p3/1725	i2.2_HQ_c687/f8p30/2423	i2.2_HQ_c13696/f1p2/2080	i1.2_HQ_c10306/f1p4/1688	i1.4_HQ_c4645/f1p1/1925	i2.1_HQ_c2416/f1p18/2735	i2.2_HQ_c17757/f1p17/2053	i2.2_HQ_c19682/f1p4/2545	i2.2_HQ_c16409/f1p7/2556	i1.1_LQ_c13993/f1p0/1233	i1.3_LQ_c8528/f1p2/1652
			i1.1_LQ_c3796/f1p3/1275	i1.4_LQ_c15041/f1p0/1956	i2.2_HQ_c6927/f1p20/2619	i2.2_HQ_c13786/f1p12/2059	i1.2_HQ_c10309/f1p16/1716	i1.4_HQ_c4801/f1p3/1978	i2.1_HQ_c2659/f1p11/2018	i2.2_HQ_c17815/f1p3/3107	i2.2_HQ_c19773/f1p15/2499	i2.2_HQ_c16634/f1p4/2121	i1.1_LQ_c14050/f1p1/1876	i1.3_LQ_c8636/f1p1/1754
			i11_LQ_c3/f1p24/11207	i1.4_LQ_c15120/f1p0/1663	i2.2_HQ_c6995/f3p17/2735	i2.2_HQ_c13855/f1p19/2276	i1.2_HQ_c10337/f1p2/1683	i1.4_HQ_c4853/f1p9/1551	i2.1_HQ_c2893/f1p11/2257	i2.2_HQ_c17922/f1p4/2191	i2.2_HQ_c19786/f1p3/2953	i2.2_HQ_c16790/f1p2/2374	i1.1_LQ_c14087/f1p0/1283	i1.3_LQ_c8900/f1p5/1238
			i1.1_LQ_c4106/f1p7/1538	i1.4_LQ_c2492/f1p13/1296	i2.2_HQ_c6998/f1p4/2570	i2.2_HQ_c13958/f1p8/2173	i1.2_HQ_c10338/f1p5/1254	i1.4_HQ_c4875/f1p1/1664	i2.1_HQ_c2899/f1p4/2700	i2.2_HQ_c18059/f1p9/2323	i2.2_HQ_c19846/f1p3/2581	i2.2_HQ_c16853/f1p4/2731	i1.1_LQ_c14153/f1p2/1970	i1.3_LQ_c8947/f1p4/1483
			i1.1_LQ_c4117/f1p2/1250	i1.4_LQ_c2661/f1p6/1889	i2.2_HQ_c7001/f1p4/2591	i2.2_HQ_c14062/f1p1/2536	i1.2_HQ_c1053/f10p14/1385	i1.4_HQ_c4924/f1p0/1897	i2.1_HQ_c377/f1p99/2295	i2.2_HQ_c18086/f1p13/2649	i2.2_HQ_c19970/f1p2/2543	i2.2_HQ_c17191/f1p2/2955	i1.1_LQ_c14264/f1p0/1703	i1.3_LQ_c9386/f1p0/1250
			i1.1_LQ_c4133/f1p0/1246	i1.4_LQ_c2811/f1p0/1459	i2.2_HQ_c7243/f1p1/2290	i2.2_HQ_c14087/f1p11/2178	i1.2_HQ_c10646/f1p52/1944	i1.4_HQ_c4936/f1p4/1825	i2.1_HQ_c4282/f1p47/2582	i2.2_HQ_c1820/f5p22/2852	i2.2_HQ_c1997/f2p0/2149	i2.2_HQ_c17564/f1p38/2866	i1.1_LQ_c14342/f1p16/1407	i1.3_LQ_c9479/f1p0/1569
			i1.1_LQ_c4139/f1p4/1536	i1.4_LQ_c2997/f1p0/1583	i2.2_HQ_c7360/f1p5/2889	i2.2_HQ_c14364/f1p3/2402	i1.2_HQ_c10650/f2p4/1916	i1.4_HQ_c5075/f2p1/1409	i2.1_HQ_c4331/f1p12/2640	i2.2_HQ_c18230/f1p23/2259	i2.2_HQ_c20053/f1p11/2226	i2.2_HQ_c17757/f1p17/2053	i1.1_LQ_c14354/f1p4/1729	i1.3_LQ_c9708/f1p0/1817
			i1.1_LQ_c4276/f1p0/1232	i1.4_LQ_c3137/f1p3/1742	i2.2_HQ_c7364/f1p6/2949	i2.2_HQ_c14495/f1p2/2663	i1.2_HQ_c10652/f1p6/1909	i1.4_HQ_c5131/f1p3/1497	i2.1_HQ_c4682/f1p21/2022	i2.2_HQ_c1823/f2p20/2009	i2.2_HQ_c20171/f1p58/2407	i2.2_HQ_c17761/f1p21/2667	i1.1_LQ_c14411/f1p2/1966	i1.3_LQ_c9841/f1p1/1421
			i1.1_LQ_c4414/f1p5/1276	i1.4_LQ_c3337/f1p5/1617	i2.2_HQ_c7576/f1p48/1941	i2.2_HQ_c14496/f1p9/2109	i1.2_HQ_c1065/f9p7/1442	i1.4_HQ_c5171/f1p11/1949	i2.1_HQ_c4732/f1p5/2205	i2.2_HQ_c18532/f1p5/2668	i2.2_HQ_c2023/f2p9/2699	i2.2_HQ_c17815/f1p3/3107	i1.1_LQ_c14568/f1p4/1668	i1.3_LQ_c9911/f1p1/1713
			i1.1_LQ_c4416/f1p7/1938	i1.4_LQ_c3891/f1p0/1487	i2.2_HQ_c7656/f1p13/2550	i2.2_HQ_c15151/f1p1/2215	i1.2_HQ_c1073/f7p23/1446	i1.4_HQ_c5174/f1p2/1780	i2.1_HQ_c4927/f1p4/2296	i2.2_HQ_c18548/f1p8/2327	i2.2_HQ_c20394/f1p8/2096	i2.2_HQ_c17929/f1p73/2131	i1.1_LQ_c14589/f1p1/1495	i1.3_LQ_c9959/f1p4/1671
			i1.1_LQ_c4561/f1p23/1668	i1.4_LQ_c4146/f1p0/1524	i2.2_HQ_c783/f7p24/2985	i2.2_HQ_c15328/f1p2/2426	i1.2_HQ_c10817/f1p16/1943	i1.4_HQ_c5193/f1p0/1700	i2.1_HQ_c4975/f1p2/2509	i2.2_HQ_c18554/f1p4/2307	i2.2_HQ_c2043/f5p9/2487	i2.2_HQ_c18166/f1p2/2288	i1.1_LQ_c14900/f1p2/1820	i1.3_LQ_c9967/f1p0/1352
			i1.1_LQ_c4767/f1p1/1351	i1.4_LQ_c4260/f1p6/1482	i2.2_HQ_c790/f10p13/2315	i2.2_HQ_c15557/f1p6/2168	i1.2_HQ_c10822/f2p22/1912	i1.4_HQ_c5318/f1p1/1389	i2.1_HQ_c5291/f1p39/2278	i2.2_HQ_c1856/f4p3/2407	i2.2_HQ_c2044/f2p12/2187	i2.2_HQ_c18188/f1p2/2164	i1.1_LQ_c14947/f1p1/1556	i1.4_HQ_c10028/f1p4/1564
			i1.1_LQ_c4804/f1p4/1206	i1.4_LQ_c4454/f1p0/1375	i2.2_HQ_c7911/f1p3/2496	i2.2_HQ_c15748/f1p4/2154	i1.2_HQ_c10830/f1p0/1917	i1.4_HQ_c5356/f1p3/1292	i2.1_HQ_c5397/f1p5/2468	i2.2_HQ_c18582/f1p2/2728	i2.2_HQ_c20711/f1p2/2997	i2.2_HQ_c18230/f1p23/2259	i1.1_LQ_c15020/f1p4/1604	i1.4_HQ_c10029/f1p17/1546
			i1.1_LQ_c4865/f1p1/1806	i1.4_LQ_c4456/f1p11/1589	i2.2_HQ_c7991/f1p0/2080	i2.2_HQ_c1608/f2p5/2109	i1.2_HQ_c1090/f8p14/1775	i1.4_HQ_c5381/f1p1/1729	i2.1_HQ_c5429/f1p15/2593	i2.2_HQ_c18717/f1p1/2171	i2.2_HQ_c20799/f1p1/2397	i2.2_HQ_c1823/f2p20/2009	i1.1_LQ_c15052/f1p1/1936	i1.4_HQ_c1010/f1p29/1948
			i1.1_LQ_c5080/f1p0/1895	i1.4_LQ_c4570/f1p11/1932	i2.2_HQ_c8081/f1p7/2783	i2.2_HQ_c16271/f1p2/2089	i1.2_HQ_c10940/f1p7/1324	i1.4_HQ_c5426/f1p9/1281	i2.1_HQ_c5485/f1p10/2171	i2.2_HQ_c18724/f1p32/2649	i2.2_HQ_c20880/f1p3/2078	i2.2_HQ_c18254/f1p6/2685	i1.1_LQ_c15356/f1p1/1440	i1.4_HQ_c10217/f1p9/1778
			i1.1_LQ_c5169/f1p0/1270	i1.4_LQ_c4849/f1p2/1403	i2.2_HQ_c809/f6p21/2413	i2.2_HQ_c16409/f1p7/2556	i1.2_HQ_c10975/f1p13/1703	i1.4_HQ_c5507/f1p4/1519	i2.1_HQ_c5990/f1p0/2262	i2.2_HQ_c18775/f1p51/2094	i2.2_HQ_c21214/f1p9/2221	i2.2_HQ_c18393/f1p12/2767	i1.1_LQ_c2341/f2p1/1466	i1.4_HQ_c10286/f1p0/1797
			i1.1_LQ_c5462/f1p0/1382	i1.4_LQ_c5021/f1p0/1681	i2.2_HQ_c8121/f1p16/2928	i2.2_HQ_c1647/f2p30/2183	i1.2_HQ_c10997/f1p2/1705	i1.4_HQ_c5528/f1p0/1715	i2.1_HQ_c6035/f1p4/2011	i2.2_HQ_c1879/f2p2/2967	i2.2_HQ_c21243/f1p17/2186	i2.2_HQ_c18449/f1p6/2347	i1.1_LQ_c2484/f1p6/1676	i1.4_HQ_c1043/f9p26/1621
			i1.1_LQ_c5542/f1p1/1302	i1.4_LQ_c5324/f1p1/1716	i2.2_HQ_c8159/f1p21/2833	i2.2_HQ_c16697/f1p2/2721	i1.2_HQ_c11024/f1p3/1849	i1.4_HQ_c5627/f1p1/1801	i2.1_HQ_c6051/f1p9/2250	i2.2_HQ_c18889/f1p9/2040	i2.2_HQ_c2133/f3p38/2804	i2.2_HQ_c18548/f1p8/2327	i1.1_LQ_c2498/f1p0/1285	i1.4_HQ_c10460/f1p3/1899
			i1.1_LQ_c5619/f1p0/1934	i1.4_LQ_c5398/f1p26/1723	i2.2_HQ_c8249/f1p10/2043	i2.2_HQ_c17194/f1p5/2626	i1.2_HQ_c11060/f3p19/1648	i1.4_HQ_c5727/f1p2/1860	i2.1_HQ_c6128/f1p4/2586	i2.2_HQ_c18904/f1p11/2364	i2.2_HQ_c21352/f1p7/2105	i2.2_HQ_c18554/f1p4/2307	i1.1_LQ_c2535/f1p2/1464	i1.4_HQ_c1049/f6p2/1408
			i1.1_LQ_c5754/f1p2/1341	i1.4_LQ_c5470/f1p1/1777	i2.2_HQ_c8273/f1p1/2912	i2.2_HQ_c17244/f1p9/2243	i1.2_HQ_c11085/f2p3/1509	i1.4_HQ_c5861/f1p1/1973	i2.1_HQ_c620/f9p22/2118	i2.2_HQ_c18960/f1p2/2288	i2.2_HQ_c2151/f2p14/2841	i2.2_HQ_c18597/f1p2/2327	i1.1_LQ_c2609/f1p0/1502	i1.4_HQ_c1051/f9p18/1462
			i1.1_LQ_c5870/f1p4/1376	i1.4_LQ_c6256/f1p19/1957	i2.2_HQ_c8523/f1p10/2355	i2.2_HQ_c17473/f1p4/2079	i1.2_HQ_c1114/f8p15/1725	i1.4_HQ_c5881/f1p2/1612	i2.1_HQ_c6420/f1p12/2993	i2.2_HQ_c19017/f1p5/2555	i2.2_HQ_c21545/f1p5/2693	i2.2_HQ_c18717/f1p1/2171	i1.1_LQ_c2610/f1p1/1189	i1.4_HQ_c10528/f1p6/2055
			i1.1_LQ_c5906/f1p1/1528	i1.4_LQ_c6777/f1p3/1535	i2.2_HQ_c853/f5p102/2379	i2.2_HQ_c17761/f1p21/2667	i1.2_HQ_c11177/f1p3/1690	i1.4_HQ_c6208/f1p26/1970	i2.1_HQ_c6460/f1p6/2889	i2.2_HQ_c1909/f5p8/2374	i2.2_HQ_c21569/f1p4/2311	i2.2_HQ_c18775/f1p51/2094	i1.1_LQ_c2953/f1p0/1984	i1.4_HQ_c10530/f1p3/2004
			i1.1_LQ_c5921/f2p0/1357	i1.4_LQ_c7170/f1p0/2000	i2.2_HQ_c8612/f1p10/2479	i2.2_HQ_c17929/f1p73/2131	i1.2_HQ_c11184/f1p3/1633	i1.4_HQ_c6451/f1p34/1963	i2.1_HQ_c6742/f1p3/2308	i2.2_HQ_c19112/f1p4/2180	i2.2_HQ_c2167/f2p4/2131	i2.2_HQ_c1879/f2p2/2967	i1.1_LQ_c2996/f1p5/2036	i1.4_HQ_c1063/f9p22/1618
			i1.1_LQ_c6007/f1p5/1287	i1.4_LQ_c7480/f1p0/1274	i2.2_HQ_c8671/f1p5/2052	i2.2_HQ_c18122/f1p7/2400	i1.2_HQ_c11220/f1p1/1469	i1.4_HQ_c6554/f1p7/1785	i2.1_HQ_c6893/f1p6/2051	i2.2_HQ_c19175/f1p1/2484	i2.2_HQ_c21681/f1p2/2653	i2.2_HQ_c18902/f1p9/2330	i1.1_LQ_c3038/f1p0/1347	i1.4_HQ_c10698/f1p7/1993
			i1.1_LQ_c6149/f1p0/1710	i1.4_LQ_c8422/f1p0/1854	i2.2_HQ_c8717/f1p12/2341	i2.2_HQ_c18166/f1p2/2288	i1.2_HQ_c11224/f1p0/1244	i1.4_HQ_c6582/f1p1/1165	i2.1_HQ_c6899/f1p5/2544	i2.2_HQ_c19196/f1p4/2111	i2.2_HQ_c2168/f2p0/2162	i2.2_HQ_c19196/f1p4/2111	i1.1_LQ_c3147/f3p11/1770	i1.4_HQ_c10765/f1p14/2071
			i1.1_LQ_c6223/f1p4/2010	i1.4_LQ_c8478/f1p0/1981	i2.2_HQ_c8722/f1p25/2201	i2.2_HQ_c18188/f1p2/2164	i1.2_HQ_c11238/f1p3/1671	i1.4_HQ_c6650/f1p2/1924	i2.1_HQ_c6900/f1p14/2302	i2.2_HQ_c19267/f1p0/2095	i2.2_HQ_c21705/f1p8/2123	i2.2_HQ_c19208/f1p11/2563	i1.1_LQ_c3382/f1p0/1388	i1.4_HQ_c10786/f1p0/1962
			i1.1_LQ_c6267/f1p0/1984	i1.4_LQ_c8502/f1p5/1625	i2.2_HQ_c8768/f1p1/2270	i2.2_HQ_c18230/f1p23/2259	i1.2_HQ_c11248/f1p19/1451	i1.4_HQ_c6652/f1p11/1987	i2.1_HQ_c6908/f1p7/2375	i2.2_HQ_c19417/f1p10/2088	i2.2_HQ_c21724/f1p3/2385	i2.2_HQ_c19267/f1p0/2095	i1.1_LQ_c3422/f1p1/1307	i1.4_HQ_c10899/f1p3/1990
			i1.1_LQ_c6363/f1p2/1897	i1.4_LQ_c8902/f1p0/1920	i2.2_HQ_c8883/f1p2/2272	i2.2_HQ_c18254/f1p6/2685	i1.2_HQ_c11323/f1p2/1973	i1.4_HQ_c6766/f1p4/1328	i2.1_HQ_c7033/f1p26/2521	i2.2_HQ_c19483/f1p1/2333	i2.2_HQ_c22006/f2p24/2445	i2.2_HQ_c19417/f1p10/2088	i1.1_LQ_c3475/f1p3/1816	i1.4_HQ_c10996/f1p4/1378
			i1.1_LQ_c6447/f1p2/1965	i1.4_LQ_c8938/f1p1/1573	i2.2_HQ_c8961/f1p3/2464	i2.2_HQ_c1837/f2p17/2476	i1.2_HQ_c11328/f1p35/1973	i1.4_HQ_c6894/f1p2/1536	i2.1_HQ_c7246/f1p2/3025	i2.2_HQ_c19561/f1p11/2185	i2.2_HQ_c22090/f1p19/2497	i2.2_HQ_c19561/f1p11/2185	i1.1_LQ_c3575/f1p0/1498	i1.4_HQ_c11035/f1p1/1549
			i1.1_LQ_c6694/f1p18/1632	i1.4_LQ_c9720/f1p0/1637	i2.2_HQ_c8982/f1p7/2420	i2.2_HQ_c18393/f1p12/2767	i1.2_HQ_c1156/f5p9/1872	i1.4_HQ_c6940/f1p0/1376	i2.1_HQ_c7313/f1p5/2289	i2.2_HQ_c19617/f1p8/2441	i2.2_HQ_c2323/f1p6/2639	i2.2_HQ_c19872/f1p4/2422	i1.1_LQ_c3595/f1p0/1572	i1.4_HQ_c11133/f1p1/1607
			i1.1_LQ_c6713/f1p0/1850	i1.4_LQ_c9841/f1p51/1469	i2.2_HQ_c9137/f1p2/2752	i2.2_HQ_c1841/f3p42/2493	i1.2_HQ_c11599/f20p18/1622	i1.4_HQ_c6987/f3p1/1337	i2.1_HQ_c7425/f1p10/2620	i2.2_HQ_c19879/f1p13/2155	i2.2_HQ_c2526/f1p8/2049	i2.2_HQ_c19960/f1p11/2409	i1.1_LQ_c3682/f1p0/1467	i1.4_HQ_c1113/f10p17/1378
			i1.1_LQ_c6951/f1p0/1482	i1.4_LQ_c9885/f1p0/1428	i2.2_HQ_c9137/f2p4/2431	i2.2_HQ_c18457/f1p2/2617	i1.2_HQ_c1167/f5p11/1660	i1.4_HQ_c7226/f1p17/1673	i2.1_HQ_c7518/f1p13/2557	i2.2_HQ_c20214/f1p0/2454	i2.2_HQ_c2539/f1p3/2772	i2.2_HQ_c20156/f1p35/2409	i1.1_LQ_c3796/f1p3/1275	i1.4_HQ_c11168/f1p2/1821
			i1.1_LQ_c7030/f1p0/1751	i1.4_LQ_c9945/f1p12/1671	i2.2_HQ_c918/f5p26/2562	i2.2_HQ_c18597/f1p2/2327	i1.2_HQ_c11772/f2p0/1258	i1.4_HQ_c7430/f1p7/1803	i2.1_HQ_c7583/f1p2/2365	i2.2_HQ_c20289/f1p100/2314	i2.2_HQ_c2558/f1p2/2109	i2.2_HQ_c20289/f1p100/2314	i1.1_LQ_c3803/f1p1/1234	i1.4_HQ_c11201/f1p18/1701
			i1.1_LQ_c7130/f1p0/1424	i1.4_LQ_c9954/f1p3/1315	i2.2_HQ_c9206/f1p9/2630	i2.2_HQ_c18657/f1p8/2270	i1.2_HQ_c11796/f2p6/1732	i1.4_HQ_c744/f24p23/1474	i2.1_HQ_c7658/f1p18/2564	i2.2_HQ_c20345/f1p6/2850	i2.2_HQ_c2570/f1p7/2571	i2.2_HQ_c20523/f1p13/2904	i1.1_LQ_c4021/f1p1/1315	i1.4_HQ_c11257/f2p161/1833
			i1.1_LQ_c7194/f1p2/2004	i16_LQ_c56/f1p2/16104	i2.2_HQ_c9263/f1p15/2529	i2.2_HQ_c18902/f1p9/2330	i1.2_HQ_c11811/f2p0/1265	i1.4_HQ_c7610/f1p1/1303	i2.1_HQ_c7672/f1p24/2017	i2.2_HQ_c2050/f2p3/2404	i2.2_HQ_c2577/f1p13/2388	i2.2_HQ_c20581/f1p5/2304	i1.1_LQ_c4063/f1p0/1384	i1.4_HQ_c11370/f1p1/1578
			i1.1_LQ_c7343/f1p1/1397	i2.0_HQ_c10062/f1p5/2341	i2.2_HQ_c9383/f1p8/2383	i2.2_HQ_c18964/f1p3/2298	i1.2_HQ_c11821/f2p1/1622	i1.4_HQ_c7626/f1p1/1693	i2.1_HQ_c7986/f1p5/2546	i2.2_HQ_c20557/f1p32/2841	i2.2_HQ_c2631/f1p6/2339	i2.2_HQ_c2064/f2p6/2019	i1.1_LQ_c4133/f1p0/1246	i1.4_HQ_c11460/f1p133/1960
			i1.1_LQ_c7350/f1p3/1412	i2.0_HQ_c10125/f1p2/2626	i2.2_HQ_c9414/f1p7/2633	i2.2_HQ_c19208/f1p11/2563	i1.2_HQ_c11823/f2p29/1542	i1.4_HQ_c7653/f1p5/1603	i2.1_HQ_c8046/f1p30/2640	i2.2_HQ_c20581/f1p5/2304	i2.2_HQ_c2669/f1p74/2403	i2.2_HQ_c2112/f4p13/2267	i1.1_LQ_c4276/f1p0/1232	i1.4_HQ_c11546/f3p5/1737
			i1.1_LQ_c7652/f1p4/1506	i2.0_HQ_c10146/f1p1/2106	i2.2_HQ_c9425/f1p21/2243	i2.2_HQ_c19340/f1p0/2653	i1.2_HQ_c11846/f2p8/1919	i1.4_HQ_c7780/f1p5/1946	i2.1_HQ_c8151/f1p2/2864	i2.2_HQ_c2064/f2p6/2019	i2.2_HQ_c2806/f5p19/2616	i2.2_HQ_c21183/f1p14/2242	i1.1_LQ_c4317/f1p26/1999	i1.4_HQ_c11915/f3p3/1457
			i1.1_LQ_c7847/f1p0/1328	i2.0_HQ_c10146/f1p81/2193	i2.2_HQ_c9452/f1p10/2145	i2.2_HQ_c1939/f2p17/2030	i1.2_HQ_c1185/f7p12/1349	i1.4_HQ_c7863/f1p68/1763	i2.1_HQ_c8306/f1p72/2507	i2.2_HQ_c20854/f1p18/2603	i2.2_HQ_c2833/f1p9/2299	i2.2_HQ_c2143/f2p8/2089	i1.1_LQ_c4414/f1p5/1276	i1.4_HQ_c11957/f2p3/1723
			i1.1_LQ_c7905/f1p4/1702	i2.0_HQ_c10199/f1p33/2541	i2.2_HQ_c9562/f2p15/2223	i2.2_HQ_c19872/f1p4/2422	i1.2_HQ_c11897/f1p2/1413	i1.4_HQ_c7957/f1p46/1738	i2.1_HQ_c8661/f1p1/2140	i2.2_HQ_c20877/f1p2/2093	i2.2_HQ_c2857/f1p20/2672	i2.2_HQ_c2155/f3p8/2326	i1.1_LQ_c4561/f1p23/1668	i1.4_HQ_c11989/f2p43/1536
			i1.1_LQ_c8017/f1p2/1339	i2.0_HQ_c10211/f1p73/2652	i2.2_HQ_c9679/f1p7/2427	i2.2_HQ_c1992/f2p50/2100	i1.2_HQ_c11903/f1p3/1616	i1.4_HQ_c8011/f1p43/1678	i2.1_HQ_c887/f5p35/2275	i2.2_HQ_c2110/f6p11/2582	i2.2_HQ_c3036/f1p12/2259	i2.2_HQ_c21639/f1p21/2089	i1.1_LQ_c4664/f1p2/1416	i1.4_HQ_c12046/f1p2/1384
			i1.1_LQ_c8133/f1p0/1692	i2.0_HQ_c10266/f1p7/2597	i2.2_HQ_c9775/f1p3/2599	i2.2_HQ_c19960/f1p11/2409	i1.2_HQ_c12015/f1p9/1748	i1.4_HQ_c8195/f1p6/1524	i2.1_HQ_c9118/f1p1/2451	i2.2_HQ_c21183/f1p14/2242	i2.2_HQ_c3263/f7p9/2592	i2.2_HQ_c2177/f2p1/2679	i1.1_LQ_c4767/f1p1/1351	i1.4_HQ_c12065/f1p0/1683
			i1.1_LQ_c8217/f1p0/1238	i2.0_HQ_c10360/f1p3/2310	i2.2_HQ_c9810/f2p19/2317	i2.2_HQ_c20113/f1p2/2756	i1.2_HQ_c12069/f1p11/1840	i1.4_HQ_c8207/f1p15/1762	i2.1_HQ_c9134/f1p4/2504	i2.2_HQ_c21297/f1p4/2909	i2.2_HQ_c3334/f1p18/2192	i2.2_HQ_c2183/f2p11/2483	i1.1_LQ_c4804/f1p4/1206	i1.4_HQ_c1211/f6p25/1672
			i1.1_LQ_c8241/f1p0/1571	i2.0_HQ_c10364/f1p49/2363	i2.2_HQ_c9813/f1p3/2070	i2.2_HQ_c20156/f1p35/2409	i1.2_HQ_c12099/f1p12/1780	i1.4_HQ_c8393/f1p2/1624	i2.1_HQ_c9193/f1p10/2570	i2.2_HQ_c21334/f1p30/2640	i2.2_HQ_c3556/f1p3/2189	i2.2_HQ_c21844/f2p28/2087	i1.1_LQ_c4865/f1p1/1806	i1.4_HQ_c12153/f1p30/1891
			i1.1_LQ_c8326/f1p0/1404	i2.0_HQ_c10377/f1p3/2204	i2.2_HQ_c9945/f1p9/2307	i2.2_HQ_c20523/f1p13/2904	i1.2_HQ_c1210/f6p4/1332	i1.4_HQ_c8412/f1p2/1442	i2.1_HQ_c9419/f1p38/2696	i2.2_HQ_c21335/f1p1/2462	i2.2_HQ_c3612/f1p0/2612	i2.2_HQ_c21931/f1p21/2375	i1.1_LQ_c5080/f1p0/1895	i1.4_HQ_c12166/f1p6/1231
			i1.1_LQ_c8343/f1p11/1505	i2.0_HQ_c10381/f1p1/2219	i2.2_LQ_c10357/f1p10/2106	i2.2_HQ_c2063/f2p12/2294	i1.2_HQ_c12113/f1p1/1337	i1.4_HQ_c853/f17p25/1436	i2.1_HQ_c9486/f1p27/2096	i2.2_HQ_c2133/f3p38/2804	i2.2_HQ_c3689/f1p7/2392	i2.2_HQ_c22056/f16p28/2319	i1.1_LQ_c5169/f1p0/1270	i1.4_HQ_c12203/f1p6/1284
			i1.1_LQ_c8383/f1p7/1964	i2.0_HQ_c10433/f1p0/2095	i2.2_LQ_c10538/f1p6/2761	i2.2_HQ_c21018/f1p7/2141	i1.2_HQ_c12134/f1p0/1955	i1.4_HQ_c8613/f1p2/1682	i2.1_HQ_c9505/f1p1/2617	i2.2_HQ_c2143/f2p8/2089	i2.2_HQ_c3703/f1p14/2081	i2.2_HQ_c2266/f1p2/2044	i1.1_LQ_c5462/f1p0/1382	i1.4_HQ_c12348/f1p16/1912
			i1.1_LQ_c8418/f1p3/1967	i2.0_HQ_c1045/f4p31/2797	i2.2_LQ_c11246/f1p2/2065	i2.2_HQ_c21243/f1p17/2186	i1.2_HQ_c12184/f1p23/1401	i1.4_HQ_c8622/f2p2/1882	i2.1_HQ_c9559/f1p3/2665	i2.2_HQ_c21639/f1p21/2089	i2.2_HQ_c3705/f1p4/2144	i2.2_HQ_c2438/f1p3/2206	i1.1_LQ_c5542/f1p1/1302	i1.4_HQ_c1243/f4p19/1606
			i1.1_LQ_c8431/f1p0/1656	i2.0_HQ_c10464/f1p13/2455	i2.2_LQ_c11307/f1p1/2394	i2.2_HQ_c21330/f1p41/2443	i1.2_HQ_c12279/f1p1/1238	i1.4_HQ_c8664/f1p4/1393	i2.1_HQ_c9590/f1p49/2052	i2.2_HQ_c2177/f2p1/2679	i2.2_HQ_c3717/f1p6/2080	i2.2_HQ_c2493/f1p43/2602	i1.1_LQ_c5619/f1p0/1934	i1.4_HQ_c12467/f1p4/1556
			i1.1_LQ_c8587/f1p0/1267	i2.0_HQ_c10513/f1p6/2596	i2.2_LQ_c11970/f1p37/2017	i2.2_HQ_c2155/f3p8/2326	i1.2_HQ_c12332/f1p20/1627	i1.4_HQ_c8796/f1p6/1680	i2.1_HQ_c9682/f1p2/2613	i2.2_HQ_c22011/f1p12/2466	i2.2_HQ_c3761/f1p0/2355	i2.2_HQ_c2498/f1p247/2169	i1.1_LQ_c5754/f1p2/1341	i1.4_HQ_c12667/f1p4/1812
			i1.1_LQ_c8726/f1p1/1587	i2.0_HQ_c10531/f1p9/2675	i2.2_LQ_c12027/f1p3/2551	i2.2_HQ_c21747/f1p7/2772	i1.2_HQ_c12336/f1p0/1341	i1.4_HQ_c8818/f1p10/1949	i2.1_HQ_c9836/f1p5/2248	i2.2_HQ_c2218/f2p1/2277	i2.2_HQ_c3763/f1p4/2665	i2.2_HQ_c2666/f1p7/2039	i11_LQ_c57/f1p0/11766	i1.4_HQ_c12859/f1p27/1886
			i1.1_LQ_c8813/f2p0/1874	i2.0_HQ_c10631/f1p1/2595	i2.2_LQ_c12035/f1p1/2406	i2.2_HQ_c2183/f2p11/2483	i1.2_HQ_c12351/f1p20/1690	i1.4_HQ_c8832/f1p4/1310	i2.1_LQ_c10108/f1p2/2137	i2.2_HQ_c2362/f1p24/2370	i2.2_HQ_c4068/f1p11/2617	i2.2_HQ_c2727/f1p2/2562	i1.1_LQ_c5870/f1p4/1376	i1.4_HQ_c1287/f4p12/1482
			i1.1_LQ_c8891/f1p2/1465	i2.0_HQ_c10680/f2p6/2262	i2.2_LQ_c12679/f1p0/2325	i2.2_HQ_c21931/f1p21/2375	i1.2_HQ_c12353/f1p3/1428	i1.4_HQ_c9018/f1p1/1561	i2.1_LQ_c10294/f1p0/2672	i2.2_HQ_c2446/f1p2/2485	i2.2_HQ_c4076/f1p0/2181	i2.2_HQ_c2867/f1p9/2065	i1.1_LQ_c5906/f1p1/1528	i1.4_HQ_c1288/f7p8/1759
			i1.1_LQ_c8967/f1p1/1956	i2.0_HQ_c10738/f1p123/2285	i2.2_LQ_c13934/f1p2/2268	i2.2_HQ_c22056/f16p28/2319	i1.2_HQ_c12387/f1p0/1777	i1.4_HQ_c9125/f1p0/1302	i2.1_LQ_c10543/f1p0/2147	i2.2_HQ_c2493/f1p43/2602	i2.2_HQ_c4099/f1p14/2082	i2.2_HQ_c2870/f1p12/2755	i1.1_LQ_c5921/f2p0/1357	i1.4_HQ_c12914/f1p3/1437
			i1.1_LQ_c9003/f1p3/1580	i2.0_HQ_c10762/f1p3/2247	i2.2_LQ_c14280/f1p1/2936	i2.2_HQ_c2266/f1p2/2044	i1.2_HQ_c12428/f1p2/1461	i1.4_HQ_c9213/f1p5/1365	i2.1_LQ_c10780/f1p10/2580	i2.2_HQ_c2812/f1p1/2259	i2.2_HQ_c4113/f1p2/2310	i2.2_HQ_c3074/f1p29/2819	i1.1_LQ_c5975/f1p6/1884	i1.4_HQ_c13017/f1p2/1961
			i1.1_LQ_c9007/f1p3/1595	i2.0_HQ_c10765/f1p0/2051	i2.2_LQ_c14644/f1p2/2180	i2.2_HQ_c2478/f1p7/2077	i1.2_HQ_c12486/f1p4/1249	i1.4_HQ_c9234/f2p1/1488	i2.1_LQ_c11103/f1p2/2173	i2.2_HQ_c2820/f1p9/2520	i2.2_HQ_c4123/f1p58/2133	i2.2_HQ_c316/f1p11/2372	i1.1_LQ_c6015/f1p11/1509	i1.4_HQ_c1325/f5p16/1707
			i1.1_LQ_c9135/f1p1/1953	i2.0_HQ_c10790/f1p0/2183	i2.2_LQ_c14999/f1p3/2195	i2.2_HQ_c2522/f1p10/2347	i1.2_HQ_c12556/f1p18/1757	i1.4_HQ_c9235/f1p14/1257	i2.1_LQ_c11387/f1p0/2188	i2.2_HQ_c2867/f1p9/2065	i2.2_HQ_c4219/f1p12/2525	i2.2_HQ_c3571/f2p15/2050	i1.1_LQ_c6149/f1p0/1710	i1.4_HQ_c13308/f1p11/1697
			i1.1_LQ_c9163/f1p1/1510	i2.0_HQ_c10826/f1p9/2230	i2.2_LQ_c15351/f1p1/2228	i2.2_HQ_c2659/f1p10/2183	i1.2_HQ_c1258/f5p5/1543	i1.4_HQ_c9266/f1p3/1773	i2.1_LQ_c11671/f1p2/2932	i2.2_HQ_c2870/f1p12/2755	i2.2_HQ_c4261/f1p13/2796	i2.2_HQ_c3584/f1p26/2541	i1.1_LQ_c6219/f1p30/1968	i1.4_HQ_c13408/f1p2/1581
			i1.1_LQ_c9544/f1p0/1703	i2.0_HQ_c10856/f1p6/2717	i2.2_LQ_c15455/f1p9/2590	i2.2_HQ_c2666/f1p7/2039	i1.2_HQ_c12660/f1p2/1272	i1.4_HQ_c9317/f1p0/1423	i2.1_LQ_c11925/f1p1/2787	i2.2_HQ_c2943/f1p14/2750	i2.2_HQ_c4272/f1p4/2013	i2.2_HQ_c3770/f1p9/2283	i1.1_LQ_c6223/f1p4/2010	i1.4_HQ_c13459/f1p78/1833
			i1.1_LQ_c9594/f1p0/1515	i2.0_HQ_c10897/f1p678/2128	i2.2_LQ_c15540/f1p10/2302	i2.2_HQ_c2727/f1p2/2562	i1.2_HQ_c12670/f1p12/1549	i1.4_HQ_c9455/f1p0/1899	i2.1_LQ_c12092/f1p46/2131	i2.2_HQ_c3074/f1p29/2819	i2.2_HQ_c4399/f2p6/2146	i2.2_HQ_c3859/f1p66/2128	i1.1_LQ_c6267/f1p0/1984	i1.4_HQ_c1351/f5p12/1644
			i1.1_LQ_c9602/f1p1/1641	i2.0_HQ_c1089/f7p22/2527	i2.2_LQ_c16065/f1p1/2403	i2.2_HQ_c2833/f1p9/2299	i1.2_HQ_c12681/f1p7/1442	i1.4_HQ_c9475/f1p2/1285	i2.1_LQ_c12470/f1p2/2917	i2.2_HQ_c3451/f1p3/2038	i2.2_HQ_c4465/f1p0/2124	i2.2_HQ_c3931/f1p2/2136	i1.1_LQ_c6363/f1p2/1897	i1.4_HQ_c13531/f1p9/1385
			i1.1_LQ_c9638/f1p13/1862	i2.0_HQ_c10918/f1p5/2201	i2.2_LQ_c16299/f1p3/2110	i2.2_HQ_c2916/f1p2/2312	i1.2_HQ_c12729/f1p0/1805	i1.4_HQ_c9605/f1p2/1674	i2.1_LQ_c2580/f1p0/2152	i2.2_HQ_c3498/f1p16/2488	i2.2_HQ_c4468/f1p8/2390	i2.2_HQ_c4128/f1p17/2737	i1.1_LQ_c6447/f1p2/1965	i1.4_HQ_c13535/f1p4/1981
			i1.1_LQ_c9693/f1p1/1533	i2.0_HQ_c11030/f2p4/2258	i2.2_LQ_c16734/f1p15/2455	i2.2_HQ_c2945/f1p12/2774	i1.2_HQ_c1273/f9p21/1733	i1.4_HQ_c9669/f1p26/1639	i2.1_LQ_c2955/f1p11/2295	i2.2_HQ_c3571/f2p15/2050	i2.2_HQ_c4703/f1p1/2287	i2.2_HQ_c4154/f1p29/2544	i1.1_LQ_c6632/f1p3/1945	i1.4_HQ_c13606/f2p14/1819
			i1.1_LQ_c9880/f1p3/1362	i2.0_HQ_c11050/f1p0/2101	i2.2_LQ_c16746/f1p3/2874	i2.2_HQ_c3074/f1p29/2819	i1.2_HQ_c12802/f1p4/1438	i1.4_HQ_c966/f11p22/1932	i2.1_LQ_c3027/f1p1/2599	i2.2_HQ_c3576/f1p21/2259	i2.2_HQ_c4771/f1p6/2477	i2.2_HQ_c4178/f1p15/2548	i1.1_LQ_c6713/f1p0/1850	i1.4_HQ_c13679/f1p30/2035
			i1.1_LQ_c9892/f1p0/1651	i2.0_HQ_c11074/f1p1/2623	i2.2_LQ_c17055/f1p4/2264	i2.2_HQ_c3085/f1p3/2383	i1.2_HQ_c12814/f1p0/1426	i1.4_HQ_c9678/f2p5/1349	i2.1_LQ_c3111/f1p2/2651	i2.2_HQ_c3584/f1p26/2541	i2.2_HQ_c4777/f1p86/2131	i2.2_HQ_c4179/f1p1/2391	i1.1_LQ_c6951/f1p0/1482	i1.4_HQ_c13719/f1p0/1559
			i1.2_HQ_c10012/f1p11/1567	i2.0_HQ_c11083/f6p13/2151	i2.2_LQ_c17280/f1p3/2132	i2.2_HQ_c3457/f1p29/2140	i1.2_HQ_c12818/f1p2/1385	i1.4_HQ_c973/f9p51/1699	i2.1_LQ_c3127/f1p10/2022	i2.2_HQ_c3654/f1p11/2456	i2.2_HQ_c4973/f1p2/2246	i2.2_HQ_c4388/f2p170/2526	i1.1_LQ_c7030/f1p0/1751	i1.4_HQ_c13728/f1p17/1350
			i1.2_HQ_c10013/f1p0/1368	i2.0_HQ_c11085/f1p1/2517	i2.2_LQ_c17495/f1p17/2146	i2.2_HQ_c3514/f1p8/2166	i1.2_HQ_c12908/f1p5/1947	i1.4_HQ_c9745/f1p11/1757	i2.1_LQ_c3465/f1p1/2421	i2.2_HQ_c3834/f1p22/2129	i2.2_HQ_c4979/f1p2/2096	i2.2_HQ_c4414/f2p3/2090	i1.1_LQ_c7130/f1p0/1424	i1.4_HQ_c13739/f1p3/1986
			i1.2_HQ_c10050/f1p8/1299	i2.0_HQ_c11112/f1p4/2542	i2.2_LQ_c18145/f1p2/2445	i2.2_HQ_c3770/f1p9/2283	i1.2_HQ_c12909/f1p1/1659	i1.4_HQ_c9756/f1p3/1672	i2.1_LQ_c3577/f1p9/2561	i2.2_HQ_c4117/f1p75/2260	i2.2_HQ_c5120/f1p15/2431	i2.2_HQ_c4476/f1p2/2048	i1.1_LQ_c7343/f1p1/1397	i1.4_HQ_c13799/f1p284/1633
			i1.2_HQ_c10100/f1p9/1839	i2.0_HQ_c1111/f7p10/2221	i2.2_LQ_c18808/f1p1/2771	i2.2_HQ_c3859/f1p66/2128	i1.2_HQ_c12911/f2p16/1589	i1.4_HQ_c9883/f1p4/1572	i2.1_LQ_c3731/f1p6/2399	i2.2_HQ_c4166/f1p16/2466	i2.2_HQ_c5161/f1p11/2911	i2.2_HQ_c4482/f1p43/2734	i1.1_LQ_c7847/f1p0/1328	i1.4_HQ_c13818/f1p10/1497
			i1.2_HQ_c10113/f1p3/1269	i2.0_HQ_c11178/f1p3/2289	i2.2_LQ_c18953/f1p0/2312	i2.2_HQ_c3931/f1p2/2136	i1.2_HQ_c12928/f1p9/1435	i1.4_HQ_c9909/f1p0/1335	i2.1_LQ_c4399/f1p1/2429	i2.2_HQ_c4179/f1p1/2391	i2.2_HQ_c5197/f1p31/2061	i2.2_HQ_c4499/f1p11/2757	i1.1_LQ_c7905/f1p4/1702	i1.4_HQ_c13830/f1p0/1388
			i1.2_HQ_c10124/f1p2/1551	i2.0_HQ_c1117/f4p16/2508	i2.2_LQ_c3123/f1p9/2092	i2.2_HQ_c4014/f1p3/2344	i1.2_HQ_c12973/f1p6/1309	i1.4_HQ_c9927/f1p0/1540	i2.1_LQ_c4521/f1p7/3342	i2.2_HQ_c4292/f1p4/2519	i2.2_HQ_c5221/f1p7/2653	i2.2_HQ_c4522/f1p7/2234	i1.1_LQ_c7953/f1p0/1616	i1.4_HQ_c13848/f1p23/1851
			i1.2_HQ_c10147/f1p2/1790	i2.0_HQ_c11208/f1p13/2702	i2.2_LQ_c3248/f1p0/2420	i2.2_HQ_c4128/f1p17/2737	i1.2_HQ_c12989/f1p11/1721	i1.4_HQ_c9973/f1p13/1337	i2.1_LQ_c5750/f1p0/2239	i2.2_HQ_c4345/f1p5/2243	i2.2_HQ_c5238/f1p9/2435	i2.2_HQ_c4589/f1p0/2098	i1.1_LQ_c8017/f1p2/1339	i1.4_HQ_c1387/f6p5/1809
			i1.2_HQ_c1014/f12p40/1783	i2.0_HQ_c11263/f1p0/2310	i2.2_LQ_c3600/f1p7/2362	i2.2_HQ_c4178/f1p15/2548	i1.2_HQ_c13032/f1p9/1771	i1.4_LQ_c10232/f1p2/1500	i2.1_LQ_c6441/f1p10/2846	i2.2_HQ_c4388/f2p170/2526	i2.2_HQ_c5474/f1p4/2853	i2.2_HQ_c4629/f1p505/2191	i1.1_LQ_c8133/f1p0/1692	i1.4_HQ_c14058/f1p1/1974
			i1.2_HQ_c10161/f1p7/1545	i2.0_HQ_c11344/f1p6/2130	i2.2_LQ_c3604/f1p4/2283	i2.2_HQ_c4238/f1p209/2109	i1.2_HQ_c13036/f1p6/1505	i1.4_LQ_c10372/f1p0/1352	i2.1_LQ_c7010/f1p1/2309	i2.2_HQ_c4414/f2p3/2090	i2.2_HQ_c5495/f1p1/2104	i2.2_HQ_c4663/f1p1/2141	i1.1_LQ_c8217/f1p0/1238	i1.4_HQ_c14062/f1p19/1388
			i1.2_HQ_c10174/f1p20/1398	i2.0_HQ_c11361/f1p18/2427	i2.2_LQ_c4054/f1p0/2435	i2.2_HQ_c4482/f1p43/2734	i1.2_HQ_c13043/f1p4/1271	i1.4_LQ_c10453/f1p3/1938	i2.1_LQ_c7271/f1p0/2868	i2.2_HQ_c4433/f1p2/2756	i2.2_HQ_c5508/f2p11/2099	i2.2_HQ_c5008/f2p13/2306	i1.1_LQ_c8241/f1p0/1571	i1.4_HQ_c14162/f1p0/1410
			i1.2_HQ_c10185/f1p2/1897	i2.0_HQ_c11421/f1p0/2732	i2.2_LQ_c4268/f1p29/2376	i2.2_HQ_c4499/f1p11/2757	i1.2_HQ_c13173/f1p9/1821	i1.4_LQ_c10524/f1p0/1992	i2.1_LQ_c7365/f1p0/2237	i2.2_HQ_c4569/f1p2/2237	i2.2_HQ_c5766/f1p7/2921	i2.2_HQ_c5112/f2p3/2016	i1.1_LQ_c8253/f1p0/1659	i1.4_HQ_c14198/f1p16/1996
			i1.2_HQ_c10209/f1p0/1190	i2.0_HQ_c1144/f5p30/2554	i2.2_LQ_c4598/f1p2/2352	i2.2_HQ_c4522/f1p7/2234	i1.2_HQ_c13196/f1p2/1609	i1.4_LQ_c10723/f1p1/2107	i2.1_LQ_c7455/f1p0/2532	i2.2_HQ_c4589/f1p0/2098	i2.2_HQ_c5787/f1p4/2089	i2.2_HQ_c5174/f1p11/2247	i1.1_LQ_c8326/f1p0/1404	i1.4_HQ_c14351/f1p3/1999
			i1.2_HQ_c10261/f1p23/1907	i2.0_HQ_c11623/f1p3/2135	i2.2_LQ_c4771/f1p2/2377	i2.2_HQ_c4599/f1p10/2261	i1.2_HQ_c13201/f1p5/1422	i1.4_LQ_c10875/f1p4/1735	i2.1_LQ_c7521/f1p2/2435	i2.2_HQ_c4944/f1p12/2867	i2.2_HQ_c5798/f1p28/3001	i2.2_HQ_c5185/f1p8/2959	i1.1_LQ_c8383/f1p7/1964	i1.4_HQ_c14486/f1p10/1714
			i1.2_HQ_c10273/f1p7/1243	i2.0_HQ_c11679/f1p4/2014	i2.2_LQ_c5011/f1p1/2315	i2.2_HQ_c4629/f1p505/2191	i1.2_HQ_c13275/f1p24/1296	i1.4_LQ_c10956/f1p3/1989	i2.1_LQ_c7941/f1p4/2006	i2.2_HQ_c5008/f2p13/2306	i2.2_HQ_c5927/f1p17/2402	i2.2_HQ_c5339/f1p9/2030	i1.1_LQ_c8418/f1p3/1967	i1.4_HQ_c14509/f1p1/1614
			i1.2_HQ_c10300/f1p1/1278	i2.0_HQ_c11716/f1p0/2504	i2.2_LQ_c5106/f1p6/2157	i2.2_HQ_c4663/f1p1/2141	i1.2_HQ_c13308/f1p78/1455	i1.4_LQ_c11298/f1p0/1673	i2.1_LQ_c8264/f1p7/2755	i2.2_HQ_c5061/f1p20/2564	i2.2_HQ_c6057/f1p10/2084	i2.2_HQ_c5358/f1p6/2638	i1.1_LQ_c8587/f1p0/1267	i1.4_HQ_c14514/f1p12/2123
			i1.2_HQ_c10306/f1p4/1688	i2.0_HQ_c11736/f1p3/2423	i2.2_LQ_c5250/f1p39/2262	i2.2_HQ_c4703/f1p1/2287	i1.2_HQ_c13339/f1p8/1997	i1.4_LQ_c12050/f1p2/1964	i2.1_LQ_c9445/f1p2/2683	i2.2_HQ_c5112/f2p3/2016	i2.2_HQ_c6094/f1p14/2518	i2.2_HQ_c537/f31p76/2715	i1.1_LQ_c8813/f2p0/1874	i1.4_HQ_c14597/f1p0/1548
			i1.2_HQ_c10309/f1p16/1716	i2.0_HQ_c11813/f1p11/2470	i2.2_LQ_c5379/f1p8/2527	i2.2_HQ_c4831/f1p13/2228	i1.2_HQ_c13359/f1p2/1560	i1.4_LQ_c12301/f1p1/1850	i2.1_LQ_c9640/f1p1/2219	i2.2_HQ_c5185/f1p8/2959	i2.2_HQ_c6211/f1p2/2113	i2.2_HQ_c5456/f2p1/2077	i1.1_LQ_c8865/f1p1/1691	i1.4_HQ_c14625/f1p8/1483
			i1.2_HQ_c10337/f1p2/1683	i2.0_HQ_c11876/f1p6/2331	i2.2_LQ_c5681/f1p0/2629	i2.2_HQ_c4889/f1p8/2156	i1.2_HQ_c13367/f1p1/1800	i1.4_LQ_c12462/f1p2/1394	i2.1_LQ_c9931/f1p0/2169	i2.2_HQ_c5188/f1p14/2366	i2.2_HQ_c6519/f1p14/2987	i2.2_HQ_c5525/f1p32/2201	i1.1_LQ_c8891/f1p2/1465	i1.4_HQ_c14629/f1p31/1976
			i1.2_HQ_c10338/f1p5/1254	i2.0_HQ_c11891/f1p1/2659	i2.2_LQ_c5687/f1p1/3023	i2.2_HQ_c5059/f1p8/2602	i1.2_HQ_c13377/f1p15/1774	i1.4_LQ_c12774/f1p2/1959	i2.2_HQ_c10024/f1p19/2144	i2.2_HQ_c5269/f1p72/2764	i2.2_HQ_c6678/f1p22/2593	i2.2_HQ_c5612/f1p29/2969	i1.1_LQ_c8967/f1p1/1956	i1.4_HQ_c1472/f3p113/1513
			i1.2_HQ_c10650/f2p4/1916	i2.0_HQ_c11926/f1p15/2234	i2.2_LQ_c5779/f1p7/2973	i2.2_HQ_c5174/f1p11/2247	i1.2_HQ_c13393/f1p1/1754	i1.4_LQ_c12973/f1p0/1601	i2.2_HQ_c10133/f1p12/2603	i2.2_HQ_c5308/f1p218/2471	i2.2_HQ_c6684/f1p9/2437	i2.2_HQ_c5619/f1p20/2526	i1.1_LQ_c9003/f1p3/1580	i1.4_HQ_c14806/f1p0/1417
			i1.2_HQ_c1065/f9p7/1442	i2.0_HQ_c11929/f1p2/2192	i2.2_LQ_c6399/f1p17/2463	i2.2_HQ_c5186/f1p46/2633	i1.2_HQ_c13399/f1p5/1656	i1.4_LQ_c13233/f1p4/1922	i2.2_HQ_c10137/f1p2/2530	i2.2_HQ_c5339/f1p9/2030	i2.2_HQ_c6865/f1p5/2011	i2.2_HQ_c5644/f1p76/2941	i1.1_LQ_c9153/f1p0/2005	i1.4_HQ_c14930/f1p16/1999
			i1.2_HQ_c1072/f7p3/1357	i2.0_HQ_c11956/f1p9/2533	i2.2_LQ_c7080/f1p5/2169	i2.2_HQ_c5221/f1p22/2202	i1.2_HQ_c13407/f1p5/1498	i1.4_LQ_c13247/f1p2/1364	i2.2_HQ_c1028/f4p35/2670	i2.2_HQ_c5341/f1p2/2041	i2.2_HQ_c6871/f1p18/2006	i2.2_HQ_c5692/f1p13/3025	i1.1_LQ_c9163/f1p1/1510	i1.4_HQ_c14934/f1p23/1829
			i1.2_HQ_c1073/f7p23/1446	i2.0_HQ_c1201/f3p8/2140	i2.2_LQ_c7773/f1p1/2377	i2.2_HQ_c5339/f1p9/2030	i1.2_HQ_c13422/f1p4/1599	i1.4_LQ_c13379/f1p7/1578	i2.2_HQ_c10303/f1p3/2345	i2.2_HQ_c537/f31p76/2715	i2.2_HQ_c687/f8p30/2423	i2.2_HQ_c5803/f1p32/2143	i1.1_LQ_c9544/f1p0/1703	i1.4_HQ_c15045/f1p3/1387
			i1.2_HQ_c10751/f1p0/1467	i2.0_HQ_c12067/f1p0/2567	i2.2_LQ_c7852/f1p1/2171	i2.2_HQ_c5343/f1p20/2807	i1.2_HQ_c13424/f1p31/1397	i1.4_LQ_c13684/f1p1/1615	i2.2_HQ_c10328/f2p3/2288	i2.2_HQ_c5401/f1p7/2191	i2.2_HQ_c6995/f3p17/2735	i2.2_HQ_c5873/f1p8/2377	i1.1_LQ_c9594/f1p0/1515	i1.4_HQ_c15100/f1p0/1458
			i1.2_HQ_c10817/f1p16/1943	i2.0_HQ_c12086/f1p9/2483	i2.2_LQ_c8168/f1p0/2071	i2.2_HQ_c5456/f2p1/2077	i1.2_HQ_c13426/f1p33/1340	i1.4_LQ_c13744/f1p0/1779	i2.2_HQ_c10339/f2p21/2318	i2.2_HQ_c5612/f1p29/2969	i2.2_HQ_c713/f15p89/2503	i2.2_HQ_c6002/f1p3/2671	i1.1_LQ_c9602/f1p1/1641	i1.4_HQ_c15204/f7p47/1505
			i1.2_HQ_c10822/f2p22/1912	i2.0_HQ_c12097/f1p6/2468	i2.2_LQ_c8311/f1p22/2137	i2.2_HQ_c5525/f1p32/2201	i1.2_HQ_c13436/f1p4/1568	i1.4_LQ_c14001/f1p2/2016	i2.2_HQ_c10365/f1p3/2556	i2.2_HQ_c5619/f1p20/2526	i2.2_HQ_c7175/f1p11/2211	i2.2_HQ_c6329/f1p17/2742	i1.1_LQ_c9632/f1p4/1654	i1.4_HQ_c15295/f1p15/1977
			i1.2_HQ_c10830/f1p0/1917	i2.0_HQ_c1210/f5p5/2202	i2.2_LQ_c8841/f1p3/2459	i2.2_HQ_c5644/f1p76/2941	i1.2_HQ_c13470/f1p14/1580	i1.4_LQ_c14145/f1p0/1523	i2.2_HQ_c10367/f1p27/2428	i2.2_HQ_c5634/f1p7/2972	i2.2_HQ_c7183/f1p6/2420	i2.2_HQ_c6372/f1p15/2296	i1.1_LQ_c9848/f1p1/1479	i1.4_HQ_c1566/f5p2/1489
			i1.2_HQ_c10873/f2p2/1942	i2.0_HQ_c12114/f1p2/2390	i2.2_LQ_c9235/f1p14/2587	i2.2_HQ_c5702/f1p6/2892	i1.2_HQ_c13480/f1p1/1365	i1.4_LQ_c14165/f1p4/1578	i2.2_HQ_c10410/f1p0/2403	i2.2_HQ_c5692/f1p13/3025	i2.2_HQ_c7243/f1p1/2290	i2.2_HQ_c647/f11p62/2092	i1.1_LQ_c9892/f1p0/1651	i1.4_HQ_c1621/f4p20/1957
			i1.2_HQ_c1090/f8p14/1775	i2.0_HQ_c12133/f1p1/2361	i2.2_LQ_c9925/f1p1/2094	i2.2_HQ_c5803/f1p32/2143	i1.2_HQ_c13485/f1p2/1375	i1.4_LQ_c14248/f1p0/1966	i2.2_HQ_c10555/f1p4/2469	i2.2_HQ_c5715/f1p20/2063	i2.2_HQ_c7245/f1p12/2284	i2.2_HQ_c6495/f1p0/2190	i1.1_LQ_c9976/f1p3/1481	i1.4_HQ_c1628/f7p1/1448
			i1.2_HQ_c10940/f1p7/1324	i2.0_HQ_c12155/f1p9/2384	i2.2_LQ_c9929/f1p3/2189	i2.2_HQ_c5873/f1p8/2377	i1.2_HQ_c1350/f4p0/1716	i1.4_LQ_c14404/f1p5/1962	i2.2_HQ_c10556/f1p1/2074	i2.2_HQ_c5756/f1p38/2934	i2.2_HQ_c7582/f1p3/2411	i2.2_HQ_c6500/f1p3/2077	i1.2_HQ_c10013/f1p0/1368	i1.4_HQ_c1676/f4p19/1809
			i1.2_HQ_c10975/f1p13/1703	i2.0_HQ_c12168/f1p4/2653	i2.3_HQ_c10323/f1p2/2560	i2.2_HQ_c6094/f1p14/2518	i1.2_HQ_c13528/f1p8/1348	i1.4_LQ_c14419/f1p1/1797	i2.2_HQ_c10578/f1p15/2316	i2.2_HQ_c5847/f1p0/2329	i2.2_HQ_c7648/f1p6/2695	i2.2_HQ_c6691/f1p1/2082	i1.2_HQ_c10050/f1p8/1299	i1.4_HQ_c1749/f3p4/1709
			i1.2_HQ_c11060/f3p19/1648	i2.0_HQ_c12241/f1p1/2690	i2.3_HQ_c10477/f1p9/2472	i2.2_HQ_c6266/f1p10/2705	i1.2_HQ_c13576/f1p9/1440	i1.4_LQ_c14557/f1p0/1371	i2.2_HQ_c10781/f1p30/2381	i2.2_HQ_c6002/f1p3/2671	i2.2_HQ_c7656/f1p13/2550	i2.2_HQ_c6760/f1p7/2451	i1.2_HQ_c10096/f1p15/1400	i1.4_HQ_c1773/f4p13/1827
			i1.2_HQ_c1106/f8p6/1328	i2.0_HQ_c12309/f1p6/2110	i2.3_HQ_c10681/f1p16/2274	i2.2_HQ_c6267/f1p8/2371	i1.2_HQ_c13603/f1p11/1751	i1.4_LQ_c15041/f1p0/1956	i2.2_HQ_c10878/f1p2/2621	i2.2_HQ_c6240/f1p3/2718	i2.2_HQ_c7785/f1p11/2254	i2.2_HQ_c6856/f2p21/2301	i1.2_HQ_c10113/f1p3/1269	i1.4_HQ_c1818/f4p2/1973
			i1.2_HQ_c11085/f2p3/1509	i2.0_HQ_c12325/f1p15/2249	i2.3_HQ_c10847/f1p7/2246	i2.2_HQ_c6329/f1p17/2742	i1.2_HQ_c13616/f1p5/1532	i1.4_LQ_c15120/f1p0/1663	i2.2_HQ_c10884/f1p1/2284	i2.2_HQ_c6372/f1p15/2296	i2.2_HQ_c7797/f1p20/2649	i2.2_HQ_c6865/f1p201/2756	i1.2_HQ_c10124/f1p2/1551	i1.4_HQ_c1987/f3p11/1758
			i1.2_HQ_c1114/f8p15/1725	i2.0_HQ_c12340/f1p6/2017	i2.3_HQ_c11152/f1p3/2127	i2.2_HQ_c6495/f1p0/2190	i1.2_HQ_c13629/f1p14/1340	i1.4_LQ_c2811/f1p0/1459	i2.2_HQ_c10949/f1p4/2272	i2.2_HQ_c6406/f1p17/2243	i2.2_HQ_c7918/f1p0/2136	i2.2_HQ_c6926/f1p1/2228	i1.2_HQ_c10147/f1p2/1790	i1.4_HQ_c2029/f3p6/1577
			i1.2_HQ_c11177/f1p3/1690	i2.0_HQ_c12420/f2p7/2323	i2.3_HQ_c11347/f1p10/2241	i2.2_HQ_c6817/f1p52/2149	i1.2_HQ_c13645/f1p24/2001	i1.4_LQ_c2997/f1p0/1583	i2.2_HQ_c10954/f1p10/2132	i2.2_HQ_c6500/f1p3/2077	i2.2_HQ_c8081/f1p7/2783	i2.2_HQ_c6949/f1p23/2208	i1.2_HQ_c10161/f1p7/1545	i1.4_HQ_c2132/f2p10/1982
			i1.2_HQ_c11184/f1p3/1633	i2.0_HQ_c12425/f1p9/2919	i2.3_HQ_c11499/f1p1/2597	i2.2_HQ_c6856/f2p21/2301	i1.2_HQ_c13650/f1p142/1791	i1.4_LQ_c3137/f1p3/1742	i2.2_HQ_c10988/f1p8/2520	i2.2_HQ_c6505/f1p1/2979	i2.2_HQ_c809/f6p21/2413	i2.2_HQ_c6968/f1p3/2573	i1.2_HQ_c10185/f1p2/1897	i1.4_HQ_c2169/f2p0/1633
			i1.2_HQ_c11200/f1p91/1836	i2.0_HQ_c1242/f3p3/2531	i2.3_HQ_c11837/f1p120/2417	i2.2_HQ_c6865/f1p201/2756	i1.2_HQ_c13685/f1p3/1642	i1.4_LQ_c3262/f1p7/1403	i2.2_HQ_c1104/f6p2/2469	i2.2_HQ_c6510/f1p5/3031	i2.2_HQ_c8408/f2p6/2306	i2.2_HQ_c6977/f1p30/2182	i1.2_HQ_c10187/f1p3/1398	i1.4_HQ_c2191/f4p4/1350
			i1.2_HQ_c11220/f1p1/1469	i2.0_HQ_c12431/f1p4/2902	i2.3_HQ_c12020/f1p2/2321	i2.2_HQ_c6949/f1p23/2208	i1.2_HQ_c13704/f1p0/1652	i1.4_LQ_c3337/f1p5/1617	i2.2_HQ_c11408/f1p1/2611	i2.2_HQ_c6530/f1p3/3002	i2.2_HQ_c8612/f1p10/2479	i2.2_HQ_c703/f9p38/2630	i1.2_HQ_c10196/f1p5/1827	i1.4_HQ_c2205/f5p7/1281
			i1.2_HQ_c11224/f1p0/1244	i2.0_HQ_c12444/f1p4/2975	i2.3_HQ_c1212/f3p27/2208	i2.2_HQ_c6968/f1p3/2573	i1.2_HQ_c13706/f1p0/1920	i1.4_LQ_c3891/f1p0/1487	i2.2_HQ_c1144/f4p14/2526	i2.2_HQ_c6633/f1p1/2328	i2.2_HQ_c8620/f2p2/2278	i2.2_HQ_c7232/f1p143/2319	i1.2_HQ_c10209/f1p0/1190	i1.4_HQ_c2331/f3p1/1982
			i1.2_HQ_c11237/f1p4/1588	i2.0_HQ_c12485/f2p1/2239	i2.3_HQ_c12338/f1p11/2103	i2.2_HQ_c7013/f1p6/2361	i1.2_HQ_c13709/f1p8/1381	i1.4_LQ_c4146/f1p0/1524	i2.2_HQ_c1153/f7p43/2373	i2.2_HQ_c6686/f1p3/2478	i2.2_HQ_c8717/f1p12/2341	i2.2_HQ_c7325/f1p6/2375	i1.2_HQ_c10261/f1p23/1907	i1.4_HQ_c2489/f1p1/1812
			i1.2_HQ_c11238/f1p3/1671	i2.0_HQ_c12577/f1p50/2327	i2.3_HQ_c1233/f3p4/2628	i2.2_HQ_c703/f9p38/2630	i1.2_HQ_c1376/f4p6/1362	i1.4_LQ_c4260/f1p6/1482	i2.2_HQ_c11550/f1p8/3000	i2.2_HQ_c6691/f1p1/2082	i2.2_HQ_c871/f16p30/2232	i2.2_HQ_c7457/f1p14/2029	i1.2_HQ_c10273/f1p7/1243	i1.4_HQ_c2574/f3p5/1906
			i1.2_HQ_c11246/f1p1/1600	i2.0_HQ_c12589/f2p1/2488	i2.3_HQ_c12504/f1p55/2903	i2.2_HQ_c7057/f1p0/2219	i1.2_HQ_c13796/f1p8/1945	i1.4_LQ_c4454/f1p0/1375	i2.2_HQ_c11602/f1p73/2990	i2.2_HQ_c687/f8p30/2423	i2.2_HQ_c8733/f1p12/2361	i2.2_HQ_c7551/f1p49/2329	i1.2_HQ_c10300/f1p1/1278	i1.4_HQ_c2578/f2p2/1473
			i1.2_HQ_c11248/f1p19/1451	i2.0_HQ_c12842/f5p18/2484	i2.3_HQ_c12721/f14p163/2282	i2.2_HQ_c7065/f1p6/2677	i1.2_HQ_c13799/f1p2/1257	i1.4_LQ_c4570/f1p11/1932	i2.2_HQ_c11943/f3p12/2149	i2.2_HQ_c6927/f1p20/2619	i2.2_HQ_c9068/f1p10/2413	i2.2_HQ_c757/f5p46/2700	i1.2_HQ_c10305/f1p3/1782	i1.4_HQ_c2592/f1p14/1648
			i1.2_HQ_c11599/f20p18/1622	i2.0_HQ_c12878/f3p18/2610	i2.3_HQ_c12732/f81p600/2293	i2.2_HQ_c7121/f2p26/2127	i1.2_HQ_c13847/f1p1/1897	i1.4_LQ_c4707/f1p16/1454	i2.2_HQ_c1202/f4p10/2105	i2.2_HQ_c6977/f1p30/2182	i2.2_HQ_c9081/f1p6/2284	i2.2_HQ_c7672/f1p12/2159	i1.2_HQ_c10306/f1p4/1688	i1.4_HQ_c2943/f1p7/1975
			i1.2_HQ_c11772/f2p0/1258	i2.0_HQ_c12923/f3p1/2446	i2.3_HQ_c1685/f1p4/2442	i2.2_HQ_c713/f15p89/2503	i1.2_HQ_c1386/f4p8/1744	i1.4_LQ_c4971/f1p1/1818	i2.2_HQ_c12035/f1p45/2651	i2.2_HQ_c7001/f1p4/2591	i2.2_HQ_c9091/f1p1/2109	i2.2_HQ_c7687/f1p2/2027	i1.2_HQ_c10309/f1p16/1716	i1.4_HQ_c3077/f1p2/1437
			i1.2_HQ_c11796/f2p6/1732	i2.0_HQ_c12931/f3p4/2078	i2.3_HQ_c1743/f2p27/2697	i2.2_HQ_c7232/f1p143/2319	i1.2_HQ_c13903/f1p52/2073	i1.4_LQ_c5324/f1p1/1716	i2.2_HQ_c12057/f1p13/2143	i2.2_HQ_c7325/f1p6/2375	i2.2_HQ_c9097/f1p95/2502	i2.2_HQ_c7701/f1p29/2287	i1.2_HQ_c10338/f1p5/1254	i1.4_HQ_c3091/f1p26/1988
			i1.2_HQ_c11811/f2p0/1265	i2.0_HQ_c13040/f2p0/2580	i2.3_HQ_c2336/f1p3/2770	i2.2_HQ_c7251/f1p36/2327	i1.2_HQ_c13927/f1p27/1929	i1.4_LQ_c5394/f1p0/1442	i2.2_HQ_c1206/f5p19/2133	i2.2_HQ_c7360/f1p5/2889	i2.2_HQ_c9134/f1p5/2500	i2.2_HQ_c7734/f1p12/2345	i1.2_HQ_c10380/f1p2/1993	i1.4_HQ_c3153/f2p0/1177
			i1.2_HQ_c11819/f2p7/1485	i2.0_HQ_c13250/f2p59/2580	i2.3_HQ_c2788/f1p0/2481	i2.2_HQ_c7266/f1p11/2171	i1.2_HQ_c1394/f6p8/1962	i1.4_LQ_c5398/f1p26/1723	i2.2_HQ_c12070/f1p11/2062	i2.2_HQ_c7364/f1p6/2949	i2.2_HQ_c9206/f1p9/2630	i2.2_HQ_c7741/f1p17/2141	i1.2_HQ_c10480/f1p9/2087	i1.4_HQ_c3234/f1p63/1846
			i1.2_HQ_c11821/f2p1/1622	i2.0_HQ_c13257/f2p0/2516	i2.3_HQ_c2804/f1p38/2532	i2.2_HQ_c7269/f1p0/2362	i1.2_HQ_c13952/f1p21/1416	i1.4_LQ_c5470/f1p1/1777	i2.2_HQ_c12088/f1p4/2448	i2.2_HQ_c7576/f1p48/1941	i2.2_HQ_c9229/f1p4/2053	i2.2_HQ_c7762/f1p5/2612	i1.2_HQ_c10646/f1p52/1944	i1.4_HQ_c3256/f1p16/1626
			i1.2_HQ_c11823/f2p29/1542	i2.0_HQ_c13315/f2p9/2144	i2.3_HQ_c2937/f1p4/2165	i2.2_HQ_c7457/f1p14/2029	i1.2_HQ_c13956/f1p8/1565	i1.4_LQ_c6256/f1p19/1957	i2.2_HQ_c12092/f1p2/2656	i2.2_HQ_c757/f5p46/2700	i2.2_HQ_c927/f11p26/2040	i2.2_HQ_c7820/f1p11/2690	i1.2_HQ_c10650/f2p4/1916	i1.4_HQ_c3447/f1p3/1422
			i1.2_HQ_c11846/f2p8/1919	i2.0_HQ_c1333/f3p5/2740	i2.3_HQ_c3230/f1p14/2058	i2.2_HQ_c7524/f1p5/2348	i1.2_HQ_c13964/f1p2/1237	i1.4_LQ_c6777/f1p3/1535	i2.2_HQ_c12104/f1p2/2572	i2.2_HQ_c7672/f1p12/2159	i2.2_HQ_c9304/f1p5/2459	i2.2_HQ_c786/f7p21/2578	i1.2_HQ_c1065/f9p7/1442	i1.4_HQ_c3496/f1p1/1448
			i1.2_HQ_c1185/f7p12/1349	i2.0_HQ_c13340/f1p5/2068	i2.3_HQ_c3505/f1p5/2024	i2.2_HQ_c7695/f1p7/2069	i1.2_HQ_c1398/f5p3/1637	i1.4_LQ_c7170/f1p0/2000	i2.2_HQ_c12175/f1p5/2441	i2.2_HQ_c7687/f1p2/2027	i2.2_HQ_c9365/f1p10/2260	i2.2_HQ_c7922/f1p20/2273	i1.2_HQ_c1073/f7p23/1446	i1.4_HQ_c3526/f1p47/1867
			i1.2_HQ_c11862/f1p3/1715	i2.0_HQ_c13342/f1p0/2685	i2.3_HQ_c3558/f1p5/2745	i2.2_HQ_c7734/f1p12/2345	i1.2_HQ_c14027/f1p41/1258	i1.4_LQ_c7607/f1p20/1628	i2.2_HQ_c12177/f1p7/2302	i2.2_HQ_c7701/f1p29/2287	i2.2_HQ_c9388/f1p79/2011	i2.2_HQ_c7926/f1p4/2261	i1.2_HQ_c10751/f1p0/1467	i1.4_HQ_c3586/f1p0/1651
			i1.2_HQ_c11897/f1p2/1413	i2.0_HQ_c1334/f2p11/2395	i2.3_HQ_c4059/f1p3/2210	i2.2_HQ_c7782/f1p15/2257	i1.2_HQ_c14085/f1p1/1478	i1.4_LQ_c7744/f1p3/1702	i2.2_HQ_c12216/f1p14/2115	i2.2_HQ_c7741/f1p17/2141	i2.2_HQ_c9425/f1p21/2243	i2.2_HQ_c7951/f1p0/2193	i1.2_HQ_c10830/f1p0/1917	i1.4_HQ_c3652/f1p10/1415
			i1.2_HQ_c11903/f1p3/1616	i2.0_HQ_c1339/f6p24/2043	i2.3_HQ_c4209/f1p5/2071	i2.2_HQ_c7943/f1p6/2317	i1.2_HQ_c14096/f1p9/1810	i1.4_LQ_c7883/f1p1/1405	i2.2_HQ_c12222/f1p5/2187	i2.2_HQ_c7762/f1p5/2612	i2.2_HQ_c9452/f1p10/2145	i2.2_HQ_c804/f11p15/2385	i1.2_HQ_c10831/f2p5/1958	i1.4_HQ_c3792/f1p31/1605
			i1.2_HQ_c12013/f1p2/1786	i2.0_HQ_c13571/f1p43/2484	i2.3_HQ_c4357/f1p21/2434	i2.2_HQ_c8161/f1p20/2939	i1.2_HQ_c14113/f1p8/1635	i1.4_LQ_c8231/f1p1/1644	i2.2_HQ_c12247/f1p19/2120	i2.2_HQ_c7820/f1p11/2690	i2.2_HQ_c9456/f1p8/2569	i2.2_HQ_c8117/f1p13/2928	i1.2_HQ_c10940/f1p7/1324	i1.4_HQ_c3800/f1p25/1479
			i1.2_HQ_c12015/f1p9/1748	i2.0_HQ_c13586/f1p1/2131	i2.3_HQ_c4391/f1p19/2544	i2.2_HQ_c8359/f1p10/2439	i1.2_HQ_c14175/f1p27/1938	i1.4_LQ_c8422/f1p0/1854	i2.2_HQ_c12291/f1p21/2358	i2.2_HQ_c783/f7p24/2985	i2.2_HQ_c9470/f1p2/2192	i2.2_HQ_c8224/f1p19/2521	i1.2_HQ_c10975/f1p13/1703	i1.4_HQ_c3816/f1p7/1568
			i1.2_HQ_c12099/f1p12/1780	i2.0_HQ_c13634/f1p3/2166	i2.3_HQ_c4440/f1p9/2059	i2.2_HQ_c8611/f1p4/2226	i1.2_HQ_c14182/f1p36/1491	i1.4_LQ_c8478/f1p0/1981	i2.2_HQ_c12340/f1p3/2193	i2.2_HQ_c790/f10p13/2315	i2.2_HQ_c9522/f1p9/2360	i2.2_HQ_c8288/f1p15/2012	i1.2_HQ_c11024/f1p3/1849	i1.4_HQ_c3818/f1p1/1634
			i1.2_HQ_c1210/f6p4/1332	i2.0_HQ_c13681/f1p3/2080	i2.3_HQ_c4572/f1p32/2291	i2.2_HQ_c868/f8p6/2554	i1.2_HQ_c14255/f1p0/1463	i1.4_LQ_c8502/f1p5/1625	i2.2_HQ_c1241/f3p4/2598	i2.2_HQ_c7911/f1p3/2496	i2.2_HQ_c9585/f1p6/2078	i2.2_HQ_c8359/f1p10/2439	i1.2_HQ_c11060/f3p19/1648	i1.4_HQ_c3826/f1p6/1513
			i1.2_HQ_c12113/f1p1/1337	i2.0_HQ_c13760/f1p0/2234	i2.3_HQ_c4877/f1p5/2243	i2.2_HQ_c8698/f1p0/2537	i1.2_HQ_c14354/f1p1/1359	i1.4_LQ_c8902/f1p0/1920	i2.2_HQ_c12448/f1p7/2233	i2.2_HQ_c7922/f1p20/2273	i2.2_HQ_c9679/f1p7/2427	i2.2_HQ_c8523/f1p10/2355	i1.2_HQ_c1106/f8p6/1328	i1.4_HQ_c3840/f1p0/1765
			i1.2_HQ_c12134/f1p0/1955	i2.0_HQ_c13795/f1p6/2783	i2.3_HQ_c5091/f1p5/2608	i2.2_HQ_c8713/f1p8/2260	i1.2_HQ_c14372/f1p12/1389	i1.4_LQ_c8938/f1p1/1573	i2.2_HQ_c12580/f1p3/2275	i2.2_HQ_c7926/f1p4/2261	i2.2_HQ_c9775/f1p3/2599	i2.2_HQ_c8611/f1p4/2226	i1.2_HQ_c11077/f1p17/1801	i1.4_HQ_c3884/f1p0/1820
			i1.2_HQ_c12184/f1p23/1401	i2.0_HQ_c13866/f1p1/2568	i2.3_HQ_c5174/f1p30/2803	i2.2_HQ_c8719/f1p2/2234	i1.2_HQ_c14392/f1p13/1256	i1.4_LQ_c9720/f1p0/1637	i2.2_HQ_c12593/f12p49/2212	i2.2_HQ_c7991/f1p0/2080	i2.2_HQ_c9776/f2p1/2091	i2.2_HQ_c8628/f1p37/2145	i1.2_HQ_c11147/f1p1/1496	i1.4_HQ_c4100/f1p79/1863
			i1.2_HQ_c12279/f1p1/1238	i2.0_HQ_c13928/f1p5/2147	i2.3_HQ_c5266/f1p2/2625	i2.2_HQ_c8786/f1p7/2674	i1.2_HQ_c14418/f1p31/1972	i1.4_LQ_c9780/f1p0/1259	i2.2_HQ_c12631/f1p6/2196	i2.2_HQ_c804/f11p15/2385	i2.2_HQ_c9810/f2p19/2317	i2.2_HQ_c8683/f1p4/2123	i1.2_HQ_c11155/f1p2/1323	i1.4_HQ_c4125/f1p7/1757
			i1.2_HQ_c12336/f1p0/1341	i2.0_HQ_c13962/f1p0/2014	i2.3_HQ_c5746/f1p18/2021	i2.2_HQ_c8801/f1p0/2664	i1.2_HQ_c14432/f1p1/1978	i1.4_LQ_c9841/f1p51/1469	i2.2_HQ_c12664/f1p10/2313	i2.2_HQ_c8117/f1p13/2928	i2.2_HQ_c9871/f2p6/2096	i2.2_HQ_c868/f8p6/2554	i1.2_HQ_c11184/f1p3/1633	i1.4_HQ_c4216/f1p215/1522
			i1.2_HQ_c12339/f1p2/1930	i2.0_HQ_c13982/f1p2/2422	i2.3_HQ_c592/f12p56/2087	i2.2_HQ_c8836/f1p11/2148	i1.2_HQ_c14542/f1p44/1418	i1.4_LQ_c9885/f1p0/1428	i2.2_HQ_c12703/f1p2/2344	i2.2_HQ_c8181/f1p7/2259	i2.2_HQ_c992/f4p36/2397	i2.2_HQ_c8698/f1p0/2537	i1.2_HQ_c11200/f1p91/1836	i1.4_HQ_c4323/f1p3/1425
			i1.2_HQ_c12351/f1p20/1690	i2.0_HQ_c14073/f1p1/2809	i2.3_HQ_c604/f11p143/2479	i2.2_HQ_c8855/f1p0/2305	i1.2_HQ_c14546/f1p10/1484	i1.4_LQ_c9945/f1p12/1671	i2.2_HQ_c12902/f90p212/2089	i2.2_HQ_c8249/f1p10/2043	i2.2_HQ_c9938/f1p29/2327	i2.2_HQ_c8713/f1p8/2260	i1.2_HQ_c11220/f1p1/1469	i1.4_HQ_c4336/f1p5/1516
			i1.2_HQ_c12353/f1p3/1428	i2.0_HQ_c14104/f1p3/2219	i2.3_HQ_c6304/f1p8/2583	i2.2_HQ_c8865/f1p11/2824	i1.2_HQ_c14695/f1p17/1843	i1.4_LQ_c9954/f1p3/1315	i2.2_HQ_c1295/f4p42/2279	i2.2_HQ_c8273/f1p1/2912	i2.2_LQ_c10276/f1p5/2185	i2.2_HQ_c8786/f1p7/2674	i1.2_HQ_c11224/f1p0/1244	i1.4_HQ_c4376/f1p6/1911
			i1.2_HQ_c12366/f1p3/1785	i2.0_HQ_c14207/f1p3/2503	i2.3_HQ_c6696/f1p0/2478	i2.2_HQ_c8900/f1p12/2131	i1.2_HQ_c14744/f1p1/1413	i16_LQ_c56/f1p2/16104	i2.2_HQ_c13004/f4p6/2646	i2.2_HQ_c8288/f1p15/2012	i2.2_LQ_c10859/f1p3/2212	i2.2_HQ_c8836/f1p11/2148	i1.2_HQ_c11237/f1p4/1588	i1.4_HQ_c4608/f1p2/1332
			i1.2_HQ_c12367/f1p9/1323	i2.0_HQ_c14249/f1p17/2024	i2.3_HQ_c6730/f1p13/2301	i2.2_HQ_c893/f8p23/2132	i1.2_HQ_c14760/f1p14/1638	i2.0_HQ_c10062/f1p5/2341	i2.2_HQ_c13087/f2p13/2237	i2.2_HQ_c8325/f1p40/2114	i2.2_LQ_c11225/f1p1/2394	i2.2_HQ_c8855/f1p0/2305	i1.2_HQ_c11246/f1p1/1600	i1.4_HQ_c4610/f3p9/1691
			i1.2_HQ_c12387/f1p0/1777	i2.0_HQ_c14268/f1p16/2651	i2.3_HQ_c6970/f1p3/2222	i2.2_HQ_c9014/f1p2/2545	i1.2_HQ_c14829/f1p6/1356	i2.0_HQ_c10125/f1p2/2626	i2.2_HQ_c13097/f2p1/2208	i2.2_HQ_c8523/f1p10/2355	i2.2_LQ_c12072/f1p0/2517	i2.2_HQ_c8865/f1p11/2824	i1.2_HQ_c11248/f1p19/1451	i1.4_HQ_c4645/f1p1/1925
			i1.2_HQ_c12428/f1p2/1461	i2.0_HQ_c14298/f1p14/2239	i2.3_HQ_c7254/f1p24/2521	i2.2_HQ_c920/f9p54/2168	i1.2_HQ_c14877/f1p11/1940	i2.0_HQ_c10146/f1p1/2106	i2.2_HQ_c13098/f2p15/2899	i2.2_HQ_c853/f5p102/2379	i2.2_LQ_c12679/f1p0/2325	i2.2_HQ_c8895/f11p23/2256	i1.2_HQ_c11599/f20p18/1622	i1.4_HQ_c4801/f1p3/1978
			i1.2_HQ_c12451/f1p25/1622	i2.0_HQ_c14403/f1p6/2665	i2.3_HQ_c7472/f1p2/2094	i2.2_HQ_c927/f11p26/2040	i1.2_HQ_c1498/f4p6/1547	i2.0_HQ_c10146/f1p81/2193	i2.2_HQ_c13135/f2p26/2817	i2.2_HQ_c8628/f1p37/2145	i2.2_LQ_c13934/f1p2/2268	i2.2_HQ_c8900/f1p12/2131	i1.2_HQ_c1167/f5p11/1660	i1.4_HQ_c4853/f1p9/1551
			i1.2_HQ_c12486/f1p4/1249	i2.0_HQ_c14521/f1p7/2875	i2.3_HQ_c7564/f1p4/2687	i2.2_HQ_c9288/f1p41/2652	i1.2_HQ_c15080/f1p8/1414	i2.0_HQ_c10211/f1p73/2652	i2.2_HQ_c13365/f2p20/2917	i2.2_HQ_c8683/f1p4/2123	i2.2_LQ_c14492/f1p1/2222	i2.2_HQ_c893/f8p23/2132	i1.2_HQ_c11772/f2p0/1258	i1.4_HQ_c4875/f1p1/1664
			i1.2_HQ_c12539/f1p2/1895	i2.0_HQ_c14527/f1p4/2302	i2.3_HQ_c7771/f1p24/2169	i2.2_HQ_c9292/f1p44/2177	i1.2_HQ_c15137/f5p26/1510	i2.0_HQ_c10248/f1p10/2275	i2.2_HQ_c13405/f2p1/2659	i2.2_HQ_c8722/f1p25/2201	i2.2_LQ_c16444/f1p3/2283	i2.2_HQ_c896/f5p24/2078	i1.2_HQ_c11796/f2p6/1732	i1.4_HQ_c4936/f1p4/1825
			i1.2_HQ_c12540/f1p4/1470	i2.0_HQ_c14561/f1p4/2801	i2.3_HQ_c7807/f1p3/2424	i2.2_HQ_c9308/f1p7/2154	i1.2_HQ_c1518/f3p2/1694	i2.0_HQ_c10266/f1p7/2597	i2.2_HQ_c13503/f1p3/2426	i2.2_HQ_c8768/f1p1/2270	i2.2_LQ_c17445/f1p2/2299	i2.2_HQ_c9011/f2p262/2195	i1.2_HQ_c11811/f2p0/1265	i1.4_HQ_c5075/f2p1/1409
			i1.2_HQ_c12552/f1p23/1976	i2.0_HQ_c14565/f1p3/2079	i2.3_HQ_c8273/f1p19/2974	i2.2_HQ_c9344/f2p14/2064	i1.2_HQ_c15207/f55p119/1568	i2.0_HQ_c10360/f1p3/2310	i2.2_HQ_c13703/f1p1/2272	i2.2_HQ_c8810/f1p7/2826	i2.2_LQ_c17583/f1p5/2108	i2.2_HQ_c9014/f1p2/2545	i1.2_HQ_c11819/f2p7/1485	i1.4_HQ_c5131/f1p3/1497
			i1.2_HQ_c12556/f1p18/1757	i2.0_HQ_c14598/f1p1/2360	i2.3_HQ_c8284/f1p3/2891	i2.2_HQ_c935/f5p25/2300	i1.2_HQ_c15209/f29p51/1442	i2.0_HQ_c10364/f1p49/2363	i2.2_HQ_c13855/f1p19/2276	i2.2_HQ_c8883/f1p2/2272	i2.2_LQ_c17617/f1p1/2535	i2.2_HQ_c920/f9p54/2168	i1.2_HQ_c11821/f2p1/1622	i1.4_HQ_c5171/f1p11/1949
			i1.2_HQ_c1258/f5p5/1543	i2.0_HQ_c14622/f1p4/2494	i2.3_HQ_c8473/f1p5/2746	i2.2_HQ_c9366/f1p24/2246	i1.2_HQ_c15249/f4p45/1878	i2.0_HQ_c10377/f1p3/2204	i2.2_HQ_c13958/f1p8/2173	i2.2_HQ_c8895/f11p23/2256	i2.2_LQ_c18151/f1p3/2752	i2.2_HQ_c9288/f1p41/2652	i1.2_HQ_c11823/f2p29/1542	i1.4_HQ_c5174/f1p2/1780
			i1.2_HQ_c12660/f1p2/1272	i2.0_HQ_c1464/f5p66/2352	i2.3_HQ_c847/f6p14/2338	i2.2_HQ_c9421/f1p16/2122	i1.2_HQ_c15275/f4p32/1608	i2.0_HQ_c10381/f1p1/2219	i2.2_HQ_c14033/f1p1/2255	i2.2_HQ_c8900/f1p12/2131	i2.2_LQ_c19592/f1p23/2805	i2.2_HQ_c9292/f1p44/2177	i1.2_HQ_c1185/f7p12/1349	i1.4_HQ_c5193/f1p0/1700
			i1.2_HQ_c12670/f1p12/1549	i2.0_HQ_c14665/f2p6/2948	i2.3_HQ_c8510/f1p42/2687	i2.2_HQ_c9446/f1p13/2193	i1.2_HQ_c15338/f1p22/1541	i2.0_HQ_c10422/f1p11/2568	i2.2_HQ_c14038/f1p11/2128	i2.2_HQ_c8961/f1p3/2464	i2.2_LQ_c20154/f1p5/2543	i2.2_HQ_c9383/f1p8/2383	i1.2_HQ_c11862/f1p3/1715	i1.4_HQ_c5318/f1p1/1389
			i1.2_HQ_c12729/f1p0/1805	i2.0_HQ_c1471/f3p5/2630	i2.3_HQ_c851/f6p22/2059	i2.2_HQ_c9509/f2p5/2126	i1.2_HQ_c1560/f4p2/1278	i2.0_HQ_c10433/f1p0/2095	i2.2_HQ_c14062/f1p1/2536	i2.2_HQ_c8982/f1p7/2420	i2.2_LQ_c20343/f1p2/2914	i2.2_HQ_c9421/f1p16/2122	i1.2_HQ_c11897/f1p2/1413	i1.4_HQ_c5356/f1p3/1292
			i1.2_HQ_c1273/f9p21/1733	i2.0_HQ_c14739/f1p2/2169	i2.3_HQ_c8602/f1p50/2513	i2.2_HQ_c9590/f1p1/2145	i1.2_HQ_c1598/f3p3/1494	i2.0_HQ_c10455/f1p5/2664	i2.2_HQ_c14079/f1p4/2203	i2.2_HQ_c9011/f2p262/2195	i2.2_LQ_c21315/f1p9/2249	i2.2_HQ_c9590/f1p1/2145	i1.2_HQ_c11903/f1p3/1616	i1.4_HQ_c5380/f1p1/1725
			i1.2_HQ_c12802/f1p4/1438	i2.0_HQ_c14841/f1p7/2170	i2.3_HQ_c8651/f1p4/2766	i2.2_HQ_c9593/f1p5/2247	i1.2_HQ_c1627/f3p10/1615	i2.0_HQ_c10464/f1p13/2455	i2.2_HQ_c14254/f3p53/1829	i2.2_HQ_c9047/f2p21/2425	i2.2_LQ_c2715/f1p54/2132	i2.2_HQ_c9641/f1p17/2068	i1.2_HQ_c12069/f1p11/1840	i1.4_HQ_c5381/f1p1/1729
			i1.2_HQ_c12811/f1p9/1789	i2.0_HQ_c14864/f1p1/2202	i2.3_HQ_c9222/f1p1/2398	i2.2_HQ_c959/f6p26/2075	i1.2_HQ_c1662/f3p6/1487	i2.0_HQ_c10513/f1p6/2596	i2.2_HQ_c14487/f1p4/2803	i2.2_HQ_c9137/f1p2/2752	i2.2_LQ_c2855/f1p8/2373	i2.2_HQ_c9714/f1p21/2440	i1.2_HQ_c12099/f1p12/1780	i1.4_HQ_c5426/f1p9/1281
			i1.2_HQ_c12814/f1p0/1426	i2.0_HQ_c14935/f1p2/2762	i2.3_HQ_c9241/f1p1/2007	i2.2_HQ_c9635/f1p3/2232	i1.2_HQ_c1668/f4p59/1465	i2.0_HQ_c10531/f1p9/2675	i2.2_HQ_c14851/f1p25/2620	i2.2_HQ_c920/f9p54/2168	i2.2_LQ_c2924/f1p5/2225	i2.2_HQ_c9743/f1p10/2288	i1.2_HQ_c1210/f6p4/1332	i1.4_HQ_c5507/f1p4/1519
			i1.2_HQ_c12818/f1p2/1385	i2.0_HQ_c14991/f1p7/2797	i2.3_HQ_c9257/f1p3/2111	i2.2_HQ_c9641/f1p17/2068	i1.2_HQ_c1696/f5p5/1401	i2.0_HQ_c10631/f1p1/2595	i2.2_HQ_c14940/f1p32/2160	i2.2_HQ_c9228/f1p2/2011	i2.2_LQ_c3096/f1p10/2161	i2.2_HQ_c9810/f1p3/2197	i1.2_HQ_c12134/f1p0/1955	i1.4_HQ_c5627/f1p1/1801
			i1.2_HQ_c12909/f1p1/1659	i2.0_HQ_c1500/f2p8/2722	i2.3_HQ_c9313/f1p36/2368	i2.2_HQ_c9662/f1p23/2574	i1.2_HQ_c1720/f3p57/1760	i2.0_HQ_c10680/f2p6/2262	i2.2_HQ_c14993/f1p9/2131	i2.2_HQ_c9383/f1p8/2383	i2.2_LQ_c3128/f1p16/2968	i2.2_HQ_c9910/f1p3/2296	i1.2_HQ_c12184/f1p23/1401	i1.4_HQ_c5727/f1p2/1860
			i1.2_HQ_c12911/f2p16/1589	i2.0_HQ_c15045/f1p14/2405	i2.3_HQ_c9364/f1p13/2382	i2.2_HQ_c9714/f1p21/2440	i1.2_HQ_c1741/f4p11/1634	i2.0_HQ_c10685/f1p2/2699	i2.2_HQ_c15208/f1p25/2110	i2.2_HQ_c9562/f2p15/2223	i2.2_LQ_c3170/f1p3/2980	i2.2_HQ_c9969/f1p33/2384	i1.2_HQ_c12279/f1p1/1238	i1.4_HQ_c5861/f1p1/1973
			i1.2_HQ_c12917/f1p4/1336	i2.0_HQ_c15089/f1p0/2253	i2.3_HQ_c9517/f1p69/2257	i2.2_HQ_c9791/f1p27/2461	i1.2_HQ_c1764/f3p6/1456	i2.0_HQ_c10738/f1p123/2285	i2.2_HQ_c15257/f1p14/2579	i2.2_HQ_c9771/f1p12/2765	i2.2_LQ_c3274/f1p1/2387	i2.2_LQ_c10974/f1p5/2447	i1.2_HQ_c12367/f1p9/1323	i1.4_HQ_c5881/f1p2/1612
			i1.2_HQ_c12928/f1p9/1435	i2.0_HQ_c15188/f1p0/2541	i2.3_HQ_c9616/f1p12/2141	i2.2_HQ_c9810/f1p3/2197	i1.2_HQ_c1786/f2p0/1949	i2.0_HQ_c10739/f2p3/2714	i2.2_HQ_c15353/f1p3/2244	i2.2_HQ_c9813/f1p3/2070	i2.2_LQ_c3599/f1p1/2294	i2.2_LQ_c11044/f1p8/2585	i1.2_HQ_c12387/f1p0/1777	i1.4_HQ_c6208/f1p26/1970
			i1.2_HQ_c12973/f1p6/1309	i2.0_HQ_c15227/f1p0/2059	i2.3_HQ_c9651/f1p18/2324	i2.2_HQ_c981/f5p55/2798	i1.2_HQ_c1813/f2p5/1331	i2.0_HQ_c10762/f1p3/2247	i2.2_HQ_c1539/f2p8/2309	i2.2_HQ_c9945/f1p9/2307	i2.2_LQ_c3743/f1p4/2055	i2.2_LQ_c11322/f1p0/2616	i1.2_HQ_c12428/f1p2/1461	i1.4_HQ_c6363/f1p2/2013
			i1.2_HQ_c12989/f1p11/1721	i2.0_HQ_c15292/f1p2/2307	i2.3_HQ_c9723/f1p35/2332	i2.2_HQ_c9831/f3p7/2398	i1.2_HQ_c1834/f2p14/1902	i2.0_HQ_c10765/f1p0/2051	i2.2_HQ_c15404/f1p6/2151	i2.2_LQ_c10357/f1p10/2106	i2.2_LQ_c4148/f1p20/2464	i2.2_LQ_c11950/f1p1/2006	i1.2_HQ_c12451/f1p25/1622	i1.4_HQ_c6451/f1p34/1963
			i1.2_HQ_c13032/f1p9/1771	i2.0_HQ_c15342/f1p0/2020	i2.3_HQ_c9912/f1p10/2062	i2.2_HQ_c9969/f1p33/2384	i1.2_HQ_c1878/f3p3/1622	i2.0_HQ_c10790/f1p0/2183	i2.2_HQ_c15665/f1p11/2799	i2.2_LQ_c10538/f1p6/2761	i2.2_LQ_c4285/f1p1/2398	i2.2_LQ_c12027/f1p3/2551	i1.2_HQ_c12483/f1p0/1395	i1.4_HQ_c6511/f1p7/1913
			i1.2_HQ_c13036/f1p6/1505	i2.0_HQ_c15484/f1p17/2430	i2.3_LQ_c10552/f1p6/2285	i2.2_LQ_c10166/f1p3/2289	i1.2_HQ_c1980/f4p7/1688	i2.0_HQ_c10802/f1p9/2501	i2.2_HQ_c16169/f1p4/2491	i2.2_LQ_c10740/f1p2/2061	i2.2_LQ_c4320/f1p1/2303	i2.2_LQ_c12194/f1p12/2063	i1.2_HQ_c12486/f1p4/1249	i1.4_HQ_c6554/f1p7/1785
			i1.2_HQ_c13043/f1p4/1271	i2.0_HQ_c15489/f1p0/2098	i2.3_LQ_c11224/f1p0/2036	i2.2_LQ_c10216/f1p9/2768	i1.2_HQ_c2018/f3p7/1680	i2.0_HQ_c10826/f1p9/2230	i2.2_HQ_c16271/f1p2/2089	i2.2_LQ_c10917/f1p3/2517	i2.2_LQ_c4843/f1p0/2497	i2.2_LQ_c12252/f1p4/1949	i1.2_HQ_c12539/f1p2/1895	i1.4_HQ_c6582/f1p1/1165
			i1.2_HQ_c13173/f1p9/1821	i2.0_HQ_c15634/f1p7/2058	i2.3_LQ_c11915/f1p2/2014	i2.2_LQ_c10626/f1p0/2035	i1.2_HQ_c2043/f2p6/1628	i2.0_HQ_c10837/f1p47/2695	i2.2_HQ_c16279/f1p10/2352	i2.2_LQ_c10974/f1p5/2447	i2.2_LQ_c5011/f1p1/2315	i2.2_LQ_c14861/f1p31/2577	i1.2_HQ_c12552/f1p23/1976	i1.4_HQ_c6652/f1p11/1987
			i1.2_HQ_c13196/f1p2/1609	i2.0_HQ_c15640/f1p4/2909	i2.3_LQ_c12066/f1p1/2426	i2.2_LQ_c10695/f1p8/2575	i1.2_HQ_c2065/f3p5/1497	i2.0_HQ_c10856/f1p6/2717	i2.2_HQ_c16318/f1p10/2315	i2.2_LQ_c11044/f1p8/2585	i2.2_LQ_c5106/f1p6/2157	i2.2_LQ_c15071/f1p0/2123	i1.2_HQ_c12556/f1p18/1757	i1.4_HQ_c6766/f1p4/1328
			i1.2_HQ_c13201/f1p5/1422	i2.0_HQ_c15659/f1p27/2675	i2.3_LQ_c12444/f1p3/2326	i2.2_LQ_c10951/f1p3/2312	i1.2_HQ_c2081/f2p10/1526	i2.0_HQ_c10887/f1p7/2637	i2.2_HQ_c16409/f1p7/2556	i2.2_LQ_c11246/f1p2/2065	i2.2_LQ_c5358/f1p14/2095	i2.2_LQ_c15311/f1p1/2635	i1.2_HQ_c12587/f1p7/1880	i1.4_HQ_c6791/f1p0/1429
			i1.2_HQ_c13264/f1p1/1565	i2.0_HQ_c1580/f3p9/2572	i2.3_LQ_c2300/f1p1/2254	i2.2_LQ_c11044/f1p8/2585	i1.2_HQ_c2095/f2p2/1578	i2.0_HQ_c10897/f1p678/2128	i2.2_HQ_c1647/f2p30/2183	i2.2_LQ_c11307/f1p1/2394	i2.2_LQ_c5379/f1p8/2527	i2.2_LQ_c15483/f1p0/2179	i1.2_HQ_c12589/f1p12/1923	i1.4_HQ_c6793/f1p7/1462
			i1.2_HQ_c13339/f1p8/1997	i2.0_HQ_c1590/f2p4/3023	i2.3_LQ_c3255/f1p77/2160	i2.2_LQ_c11950/f1p1/2006	i1.2_HQ_c2132/f2p163/1757	i2.0_HQ_c1089/f7p22/2527	i2.2_HQ_c16507/f1p22/2578	i2.2_LQ_c11322/f1p0/2616	i2.2_LQ_c5427/f1p5/3136	i2.2_LQ_c15640/f1p26/2762	i1.2_HQ_c1258/f5p5/1543	i1.4_HQ_c6795/f1p4/1772
			i1.2_HQ_c13359/f1p2/1560	i2.0_HQ_c15929/f1p6/2146	i2.3_LQ_c3336/f1p4/2105	i2.2_LQ_c12194/f1p12/2063	i1.2_HQ_c2157/f3p2/1547	i2.0_HQ_c10918/f1p5/2201	i2.2_HQ_c16688/f1p3/2980	i2.2_LQ_c11839/f1p2/2801	i2.2_LQ_c5510/f1p7/2616	i2.2_LQ_c16640/f1p1/2171	i1.2_HQ_c12593/f1p19/1652	i1.4_HQ_c6894/f1p2/1536
			i1.2_HQ_c13377/f1p15/1774	i2.0_HQ_c16006/f1p0/2371	i2.3_LQ_c3936/f1p5/2194	i2.2_LQ_c12408/f1p11/2425	i1.2_HQ_c2160/f2p1/1858	i2.0_HQ_c10924/f1p21/2677	i2.2_HQ_c16992/f1p46/2629	i2.2_LQ_c11970/f1p37/2017	i2.2_LQ_c5609/f1p7/2886	i2.2_LQ_c16748/f1p0/2385	i1.2_HQ_c12660/f1p2/1272	i1.4_HQ_c6987/f3p1/1337
			i1.2_HQ_c13393/f1p1/1754	i2.0_HQ_c16091/f1p3/2112	i2.3_LQ_c3948/f1p3/2566	i2.2_LQ_c13738/f1p16/2272	i1.2_HQ_c2185/f3p91/1778	i2.0_HQ_c11005/f1p3/2200	i2.2_HQ_c1716/f3p9/2230	i2.2_LQ_c12027/f1p3/2551	i2.2_LQ_c5622/f1p2/2990	i2.2_LQ_c17152/f1p2/2242	i1.2_HQ_c12679/f1p15/1733	i1.4_HQ_c7016/f1p0/1443
			i1.2_HQ_c13422/f1p4/1599	i2.0_HQ_c1613/f2p5/2263	i2.3_LQ_c4257/f1p1/2165	i2.2_LQ_c13873/f1p0/2099	i1.2_HQ_c2197/f3p3/1317	i2.0_HQ_c11030/f2p4/2258	i2.2_HQ_c17194/f1p5/2626	i2.2_LQ_c12035/f1p1/2406	i2.2_LQ_c5673/f1p0/2953	i2.2_LQ_c17319/f1p2/2317	i1.2_HQ_c12729/f1p0/1805	i1.4_HQ_c7072/f1p7/1297
			i1.2_HQ_c13424/f1p31/1397	i2.0_HQ_c16164/f1p16/2779	i2.3_LQ_c4527/f1p10/2322	i2.2_LQ_c13967/f1p1/2090	i1.2_HQ_c2233/f4p3/1676	i2.0_HQ_c11050/f1p0/2101	i2.2_HQ_c17244/f1p9/2243	i2.2_LQ_c14280/f1p1/2936	i2.2_LQ_c5681/f1p0/2629	i2.2_LQ_c17462/f1p3/2587	i1.2_HQ_c1273/f9p21/1733	i1.4_HQ_c7226/f1p17/1673
			i1.2_HQ_c13436/f1p4/1568	i2.0_HQ_c16177/f1p5/2249	i2.3_LQ_c4883/f1p0/2539	i2.2_LQ_c14861/f1p31/2577	i1.2_HQ_c2302/f2p17/1717	i2.0_HQ_c11074/f1p1/2623	i2.2_HQ_c17473/f1p4/2079	i2.2_LQ_c14644/f1p2/2180	i2.2_LQ_c5891/f1p4/2162	i2.2_LQ_c17686/f1p1/2169	i1.2_HQ_c12802/f1p4/1438	i1.4_HQ_c7341/f2p36/1984
			i1.2_HQ_c13480/f1p1/1365	i2.0_HQ_c16197/f1p7/2006	i2.3_LQ_c5078/f1p7/1972	i2.2_LQ_c15071/f1p0/2123	i1.2_HQ_c2317/f4p4/1469	i2.0_HQ_c11085/f1p1/2517	i2.2_HQ_c17552/f1p2/2855	i2.2_LQ_c14999/f1p3/2195	i2.2_LQ_c5993/f1p4/2964	i2.2_LQ_c17974/f1p7/2180	i1.2_HQ_c12811/f1p9/1789	i1.4_HQ_c744/f24p23/1474
			i1.2_HQ_c13485/f1p2/1375	i2.0_HQ_c16208/f1p2/2560	i2.3_LQ_c6135/f1p2/2024	i2.2_LQ_c15091/f1p1/2447	i1.2_HQ_c2323/f3p35/1813	i2.0_HQ_c11112/f1p4/2542	i2.2_HQ_c17598/f1p2/2063	i2.2_LQ_c15266/f1p2/2682	i2.2_LQ_c6069/f1p5/3024	i2.2_LQ_c18140/f1p6/2448	i1.2_HQ_c12814/f1p0/1426	i1.4_HQ_c7610/f1p1/1303
			i1.2_HQ_c13513/f1p4/1337	i2.0_HQ_c1620/f2p12/2041	i2.3_LQ_c6484/f1p16/2507	i2.2_LQ_c15483/f1p0/2179	i1.2_HQ_c2371/f2p4/1967	i2.0_HQ_c11119/f1p3/2674	i2.2_HQ_c17710/f1p5/2497	i2.2_LQ_c15540/f1p10/2302	i2.2_LQ_c6073/f1p16/2938	i2.2_LQ_c18322/f1p0/2232	i1.2_HQ_c12818/f1p2/1385	i1.4_HQ_c7626/f1p1/1693
			i1.2_HQ_c13528/f1p8/1348	i2.0_HQ_c16253/f1p4/2394	i2.3_LQ_c6884/f1p1/2682	i2.2_LQ_c15640/f1p26/2762	i1.2_HQ_c2432/f2p5/1948	i2.0_HQ_c1111/f7p10/2221	i2.2_HQ_c17711/f1p6/2411	i2.2_LQ_c16065/f1p1/2403	i2.2_LQ_c6097/f1p16/2975	i2.2_LQ_c18367/f1p2/2188	i1.2_HQ_c12892/f1p5/2001	i1.4_HQ_c7653/f1p5/1603
			i1.2_HQ_c13576/f1p9/1440	i2.0_HQ_c1625/f2p5/2708	i2.3_LQ_c7010/f1p0/2015	i2.2_LQ_c1570/f3p42/2907	i1.2_HQ_c2462/f4p9/1281	i2.0_HQ_c11178/f1p3/2289	i2.2_HQ_c17725/f1p5/2402	i2.2_LQ_c16299/f1p3/2110	i2.2_LQ_c6269/f1p2/2523	i2.2_LQ_c18711/f1p18/2087	i1.2_HQ_c12908/f1p5/1947	i1.4_HQ_c7780/f1p5/1946
			i1.2_HQ_c13585/f1p8/1981	i2.0_HQ_c16284/f1p3/2681	i2.3_LQ_c7194/f1p2/2182	i2.2_LQ_c15767/f1p8/2301	i1.2_HQ_c2485/f2p5/1417	i2.0_HQ_c1117/f4p16/2508	i2.2_HQ_c17761/f1p21/2667	i2.2_LQ_c16734/f1p15/2455	i2.2_LQ_c6283/f1p54/2603	i2.2_LQ_c18827/f1p0/2258	i1.2_HQ_c12909/f1p1/1659	i1.4_HQ_c7863/f1p68/1763
			i1.2_HQ_c13587/f1p3/1266	i2.0_HQ_c16312/f1p2/2950	i2.3_LQ_c7269/f1p5/2719	i2.2_LQ_c16124/f1p2/2157	i1.2_HQ_c2489/f4p4/1358	i2.0_HQ_c11263/f1p0/2310	i2.2_HQ_c17908/f1p3/2321	i2.2_LQ_c16748/f1p0/2385	i2.2_LQ_c6581/f1p4/2429	i2.2_LQ_c19045/f1p3/2963	i1.2_HQ_c12917/f1p4/1336	i1.4_HQ_c7957/f1p46/1738
			i1.2_HQ_c13603/f1p11/1751	i2.0_HQ_c16399/f1p8/2020	i2.3_LQ_c7387/f1p2/2885	i2.2_LQ_c16326/f1p10/2231	i1.2_HQ_c2503/f1p0/1614	i2.0_HQ_c1129/f7p25/2693	i2.2_HQ_c17959/f1p26/2757	i2.2_LQ_c17055/f1p4/2264	i2.2_LQ_c7049/f1p3/2632	i2.2_LQ_c19806/f1p1/2712	i1.2_HQ_c12928/f1p9/1435	i1.4_HQ_c8011/f1p43/1678
			i1.2_HQ_c13616/f1p5/1532	i2.0_HQ_c16407/f1p4/2214	i2.3_LQ_c7433/f1p2/2815	i2.2_LQ_c16828/f1p5/2369	i1.2_HQ_c2581/f1p20/1800	i2.0_HQ_c11317/f1p2/2137	i2.2_HQ_c1795/f3p6/2740	i2.2_LQ_c17152/f1p2/2242	i2.2_LQ_c7372/f1p35/2666	i2.2_LQ_c20007/f1p11/2388	i1.2_HQ_c12989/f1p11/1721	i1.4_HQ_c8020/f1p7/1298
			i1.2_HQ_c13629/f1p14/1340	i2.0_HQ_c16480/f1p2/2453	i2.3_LQ_c7547/f1p7/2494	i2.2_LQ_c16991/f1p5/2019	i1.2_HQ_c2601/f1p0/1652	i2.0_HQ_c11361/f1p18/2427	i2.2_HQ_c18053/f1p1/2637	i2.2_LQ_c17280/f1p3/2132	i2.2_LQ_c7773/f1p1/2377	i2.2_LQ_c20262/f1p1/2083	i1.2_HQ_c12998/f1p4/1735	i1.4_HQ_c8195/f1p6/1524
			i1.2_HQ_c13650/f1p142/1791	i2.0_HQ_c16484/f1p17/2363	i2.3_LQ_c7779/f1p0/2238	i2.2_LQ_c17686/f1p1/2169	i1.2_HQ_c2611/f1p27/1797	i2.0_HQ_c11421/f1p0/2732	i2.2_HQ_c18109/f1p12/2503	i2.2_LQ_c17319/f1p2/2317	i2.2_LQ_c8168/f1p0/2071	i2.2_LQ_c20698/f1p8/2437	i1.2_HQ_c13028/f1p5/1304	i1.4_HQ_c8207/f1p15/1762
			i1.2_HQ_c13685/f1p3/1642	i2.0_HQ_c16494/f1p7/2542	i2.3_LQ_c8375/f1p2/2459	i2.2_LQ_c18128/f1p3/2564	i1.2_HQ_c2614/f1p10/1707	i2.0_HQ_c11431/f1p5/2790	i2.2_HQ_c18225/f1p7/2139	i2.2_LQ_c17462/f1p3/2587	i2.2_LQ_c8230/f1p3/2410	i2.2_LQ_c20767/f1p0/2462	i1.2_HQ_c13032/f1p9/1771	i1.4_HQ_c8224/f1p0/1375
			i1.2_HQ_c13704/f1p0/1652	i2.0_HQ_c16510/f1p4/2248	i2.3_LQ_c9049/f1p0/2756	i2.2_LQ_c18367/f1p2/2188	i1.2_HQ_c2657/f1p0/1442	i2.0_HQ_c11474/f1p8/2363	i2.2_HQ_c18347/f1p1/2953	i2.2_LQ_c17495/f1p17/2146	i2.2_LQ_c8311/f1p22/2137	i2.2_LQ_c21534/f1p6/1948	i1.2_HQ_c13043/f1p4/1271	i1.4_HQ_c8393/f1p2/1624
			i1.2_HQ_c13706/f1p0/1920	i2.0_HQ_c16596/f1p8/2214	i2.3_LQ_c9823/f1p2/2720	i2.2_LQ_c18656/f1p8/2333	i1.2_HQ_c2674/f1p4/1330	i2.0_HQ_c11559/f1p11/2894	i2.2_HQ_c18390/f1p8/2668	i2.2_LQ_c17759/f1p2/2290	i2.2_LQ_c8379/f1p1/2188	i2.2_LQ_c21578/f1p1/2375	i1.2_HQ_c13173/f1p9/1821	i1.4_HQ_c8412/f1p2/1442
			i1.2_HQ_c13714/f1p9/1577	i2.0_HQ_c16598/f1p5/2887	i2.4_HQ_c10087/f1p27/2748	i2.2_LQ_c18711/f1p18/2087	i1.2_HQ_c2701/f1p4/1922	i2.0_HQ_c11623/f1p3/2135	i2.2_HQ_c1841/f3p42/2493	i2.2_LQ_c17974/f1p7/2180	i2.2_LQ_c8416/f1p4/2084	i2.2_LQ_c21717/f1p8/2406	i1.2_HQ_c13196/f1p2/1609	i1.4_HQ_c853/f17p25/1436
			i1.2_HQ_c1376/f4p6/1362	i2.0_HQ_c16683/f1p1/2395	i2.4_HQ_c10100/f1p9/2551	i2.2_LQ_c18807/f1p2/2623	i1.2_HQ_c2702/f1p0/1471	i2.0_HQ_c11681/f1p0/2157	i2.2_HQ_c18434/f1p21/2240	i2.2_LQ_c18140/f1p6/2448	i2.2_LQ_c8425/f1p43/2553	i2.2_LQ_c2556/f1p21/2749	i1.2_HQ_c13201/f1p5/1422	i1.4_HQ_c8593/f1p15/1692
			i1.2_HQ_c13796/f1p8/1945	i2.0_HQ_c16722/f1p15/2029	i2.4_HQ_c10116/f1p17/2790	i2.2_LQ_c18827/f1p0/2258	i1.2_HQ_c2707/f1p2/1704	i2.0_HQ_c11716/f1p0/2504	i2.2_HQ_c18457/f1p2/2617	i2.2_LQ_c18145/f1p2/2445	i2.2_LQ_c8476/f1p6/2313	i2.2_LQ_c2652/f1p2/2022	i1.2_HQ_c13247/f1p24/1816	i1.4_HQ_c8613/f1p2/1682
			i1.2_HQ_c13799/f1p2/1257	i2.0_HQ_c16851/f1p3/2972	i2.4_HQ_c10127/f1p14/2353	i2.2_LQ_c18865/f1p1/2595	i1.2_HQ_c2753/f1p2/1354	i2.0_HQ_c11736/f1p3/2423	i2.2_HQ_c1847/f3p14/2958	i2.2_LQ_c18322/f1p0/2232	i2.2_LQ_c9188/f1p3/2500	i2.2_LQ_c3011/f1p2/2334	i1.2_HQ_c13264/f1p1/1565	i1.4_HQ_c8622/f2p2/1882
			i1.2_HQ_c13833/f1p1/1696	i2.0_HQ_c16916/f1p3/2233	i2.4_HQ_c10292/f1p4/2602	i2.2_LQ_c19806/f1p1/2712	i1.2_HQ_c2848/f1p29/1718	i2.0_HQ_c11813/f1p11/2470	i2.2_HQ_c18657/f1p8/2270	i2.2_LQ_c18827/f1p0/2258	i2.2_LQ_c9619/f1p11/2690	i2.2_LQ_c3210/f1p2/2537	i1.2_HQ_c13339/f1p8/1997	i1.4_HQ_c8796/f1p6/1680
			i1.2_HQ_c13847/f1p1/1897	i2.0_HQ_c16985/f1p2/2167	i2.4_HQ_c10315/f2p7/2474	i2.2_LQ_c20083/f1p1/2412	i1.2_HQ_c2871/f1p10/1772	i2.0_HQ_c11876/f1p6/2331	i2.2_HQ_c18964/f1p3/2298	i2.2_LQ_c19045/f1p3/2963	i2.2_LQ_c9925/f1p1/2094	i2.2_LQ_c3235/f1p0/2356	i1.2_HQ_c13359/f1p2/1560	i1.4_HQ_c8818/f1p10/1949
			i1.2_HQ_c1386/f4p8/1744	i2.0_HQ_c16999/f1p17/2337	i2.4_HQ_c1086/f7p3/2131	i2.2_LQ_c20262/f1p1/2083	i1.2_HQ_c2899/f1p14/1393	i2.0_HQ_c11891/f1p1/2659	i2.2_HQ_c19077/f1p5/2029	i2.2_LQ_c19896/f1p7/2769	i2.2_LQ_c9953/f1p26/2525	i2.2_LQ_c3266/f1p1/2028	i1.2_HQ_c13377/f1p15/1774	i1.4_HQ_c9018/f1p1/1561
			i1.2_HQ_c13903/f1p52/2073	i2.0_HQ_c17175/f1p32/2189	i2.4_HQ_c11004/f1p4/2171	i2.2_LQ_c20698/f1p8/2437	i1.2_HQ_c2912/f1p3/1802	i2.0_HQ_c11926/f1p15/2234	i2.2_HQ_c19260/f1p12/2139	i2.2_LQ_c3123/f1p9/2092	i2.3_HQ_c10173/f1p3/2086	i2.2_LQ_c3273/f1p59/2405	i1.2_HQ_c13399/f1p5/1656	i1.4_HQ_c9125/f1p0/1302
			i1.2_HQ_c13927/f1p27/1929	i2.0_HQ_c17196/f1p8/2653	i2.4_HQ_c1117/f5p21/2649	i2.2_LQ_c21079/f1p0/2620	i1.2_HQ_c2961/f1p54/1972	i2.0_HQ_c11929/f1p2/2192	i2.2_HQ_c19340/f1p0/2653	i2.2_LQ_c3248/f1p0/2420	i2.3_HQ_c10323/f1p2/2560	i2.2_LQ_c3559/f1p3/2366	i1.2_HQ_c13422/f1p4/1599	i1.4_HQ_c9234/f2p1/1488
			i1.2_HQ_c1394/f6p8/1962	i2.0_HQ_c17200/f1p10/2300	i2.4_HQ_c11225/f1p45/2443	i2.2_LQ_c21534/f1p6/1948	i1.2_HQ_c2977/f2p6/1845	i2.0_HQ_c11956/f1p9/2533	i2.2_HQ_c1934/f3p28/2787	i2.2_LQ_c3273/f1p59/2405	i2.3_HQ_c10382/f1p16/2441	i2.2_LQ_c3728/f1p8/2335	i1.2_HQ_c13436/f1p4/1568	i1.4_HQ_c9235/f1p14/1257
			i1.2_HQ_c13964/f1p2/1237	i2.0_HQ_c17233/f1p3/2830	i2.4_HQ_c1134/f5p8/2177	i2.2_LQ_c21578/f1p1/2375	i1.2_HQ_c2991/f1p5/1487	i2.0_HQ_c12001/f1p2/2388	i2.2_HQ_c19355/f1p4/2927	i2.2_LQ_c3293/f1p10/2704	i2.3_HQ_c10443/f1p15/2291	i2.2_LQ_c3813/f1p0/2159	i1.2_HQ_c1343/f6p3/1396	i1.4_HQ_c9266/f1p3/1773
			i1.2_HQ_c14027/f1p41/1258	i2.0_HQ_c17247/f1p5/2674	i2.4_HQ_c11356/f1p18/2123	i2.2_LQ_c21717/f1p8/2406	i1.2_HQ_c3080/f2p7/1420	i2.0_HQ_c1201/f3p8/2140	i2.2_HQ_c1939/f2p17/2030	i2.2_LQ_c3604/f1p4/2283	i2.3_HQ_c10477/f1p9/2472	i2.2_LQ_c3870/f1p0/2518	i1.2_HQ_c13480/f1p1/1365	i1.4_HQ_c9315/f1p5/1788
			i1.2_HQ_c14054/f1p30/1752	i2.0_HQ_c17266/f1p8/2348	i2.4_HQ_c1146/f6p13/2633	i2.2_LQ_c2652/f1p2/2022	i1.2_HQ_c3089/f1p4/1815	i2.0_HQ_c12020/f1p16/2008	i2.2_HQ_c1946/f5p4/2381	i2.2_LQ_c3863/f1p0/2523	i2.3_HQ_c10617/f1p0/2167	i2.2_LQ_c3950/f1p0/2039	i1.2_HQ_c13513/f1p4/1337	i1.4_HQ_c9317/f1p0/1423
			i1.2_HQ_c14085/f1p1/1478	i2.0_HQ_c17287/f1p0/2470	i2.4_HQ_c11636/f1p4/2567	i2.2_LQ_c2904/f1p10/2497	i1.2_HQ_c3178/f1p1/1613	i2.0_HQ_c12067/f1p0/2567	i2.2_HQ_c19682/f1p4/2545	i2.2_LQ_c4007/f1p13/2544	i2.3_HQ_c10739/f1p17/2558	i2.2_LQ_c4191/f1p168/2684	i1.2_HQ_c13528/f1p8/1348	i1.4_HQ_c9369/f1p1/1464
			i1.2_HQ_c14175/f1p27/1938	i2.0_HQ_c17304/f1p1/2087	i2.4_HQ_c11679/f1p9/2570	i2.2_LQ_c2948/f1p6/2712	i1.2_HQ_c3222/f2p2/1644	i2.0_HQ_c12086/f1p9/2483	i2.2_HQ_c19697/f1p11/2269	i2.2_LQ_c4054/f1p0/2435	i2.3_HQ_c1085/f4p84/2658	i2.2_LQ_c4308/f1p13/2145	i1.2_HQ_c13576/f1p9/1440	i1.4_HQ_c9455/f1p0/1899
			i1.2_HQ_c1422/f6p7/1805	i2.0_HQ_c17319/f1p3/2083	i2.4_HQ_c11698/f1p1/2006	i2.2_LQ_c3011/f1p2/2334	i1.2_HQ_c3272/f1p6/1371	i2.0_HQ_c12114/f1p2/2390	i2.2_HQ_c1992/f2p50/2100	i2.2_LQ_c4268/f1p29/2376	i2.3_HQ_c11234/f1p4/2448	i2.2_LQ_c4361/f1p3/2259	i1.2_HQ_c13585/f1p8/1981	i1.4_HQ_c9475/f1p2/1285
			i1.2_HQ_c1425/f3p26/1598	i2.0_HQ_c1737/f2p11/2557	i2.4_HQ_c12021/f1p4/2150	i2.2_LQ_c3210/f1p2/2537	i1.2_HQ_c3348/f1p0/1811	i2.0_HQ_c12133/f1p1/2361	i2.2_HQ_c19970/f1p2/2543	i2.2_LQ_c4361/f1p3/2259	i2.3_HQ_c11499/f1p1/2597	i2.2_LQ_c4637/f1p0/2220	i1.2_HQ_c13603/f1p11/1751	i1.4_HQ_c9669/f1p26/1639
			i1.2_HQ_c14275/f1p5/1795	i2.0_HQ_c1737/f4p6/2142	i2.4_HQ_c12129/f1p6/2173	i2.2_LQ_c3235/f1p0/2356	i1.2_HQ_c3349/f1p2/1443	i2.0_HQ_c12155/f1p9/2384	i2.2_HQ_c20230/f1p10/2302	i2.2_LQ_c4598/f1p2/2352	i2.3_HQ_c1164/f3p11/2363	i2.2_LQ_c4694/f1p3/2642	i1.2_HQ_c13616/f1p5/1532	i1.4_HQ_c966/f11p22/1932
			i1.2_HQ_c14291/f1p1/1799	i2.0_HQ_c17424/f1p1/2221	i2.4_HQ_c12269/f1p11/2736	i2.2_LQ_c3266/f1p1/2028	i1.2_HQ_c3385/f1p11/1323	i2.0_HQ_c12168/f1p4/2653	i2.2_HQ_c2027/f2p0/2231	i2.2_LQ_c4637/f1p0/2220	i2.3_HQ_c11692/f1p4/2896	i2.2_LQ_c4726/f1p0/2205	i1.2_HQ_c13629/f1p14/1340	i1.4_HQ_c9678/f2p5/1349
			i1.2_HQ_c14354/f1p1/1359	i2.0_HQ_c17558/f1p9/2276	i2.4_HQ_c12334/f1p6/2524	i2.2_LQ_c3559/f1p3/2366	i1.2_HQ_c3403/f1p6/1518	i2.0_HQ_c12241/f1p1/2690	i2.2_HQ_c20394/f1p8/2096	i2.2_LQ_c4771/f1p2/2377	i2.3_HQ_c12007/f1p3/2501	i2.2_LQ_c4727/f1p2/2230	i1.2_HQ_c13645/f1p24/2001	i1.4_HQ_c973/f9p51/1699
			i1.2_HQ_c14392/f1p13/1256	i2.0_HQ_c17593/f1p8/2211	i2.4_HQ_c12398/f1p4/2264	i2.2_LQ_c3761/f1p3/2115	i1.2_HQ_c3421/f1p6/1852	i2.0_HQ_c12325/f1p15/2249	i2.2_HQ_c20596/f1p3/2177	i2.2_LQ_c5481/f1p69/2102	i2.3_HQ_c12156/f1p2/2139	i2.2_LQ_c5030/f1p3/2167	i1.2_HQ_c13650/f1p142/1791	i1.4_HQ_c9745/f1p11/1757
			i1.2_HQ_c14394/f1p4/1299	i2.0_HQ_c17617/f1p1/2599	i2.4_HQ_c12433/f1p11/2452	i2.2_LQ_c3870/f1p0/2518	i1.2_HQ_c3425/f1p2/1475	i2.0_HQ_c12340/f1p6/2017	i2.2_HQ_c2063/f2p12/2294	i2.2_LQ_c5687/f1p1/3023	i2.3_HQ_c12220/f1p3/2520	i2.2_LQ_c5481/f1p69/2102	i1.2_HQ_c13685/f1p3/1642	i1.4_HQ_c9756/f1p3/1672
			i1.2_HQ_c14407/f1p8/1916	i2.0_HQ_c17624/f1p7/2599	i2.4_HQ_c12463/f2p19/2354	i2.2_LQ_c4011/f1p0/2997	i1.2_HQ_c3430/f1p0/1522	i2.0_HQ_c12367/f1p0/2472	i2.2_HQ_c20711/f1p2/2997	i2.2_LQ_c6399/f1p17/2463	i2.3_HQ_c12307/f1p14/2246	i2.2_LQ_c5516/f1p25/2073	i1.2_HQ_c13704/f1p0/1652	i1.4_HQ_c9883/f1p4/1572
			i1.2_HQ_c14418/f1p31/1972	i2.0_HQ_c17645/f1p2/2761	i2.4_HQ_c12553/f1p1/2409	i2.2_LQ_c4191/f1p168/2684	i1.2_HQ_c3503/f1p2/1412	i2.0_HQ_c12391/f1p2/2768	i2.2_HQ_c20880/f1p3/2078	i2.2_LQ_c6831/f1p3/2347	i2.3_HQ_c1233/f3p4/2628	i2.2_LQ_c5551/f1p8/2301	i1.2_HQ_c13706/f1p0/1920	i1.4_HQ_c9909/f1p0/1335
			i1.2_HQ_c14432/f1p1/1978	i2.0_HQ_c17688/f1p8/2143	i2.4_HQ_c12563/f1p12/2010	i2.2_LQ_c4308/f1p13/2145	i1.2_HQ_c3547/f1p1/1792	i2.0_HQ_c12420/f2p7/2323	i2.2_HQ_c21018/f1p7/2141	i2.2_LQ_c7080/f1p5/2169	i2.3_HQ_c12369/f1p1/2190	i2.2_LQ_c5563/f1p3/2770	i1.2_HQ_c13709/f1p8/1381	i1.4_HQ_c9973/f1p13/1337
			i1.2_HQ_c14575/f1p12/1892	i2.0_HQ_c17742/f1p9/2324	i2.4_HQ_c1273/f5p10/2349	i2.2_LQ_c4589/f1p19/2027	i1.2_HQ_c3601/f1p2/1410	i2.0_HQ_c12425/f1p9/2919	i2.2_HQ_c21043/f1p0/2277	i2.2_LQ_c7124/f1p1/2541	i2.3_HQ_c12504/f1p55/2903	i2.2_LQ_c5852/f1p23/2091	i1.2_HQ_c1376/f4p6/1362	i1.4_LQ_c10204/f1p2/1454
			i1.2_HQ_c14611/f1p14/1933	i2.0_HQ_c17751/f1p2/2109	i2.4_HQ_c13341/f2p5/2397	i2.2_LQ_c4726/f1p0/2205	i1.2_HQ_c3610/f1p21/1533	i2.0_HQ_c1242/f3p3/2531	i2.2_HQ_c21214/f1p9/2221	i2.2_LQ_c7395/f1p0/2982	i2.3_HQ_c12560/f1p3/2489	i2.2_LQ_c6120/f1p5/2872	i1.2_HQ_c13796/f1p8/1945	i1.4_LQ_c10232/f1p2/1500
			i1.2_HQ_c14627/f1p0/1439	i2.0_HQ_c17779/f1p5/2171	i2.4_HQ_c13487/f1p5/2048	i2.2_LQ_c4727/f1p2/2230	i1.2_HQ_c3671/f1p5/1438	i2.0_HQ_c12431/f1p4/2902	i2.2_HQ_c21243/f1p17/2186	i2.2_LQ_c7852/f1p1/2171	i2.3_HQ_c12721/f14p163/2282	i2.2_LQ_c6491/f1p1/2978	i1.2_HQ_c13799/f1p2/1257	i1.4_LQ_c10453/f1p3/1938
			i1.2_HQ_c14668/f1p4/1616	i2.0_HQ_c1785/f2p20/2384	i2.4_HQ_c13542/f1p8/2128	i2.2_LQ_c5030/f1p3/2167	i1.2_HQ_c3686/f1p3/1815	i2.0_HQ_c12444/f1p4/2975	i2.2_HQ_c21247/f1p1/2041	i2.2_LQ_c8363/f1p1/2623	i2.3_HQ_c12732/f81p600/2293	i2.2_LQ_c7020/f1p2/2561	i1.2_HQ_c13833/f1p1/1696	i1.4_LQ_c10524/f1p0/1992
			i1.2_HQ_c14695/f1p17/1843	i2.0_HQ_c1786/f2p2/2009	i2.4_HQ_c13743/f1p16/2657	i2.2_LQ_c5234/f1p0/2056	i1.2_HQ_c3687/f1p4/1789	i2.0_HQ_c12464/f1p29/2155	i2.2_HQ_c21330/f1p41/2443	i2.2_LQ_c8413/f1p2/2001	i2.3_HQ_c1299/f3p10/2253	i2.2_LQ_c7124/f1p1/2541	i1.2_HQ_c13847/f1p1/1897	i1.4_LQ_c10723/f1p1/2107
			i1.2_HQ_c14744/f1p1/1413	i2.0_HQ_c17917/f1p6/2474	i2.4_HQ_c14063/f1p4/2628	i2.2_LQ_c5310/f1p1/2727	i1.2_HQ_c3694/f1p0/1565	i2.0_HQ_c12485/f2p1/2239	i2.2_HQ_c21352/f1p7/2105	i2.2_LQ_c8841/f1p3/2459	i2.3_HQ_c1653/f2p30/2082	i2.2_LQ_c7565/f1p5/2307	i1.2_HQ_c1386/f4p8/1744	i1.4_LQ_c10857/f1p0/1429
			i1.2_HQ_c14884/f1p21/1673	i2.0_HQ_c18010/f1p19/2044	i2.4_HQ_c14680/f1p2/2349	i2.2_LQ_c5516/f1p25/2073	i1.2_HQ_c3722/f2p3/1556	i2.0_HQ_c12537/f1p0/2053	i2.2_HQ_c2151/f2p14/2841	i2.2_LQ_c8962/f1p3/2036	i2.3_HQ_c1722/f2p16/2333	i2.2_LQ_c7681/f1p6/2521	i1.2_HQ_c13903/f1p52/2073	i1.4_LQ_c10875/f1p4/1735
			i1.2_HQ_c14895/f1p109/1908	i2.0_HQ_c18113/f1p24/2130	i2.4_HQ_c14841/f1p15/2752	i2.2_LQ_c5551/f1p8/2301	i1.2_HQ_c3773/f1p2/1637	i2.0_HQ_c12577/f1p50/2327	i2.2_HQ_c21681/f1p2/2653	i2.2_LQ_c9152/f1p0/2011	i2.3_HQ_c2000/f2p12/2224	i2.2_LQ_c8135/f1p1/2711	i1.2_HQ_c13927/f1p27/1929	i1.4_LQ_c10932/f1p0/1989
			i1.2_HQ_c14933/f1p3/1408	i2.0_HQ_c18124/f1p4/2144	i2.4_HQ_c14951/f1p3/2274	i2.2_LQ_c5563/f1p3/2770	i1.2_HQ_c3797/f1p6/1378	i2.0_HQ_c12589/f2p1/2488	i2.2_HQ_c2168/f2p0/2162	i2.2_LQ_c9235/f1p14/2587	i2.3_HQ_c2336/f1p3/2770	i2.2_LQ_c8297/f1p5/2109	i1.2_HQ_c1394/f6p8/1962	i1.4_LQ_c10956/f1p3/1989
			i1.2_HQ_c14949/f1p7/1538	i2.0_HQ_c18172/f1p1/2291	i2.4_HQ_c15070/f2p13/2202	i2.2_LQ_c5852/f1p23/2091	i1.2_HQ_c3916/f1p6/1635	i2.0_HQ_c12636/f19p150/2189	i2.2_HQ_c21704/f1p11/2645	i2.2_LQ_c9399/f1p35/2085	i2.3_HQ_c2339/f1p3/2654	i2.2_LQ_c8363/f1p1/2623	i1.2_HQ_c1398/f5p3/1637	i1.4_LQ_c12038/f1p1/1995
			i1.2_HQ_c1498/f4p6/1547	i2.0_HQ_c18234/f1p0/2786	i2.4_HQ_c15219/f1p2/2380	i2.2_LQ_c6079/f1p0/2937	i1.2_HQ_c3924/f1p8/1333	i2.0_HQ_c1286/f3p21/2579	i2.2_HQ_c21705/f1p8/2123	i2.2_LQ_c9622/f1p2/2045	i2.3_HQ_c2423/f1p5/2072	i2.2_LQ_c8413/f1p2/2001	i1.2_HQ_c14034/f1p6/1353	i1.4_LQ_c12050/f1p2/1964
			i1.2_HQ_c15092/f1p9/1356	i2.0_HQ_c18272/f1p1/2217	i2.4_HQ_c15288/f1p2/2969	i2.2_LQ_c6313/f1p2/2838	i1.2_HQ_c3941/f1p0/1441	i2.0_HQ_c12878/f3p18/2610	i2.2_HQ_c21904/f5p83/2208	i2.2_LQ_c9929/f1p3/2189	i2.3_HQ_c2649/f1p2/2381	i2.2_LQ_c8414/f1p4/2918	i1.2_HQ_c14054/f1p30/1752	i1.4_LQ_c12109/f1p1/1773
			i1.2_HQ_c15137/f5p26/1510	i2.0_HQ_c1840/f2p13/2750	i2.4_HQ_c15689/f1p4/2121	i2.2_LQ_c7076/f1p2/2004	i1.2_HQ_c3999/f1p1/1362	i2.0_HQ_c12923/f3p1/2446	i2.2_HQ_c22006/f2p24/2445	i2.3_HQ_c10201/f1p1/2175	i2.3_HQ_c2704/f1p15/2481	i2.2_LQ_c8962/f1p3/2036	i1.2_HQ_c14085/f1p1/1478	i1.4_LQ_c12301/f1p1/1850
			i1.2_HQ_c1518/f3p2/1694	i2.0_HQ_c18516/f1p3/2381	i2.4_HQ_c15840/f1p3/2220	i2.2_LQ_c7424/f1p9/2051	i1.2_HQ_c4032/f1p10/1733	i2.0_HQ_c12931/f3p4/2078	i2.2_HQ_c2323/f1p6/2639	i2.3_HQ_c10492/f1p12/2183	i2.3_HQ_c2937/f1p4/2165	i2.2_LQ_c9075/f1p2/2528	i1.2_HQ_c14182/f1p36/1491	i1.4_LQ_c12441/f1p41/1677
			i1.2_HQ_c15209/f29p51/1442	i2.0_HQ_c18523/f1p21/2555	i2.4_HQ_c15885/f1p60/2156	i2.2_LQ_c7681/f1p6/2521	i1.2_HQ_c4111/f1p0/1112	i2.0_HQ_c12983/f2p1/2145	i2.2_HQ_c2351/f1p2/2302	i2.3_HQ_c10519/f1p1/2043	i2.3_HQ_c3088/f1p8/2953	i2.2_LQ_c9399/f1p35/2085	i1.2_HQ_c14262/f1p7/1892	i1.4_LQ_c12462/f1p2/1394
			i1.2_HQ_c15249/f4p45/1878	i2.0_HQ_c18560/f1p5/2980	i2.4_HQ_c15952/f1p5/2142	i2.2_LQ_c8135/f1p1/2711	i1.2_HQ_c4125/f1p1/1656	i2.0_HQ_c1303/f4p14/2491	i2.2_HQ_c2478/f1p7/2077	i2.3_HQ_c10541/f1p38/2164	i2.3_HQ_c3558/f1p5/2745	i2.2_LQ_c9802/f1p2/2561	i1.2_HQ_c14275/f1p5/1795	i1.4_LQ_c12774/f1p2/1959
			i1.2_HQ_c15329/f4p32/1558	i2.0_HQ_c18594/f1p8/2447	i2.4_HQ_c16047/f1p5/2360	i2.2_LQ_c8414/f1p4/2918	i1.2_HQ_c4203/f3p11/1945	i2.0_HQ_c13040/f2p0/2580	i2.2_HQ_c2522/f1p10/2347	i2.3_HQ_c10681/f1p16/2274	i2.3_HQ_c4048/f1p1/2535	i2.2_LQ_c9939/f1p3/2290	i1.2_HQ_c14291/f1p1/1799	i1.4_LQ_c12973/f1p0/1601
			i1.2_HQ_c15338/f1p22/1541	i2.0_HQ_c18618/f1p4/2158	i2.4_HQ_c16075/f1p5/2067	i2.2_LQ_c8498/f1p1/2471	i1.2_HQ_c4205/f1p8/1540	i2.0_HQ_c13069/f2p2/2554	i2.2_HQ_c2539/f1p3/2772	i2.3_HQ_c10847/f1p7/2246	i2.3_HQ_c4327/f1p34/3001	i2.3_HQ_c10136/f1p1/2338	i1.2_HQ_c14354/f1p1/1359	i1.4_LQ_c13059/f1p1/1683
			i1.2_HQ_c1560/f4p2/1278	i2.0_HQ_c18676/f1p4/2619	i2.4_HQ_c1639/f6p14/2480	i2.2_LQ_c9075/f1p2/2528	i1.2_HQ_c4254/f1p12/1809	i2.0_HQ_c13141/f2p9/2502	i2.2_HQ_c2570/f1p7/2571	i2.3_HQ_c11209/f1p6/2417	i2.3_HQ_c4357/f1p21/2434	i2.3_HQ_c10153/f1p5/2204	i1.2_HQ_c14385/f1p7/1357	i1.4_LQ_c13233/f1p4/1922
			i1.2_HQ_c1627/f3p10/1615	i2.0_HQ_c18731/f1p14/2658	i2.4_HQ_c1641/f3p0/2225	i2.2_LQ_c9236/f1p3/2319	i1.2_HQ_c4294/f1p8/1655	i2.0_HQ_c13168/f2p6/2469	i2.2_HQ_c2577/f1p13/2388	i2.3_HQ_c11347/f1p10/2241	i2.3_HQ_c4572/f1p32/2291	i2.3_HQ_c10201/f1p1/2175	i1.2_HQ_c14392/f1p13/1256	i1.4_LQ_c13247/f1p2/1364
			i1.2_HQ_c1640/f3p172/1738	i2.0_HQ_c1878/f2p55/2525	i2.4_HQ_c16458/f1p6/2121	i2.2_LQ_c9802/f1p2/2561	i1.2_HQ_c4404/f1p1/1305	i2.0_HQ_c13222/f2p1/2575	i2.2_HQ_c2631/f1p6/2339	i2.3_HQ_c11608/f1p23/2243	i2.3_HQ_c470/f19p115/2254	i2.3_HQ_c10488/f1p2/2477	i1.2_HQ_c14394/f1p4/1299	i1.4_LQ_c13379/f1p7/1578
			i1.2_HQ_c1662/f3p6/1487	i2.0_HQ_c18800/f1p7/2927	i2.4_HQ_c16483/f1p2/2476	i2.3_HQ_c10008/f1p5/2228	i1.2_HQ_c4428/f1p8/1496	i2.0_HQ_c13250/f2p59/2580	i2.2_HQ_c2669/f1p74/2403	i2.3_HQ_c11705/f1p6/2960	i2.3_HQ_c4724/f1p7/2176	i2.3_HQ_c10492/f1p12/2183	i1.2_HQ_c14407/f1p8/1916	i1.4_LQ_c13558/f1p4/1939
			i1.2_HQ_c1668/f4p59/1465	i2.0_HQ_c18802/f1p4/2216	i2.4_HQ_c16497/f1p26/2338	i2.3_HQ_c10153/f1p5/2204	i1.2_HQ_c4462/f1p11/1648	i2.0_HQ_c13257/f2p0/2516	i2.2_HQ_c2727/f1p2/2562	i2.3_HQ_c11837/f1p120/2417	i2.3_HQ_c4790/f1p7/2373	i2.3_HQ_c10571/f1p27/2249	i1.2_HQ_c14432/f1p1/1978	i1.4_LQ_c13744/f1p0/1779
			i1.2_HQ_c1696/f5p5/1401	i2.0_HQ_c1886/f5p21/2970	i2.4_HQ_c16598/f1p13/2225	i2.3_HQ_c10366/f1p0/2249	i1.2_HQ_c4502/f1p6/1796	i2.0_HQ_c13315/f2p9/2144	i2.2_HQ_c2833/f1p9/2299	i2.3_HQ_c12019/f1p3/2351	i2.3_HQ_c4876/f1p37/2194	i2.3_HQ_c10858/f1p7/2094	i1.2_HQ_c14447/f1p7/1674	i1.4_LQ_c14001/f1p2/2016
			i1.2_HQ_c1720/f3p57/1760	i2.0_HQ_c18874/f1p0/2121	i2.4_HQ_c16991/f1p4/2880	i2.3_HQ_c10515/f1p24/2078	i1.2_HQ_c4516/f1p0/1416	i2.0_HQ_c1333/f3p5/2740	i2.2_HQ_c2916/f1p2/2312	i2.3_HQ_c12020/f1p2/2321	i2.3_HQ_c4877/f1p5/2243	i2.3_HQ_c10879/f1p3/2285	i1.2_HQ_c14471/f1p39/1954	i1.4_LQ_c14145/f1p0/1523
			i1.2_HQ_c1741/f4p11/1634	i2.0_HQ_c18942/f1p5/2623	i2.4_HQ_c1699/f4p23/2569	i2.3_HQ_c10571/f1p27/2249	i1.2_HQ_c4530/f1p1/1431	i2.0_HQ_c13340/f1p5/2068	i2.2_HQ_c2945/f1p12/2774	i2.3_HQ_c12119/f1p27/2375	i2.3_HQ_c4894/f1p6/2670	i2.3_HQ_c11209/f1p6/2417	i1.2_HQ_c14546/f1p10/1484	i1.4_LQ_c14165/f1p4/1578
			i1.2_HQ_c1764/f3p6/1456	i2.0_HQ_c19003/f1p5/2466	i2.4_HQ_c17118/f1p5/2282	i2.3_HQ_c10625/f1p6/2210	i1.2_HQ_c4533/f1p24/1334	i2.0_HQ_c13342/f1p0/2685	i2.2_HQ_c3036/f1p12/2259	i2.3_HQ_c12325/f1p3/2547	i2.3_HQ_c4943/f1p15/2109	i2.3_HQ_c11278/f1p3/2422	i1.2_HQ_c14597/f1p27/1515	i1.4_LQ_c14248/f1p0/1966
			i1.2_HQ_c1786/f2p0/1949	i2.0_HQ_c19082/f1p21/2146	i2.4_HQ_c17410/f1p4/2763	i2.3_HQ_c10858/f1p7/2094	i1.2_HQ_c4564/f1p11/1439	i2.0_HQ_c13395/f1p9/2485	i2.2_HQ_c3085/f1p3/2383	i2.3_HQ_c12338/f1p11/2103	i2.3_HQ_c5033/f1p13/2770	i2.3_HQ_c11356/f1p10/2108	i1.2_HQ_c14611/f1p14/1933	i1.4_LQ_c14404/f1p5/1962
			i1.2_HQ_c1787/f2p1/1599	i2.0_HQ_c19120/f1p9/2631	i2.4_HQ_c17423/f1p9/2213	i2.3_HQ_c1085/f4p84/2658	i1.2_HQ_c4630/f1p35/1664	i2.0_HQ_c13586/f1p1/2131	i2.2_HQ_c3263/f7p9/2592	i2.3_HQ_c12382/f1p3/2414	i2.3_HQ_c5242/f1p7/2400	i2.3_HQ_c11623/f1p3/2245	i1.2_HQ_c14627/f1p0/1439	i1.4_LQ_c14419/f1p1/1797
			i1.2_HQ_c1813/f2p5/1331	i2.0_HQ_c19245/f1p1/2540	i2.4_HQ_c17664/f1p7/3025	i2.3_HQ_c10861/f1p41/2225	i1.2_HQ_c4672/f1p0/1181	i2.0_HQ_c13634/f1p3/2166	i2.2_HQ_c3334/f1p18/2192	i2.3_HQ_c12477/f1p1/2946	i2.3_HQ_c5513/f1p10/2336	i2.3_HQ_c11826/f1p35/2158	i1.2_HQ_c14695/f1p17/1843	i1.4_LQ_c14758/f1p3/1725
			i1.2_HQ_c1878/f3p3/1622	i2.0_HQ_c19279/f1p0/2384	i2.4_HQ_c17717/f1p7/2626	i2.3_HQ_c10879/f1p3/2285	i1.2_HQ_c4700/f1p4/1444	i2.0_HQ_c13681/f1p3/2080	i2.2_HQ_c3409/f1p2/2124	i2.3_HQ_c1509/f2p9/2775	i2.3_HQ_c5543/f1p2/2812	i2.3_HQ_c12019/f1p3/2351	i1.2_HQ_c14700/f1p57/1493	i1.4_LQ_c15041/f1p0/1956
			i1.2_HQ_c1980/f4p7/1688	i2.0_HQ_c19294/f1p3/2778	i2.4_HQ_c17750/f1p6/2007	i2.3_HQ_c11075/f1p9/2045	i1.2_HQ_c4748/f1p0/1934	i2.0_HQ_c13760/f1p0/2234	i2.2_HQ_c3555/f1p0/2540	i2.3_HQ_c1563/f2p4/2201	i2.3_HQ_c5686/f1p6/2394	i2.3_HQ_c12022/f1p44/2352	i1.2_HQ_c14979/f1p4/2004	i1.4_LQ_c15120/f1p0/1663
			i1.2_HQ_c2043/f2p6/1628	i2.0_HQ_c19317/f1p1/2328	i2.4_HQ_c17916/f1p0/2186	i2.3_HQ_c11131/f1p5/2049	i1.2_HQ_c4753/f1p0/1409	i2.0_HQ_c13776/f1p2/2938	i2.2_HQ_c3596/f1p6/2138	i2.3_HQ_c1743/f2p27/2697	i2.3_HQ_c592/f12p56/2087	i2.3_HQ_c12043/f1p248/2280	i1.2_HQ_c15137/f5p26/1510	i1.4_LQ_c2492/f1p13/1296
			i1.2_HQ_c2065/f3p5/1497	i2.0_HQ_c19420/f1p0/2315	i2.4_HQ_c18018/f1p4/2142	i2.3_HQ_c11278/f1p3/2422	i1.2_HQ_c4865/f1p6/1709	i2.0_HQ_c13795/f1p6/2783	i2.2_HQ_c3612/f1p0/2612	i2.3_HQ_c1932/f2p12/2171	i2.3_HQ_c604/f11p143/2479	i2.3_HQ_c12053/f1p5/2010	i1.2_HQ_c1518/f3p2/1694	i1.4_LQ_c2661/f1p6/1889
			i1.2_HQ_c2081/f2p10/1526	i2.0_HQ_c19427/f1p6/2279	i2.4_HQ_c18260/f1p36/2283	i2.3_HQ_c11356/f1p10/2108	i1.2_HQ_c4894/f1p20/1529	i2.0_HQ_c13866/f1p1/2568	i2.2_HQ_c3689/f1p7/2392	i2.3_HQ_c2269/f1p2/2624	i2.3_HQ_c6080/f1p2/2274	i2.3_HQ_c12382/f1p3/2414	i1.2_HQ_c15207/f55p119/1568	i1.4_LQ_c2811/f1p0/1459
			i1.2_HQ_c2095/f2p2/1578	i2.0_HQ_c19457/f1p9/3010	i2.4_HQ_c18348/f1p32/2080	i2.3_HQ_c11489/f1p39/2071	i1.2_HQ_c4896/f1p16/1304	i2.0_HQ_c13875/f1p25/2735	i2.2_HQ_c3717/f1p6/2080	i2.3_HQ_c2336/f1p3/2770	i2.3_HQ_c6144/f1p27/2498	i2.3_HQ_c12399/f1p5/2183	i1.2_HQ_c15209/f29p51/1442	i1.4_LQ_c2997/f1p0/1583
			i1.2_HQ_c2132/f2p163/1757	i2.0_HQ_c19485/f1p5/2576	i2.4_HQ_c18439/f1p97/2470	i2.3_HQ_c11602/f1p11/2548	i1.2_HQ_c4993/f1p12/1692	i2.0_HQ_c13928/f1p5/2147	i2.2_HQ_c3924/f1p62/2252	i2.3_HQ_c2788/f1p0/2481	i2.3_HQ_c6243/f1p36/2213	i2.3_HQ_c12433/f1p0/2237	i1.2_HQ_c15249/f4p45/1878	i1.4_LQ_c3137/f1p3/1742
			i1.2_HQ_c2157/f3p2/1547	i2.0_HQ_c19548/f1p1/2576	i2.4_HQ_c18686/f1p6/2111	i2.3_HQ_c11623/f1p3/2245	i1.2_HQ_c5006/f2p15/1905	i2.0_HQ_c13962/f1p0/2014	i2.2_HQ_c4014/f1p3/2344	i2.3_HQ_c2804/f1p38/2532	i2.3_HQ_c626/f10p43/2722	i2.3_HQ_c1243/f3p6/2302	i1.2_HQ_c15275/f4p32/1608	i1.4_LQ_c3262/f1p7/1403
			i1.2_HQ_c2160/f2p1/1858	i2.0_HQ_c19580/f1p3/2247	i2.4_HQ_c18811/f1p5/2769	i2.3_HQ_c11682/f1p18/3190	i1.2_HQ_c5016/f2p46/1307	i2.0_HQ_c13982/f1p2/2422	i2.2_HQ_c4109/f2p38/2540	i2.3_HQ_c2937/f1p4/2165	i2.3_HQ_c6277/f1p8/2126	i2.3_HQ_c12455/f1p8/2072	i1.2_HQ_c15283/f1p4/1535	i1.4_LQ_c3311/f1p2/1342
			i1.2_HQ_c2185/f3p91/1778	i2.0_HQ_c1965/f3p15/2360	i2.4_HQ_c18889/f1p6/2213	i2.3_HQ_c11826/f1p35/2158	i1.2_HQ_c5051/f1p0/1773	i2.0_HQ_c14048/f1p8/2078	i2.2_HQ_c4113/f1p2/2310	i2.3_HQ_c3020/f1p71/2504	i2.3_HQ_c6309/f1p1/2461	i2.3_HQ_c12477/f1p1/2946	i1.2_HQ_c15329/f4p32/1558	i1.4_LQ_c3337/f1p5/1617
			i1.2_HQ_c2197/f3p3/1317	i2.0_HQ_c19660/f1p2/2049	i2.4_HQ_c1896/f4p17/2196	i2.3_HQ_c12022/f1p44/2352	i1.2_HQ_c5076/f1p2/1491	i2.0_HQ_c14073/f1p1/2809	i2.2_HQ_c4123/f1p58/2133	i2.3_HQ_c3230/f1p14/2058	i2.3_HQ_c6392/f1p5/2124	i2.3_HQ_c12610/f1p6/2303	i1.2_HQ_c1560/f4p2/1278	i1.4_LQ_c3891/f1p0/1487
			i1.2_HQ_c2207/f2p5/1620	i2.0_HQ_c19683/f1p4/2129	i2.4_HQ_c19106/f1p5/2335	i2.3_HQ_c12043/f1p248/2280	i1.2_HQ_c5113/f1p3/1380	i2.0_HQ_c14104/f1p3/2219	i2.2_HQ_c4238/f1p209/2109	i2.3_HQ_c3425/f1p10/2507	i2.3_HQ_c6466/f1p13/2425	i2.3_HQ_c1509/f2p9/2775	i1.2_HQ_c1627/f3p10/1615	i1.4_LQ_c3999/f1p82/1709
			i1.2_HQ_c2302/f2p17/1717	i2.0_HQ_c19691/f1p4/2173	i2.4_HQ_c19220/f1p12/2217	i2.3_HQ_c12053/f1p5/2010	i1.2_HQ_c5159/f1p24/1348	i2.0_HQ_c14110/f1p2/2600	i2.2_HQ_c4261/f1p13/2796	i2.3_HQ_c3453/f1p31/2101	i2.3_HQ_c6667/f1p738/2230	i2.3_HQ_c1580/f2p20/2932	i1.2_HQ_c1640/f3p172/1738	i1.4_LQ_c4146/f1p0/1524
			i1.2_HQ_c2317/f4p4/1469	i2.0_HQ_c19721/f1p3/2432	i2.4_HQ_c19247/f1p0/2300	i2.3_HQ_c12065/f1p12/2253	i1.2_HQ_c5187/f1p5/1491	i2.0_HQ_c14207/f1p3/2503	i2.2_HQ_c4272/f1p4/2013	i2.3_HQ_c3505/f1p5/2024	i2.3_HQ_c6696/f1p0/2478	i2.3_HQ_c1610/f2p26/2898	i1.2_HQ_c1662/f3p6/1487	i1.4_LQ_c4260/f1p6/1482
			i1.2_HQ_c2323/f3p35/1813	i2.0_HQ_c19729/f1p22/2343	i2.4_HQ_c19292/f1p1/2629	i2.3_HQ_c12399/f1p5/2183	i1.2_HQ_c5198/f1p0/1374	i2.0_HQ_c14247/f1p16/2076	i2.2_HQ_c4399/f2p6/2146	i2.3_HQ_c4059/f1p3/2210	i2.3_HQ_c6719/f1p1/2283	i2.3_HQ_c1665/f2p0/2100	i1.2_HQ_c1668/f4p59/1465	i1.4_LQ_c4454/f1p0/1375
			i1.2_HQ_c2371/f2p4/1967	i2.0_HQ_c19740/f1p2/2505	i2.4_HQ_c19521/f1p5/2304	i2.3_HQ_c1243/f3p6/2302	i1.2_HQ_c5206/f1p0/1435	i2.0_HQ_c14268/f1p16/2651	i2.2_HQ_c4465/f1p0/2124	i2.3_HQ_c4209/f1p5/2071	i2.3_HQ_c6736/f1p22/2332	i2.3_HQ_c2269/f1p2/2624	i1.2_HQ_c1696/f5p5/1401	i1.4_LQ_c4456/f1p11/1589
			i1.2_HQ_c2432/f2p5/1948	i2.0_HQ_c19782/f1p40/2967	i2.4_HQ_c19549/f1p11/2752	i2.3_HQ_c12455/f1p8/2072	i1.2_HQ_c5242/f1p5/1660	i2.0_HQ_c14298/f1p14/2239	i2.2_HQ_c4703/f1p1/2287	i2.3_HQ_c4391/f1p19/2544	i2.3_HQ_c6991/f1p3/2525	i2.3_HQ_c2449/f1p11/2369	i1.2_HQ_c1720/f3p57/1760	i1.4_LQ_c4570/f1p11/1932
			i1.2_HQ_c2462/f4p9/1281	i2.0_HQ_c1982/f2p12/2715	i2.4_HQ_c1964/f2p12/2456	i2.3_HQ_c12610/f1p6/2303	i1.2_HQ_c5361/f2p52/1584	i2.0_HQ_c14403/f1p6/2665	i2.2_HQ_c4831/f1p13/2228	i2.3_HQ_c4819/f1p12/2437	i2.3_HQ_c7044/f1p3/2081	i2.3_HQ_c2763/f1p5/2592	i1.2_HQ_c1741/f4p11/1634	i1.4_LQ_c4707/f1p16/1454
			i1.2_HQ_c2489/f4p4/1358	i2.0_HQ_c19935/f1p1/2334	i2.4_HQ_c19817/f1p1/2041	i2.3_HQ_c1347/f3p10/2942	i1.2_HQ_c5399/f1p8/1679	i2.0_HQ_c14521/f1p7/2875	i2.2_HQ_c4841/f1p1/2274	i2.3_HQ_c4832/f1p2/2544	i2.3_HQ_c7210/f1p1/2249	i2.3_HQ_c2905/f1p12/2691	i1.2_HQ_c1764/f3p6/1456	i1.4_LQ_c4849/f1p2/1403
			i1.2_HQ_c2503/f1p0/1614	i2.0_HQ_c19966/f1p59/2485	i2.4_HQ_c19902/f1p4/2589	i2.3_HQ_c1610/f2p26/2898	i1.2_HQ_c5454/f1p8/1642	i2.0_HQ_c14561/f1p4/2801	i2.2_HQ_c4889/f1p8/2156	i2.3_HQ_c4950/f1p4/2189	i2.3_HQ_c7254/f1p24/2521	i2.3_HQ_c3020/f1p71/2504	i1.2_HQ_c1786/f2p0/1949	i1.4_LQ_c4971/f1p1/1818
			i1.2_HQ_c2591/f1p0/1480	i2.0_HQ_c19979/f1p1/2562	i2.4_HQ_c19936/f1p15/2478	i2.3_HQ_c1653/f2p30/2082	i1.2_HQ_c5508/f1p6/1810	i2.0_HQ_c14565/f1p3/2079	i2.2_HQ_c4973/f1p2/2246	i2.3_HQ_c5123/f1p26/2407	i2.3_HQ_c7592/f1p20/2255	i2.3_HQ_c3425/f1p10/2507	i1.2_HQ_c1787/f2p1/1599	i1.4_LQ_c5021/f1p0/1681
			i1.2_HQ_c2601/f1p0/1652	i2.0_HQ_c20038/f1p2/2320	i2.4_HQ_c20009/f1p3/2600	i2.3_HQ_c1665/f2p0/2100	i1.2_HQ_c5542/f1p73/1730	i2.0_HQ_c14598/f1p1/2360	i2.2_HQ_c4979/f1p2/2096	i2.3_HQ_c5174/f1p30/2803	i2.3_HQ_c7777/f1p9/2188	i2.3_HQ_c3453/f1p31/2101	i1.2_HQ_c1812/f4p21/1947	i1.4_LQ_c5324/f1p1/1716
			i1.2_HQ_c2611/f1p27/1797	i2.0_HQ_c2003/f4p4/2054	i2.4_HQ_c20172/f1p6/2007	i2.3_HQ_c1875/f2p2/2238	i1.2_HQ_c5547/f1p1/1300	i2.0_HQ_c14622/f1p4/2494	i2.2_HQ_c5059/f1p8/2602	i2.3_HQ_c5246/f1p3/2681	i2.3_HQ_c7938/f1p9/2416	i2.3_HQ_c3518/f1p1/2194	i1.2_HQ_c1813/f2p5/1331	i1.4_LQ_c5394/f1p0/1442
			i1.2_HQ_c2657/f1p0/1442	i2.0_HQ_c20082/f1p1/2243	i2.4_HQ_c20392/f1p3/2037	i2.3_HQ_c1908/f2p3/2080	i1.2_HQ_c5550/f1p45/1420	i2.0_HQ_c1464/f5p66/2352	i2.2_HQ_c5120/f1p15/2431	i2.3_HQ_c5266/f1p2/2625	i2.3_HQ_c8109/f1p10/2398	i2.3_HQ_c4003/f1p1/2399	i1.2_HQ_c1834/f2p14/1902	i1.4_LQ_c5398/f1p26/1723
			i1.2_HQ_c2674/f1p4/1330	i2.0_HQ_c20122/f1p1/2147	i2.4_HQ_c20486/f1p46/2285	i2.3_HQ_c2315/f1p3/2355	i1.2_HQ_c5589/f1p4/1437	i2.0_HQ_c14665/f2p6/2948	i2.2_HQ_c5186/f1p46/2633	i2.3_HQ_c5295/f1p3/2522	i2.3_HQ_c8368/f1p6/2093	i2.3_HQ_c4276/f1p2/2120	i1.2_HQ_c1878/f3p3/1622	i1.4_LQ_c5470/f1p1/1777
			i1.2_HQ_c2702/f1p0/1471	i2.0_HQ_c20153/f1p8/2590	i2.4_HQ_c20895/f1p14/2669	i2.3_HQ_c2385/f1p8/2643	i1.2_HQ_c5648/f1p0/1591	i2.0_HQ_c1471/f3p5/2630	i2.2_HQ_c5197/f1p31/2061	i2.3_HQ_c5598/f1p3/2207	i2.3_HQ_c8388/f1p50/2447	i2.3_HQ_c4582/f1p17/2087	i1.2_HQ_c1980/f4p7/1688	i1.4_LQ_c6256/f1p19/1957
			i1.2_HQ_c2753/f1p2/1354	i2.0_HQ_c20169/f1p41/2292	i2.4_HQ_c21048/f1p4/2236	i2.3_HQ_c2423/f1p5/2072	i1.2_HQ_c5695/f1p25/1485	i2.0_HQ_c14739/f1p2/2169	i2.2_HQ_c5221/f1p22/2202	i2.3_HQ_c5608/f1p51/2699	i2.3_HQ_c8438/f1p173/2812	i2.3_HQ_c4700/f1p8/2505	i1.2_HQ_c2065/f3p5/1497	i1.4_LQ_c6777/f1p3/1535
			i1.2_HQ_c2813/f1p8/1496	i2.0_HQ_c20193/f1p6/2803	i2.4_HQ_c21059/f1p4/2997	i2.3_HQ_c2676/f1p4/2431	i1.2_HQ_c5709/f1p22/1222	i2.0_HQ_c14864/f1p1/2202	i2.2_HQ_c5221/f1p7/2653	i2.3_HQ_c5746/f1p18/2021	i2.3_HQ_c8464/f1p2/2089	i2.3_HQ_c4864/f1p23/2459	i1.2_HQ_c2081/f2p10/1526	i1.4_LQ_c7170/f1p0/2000
			i1.2_HQ_c2871/f1p10/1772	i2.0_HQ_c20240/f1p5/2468	i2.4_HQ_c21114/f1p6/2993	i2.3_HQ_c2710/f1p18/2335	i1.2_HQ_c5768/f1p5/1500	i2.0_HQ_c14935/f1p2/2762	i2.2_HQ_c5238/f1p9/2435	i2.3_HQ_c5851/f1p13/2422	i2.3_HQ_c8510/f1p42/2687	i2.3_HQ_c4950/f1p4/2189	i1.2_HQ_c2095/f2p2/1578	i1.4_LQ_c7480/f1p0/1274
			i1.2_HQ_c2961/f1p54/1972	i2.0_HQ_c20277/f1p1/2354	i2.4_HQ_c21223/f1p7/2655	i2.3_HQ_c2763/f1p5/2592	i1.2_HQ_c5821/f1p1/1334	i2.0_HQ_c15045/f1p14/2405	i2.2_HQ_c5265/f1p4/2124	i2.3_HQ_c599/f3p54/2333	i2.3_HQ_c8545/f1p4/2419	i2.3_HQ_c4995/f1p1/2509	i1.2_HQ_c2132/f2p163/1757	i1.4_LQ_c7607/f1p20/1628
			i1.2_HQ_c2977/f2p6/1845	i2.0_HQ_c20314/f1p4/2562	i2.4_HQ_c21450/f1p1/2514	i2.3_HQ_c2905/f1p12/2691	i1.2_HQ_c5835/f1p6/1971	i2.0_HQ_c15089/f1p0/2253	i2.2_HQ_c5343/f1p20/2807	i2.3_HQ_c6304/f1p8/2583	i2.3_HQ_c863/f6p29/2171	i2.3_HQ_c5246/f1p3/2681	i1.2_HQ_c2157/f3p2/1547	i1.4_LQ_c7744/f1p3/1702
			i1.2_HQ_c3080/f2p7/1420	i2.0_HQ_c2037/f2p12/2257	i2.4_HQ_c21780/f1p22/2675	i2.3_HQ_c3020/f1p71/2504	i1.2_HQ_c5868/f1p1/1462	i2.0_HQ_c15188/f1p0/2541	i2.2_HQ_c5474/f1p4/2853	i2.3_HQ_c6378/f1p28/2145	i2.3_HQ_c8904/f1p2/2659	i2.3_HQ_c5259/f1p12/2358	i1.2_HQ_c2160/f2p1/1858	i1.4_LQ_c8070/f1p2/1627
			i1.2_HQ_c3089/f1p4/1815	i2.0_HQ_c20391/f1p0/2658	i2.4_HQ_c2560/f1p1/2517	i2.3_HQ_c3121/f1p19/2704	i1.2_HQ_c5878/f1p2/1656	i2.0_HQ_c15227/f1p0/2059	i2.2_HQ_c5495/f1p1/2104	i2.3_HQ_c6730/f1p13/2301	i2.3_HQ_c9059/f1p6/2569	i2.3_HQ_c5262/f1p37/2374	i1.2_HQ_c2185/f3p91/1778	i1.4_LQ_c8231/f1p1/1644
			i1.2_HQ_c3178/f1p1/1613	i2.0_HQ_c20469/f1p17/2579	i2.4_HQ_c2737/f1p23/2276	i2.3_HQ_c3518/f1p1/2194	i1.2_HQ_c5892/f1p24/1382	i2.0_HQ_c15292/f1p2/2307	i2.2_HQ_c5508/f2p11/2099	i2.3_HQ_c7281/f1p0/2012	i2.3_HQ_c9206/f1p13/2103	i2.3_HQ_c5295/f1p3/2522	i1.2_HQ_c2197/f3p3/1317	i1.4_LQ_c8422/f1p0/1854
			i1.2_HQ_c3210/f1p13/1410	i2.0_HQ_c20666/f1p0/2094	i2.4_HQ_c2791/f1p5/2506	i2.3_HQ_c3562/f1p1/2108	i1.2_HQ_c5898/f1p2/1570	i2.0_HQ_c15313/f1p2/2850	i2.2_HQ_c5638/f1p6/2983	i2.3_HQ_c7472/f1p2/2094	i2.3_HQ_c9222/f1p1/2398	i2.3_HQ_c5598/f1p3/2207	i1.2_HQ_c2207/f2p5/1620	i1.4_LQ_c8478/f1p0/1981
			i1.2_HQ_c3222/f2p2/1644	i2.0_HQ_c20689/f1p8/2996	i2.4_HQ_c2830/f1p42/2306	i2.3_HQ_c3799/f1p9/2538	i1.2_HQ_c5926/f1p1/1778	i2.0_HQ_c15342/f1p0/2020	i2.2_HQ_c5766/f1p7/2921	i2.3_HQ_c7564/f1p4/2687	i2.3_HQ_c9257/f1p3/2111	i2.3_HQ_c5608/f1p51/2699	i1.2_HQ_c2233/f4p3/1676	i1.4_LQ_c8502/f1p5/1625
			i1.2_HQ_c3272/f1p6/1371	i2.0_HQ_c20762/f1p0/2610	i2.4_HQ_c3130/f1p1/2341	i2.3_HQ_c4003/f1p1/2399	i1.2_HQ_c5943/f1p4/1653	i2.0_HQ_c15484/f1p17/2430	i2.2_HQ_c5923/f1p7/2684	i2.3_HQ_c7619/f1p5/2336	i2.3_HQ_c9313/f1p36/2368	i2.3_HQ_c5706/f1p9/2626	i1.2_HQ_c2302/f2p17/1717	i1.4_LQ_c8611/f1p0/1846
			i1.2_HQ_c3347/f2p1/1500	i2.0_HQ_c20907/f1p8/2345	i2.4_HQ_c3159/f2p6/2148	i2.3_HQ_c4276/f1p2/2120	i1.2_HQ_c5993/f1p6/1623	i2.0_HQ_c15489/f1p0/2098	i2.2_HQ_c6094/f1p14/2518	i2.3_HQ_c7688/f1p21/2183	i2.3_HQ_c9386/f1p14/2292	i2.3_HQ_c599/f3p54/2333	i1.2_HQ_c2317/f4p4/1469	i1.4_LQ_c8902/f1p0/1920
			i1.2_HQ_c3348/f1p0/1811	i2.0_HQ_c20934/f1p3/2744	i2.4_HQ_c3182/f1p9/2239	i2.3_HQ_c4582/f1p17/2087	i1.2_HQ_c6064/f1p3/1278	i2.0_HQ_c1548/f2p5/2132	i2.2_HQ_c6267/f1p8/2371	i2.3_HQ_c7807/f1p3/2424	i2.3_HQ_c9457/f1p12/2299	i2.3_HQ_c6032/f1p10/2628	i1.2_HQ_c2323/f3p35/1813	i1.4_LQ_c8938/f1p1/1573
			i1.2_HQ_c3349/f1p2/1443	i2.0_HQ_c21044/f1p0/2178	i2.4_HQ_c3387/f2p7/2226	i2.3_HQ_c4605/f1p31/2182	i1.2_HQ_c6094/f2p5/1755	i2.0_HQ_c15606/f5p67/2116	i2.2_HQ_c6518/f1p10/2117	i2.3_HQ_c7979/f1p1/2118	i2.3_HQ_c9459/f1p6/2099	i2.3_HQ_c6189/f1p21/2110	i1.2_HQ_c2371/f2p4/1967	i1.4_LQ_c9720/f1p0/1637
[truncated: 7,695 more rows]
