# Supplementary material for: Comparison of miRNA and mRNA Expression in Sika Deer Testes With Age
Source: Front Vet Sci. 2022 Apr 5;9:854503. doi: 10.3389/fvets.2022.854503 (PMC9019638; doi:10.3389/fvets.2022.854503)
Supplement: Supplementary File 4 — GO categories of differential unigenes in four growth periods. [file Table_4.XLS]

## Sheet: Tst_2 vs Tst_1
Supplementary File 4 GO categories of differential unigenes in four growth periods (Tst_2 vs Tst_1) (P<0.05)
		Term_type	GO_accession	Description	P-value	Unigene_names
		biological_process	GO:0006370	7-methylguanosine mRNA capping	0.00068282	i1.3_HQ_c12259/f1p0/1787,i2.2_HQ_c8965/f1p14/2134,i4_LQ_c592/f1p2/4221,i2.1_LQ_c9791/f1p3/2626,i2.2_HQ_c13878/f1p8/2530,i2.0_LQ_c12423/f1p4/2907,i1.1_LQ_c15356/f1p1/1440,i5_HQ_c2398/f1p25/51,i1.3_HQ_c9607/f1p1/1614,i1.3_HQ_c1768/f3p1/1425,i2.0_HQ_c11262/f1p7/2750,i2.1_HQ_c2037/f2p8/2986
		biological_process	GO:0032011	ARF protein signal transduction	0.016583	i3_LQ_c10311/f1p12/3413,i2.4_HQ_c11431/f1p5/2520,i1.3_HQ_c3034/f1p4/1916,i2.1_LQ_c7029/f1p4/2123,i1.1_HQ_c7538/f1p4/1613,i3_LQ_c8431/f1p0/3892,i1.1_HQ_c12236/f1p4/1767,i1.3_HQ_c9493/f1p11/1725,i1.4_HQ_c10148/f1p1/1544,i2.2_HQ_c17330/f1p1/2671,i3_HQ_c16728/f1p11/3289,i1.4_HQ_c9978/f1p6/1883
		biological_process	GO:1901137	carbohydrate derivative biosynthetic process	0.016698	i4_LQ_c6930/f1p3/4147,i3_HQ_c1509/f2p9/3214,i1.0_LQ_c15405/f1p3/1437,i3_LQ_c14169/f1p6/3487,i6_HQ_c3002/f1p416/6641,i3_HQ_c3638/f1p6/3620,i1.0_HQ_c11246/f1p2/1519,i4_HQ_c15574/f1p25/4075,i1.4_HQ_c14140/f1p50/1695,i3_LQ_c8094/f1p31/3641,i2.0_LQ_c2579/f1p9/2248,i2.4_HQ_c7846/f1p1/2753,i1.2_HQ_c6229/f2p8/1987,i3_HQ_c9564/f1p5/3220,i2.4_HQ_c16010/f1p6/2119,i1.2_HQ_c2132/f2p163/1757,i2.2_HQ_c5394/f1p6…
		biological_process	GO:0048870	cell motility	0.037993	i1.1_HQ_c9008/f1p1/1431,i3_LQ_c11978/f1p1/3034,i1.4_HQ_c12016/f1p2/1756,i3_HQ_c16067/f1p5/3374,i2.0_LQ_c18062/f1p1/3000,i2.4_HQ_c16680/f1p7/2985,i3_LQ_c15845/f1p0/3381,i2.2_HQ_c13504/f1p0/2373,i2.0_HQ_c4017/f1p13/2447,i4_HQ_c1024/f2p119/4318,i2.2_HQ_c11493/f2p5/2433,i2.0_LQ_c12014/f1p27/2165,i5_HQ_c7334/f1p5/5151,i2.2_LQ_c4283/f1p0/2114,i2.1_HQ_c2416/f1p18/2735,i3_HQ_c850/f3p12/3034,i3_LQ_c5171/f…
		biological_process	GO:0045454	cell redox homeostasis	0.020532	i7_LQ_c1200/f1p13/7311,i3_LQ_c11446/f1p1/3127,i5_HQ_c4595/f1p54/5799,i2.2_HQ_c2007/f4p17/2558,i3_HQ_c1560/f3p9/3298,i1.4_LQ_c15093/f1p0/1775,i2.4_HQ_c12506/f1p30/2058,i1.2_LQ_c7235/f1p31/1354,i2.4_LQ_c17240/f1p4/1993,i1.2_LQ_c9018/f1p0/1901,i1.2_HQ_c3924/f1p8/1333,i2.1_HQ_c10905/f1p26/2162,i2.2_HQ_c3307/f5p60/2357,i2.0_HQ_c2610/f1p8/2330,i2.3_LQ_c11949/f1p12/2489,i1.3_HQ_c4087/f1p4/1594,i2.0_HQ_c…
		biological_process	GO:0034637	cellular carbohydrate biosynthetic process	0.0026215	i2.4_HQ_c7846/f1p1/2753,i1.2_HQ_c6229/f2p8/1987,i1.2_HQ_c13201/f1p5/1422,i2.4_HQ_c16010/f1p6/2119,i4_HQ_c477/f3p12/4414,i1.2_HQ_c6633/f1p1/1960,i2.2_HQ_c5394/f1p6/2194,i6_LQ_c747/f1p0/6598,i1.0_LQ_c4565/f1p0/1659,i1.1_HQ_c1996/f2p10/1461,i3_LQ_c11293/f1p2/3948,i1.3_HQ_c10741/f1p3/1978,i2.0_HQ_c10408/f1p1/2657,i3_HQ_c5068/f1p5/3409,i2.4_HQ_c6494/f1p3/2135,i2.2_LQ_c17664/f1p6/2172,i2.3_LQ_c12463/f1…
		biological_process	GO:0044262	cellular carbohydrate metabolic process	0.0014183	i2.4_LQ_c4457/f1p11/2005,i3_LQ_c5057/f1p4/2265,i1.1_LQ_c7847/f1p0/1328,i3_HQ_c1734/f2p5/3272,i2.0_HQ_c13037/f2p2/2412,i1.1_LQ_c3038/f1p0/1347,i2.0_HQ_c19012/f1p19/2353,i1.1_HQ_c13330/f1p10/1769,i2.0_HQ_c20800/f1p11/2223,i3_LQ_c14369/f1p0/3156,i1.0_HQ_c12350/f1p1/1316,i2.3_HQ_c3942/f1p1/2595,i1.3_LQ_c14188/f1p2/1391,i2.0_HQ_c10751/f1p6/2560,i2.0_HQ_c11876/f1p6/2331,i2.0_LQ_c13556/f1p0/2654,i3_LQ_c…
		biological_process	GO:0022411	cellular component disassembly	0.016736	i1.2_HQ_c9839/f1p13/1632,i1.0_HQ_c10775/f1p1/1886,i3_LQ_c4698/f1p0/3069,i1.1_HQ_c10735/f1p13/2035,i5_LQ_c7289/f1p5/5927,i2.3_HQ_c2245/f1p6/2019,i1.1_LQ_c13642/f1p3/1257,i1.4_HQ_c2651/f1p10/1623,i1.2_LQ_c10740/f1p2/1935,i1.4_HQ_c3438/f1p4/1346,i2.4_HQ_c1690/f2p5/2710,i4_LQ_c10261/f1p5/4287,i1.1_LQ_c3796/f1p3/1275,i2.0_HQ_c1656/f3p2/2086,i1.3_LQ_c7828/f1p0/1789,i1.4_LQ_c14908/f1p1/1442,i2.3_HQ_c119…
		biological_process	GO:0016043	cellular component organization	0.0027718	i2.2_HQ_c9869/f1p8/2743,i1.2_HQ_c9915/f1p4/1552,i2.0_HQ_c12241/f1p1/2690,i2.0_HQ_c12975/f2p4/2554,i1.3_LQ_c14802/f1p0/1329,i3_LQ_c6115/f1p3/3563,i2.2_HQ_c8076/f1p1/2043,i3_LQ_c16538/f1p0/3270,i2.1_HQ_c6847/f1p1/2371,i2.3_HQ_c6829/f1p7/2291,i2.2_HQ_c6518/f1p10/2117,i1.0_HQ_c11004/f1p10/1568,i2.2_HQ_c19044/f1p2/2415,i2.1_HQ_c12298/f1p3/2021,i1.0_HQ_c8235/f1p21/1630,i1.0_HQ_c1284/f4p20/1702,i2.1_HQ_…
		biological_process	GO:0071840	cellular component organization or biogenesis	0.0031276	i1.4_HQ_c12016/f1p2/1756,i1.2_HQ_c2095/f2p2/1578,i3_LQ_c8786/f1p8/3282,i2.2_HQ_c19142/f1p3/2042,i3_LQ_c16530/f1p1/3127,i4_HQ_c16228/f1p91/4414,i2.4_LQ_c13524/f1p1/2485,i1.3_HQ_c7635/f1p3/1455,i6_LQ_c1237/f1p21/6721,i3_HQ_c16067/f1p5/3374,i4_HQ_c15924/f1p112/4783,i1.2_HQ_c9839/f1p13/1632,i2.0_LQ_c12014/f1p27/2165,i5_HQ_c923/f1p16/5667,i6_LQ_c2478/f1p11/6658,i1.4_HQ_c9253/f1p4/1509,i3_LQ_c2352/f1p2…
		biological_process	GO:0044255	cellular lipid metabolic process	0.049498	i3_HQ_c9014/f1p9/3526,i1.0_HQ_c2989/f1p1/1380,i2.2_HQ_c13887/f1p7/2293,i6_HQ_c737/f1p22/6805,i1.1_HQ_c1827/f2p3/1649,i2.0_HQ_c6671/f1p6/2202,i1.2_LQ_c4887/f1p1/1582,i1.1_HQ_c7719/f1p4/1617,i4_HQ_c17175/f1p8/4516,i3_LQ_c3682/f1p4/3129,i6_LQ_c30/f1p23/6177,i1.2_HQ_c12539/f1p2/1895,i2.0_HQ_c1123/f4p27/2207,i6_HQ_c3792/f1p15/6201,i4_HQ_c6138/f1p26/4908,i1.4_HQ_c11467/f1p6/1987,i2.0_HQ_c5443/f1p13/189…
		biological_process	GO:0051641	cellular localization	0.018239	i2.3_HQ_c863/f6p29/2171,i4_HQ_c5871/f1p44/4585,i2.4_LQ_c10746/f1p0/2372,i3_LQ_c15303/f1p24/3991,i2.4_HQ_c4276/f1p1/2136,i3_HQ_c9362/f1p9/3425,i2.0_HQ_c10192/f1p5/2317,i6_LQ_c4693/f1p13/6980,i1.0_HQ_c2618/f1p5/1819,i1.3_LQ_c12839/f1p0/1335,i1.4_HQ_c14445/f1p3/1333,i2.2_HQ_c18693/f1p9/2161,i4_LQ_c3529/f1p1/4506,i2.4_HQ_c9154/f1p4/2355,i3_HQ_c12017/f1p4/3206,i7_LQ_c1061/f1p2/7610,i2.2_HQ_c9355/f1p3/…
		biological_process	GO:0042219	cellular modified amino acid catabolic process	0.018261	i4_HQ_c472/f3p34/4193,i4_HQ_c166/f14p41/4189,i2.4_HQ_c8720/f1p20/2442,i4_HQ_c3797/f1p18/4171,i2.0_LQ_c10582/f1p18/2535,i3_LQ_c12436/f1p0/3910,i4_LQ_c5548/f1p4/4938,i2.2_LQ_c4830/f1p5/2555,i3_LQ_c11968/f1p0/3518,i4_HQ_c417/f5p32/4327,i7_HQ_c1875/f1p41/7272
		biological_process	GO:0033692	cellular polysaccharide biosynthetic process	0.0070768	i1.4_HQ_c11467/f1p6/1987,i1.1_HQ_c1590/f8p5/1323,i5_HQ_c5623/f1p21/5921,i1.1_HQ_c1224/f4p18/1661,i2.0_HQ_c1546/f2p66/2417,i2.3_LQ_c12268/f1p0/2221,i6_HQ_c3792/f1p15/6201,i5_HQ_c3513/f1p7/5051,i1.2_HQ_c12539/f1p2/1895,i1.0_HQ_c3275/f1p5/1637,i4_HQ_c3220/f1p4/4188,i2.1_LQ_c8343/f1p1/2206,i2.0_HQ_c6671/f1p6/2202,i1.2_LQ_c4887/f1p1/1582,i4_HQ_c17175/f1p8/4516,i3_HQ_c9014/f1p9/3526,i1.4_HQ_c11241/f1p1…
		biological_process	GO:0044264	cellular polysaccharide metabolic process	0.0049729	i3_HQ_c5301/f1p11/3636,i1.4_HQ_c1044/f9p16/1792,i1.4_HQ_c1731/f3p41/1529,i7_LQ_c1601/f1p28/7861,i5_LQ_c983/f1p3/5027,i1.3_HQ_c7456/f1p6/1511,i5_LQ_c3391/f1p1/5069,i1.1_HQ_c1329/f4p7/1389,i3_LQ_c13885/f1p5/3125,i1.2_HQ_c11568/f55p163/1690,i1.3_HQ_c8228/f1p2/1710,i2.2_HQ_c19536/f1p5/2133,i2.0_HQ_c12465/f1p10/2178,i6_HQ_c985/f1p12/6287,i2.4_HQ_c17551/f1p13/2051,i4_LQ_c16733/f1p2/4236,i3_HQ_c14343/f1…
		biological_process	GO:0043624	cellular protein complex disassembly	0.0053821	i1.1_LQ_c13642/f1p3/1257,i1.2_LQ_c10740/f1p2/1935,i1.2_HQ_c9839/f1p13/1632,i1.0_HQ_c10775/f1p1/1886,i3_LQ_c4698/f1p0/3069,i2.3_HQ_c2245/f1p6/2019,i5_LQ_c7289/f1p5/5927,i1.1_HQ_c10735/f1p13/2035,i2.3_HQ_c11952/f1p1/2147,i2.0_HQ_c12468/f1p4/2096,i2.0_HQ_c9792/f1p7/2705,i2.3_LQ_c11724/f1p4/3028,i2.2_HQ_c15736/f1p7/3007,i1.4_HQ_c3438/f1p4/1346,i4_LQ_c10261/f1p5/4287,i2.0_HQ_c1656/f3p2/2086,i2.4_HQ_c1…
		biological_process	GO:0044267	cellular protein metabolic process	8.8572e-08	i2.0_HQ_c16861/f1p11/2968,i2.0_LQ_c6762/f1p0/2008,i2.0_HQ_c10408/f1p1/2657,i7_LQ_c963/f1p0/7826,i1.0_HQ_c5562/f1p3/1474,i1.3_HQ_c5187/f3p2/1642,i4_HQ_c477/f3p12/4414,i4_HQ_c194/f8p46/4713,i3_HQ_c2280/f1p2/3637,i3_HQ_c333/f10p24/3169,i1.0_HQ_c6875/f1p13/1651,i2.0_HQ_c19935/f1p1/2334,i2.0_LQ_c10427/f1p9/2456,i2.2_LQ_c19203/f1p0/2369,i2.2_LQ_c5933/f1p1/2014,i2.2_HQ_c18309/f1p0/2438,i3_LQ_c5108/f1p4/…
		biological_process	GO:0006464	cellular protein modification process	0.0002831	i3_HQ_c1795/f1p3/3164,i2.2_HQ_c2184/f2p17/2238,i3_HQ_c3206/f1p1/3078,i1.0_HQ_c6727/f1p18/1574,i2.4_HQ_c15637/f1p16/2205,i1.2_HQ_c982/f8p12/1415,i2.4_HQ_c11708/f1p39/2578,i3_HQ_c5843/f1p0/3245,i1.3_HQ_c10574/f2p1/1976,i2.2_HQ_c8081/f1p7/2783,i7_LQ_c1543/f1p30/7664,i2.2_LQ_c3813/f1p0/2159,i2.2_LQ_c17495/f1p17/2146,i2.4_HQ_c4829/f1p11/2244,i1.0_HQ_c4582/f1p13/1365,i1.2_HQ_c8343/f1p40/1553,i3_LQ_c876…
		biological_process	GO:0051085	chaperone mediated protein folding requiring cofactor	0.033476	i1.0_HQ_c5710/f1p3/1872,i2.4_HQ_c1783/f2p2/2413,i4_LQ_c12416/f1p1/4562,i2.4_HQ_c15980/f1p5/2986,i1.3_LQ_c13667/f1p0/1557,i2.2_HQ_c10565/f1p4/2127,i2.0_HQ_c655/f14p24/2248,i1.4_HQ_c4030/f1p27/1745,i4_HQ_c10206/f1p17/4205,i2.4_HQ_c21903/f1p18/2334,i2.0_HQ_c1590/f2p4/3023,i2.4_HQ_c20662/f1p4/2834,i9_LQ_c504/f1p2/9493
		biological_process	GO:0061077	chaperone-mediated protein folding	0.033476	i9_LQ_c504/f1p2/9493,i2.4_HQ_c20662/f1p4/2834,i2.0_HQ_c1590/f2p4/3023,i2.4_HQ_c21903/f1p18/2334,i1.4_HQ_c4030/f1p27/1745,i4_HQ_c10206/f1p17/4205,i2.0_HQ_c655/f14p24/2248,i2.2_HQ_c10565/f1p4/2127,i1.3_LQ_c13667/f1p0/1557,i2.4_HQ_c15980/f1p5/2986,i4_LQ_c12416/f1p1/4562,i2.4_HQ_c1783/f2p2/2413,i1.0_HQ_c5710/f1p3/1872
		biological_process	GO:0015995	chlorophyll biosynthetic process	0.0092902	i1.1_HQ_c1403/f3p17/1964,i2.4_HQ_c20866/f1p14/2098,i1.1_HQ_c6912/f1p1/1528,i2.3_HQ_c7782/f1p31/2536,i3_HQ_c10333/f1p5/3635,i2.0_HQ_c6585/f1p6/2399,i1.4_HQ_c6148/f1p5/1442,i6_LQ_c2908/f1p0/6051,i4_HQ_c8322/f1p17/4035,i1.4_HQ_c5853/f1p3/1611,i5_LQ_c7608/f2p4/5161,i2.0_HQ_c2031/f3p1/2570,i1.0_HQ_c1306/f7p17/1547,i2.0_LQ_c2978/f1p7/2286,i3_HQ_c5879/f1p35/3317,i5_HQ_c6248/f1p22/5261,i2.1_HQ_c1230/f3p3…
		biological_process	GO:0015994	chlorophyll metabolic process	0.020527	i1.0_HQ_c2734/f1p9/1872,i5_LQ_c3203/f1p8/5169,i1.1_HQ_c6118/f1p9/1640,i1.2_HQ_c13833/f1p1/1696,i2.0_HQ_c11001/f1p6/2766,i4_LQ_c12416/f1p1/4562,i1.3_HQ_c1040/f8p20/1324,i5_LQ_c5959/f1p9/5893,i2.2_HQ_c13322/f2p6/2869,i3_HQ_c6138/f1p0/3031,i2.2_HQ_c17232/f1p16/2121,i4_LQ_c6121/f1p4/4689,i5_HQ_c1680/f1p23/5932,i3_HQ_c15820/f1p7/3107,i4_LQ_c11974/f1p0/4593,i2.1_HQ_c7836/f1p10/2342,i1.1_LQ_c5754/f1p2/1…
		biological_process	GO:0030261	chromosome condensation	0.041994	i5_LQ_c5750/f1p0/5973,i2.3_HQ_c4276/f1p2/2120,i2.0_HQ_c2793/f1p11/2543,i2.3_HQ_c6144/f1p27/2498,i3_HQ_c8609/f1p2/3681,i3_LQ_c7791/f1p2/3659,i7_HQ_c1906/f1p52/7446,i2.2_LQ_c5568/f1p0/2829,i2.2_HQ_c9869/f1p8/2743,i2.4_HQ_c13731/f1p27/2860
		biological_process	GO:0001539	cilium or flagellum-dependent cell motility	0.004749	i1.0_HQ_c7842/f1p55/1868,i5_HQ_c2534/f1p15/5425,i2.4_HQ_c19219/f1p65/2096,i1.4_HQ_c12123/f1p1/1485,i1.4_LQ_c14210/f1p59/1062,i4_HQ_c16325/f1p34/4555,i2.2_HQ_c17929/f1p73/2131,i1.0_HQ_c6722/f1p19/1700,i3_LQ_c5936/f1p8/3493,i1.4_HQ_c12016/f1p2/1756,i1.2_LQ_c12326/f1p4/1734,i1.4_HQ_c10048/f1p3/1881,i1.2_HQ_c12855/f1p18/1833,i2.0_LQ_c7700/f1p0/2203,i3_HQ_c923/f3p13/3863,i2.3_HQ_c7735/f1p0/2650,i3_HQ_…
		biological_process	GO:0007623	circadian rhythm	0.032232	i3_HQ_c8324/f1p7/3997,i2.2_HQ_c5866/f1p14/1791,i1.0_HQ_c11796/f15p86/1734,i6_LQ_c1524/f1p60/6113,i2.2_LQ_c4268/f1p29/2376,i3_LQ_c2417/f1p2/3262,i2.0_HQ_c6688/f1p65/2202,i2.3_HQ_c6393/f1p11/2120,i2.0_HQ_c1618/f3p7/2080
		biological_process	GO:0009190	cyclic nucleotide biosynthetic process	0.02887	i3_LQ_c8892/f1p0/3642,i3_HQ_c371/f9p7/3182,i3_HQ_c1586/f2p2/3247,i4_LQ_c12194/f1p1/4035,i4_LQ_c19537/f1p1/4489,i2.4_LQ_c13910/f1p2/2446,i2.1_LQ_c4446/f1p0/2597,i2.0_LQ_c6660/f1p1/2686,i2.2_LQ_c2318/f1p0/2682,i1.0_LQ_c7686/f1p0/1804
		biological_process	GO:0007016	cytoskeletal anchoring at plasma membrane	0.043467	i2.3_HQ_c8087/f1p15/2382,i2.0_HQ_c5797/f1p7/3086,i7_LQ_c1061/f1p2/7610,i1.0_HQ_c12344/f1p14/1665,i2.4_LQ_c18885/f1p7/2997,i1.3_LQ_c14800/f1p5/1675
		biological_process	GO:0006189	'de novo' IMP biosynthetic process	0.0062209	i4_HQ_c1066/f3p18/4180,i5_HQ_c6980/f1p43/5793,i1.2_HQ_c1425/f3p26/1598,i1.0_HQ_c14509/f1p11/1496,i1.0_HQ_c10046/f1p3/1646,i7_LQ_c1386/f1p16/7672
		biological_process	GO:0051084	'de novo' posttranslational protein folding	0.033476	i1.0_HQ_c5710/f1p3/1872,i2.4_HQ_c1783/f2p2/2413,i2.4_HQ_c15980/f1p5/2986,i1.3_LQ_c13667/f1p0/1557,i4_LQ_c12416/f1p1/4562,i4_HQ_c10206/f1p17/4205,i1.4_HQ_c4030/f1p27/1745,i2.0_HQ_c1590/f2p4/3023,i2.4_HQ_c21903/f1p18/2334,i2.2_HQ_c10565/f1p4/2127,i2.0_HQ_c655/f14p24/2248,i9_LQ_c504/f1p2/9493,i2.4_HQ_c20662/f1p4/2834
		biological_process	GO:0006458	'de novo' protein folding	0.033476	i2.4_HQ_c20662/f1p4/2834,i9_LQ_c504/f1p2/9493,i1.4_HQ_c4030/f1p27/1745,i4_HQ_c10206/f1p17/4205,i2.0_HQ_c1590/f2p4/3023,i2.4_HQ_c21903/f1p18/2334,i2.0_HQ_c655/f14p24/2248,i2.2_HQ_c10565/f1p4/2127,i2.4_HQ_c15980/f1p5/2986,i1.3_LQ_c13667/f1p0/1557,i4_LQ_c12416/f1p1/4562,i1.0_HQ_c5710/f1p3/1872,i2.4_HQ_c1783/f2p2/2413
		biological_process	GO:0015074	DNA integration	0.015975	i5_LQ_c5441/f1p3/5334,i2.2_HQ_c920/f9p54/2168,i2.2_HQ_c5602/f1p17/2974,i2.2_LQ_c2737/f1p3/2285,i2.2_HQ_c10142/f1p15/2202,i1.3_LQ_c9841/f1p1/1421,i2.1_HQ_c6495/f1p3/2265,i2.2_HQ_c11828/f1p3/2827,i5_LQ_c6396/f1p18/58,i4_LQ_c5162/f1p6/3770,i7_LQ_c1272/f1p0/7520,i5_LQ_c191/f2p3/5577,i2.1_HQ_c10573/f1p6/2174,i3_LQ_c15457/f1p2/3161,i3_HQ_c12827/f1p2/3081,i4_LQ_c8137/f1p6/4431,i2.4_HQ_c12633/f1p26/2198,…
		biological_process	GO:0006310	DNA recombination	0.00053479	i1.1_HQ_c10082/f2p17/1393,i2.0_HQ_c4004/f1p29/2320,i2.0_HQ_c13636/f1p10/2534,i3_HQ_c15697/f1p5/3721,i2.2_LQ_c4283/f1p0/2114,i1.1_HQ_c10978/f1p20/1385,i5_HQ_c2398/f1p25/51,i5_LQ_c6344/f1p6/5268,i5_LQ_c7278/f1p5/5920,i2.2_HQ_c7251/f1p36/2327,i5_HQ_c6248/f1p22/5261,i2.1_HQ_c1230/f3p3/2265,i4_HQ_c10206/f1p17/4205,i2.2_HQ_c8965/f1p14/2134,i2.4_LQ_c9864/f1p5/2651,i1.3_HQ_c15121/f1p1/1926,i3_HQ_c5879/f1…
		biological_process	GO:0051649	establishment of localization in cell	0.022622	i2.2_HQ_c1468/f3p7/2304,i2.1_HQ_c7028/f1p5/2051,i6_HQ_c117/f2p5/6347,i4_HQ_c19512/f1p9/4941,i1.1_HQ_c9008/f1p1/1431,i3_HQ_c1600/f2p5/3190,i2.0_LQ_c14959/f1p25/2111,i4_LQ_c19168/f1p4/4602,i2.0_LQ_c18062/f1p1/3000,i1.0_HQ_c14071/f1p0/1985,i6_HQ_c25/f4p21/6240,i3_HQ_c1603/f2p11/3098,i5_HQ_c3942/f1p23/5125,i5_LQ_c5428/f1p10/5641,i4_HQ_c1024/f2p119/4318,i2.0_HQ_c12969/f2p21/2051,i2.3_LQ_c3007/f1p0/224…
		biological_process	GO:0072655	establishment of protein localization to mitochondrion	0.049563	i1.3_HQ_c8597/f1p2/1401,i3_HQ_c5099/f1p4/3250,i3_LQ_c2352/f1p25/2765,i1.0_HQ_c10753/f1p12/1932,i1.4_HQ_c10137/f1p0/1533,i4_LQ_c3456/f1p0/4436,i2.4_HQ_c7871/f1p4/2022,i1.1_LQ_c12049/f1p0/1554,i1.4_HQ_c14445/f1p3/1333,i3_LQ_c16266/f1p1/3307,i2.1_HQ_c12770/f1p32/2270
		biological_process	GO:1901070	guanosine-containing compound biosynthetic process	0.042425	i1.0_HQ_c3692/f1p9/1572,i2.2_LQ_c2737/f1p3/2285,i1.2_HQ_c2065/f3p5/1497,i2.2_HQ_c10142/f1p15/2202,i2.2_LQ_c13574/f1p4/2828,i2.2_HQ_c920/f9p54/2168,i2.4_HQ_c12633/f1p26/2198,i2.0_HQ_c21841/f2p53/2175,i4_LQ_c5162/f1p6/3770,i2.1_HQ_c10573/f1p6/2174,i1.2_HQ_c4111/f1p0/1112
		biological_process	GO:1901068	guanosine-containing compound metabolic process	0.042425	i2.4_HQ_c12633/f1p26/2198,i2.2_HQ_c10142/f1p15/2202,i1.2_HQ_c2065/f3p5/1497,i2.2_LQ_c2737/f1p3/2285,i1.0_HQ_c3692/f1p9/1572,i2.2_LQ_c13574/f1p4/2828,i2.2_HQ_c920/f9p54/2168,i1.2_HQ_c4111/f1p0/1112,i2.1_HQ_c10573/f1p6/2174,i2.0_HQ_c21841/f2p53/2175,i4_LQ_c5162/f1p6/3770
		biological_process	GO:0006188	IMP biosynthetic process	0.0062209	i7_LQ_c1386/f1p16/7672,i1.0_HQ_c10046/f1p3/1646,i5_HQ_c6980/f1p43/5793,i4_HQ_c1066/f3p18/4180,i1.0_HQ_c14509/f1p11/1496,i1.2_HQ_c1425/f3p26/1598
		biological_process	GO:0046040	IMP metabolic process	0.0062209	i7_LQ_c1386/f1p16/7672,i1.0_HQ_c10046/f1p3/1646,i5_HQ_c6980/f1p43/5793,i4_HQ_c1066/f3p18/4180,i1.0_HQ_c14509/f1p11/1496,i1.2_HQ_c1425/f3p26/1598
		biological_process	GO:0035556	intracellular signal transduction	0.021342	i4_HQ_c18899/f1p22/4719,i2.2_HQ_c2135/f2p7/2662,i2.4_HQ_c22135/f5p10/2647,i2.0_HQ_c1016/f3p9/2597,i1.1_HQ_c2966/f1p4/1876,i2.0_HQ_c16597/f1p3/2101,i2.4_LQ_c18973/f1p3/2127,i3_HQ_c15768/f1p8/3577,i2.2_LQ_c5802/f1p2/2108,i1.3_HQ_c11141/f1p6/1764,i2.3_LQ_c7800/f1p2/2698,i2.0_HQ_c3634/f1p1/2672,i2.4_HQ_c4764/f1p2/2233,i1.4_HQ_c7978/f1p1/1217,i1.3_LQ_c2926/f1p2/1502,i1.4_LQ_c8478/f1p0/1981,i2.4_HQ_c11…
		biological_process	GO:0046907	intracellular transport	0.012335	i1.0_HQ_c8197/f1p6/1691,i1.3_LQ_c4173/f1p2/1293,i1.0_HQ_c8094/f1p2/1262,i4_LQ_c910/f2p5/4406,i1.4_HQ_c10137/f1p0/1533,i6_HQ_c152/f2p54/6086,i2.2_HQ_c4326/f1p2/2684,i3_LQ_c6391/f1p0/3037,i3_HQ_c8861/f1p6/3217,i2.0_HQ_c4333/f1p8/2109,i6_LQ_c850/f1p15/6304,i1.4_LQ_c13558/f1p4/1939,i3_HQ_c3056/f1p5/3242,i3_HQ_c15812/f1p30/3201,i2.2_LQ_c12229/f1p3/2691,i6_LQ_c690/f1p18/6346,i3_HQ_c6087/f1p3/3122,i3_LQ…
		biological_process	GO:0008610	lipid biosynthetic process	0.0068779	i2.0_HQ_c19012/f1p19/2353,i2.0_HQ_c20800/f1p11/2223,i1.1_HQ_c13330/f1p10/1769,i1.0_HQ_c9693/f1p14/1661,i3_HQ_c1603/f2p11/3098,i2.0_HQ_c21802/f2p27/2264,i2.4_HQ_c1067/f6p41/2073,i2.0_HQ_c13037/f2p2/2412,i1.1_LQ_c7847/f1p0/1328,i1.1_LQ_c3038/f1p0/1347,i4_HQ_c842/f2p29/4192,i1.3_LQ_c14188/f1p2/1391,i2.3_HQ_c3942/f1p1/2595,i2.0_HQ_c10751/f1p6/2560,i2.0_HQ_c14562/f1p2/2059,i1.1_HQ_c1052/f7p17/1428,i3_…
		biological_process	GO:0009103	lipopolysaccharide biosynthetic process	0.00057126	i2.0_HQ_c12465/f1p10/2178,i3_HQ_c14343/f1p6/3413,i2.3_HQ_c4329/f1p32/2388,i4_LQ_c16733/f1p2/4236,i2.4_HQ_c17551/f1p13/2051,i3_LQ_c13638/f1p4/3435,i6_HQ_c129/f2p27/6364,i1.0_LQ_c7460/f1p1/1845,i1.4_HQ_c1731/f3p41/1529,i7_LQ_c1601/f1p28/7861,i1.4_HQ_c1044/f9p16/1792,i5_LQ_c983/f1p3/5027,i1.1_HQ_c1329/f4p7/1389,i5_LQ_c3391/f1p1/5069,i1.3_HQ_c7456/f1p6/1511,i3_LQ_c13885/f1p5/3125,i1.0_LQ_c12850/f1p1/…
		biological_process	GO:0008653	lipopolysaccharide metabolic process	0.00057126	i4_LQ_c16640/f1p1/4836,i1.4_HQ_c4095/f1p11/1535,i2.2_HQ_c11935/f1p3/2677,i1.2_HQ_c8343/f1p40/1553,i4_LQ_c13276/f1p0/4205,i4_HQ_c16701/f1p16/4311,i2.2_HQ_c2975/f1p11/2276,i3_HQ_c9081/f1p12/3356,i1.0_HQ_c6727/f1p18/1574,i3_HQ_c15502/f1p11/3635,i2.2_LQ_c10992/f1p2/2059,i3_LQ_c15023/f1p0/3208,i6_HQ_c60/f2p13/6225,i2.2_LQ_c3994/f1p2/2285,i1.4_HQ_c14341/f1p5/1756,i4_HQ_c3342/f2p11/4176,i2.2_HQ_c8298/f1…
		biological_process	GO:1903509	liposaccharide metabolic process	0.00060196	i1.3_LQ_c14188/f1p2/1391,i2.3_HQ_c3942/f1p1/2595,i2.0_HQ_c10751/f1p6/2560,i1.0_HQ_c12350/f1p1/1316,i4_HQ_c842/f2p29/4192,i2.0_LQ_c13556/f1p0/2654,i2.0_HQ_c11876/f1p6/2331,i3_HQ_c1734/f2p5/3272,i3_LQ_c9347/f1p1/3420,i1.1_LQ_c7847/f1p0/1328,i2.0_HQ_c13037/f2p2/2412,i1.1_LQ_c3038/f1p0/1347,i3_LQ_c5057/f1p4/2265,i2.4_LQ_c4457/f1p11/2005,i2.0_HQ_c19012/f1p19/2353,i2.0_HQ_c20800/f1p11/2223,i1.3_HQ_c452…
		biological_process	GO:0051674	localization of cell	0.037993	i6_LQ_c4496/f1p10/6340,i2.0_LQ_c2579/f1p9/2248,i7_LQ_c455/f1p310/7795,i3_HQ_c15757/f1p2/3089,i3_HQ_c333/f10p24/3169,i1.2_HQ_c2132/f2p163/1757,i3_LQ_c5936/f1p8/3493,i4_HQ_c15859/f1p96/4179,i3_HQ_c2006/f1p1/3079,i2.2_HQ_c6519/f1p14/2987,i2.2_HQ_c8117/f1p13/2928,i2.4_HQ_c18111/f1p10/2027,i2.2_HQ_c701/f15p37/2221,i2.1_HQ_c8739/f1p22/2360,i4_HQ_c4764/f1p43/4199,i1.4_LQ_c14210/f1p59/1062,i2.2_HQ_c7876/…
		biological_process	GO:0040011	locomotion	0.021137	i1.4_HQ_c7923/f2p1/1662,i4_HQ_c12192/f1p17/4841,i2.4_HQ_c10586/f1p16/2678,i2.3_HQ_c646/f9p63/2137,i6_LQ_c4755/f1p17/6623,i1.2_HQ_c7534/f1p53/1781,i3_HQ_c9374/f1p3/3359,i1.0_HQ_c6722/f1p19/1700,i3_LQ_c5584/f1p1/3680,i5_LQ_c1151/f1p4/5755,i4_HQ_c17329/f1p11/4690,i2.2_HQ_c2026/f3p14/2145,i3_HQ_c8143/f1p97/4002,i3_HQ_c10534/f1p13/3747,i3_LQ_c16464/f1p1/3726,i2.4_HQ_c12331/f1p26/2099,i2.2_HQ_c9383/f1p…
		biological_process	GO:0032984	macromolecular complex disassembly	0.014865	i2.2_HQ_c15736/f1p7/3007,i2.3_LQ_c11724/f1p4/3028,i2.0_HQ_c9792/f1p7/2705,i2.3_HQ_c11952/f1p1/2147,i2.0_HQ_c12468/f1p4/2096,i1.4_LQ_c14908/f1p1/1442,i1.3_LQ_c7828/f1p0/1789,i1.1_LQ_c3796/f1p3/1275,i4_LQ_c10261/f1p5/4287,i2.4_HQ_c1690/f2p5/2710,i2.0_HQ_c1656/f3p2/2086,i1.4_HQ_c3438/f1p4/1346,i1.4_HQ_c2651/f1p10/1623,i1.2_LQ_c10740/f1p2/1935,i1.1_LQ_c13642/f1p3/1257,i3_LQ_c4698/f1p0/3069,i1.1_HQ_c1…
		biological_process	GO:0043412	macromolecule modification	0.0013548	i1.2_HQ_c9603/f1p6/1755,i3_HQ_c14580/f1p5/3741,i6_LQ_c4434/f1p1/6463,i5_LQ_c7236/f1p35/5714,i2.4_HQ_c7846/f1p1/2753,i2.4_HQ_c6494/f1p3/2135,i1.1_HQ_c1996/f2p10/1461,i1.3_HQ_c8766/f1p4/1569,i2.2_HQ_c1856/f4p3/2407,i2.2_HQ_c19914/f1p3/2309,i1.0_LQ_c15405/f1p3/1437,i3_LQ_c14169/f1p6/3487,i2.4_HQ_c2315/f1p4/2088,i1.0_HQ_c3050/f1p5/1293,i4_LQ_c6930/f1p3/4147,i4_HQ_c999/f2p2/4393,i3_HQ_c3058/f2p2/3118,…
		biological_process	GO:0042256	mature ribosome assembly	0.020163	i1.1_HQ_c9283/f1p1/1775,i2.2_LQ_c9592/f1p1/2680
		biological_process	GO:0007018	microtubule-based movement	0.00064657	i2.1_HQ_c11948/f1p9/2724,i3_LQ_c12279/f1p0/3575,i2.2_HQ_c7925/f1p0/2457,i5_LQ_c834/f1p0/5212,i1.2_HQ_c6965/f1p7/1858,i1.1_HQ_c13734/f1p17/1860,i1.0_HQ_c10248/f1p8/1897,i2.3_LQ_c3896/f1p0/2433,i2.0_LQ_c6623/f1p1/2060,i2.3_HQ_c6164/f1p6/2800,i4_HQ_c1777/f1p9/4182,i2.0_LQ_c20571/f1p2/2211,i5_LQ_c2698/f1p2/5245,i2.2_HQ_c10641/f2p6/2704,i7_LQ_c407/f1p13/7539,i3_LQ_c6115/f1p3/3563,i6_LQ_c1068/f1p2/6514…
		biological_process	GO:0007017	microtubule-based process	0.017438	i2.4_HQ_c13296/f2p6/2423,i3_LQ_c7251/f1p4/3197,i2.2_HQ_c4742/f3p10/2310,i2.2_HQ_c18347/f1p1/2953,i1.0_HQ_c14826/f1p1/1456,i2.2_HQ_c11014/f1p4/2319,i2.2_HQ_c6538/f1p0/2645,i3_LQ_c15809/f1p1/3664,i2.4_HQ_c1837/f3p4/2052,i2.4_LQ_c12190/f1p1/2563,i2.2_HQ_c8492/f1p4/2410,i6_LQ_c700/f1p8/6294,i3_LQ_c4508/f1p8/3221,i7_LQ_c407/f1p13/7539,i2.2_HQ_c10641/f2p6/2704,i5_LQ_c5685/f1p4/5089,i1.2_HQ_c3080/f2p7/1…
		biological_process	GO:0006928	movement of cell or subcellular component	0.00088339	i1.4_HQ_c1204/f6p16/1826,i1.3_HQ_c8165/f1p6/1485,i1.1_HQ_c7844/f1p1/1459,i2.0_LQ_c6623/f1p1/2060,i2.3_HQ_c7735/f1p0/2650,i4_LQ_c15317/f1p9/4091,i1.2_HQ_c6965/f1p7/1858,i2.2_HQ_c12438/f1p30/2674,i2.2_LQ_c3011/f1p2/2334,i2.2_HQ_c11014/f1p4/2319,i2.2_HQ_c4742/f3p10/2310,i2.2_LQ_c3273/f1p59/2405,i2.2_HQ_c18347/f1p1/2953,i2.2_HQ_c6661/f1p4/2182,i2.2_HQ_c10819/f1p0/2597,i1.2_LQ_c12326/f1p4/1734,i2.0_HQ…
		biological_process	GO:0006836	neurotransmitter transport	0.00025391	i2.2_LQ_c11326/f1p0/2757,i2.4_HQ_c6874/f1p4/2682,i2.4_HQ_c3889/f1p6/2215,i2.2_HQ_c14449/f1p2/2070,i2.0_HQ_c2422/f1p1/2447,i2.0_LQ_c20632/f1p0/2696,i2.2_LQ_c3870/f1p0/2518,i2.2_HQ_c11550/f1p0/2238,i2.3_HQ_c12474/f1p0/2941,i2.4_HQ_c15711/f1p1/2393,i2.2_LQ_c8431/f1p0/2480,i2.0_HQ_c14853/f1p5/2220,i3_HQ_c14290/f1p1/3447,i2.0_HQ_c2526/f1p1/2478,i2.1_LQ_c7102/f1p1/2116,i1.2_LQ_c14097/f1p0/1976,i2.0_HQ_…
		biological_process	GO:0006184	obsolete GTP catabolic process	0.0088898	i1.3_HQ_c8179/f1p1/1443,i1.1_HQ_c4552/f1p23/1932,i3_HQ_c14104/f1p62/3008,i1.0_HQ_c3344/f2p3/1364,i1.3_HQ_c5969/f1p21/1780,i2.2_HQ_c19355/f1p4/2927,i1.0_HQ_c8050/f1p83/1739,i2.3_HQ_c9631/f1p1/2008,i1.4_HQ_c10624/f1p4/2012,i1.0_HQ_c9007/f1p2/1405,i1.2_HQ_c11248/f1p19/1451,i1.0_HQ_c1546/f6p10/1453,i1.2_HQ_c10261/f1p23/1907,i3_HQ_c5825/f1p14/3152,i1.4_HQ_c10327/f2p33/1624,i2.0_HQ_c7248/f1p20/2069,i1.…
		biological_process	GO:0006996	organelle organization	0.039159	i2.0_LQ_c2329/f1p1/2169,i4_HQ_c15859/f1p96/4179,i2.2_LQ_c3670/f1p3/2354,i1.1_HQ_c8810/f1p15/1884,i6_LQ_c2880/f1p8/6703,i4_HQ_c12798/f1p2/4218,i1.2_HQ_c11177/f1p3/1690,i3_HQ_c333/f10p24/3169,i3_HQ_c3815/f1p10/3044,i1.4_HQ_c1873/f4p16/1858,i6_LQ_c4496/f1p10/6340,i3_LQ_c9580/f1p2/3289,i2.1_HQ_c8739/f1p22/2360,i2.2_HQ_c701/f15p37/2221,i4_LQ_c5039/f1p15/4256,i1.2_HQ_c2185/f3p91/1778,i1.0_HQ_c10775/f1p…
		biological_process	GO:0018149	peptide cross-linking	0.023811	i2.2_HQ_c13339/f2p4/2441,i2.1_HQ_c10339/f1p10/2544,i5_LQ_c7236/f1p35/5714,i1.0_LQ_c7050/f2p1/1451,i1.3_HQ_c10172/f2p9/1283,i1.3_LQ_c5431/f1p0/1766,i1.2_HQ_c982/f8p12/1415,i1.4_HQ_c6707/f1p3/1417,i7_LQ_c116/f1p2/7284,i3_LQ_c6215/f1p0/3379,i7_LQ_c1810/f1p1/7694
		biological_process	GO:0006796	phosphate-containing compound metabolic process	0.0043929	i4_HQ_c14797/f1p11/4218,i2.3_HQ_c2423/f1p5/2072,i2.4_HQ_c18476/f1p2/2343,i1.2_HQ_c14354/f1p1/1359,i2.1_HQ_c1870/f2p33/2141,i2.0_HQ_c12436/f1p21/2345,i1.2_HQ_c2065/f3p5/1497,i2.0_LQ_c11253/f1p1/2295,i3_HQ_c14468/f1p4/3355,i2.0_HQ_c18942/f1p5/2623,i4_HQ_c19277/f1p2/4334,i4_HQ_c10989/f1p32/4426,i1.3_LQ_c4096/f1p4/1802,i3_HQ_c10981/f1p6/3521,i2.4_HQ_c3874/f1p6/2095,i2.2_HQ_c10967/f1p14/2527,i2.4_HQ_c…
		biological_process	GO:0006659	phosphatidylserine biosynthetic process	0.0045283	i2.3_HQ_c8501/f1p13/2536,i2.0_LQ_c5679/f1p0/2028,i1.2_HQ_c8310/f1p0/1784,i2.2_HQ_c7245/f1p12/2284
		biological_process	GO:0006658	phosphatidylserine metabolic process	0.0045283	i2.0_LQ_c5679/f1p0/2028,i2.3_HQ_c8501/f1p13/2536,i1.2_HQ_c8310/f1p0/1784,i2.2_HQ_c7245/f1p12/2284
		biological_process	GO:0006793	phosphorus metabolic process	0.006448	i3_HQ_c6097/f1p3/3434,i2.0_HQ_c15996/f1p2/2226,i3_HQ_c1753/f2p3/3819,i2.3_HQ_c7426/f1p5/2057,i5_LQ_c3931/f1p4/5119,i4_HQ_c7929/f1p48/4314,i2.0_HQ_c7045/f1p3/2509,i4_HQ_c1671/f1p3/4037,i4_HQ_c3220/f1p4/4188,i3_HQ_c3381/f1p4/3034,i3_HQ_c11988/f1p2/3156,i4_LQ_c11700/f1p16/4036,i1.0_HQ_c3275/f1p5/1637,i3_HQ_c14575/f1p3/3028,i2.2_HQ_c18814/f1p1/2352,i2.4_LQ_c16126/f1p1/2022,i1.4_HQ_c13273/f1p0/1952,i3…
		biological_process	GO:0016310	phosphorylation	0.0020655	i2.4_LQ_c14012/f1p1/2415,i1.1_HQ_c10577/f1p32/1853,i2.4_HQ_c6494/f1p3/2135,i3_LQ_c16533/f1p0/3973,i1.1_HQ_c1996/f2p10/1461,i1.1_HQ_c7010/f1p33/1631,i2.0_HQ_c8558/f1p14/2450,i3_LQ_c10130/f1p4/3183,i1.3_HQ_c8766/f1p4/1569,i1.1_HQ_c2299/f2p14/1774,i2.2_HQ_c1856/f4p3/2407,i2.2_HQ_c5394/f1p6/2194,i2.4_HQ_c16010/f1p6/2119,i2.4_HQ_c5145/f1p70/2517,i2.2_HQ_c5803/f1p32/2143,i1.2_HQ_c6229/f2p8/1987,i2.4_HQ…
		biological_process	GO:0046148	pigment biosynthetic process	0.015076	i2.0_LQ_c4284/f1p10/2251,i2.1_HQ_c5008/f1p14/2064,i1.4_HQ_c13759/f1p1/1315,i2.2_HQ_c2844/f1p10/2707,i3_HQ_c6105/f1p43/3951,i2.2_LQ_c8416/f1p4/2084,i3_HQ_c13797/f1p1/3460,i1.2_HQ_c2281/f3p6/1968,i2.2_HQ_c6949/f1p23/2208,i1.4_HQ_c8817/f1p27/1346,i8_LQ_c518/f1p17/7976,i1.2_HQ_c3580/f3p4/1489,i2.4_HQ_c5645/f1p16/2903,i5_HQ_c253/f2p34/5736,i2.2_HQ_c19047/f1p12/2390,i5_LQ_c7507/f1p2/5773,i3_LQ_c13312/f…
		biological_process	GO:0042440	pigment metabolic process	0.018623	i5_HQ_c6538/f1p36/5813,i1.3_HQ_c4524/f1p1/1109,i3_HQ_c10981/f1p6/3521,i3_HQ_c5879/f1p35/3317,i4_LQ_c9701/f1p16/4899,i2.0_HQ_c2031/f3p1/2570,i1.0_HQ_c1306/f7p17/1547,i2.0_LQ_c2978/f1p7/2286,i2.0_HQ_c14562/f1p2/2059,i5_LQ_c6344/f1p6/5268,i2.1_HQ_c2073/f2p0/2839,i2.2_HQ_c7251/f1p36/2327,i1.1_HQ_c10978/f1p20/1385,i2.0_HQ_c13636/f1p10/2534,i1.1_HQ_c10082/f2p17/1393,i2.0_HQ_c4004/f1p29/2320,i1.1_LQ_c31…
		biological_process	GO:0000271	polysaccharide biosynthetic process	0.007298	i5_LQ_c983/f1p3/5027,i3_HQ_c5301/f1p11/3636,i1.4_HQ_c1044/f9p16/1792,i7_LQ_c1601/f1p28/7861,i1.4_HQ_c1731/f3p41/1529,i3_LQ_c13885/f1p5/3125,i1.2_HQ_c11568/f55p163/1690,i1.3_HQ_c8228/f1p2/1710,i5_LQ_c3391/f1p1/5069,i1.3_HQ_c7456/f1p6/1511,i1.1_HQ_c1329/f4p7/1389,i2.4_HQ_c17551/f1p13/2051,i4_LQ_c16733/f1p2/4236,i3_HQ_c14343/f1p6/3413,i2.3_HQ_c4329/f1p32/2388,i2.2_HQ_c19536/f1p5/2133,i2.0_HQ_c12465/…
		biological_process	GO:0033037	polysaccharide localization	0.024668	i2.3_HQ_c2023/f2p6/2342,i1.3_HQ_c7464/f1p5/1524,i2.4_HQ_c19184/f1p49/2342,i1.1_LQ_c2610/f1p1/1189,i2.3_LQ_c3255/f1p77/2160,i2.2_HQ_c20751/f1p27/2323,i2.2_HQ_c4117/f1p75/2260,i2.0_HQ_c8074/f1p76/2230
		biological_process	GO:0005976	polysaccharide metabolic process	0.012929	i1.2_HQ_c11568/f55p163/1690,i3_LQ_c13885/f1p5/3125,i1.3_HQ_c8228/f1p2/1710,i5_LQ_c3391/f1p1/5069,i1.3_HQ_c7456/f1p6/1511,i1.1_HQ_c1329/f4p7/1389,i5_LQ_c983/f1p3/5027,i3_HQ_c5301/f1p11/3636,i1.4_HQ_c1731/f3p41/1529,i7_LQ_c1601/f1p28/7861,i1.4_HQ_c1044/f9p16/1792,i1.0_LQ_c7460/f1p1/1845,i3_HQ_c1363/f2p2/3520,i6_HQ_c129/f2p27/6364,i3_LQ_c13638/f1p4/3435,i2.4_HQ_c17551/f1p13/2051,i6_HQ_c985/f1p12/628…
		biological_process	GO:0015774	polysaccharide transport	0.024668	i2.4_HQ_c19184/f1p49/2342,i2.3_HQ_c2023/f2p6/2342,i1.3_HQ_c7464/f1p5/1524,i2.2_HQ_c20751/f1p27/2323,i2.2_HQ_c4117/f1p75/2260,i2.3_LQ_c3255/f1p77/2160,i1.1_LQ_c2610/f1p1/1189,i2.0_HQ_c8074/f1p76/2230
		biological_process	GO:0006779	porphyrin-containing compound biosynthetic process	0.029111	i5_HQ_c1680/f1p23/5932,i4_LQ_c6121/f1p4/4689,i4_LQ_c11974/f1p0/4593,i3_HQ_c15820/f1p7/3107,i3_HQ_c12447/f1p7/3264,i4_LQ_c12416/f1p1/4562,i1.1_HQ_c6118/f1p9/1640,i1.2_HQ_c13833/f1p1/1696,i2.0_HQ_c11001/f1p6/2766,i5_LQ_c3203/f1p8/5169,i1.0_HQ_c2734/f1p9/1872,i2.0_HQ_c1123/f4p27/2207,i2.2_HQ_c17232/f1p16/2121,i3_HQ_c6138/f1p0/3031,i2.2_HQ_c13322/f2p6/2869,i4_LQ_c3779/f1p5/4867,i1.3_HQ_c1040/f8p20/13…
		biological_process	GO:0032270	positive regulation of cellular protein metabolic process	0.031526	i1.4_LQ_c6083/f1p14/1757,i2.2_LQ_c3947/f1p0/2598,i2.2_LQ_c8429/f1p6/2071,i1.0_HQ_c4846/f1p5/1684,i1.3_LQ_c7828/f1p0/1789,i3_HQ_c5527/f1p2/3930,i3_HQ_c2280/f1p2/3637,i2.2_HQ_c5101/f1p0/2524,i1.1_LQ_c3796/f1p3/1275
		biological_process	GO:0051247	positive regulation of protein metabolic process	0.031526	i1.0_HQ_c4846/f1p5/1684,i2.2_LQ_c8429/f1p6/2071,i2.2_LQ_c3947/f1p0/2598,i1.4_LQ_c6083/f1p14/1757,i3_HQ_c2280/f1p2/3637,i2.2_HQ_c5101/f1p0/2524,i1.1_LQ_c3796/f1p3/1275,i3_HQ_c5527/f1p2/3930,i1.3_LQ_c7828/f1p0/1789
		biological_process	GO:0030328	prenylcysteine catabolic process	0.018261	i4_HQ_c3797/f1p18/4171,i3_LQ_c12436/f1p0/3910,i2.0_LQ_c10582/f1p18/2535,i4_HQ_c472/f3p34/4193,i2.4_HQ_c8720/f1p20/2442,i4_HQ_c166/f14p41/4189,i7_HQ_c1875/f1p41/7272,i4_LQ_c5548/f1p4/4938,i2.2_LQ_c4830/f1p5/2555,i4_HQ_c417/f5p32/4327,i3_LQ_c11968/f1p0/3518
		biological_process	GO:0030329	prenylcysteine metabolic process	0.018261	i7_HQ_c1875/f1p41/7272,i4_HQ_c417/f5p32/4327,i3_LQ_c11968/f1p0/3518,i4_LQ_c5548/f1p4/4938,i2.2_LQ_c4830/f1p5/2555,i3_LQ_c12436/f1p0/3910,i2.0_LQ_c10582/f1p18/2535,i4_HQ_c3797/f1p18/4171,i2.4_HQ_c8720/f1p20/2442,i4_HQ_c166/f14p41/4189,i4_HQ_c472/f3p34/4193
		biological_process	GO:0043241	protein complex disassembly	0.0055772	i1.1_LQ_c13642/f1p3/1257,i1.4_HQ_c2651/f1p10/1623,i1.2_LQ_c10740/f1p2/1935,i3_LQ_c4698/f1p0/3069,i5_LQ_c7289/f1p5/5927,i2.3_HQ_c2245/f1p6/2019,i1.1_HQ_c10735/f1p13/2035,i1.2_HQ_c9839/f1p13/1632,i1.0_HQ_c10775/f1p1/1886,i2.0_HQ_c9792/f1p7/2705,i2.3_HQ_c11952/f1p1/2147,i2.0_HQ_c12468/f1p4/2096,i2.3_LQ_c11724/f1p4/3028,i2.2_HQ_c15736/f1p7/3007,i4_LQ_c10261/f1p5/4287,i1.1_LQ_c3796/f1p3/1275,i2.4_HQ_c…
		biological_process	GO:0006470	protein dephosphorylation	0.042576	i4_LQ_c7689/f1p2/4879,i2.0_HQ_c20193/f1p6/2803,i6_LQ_c2832/f1p37/6365,i2.0_HQ_c10531/f1p9/2675,i3_LQ_c8515/f1p3/3591,i1.3_HQ_c15085/f1p0/1319,i3_HQ_c14123/f1p4/3414,i4_LQ_c12862/f1p0/4427,i1.0_HQ_c2350/f2p5/1789,i1.4_HQ_c1318/f6p21/1364,i1.0_HQ_c3344/f2p3/1364,i2.2_HQ_c8965/f1p14/2134,i3_HQ_c6247/f1p3/3741,i1.2_HQ_c4125/f1p1/1656,i5_HQ_c2398/f1p25/51,i3_HQ_c16485/f1p4/3280,i3_LQ_c4199/f1p1/3524,i…
		biological_process	GO:0006457	protein folding	0.048286	i2.2_LQ_c4268/f1p29/2376,i1.4_HQ_c3764/f1p5/1626,i1.3_HQ_c2362/f3p5/1869,i4_HQ_c1356/f1p89/4715,i1.0_HQ_c9497/f1p0/1348,i1.4_HQ_c9599/f1p68/1628,i4_HQ_c10871/f1p6/4114,i2.2_HQ_c5965/f1p5/2587,i3_HQ_c5457/f1p10/3246,i4_HQ_c10206/f1p17/4205,i3_LQ_c11623/f1p2/3659,i1.1_HQ_c7655/f1p18/1831,i2.4_LQ_c20395/f1p2/2282,i2.4_HQ_c1783/f2p2/2413,i2.0_HQ_c5863/f1p18/2089,i2.4_HQ_c19903/f1p37/2533,i3_HQ_c6087/…
		biological_process	GO:0051260	protein homooligomerization	0.02036	i2.2_LQ_c5779/f1p7/2973,i3_HQ_c1472/f3p3/3136,i2.2_HQ_c19044/f1p2/2415,i5_LQ_c4642/f1p14/5814,i3_HQ_c13249/f1p5/3025,i3_LQ_c11185/f1p5/3397,i6_LQ_c1077/f1p0/6373,i5_LQ_c5591/f1p4/5282,i3_HQ_c15394/f1p7/3179,i3_HQ_c637/f4p9/3575,i4_HQ_c528/f3p8/4720,i2.2_HQ_c20165/f1p3/2400,i3_HQ_c16364/f1p1/3142,i3_HQ_c13797/f1p1/3460,i1.2_HQ_c6329/f1p4/2000,i1.0_HQ_c12962/f1p7/1383,i4_HQ_c16329/f1p11/4186,i2.2_H…
		biological_process	GO:0070585	protein localization to mitochondrion	0.049563	i1.1_LQ_c12049/f1p0/1554,i2.1_HQ_c12770/f1p32/2270,i3_LQ_c16266/f1p1/3307,i1.4_HQ_c14445/f1p3/1333,i1.0_HQ_c10753/f1p12/1932,i3_LQ_c2352/f1p25/2765,i3_HQ_c5099/f1p4/3250,i1.3_HQ_c8597/f1p2/1401,i2.4_HQ_c7871/f1p4/2022,i4_LQ_c3456/f1p0/4436,i1.4_HQ_c10137/f1p0/1533
		biological_process	GO:0051604	protein maturation	0.024981	i6_LQ_c2445/f1p2/6219,i1.0_HQ_c4846/f1p5/1684,i2.2_LQ_c8429/f1p6/2071,i3_HQ_c4838/f1p5/3419,i3_LQ_c13768/f1p1/3334,i1.3_HQ_c12355/f1p6/1739,i3_HQ_c8644/f1p4/3562,i2.2_HQ_c8288/f1p15/2012,i1.0_HQ_c4180/f1p8/1912,i4_LQ_c16219/f1p9/4248,i1.2_HQ_c9588/f1p3/1199,i2.2_HQ_c22173/f18p74/2159,i4_LQ_c3677/f1p6/4240,i5_LQ_c53/f1p8/5989,i3_HQ_c1662/f3p9/3352,i3_LQ_c6793/f1p5/3765,i2.2_LQ_c5965/f1p54/2620,i3_…
		biological_process	GO:0019538	protein metabolic process	9.7491e-07	i3_HQ_c11856/f1p14/3411,i2.0_HQ_c4519/f1p31/2067,i3_LQ_c8515/f1p3/3591,i1.4_HQ_c15333/f4p32/1719,i4_HQ_c19788/f1p40/4363,i4_HQ_c862/f2p3/4556,i1.2_HQ_c11248/f1p19/1451,i2.4_LQ_c10334/f1p2/2865,i3_HQ_c1135/f2p14/3004,i6_LQ_c4247/f1p0/6289,i2.2_HQ_c10163/f1p15/2267,i4_HQ_c1356/f1p89/4715,i4_HQ_c330/f6p15/4161,i3_LQ_c14557/f1p0/3164,i1.2_HQ_c8224/f1p5/1448,i1.0_LQ_c12850/f1p1/1805,i3_HQ_c6247/f1p3/3…
		biological_process	GO:0036211	protein modification process	0.0002831	i1.1_LQ_c9310/f1p0/1352,i2.2_LQ_c6283/f1p54/2603,i2.2_HQ_c21569/f1p4/2311,i1.0_HQ_c2350/f2p5/1789,i1.1_HQ_c8604/f1p16/1967,i2.1_HQ_c10340/f1p1/2526,i2.2_HQ_c11503/f1p2/2569,i3_HQ_c16485/f1p4/3280,i1.0_HQ_c12188/f1p42/1430,i2.2_HQ_c930/f14p35/2150,i5_HQ_c2398/f1p25/51,i2.3_LQ_c3387/f1p2/2141,i4_HQ_c15885/f1p75/4135,i1.1_HQ_c13159/f1p1/1357,i1.1_HQ_c5533/f1p4/1497,i2.1_HQ_c7728/f1p0/2035,i2.4_HQ_c3…
		biological_process	GO:0051259	protein oligomerization	0.0033237	i2.2_HQ_c19044/f1p2/2415,i2.2_LQ_c5779/f1p7/2973,i5_LQ_c4642/f1p14/5814,i2.0_HQ_c10377/f1p3/2204,i2.3_HQ_c2245/f1p6/2019,i3_LQ_c11185/f1p5/3397,i3_HQ_c2815/f1p4/3018,i6_LQ_c1077/f1p0/6373,i4_HQ_c528/f3p8/4720,i2.2_HQ_c20165/f1p3/2400,i3_HQ_c16364/f1p1/3142,i1.3_HQ_c12918/f1p4/1720,i5_HQ_c7180/f1p14/5132,i1.4_LQ_c3137/f1p3/1742,i1.2_HQ_c6329/f1p4/2000,i5_LQ_c7384/f1p2/5554,i4_HQ_c16329/f1p11/4186,…
		biological_process	GO:0006468	protein phosphorylation	1.6249e-05	i2.0_HQ_c15996/f1p2/2226,i3_HQ_c1753/f2p3/3819,i1.0_HQ_c5672/f1p1/1473,i1.4_HQ_c11241/f1p1/1449,i2.0_HQ_c1500/f2p8/2722,i2.3_HQ_c7426/f1p5/2057,i1.2_HQ_c12366/f1p3/1785,i2.2_LQ_c2787/f1p3/2132,i2.0_HQ_c7045/f1p3/2509,i3_HQ_c3381/f1p4/3034,i4_HQ_c3220/f1p4/4188,i2.1_LQ_c8343/f1p1/2206,i3_HQ_c9005/f1p14/3572,i5_HQ_c3513/f1p7/5051,i1.0_HQ_c3275/f1p5/1637,i3_HQ_c14575/f1p3/3028,i3_HQ_c11988/f1p2/3156…
		biological_process	GO:0016485	protein processing	0.024981	i2.0_HQ_c16091/f1p3/2112,i2.2_LQ_c6975/f1p0/2104,i1.3_HQ_c1083/f7p16/1491,i1.3_HQ_c13413/f1p3/1901,i1.4_LQ_c6083/f1p14/1757,i4_HQ_c14494/f2p3/4581,i6_LQ_c2445/f1p2/6219,i1.0_HQ_c4846/f1p5/1684,i2.2_LQ_c8429/f1p6/2071,i3_LQ_c13768/f1p1/3334,i3_HQ_c4838/f1p5/3419,i1.3_HQ_c12355/f1p6/1739,i3_HQ_c8644/f1p4/3562,i2.2_HQ_c8288/f1p15/2012,i1.0_HQ_c4180/f1p8/1912,i4_LQ_c16219/f1p9/4248,i1.2_HQ_c9588/f1p3…
		biological_process	GO:0006626	protein targeting to mitochondrion	0.049563	i2.1_HQ_c12770/f1p32/2270,i3_LQ_c16266/f1p1/3307,i1.4_HQ_c14445/f1p3/1333,i1.1_LQ_c12049/f1p0/1554,i2.4_HQ_c7871/f1p4/2022,i4_LQ_c3456/f1p0/4436,i1.4_HQ_c10137/f1p0/1533,i1.0_HQ_c10753/f1p12/1932,i3_LQ_c2352/f1p25/2765,i3_HQ_c5099/f1p4/3250,i1.3_HQ_c8597/f1p2/1401
		biological_process	GO:0007265	Ras protein signal transduction	0.03161	i2.0_LQ_c21612/f1p0/2015,i3_LQ_c8431/f1p0/3892,i5_LQ_c7432/f1p0/5768,i3_LQ_c8467/f1p0/3446,i2.2_HQ_c17330/f1p1/2671,i3_LQ_c8641/f1p1/3093,i5_LQ_c4237/f1p0/5012,i3_LQ_c10311/f1p12/3413,i1.1_HQ_c7538/f1p4/1613,i2.2_LQ_c5800/f1p0/2933,i1.4_HQ_c10148/f1p1/1544,i1.1_HQ_c12236/f1p4/1767,i6_LQ_c1244/f1p3/6330,i2.0_HQ_c11403/f1p3/2360,i3_HQ_c930/f4p12/3535,i4_LQ_c15555/f1p4/4418,i3_HQ_c16728/f1p11/3289,i…
		biological_process	GO:0032012	regulation of ARF protein signal transduction	0.016583	i2.2_HQ_c17330/f1p1/2671,i3_HQ_c16728/f1p11/3289,i1.4_HQ_c9978/f1p6/1883,i3_LQ_c8431/f1p0/3892,i1.1_HQ_c12236/f1p4/1767,i1.4_HQ_c10148/f1p1/1544,i1.3_HQ_c9493/f1p11/1725,i1.3_HQ_c3034/f1p4/1916,i2.1_LQ_c7029/f1p4/2123,i1.1_HQ_c7538/f1p4/1613,i3_LQ_c10311/f1p12/3413,i2.4_HQ_c11431/f1p5/2520
		biological_process	GO:0010646	regulation of cell communication	0.013933	i1.3_HQ_c9493/f1p11/1725,i1.4_HQ_c5075/f2p1/1409,i2.4_HQ_c5536/f1p3/2830,i5_HQ_c2534/f1p15/5425,i4_LQ_c12020/f1p2/4221,i3_LQ_c2264/f1p2/3645,i3_LQ_c12160/f1p0/3705,i1.0_HQ_c6432/f1p3/1867,i3_HQ_c14148/f1p1/3400,i3_HQ_c11072/f1p3/3101,i3_HQ_c5491/f1p4/3229,i3_HQ_c15768/f1p8/3577,i4_LQ_c3222/f1p3/4717,i2.0_HQ_c3634/f1p1/2672,i3_HQ_c13106/f1p15/3100,i2.4_HQ_c4764/f1p2/2233,i2.3_HQ_c11668/f1p5/2914,i…
		biological_process	GO:0032465	regulation of cytokinesis	0.044121	i2.2_HQ_c7350/f1p3/2946,i5_LQ_c4253/f1p6/5941,i6_LQ_c4871/f1p6/6405
		biological_process	GO:0035303	regulation of dephosphorylation	0.014871	i3_HQ_c13106/f1p15/3100,i1.3_HQ_c5790/f1p79/1365,i5_HQ_c4787/f1p82/6013,i1.3_HQ_c15085/f1p0/1319,i1.2_LQ_c5527/f1p0/1892,i6_HQ_c3658/f1p74/6315
		biological_process	GO:0051336	regulation of hydrolase activity	0.015615	i1.3_HQ_c15085/f1p0/1319,i1.4_LQ_c6083/f1p14/1757,i6_HQ_c3658/f1p74/6315,i1.0_HQ_c4846/f1p5/1684,i2.2_LQ_c8429/f1p6/2071,i1.2_LQ_c5527/f1p0/1892,i5_HQ_c4787/f1p82/6013,i3_HQ_c5527/f1p2/3930,i3_HQ_c13106/f1p15/3100,i1.3_HQ_c5790/f1p79/1365
		biological_process	GO:1902531	regulation of intracellular signal transduction	0.042004	i4_HQ_c14813/f1p13/4516,i2.1_LQ_c7029/f1p4/2123,i1.3_HQ_c3034/f1p4/1916,i3_LQ_c6391/f1p0/3037,i2.3_HQ_c8278/f1p3/2919,i2.4_HQ_c4020/f1p15/2267,i3_HQ_c12585/f1p10/3989,i2.0_HQ_c5171/f1p5/2942,i2.4_HQ_c4764/f1p2/2233,i2.3_HQ_c11668/f1p5/2914,i3_HQ_c5491/f1p4/3229,i3_HQ_c15768/f1p8/3577,i2.0_HQ_c3634/f1p1/2672,i4_LQ_c3222/f1p3/4717,i3_LQ_c2264/f1p2/3645,i3_HQ_c14148/f1p1/3400,i1.3_HQ_c9493/f1p11/172…
		biological_process	GO:0043549	regulation of kinase activity	0.047925	i1.1_HQ_c7010/f1p33/1631,i2.0_HQ_c11924/f1p0/2420,i1.0_HQ_c7018/f1p31/1728,i1.4_HQ_c11552/f4p11/1971,i2.4_HQ_c19121/f1p10/2988,i2.4_LQ_c13524/f1p1/2485,i1.2_HQ_c15338/f1p22/1541,i1.3_HQ_c6842/f1p5/1333,i3_HQ_c2280/f1p2/3637,i3_HQ_c1887/f1p33/3643,i2.0_HQ_c18064/f1p11/2365,i2.2_HQ_c12285/f1p1/2295,i2.0_HQ_c3483/f1p12/2112,i2.2_HQ_c12183/f1p0/2685,i1.2_HQ_c15329/f4p32/1558
		biological_process	GO:0010921	regulation of phosphatase activity	0.014871	i1.2_LQ_c5527/f1p0/1892,i6_HQ_c3658/f1p74/6315,i1.3_HQ_c5790/f1p79/1365,i3_HQ_c13106/f1p15/3100,i5_HQ_c4787/f1p82/6013,i1.3_HQ_c15085/f1p0/1319
		biological_process	GO:0043666	regulation of phosphoprotein phosphatase activity	0.014871	i5_HQ_c4787/f1p82/6013,i1.3_HQ_c15085/f1p0/1319,i1.3_HQ_c5790/f1p79/1365,i3_HQ_c13106/f1p15/3100,i6_HQ_c3658/f1p74/6315,i1.2_LQ_c5527/f1p0/1892
		biological_process	GO:0035304	regulation of protein dephosphorylation	0.014871	i1.3_HQ_c15085/f1p0/1319,i5_HQ_c4787/f1p82/6013,i3_HQ_c13106/f1p15/3100,i1.3_HQ_c5790/f1p79/1365,i6_HQ_c3658/f1p74/6315,i1.2_LQ_c5527/f1p0/1892
		biological_process	GO:0045859	regulation of protein kinase activity	0.047925	i1.2_HQ_c15329/f4p32/1558,i2.2_HQ_c12183/f1p0/2685,i2.0_HQ_c3483/f1p12/2112,i2.2_HQ_c12285/f1p1/2295,i2.0_HQ_c18064/f1p11/2365,i3_HQ_c1887/f1p33/3643,i3_HQ_c2280/f1p2/3637,i1.3_HQ_c6842/f1p5/1333,i1.2_HQ_c15338/f1p22/1541,i2.4_LQ_c13524/f1p1/2485,i2.4_HQ_c19121/f1p10/2988,i2.0_HQ_c11924/f1p0/2420,i1.0_HQ_c7018/f1p31/1728,i1.4_HQ_c11552/f4p11/1971,i1.1_HQ_c7010/f1p33/1631
		biological_process	GO:0046578	regulation of Ras protein signal transduction	0.03161	i3_LQ_c8641/f1p1/3093,i5_LQ_c4237/f1p0/5012,i3_LQ_c8467/f1p0/3446,i2.2_HQ_c17330/f1p1/2671,i3_LQ_c8431/f1p0/3892,i2.0_LQ_c21612/f1p0/2015,i5_LQ_c7432/f1p0/5768,i1.1_HQ_c7538/f1p4/1613,i2.2_LQ_c5800/f1p0/2933,i3_LQ_c10311/f1p12/3413,i1.4_HQ_c9978/f1p6/1883,i3_HQ_c16728/f1p11/3289,i3_HQ_c930/f4p12/3535,i4_LQ_c15555/f1p4/4418,i1.4_HQ_c10148/f1p1/1544,i6_LQ_c1244/f1p3/6330,i2.0_HQ_c11403/f1p3/2360,i1…
		biological_process	GO:0009966	regulation of signal transduction	0.012387	i6_LQ_c4510/f1p7/6637,i3_HQ_c1859/f1p7/3947,i3_LQ_c11488/f1p2/3365,i3_HQ_c17027/f1p41/3130,i1.1_HQ_c10101/f1p9/1269,i2.4_HQ_c19247/f1p0/2300,i6_HQ_c3658/f1p74/6315,i2.0_LQ_c3016/f1p3/2532,i3_LQ_c14333/f1p3/3059,i2.4_HQ_c17015/f1p0/2143,i1.0_LQ_c14373/f1p0/1957,i3_HQ_c16188/f1p6/3578,i7_LQ_c894/f1p4/7293,i5_LQ_c5849/f1p4/5315,i2.2_LQ_c19806/f1p1/2712,i2.2_HQ_c4589/f1p0/2098,i3_HQ_c4931/f1p12/3855,…
		biological_process	GO:0023051	regulation of signaling	0.014286	i2.2_HQ_c15613/f3p5/2176,i4_LQ_c4632/f1p0/4194,i3_LQ_c13566/f1p0/3413,i6_LQ_c424/f1p0/6808,i8_LQ_c698/f1p0/8032,i3_HQ_c14028/f1p5/3765,i3_LQ_c16062/f1p3/3526,i3_HQ_c2280/f1p2/3637,i2.2_HQ_c3975/f1p4/2142,i2.1_LQ_c11925/f1p1/2787,i3_HQ_c16728/f1p11/3289,i2.0_HQ_c17525/f1p4/2285,i2.0_HQ_c3507/f1p1/2369,i1.2_LQ_c13907/f1p0/1399,i1.4_HQ_c10148/f1p1/1544,i6_LQ_c1244/f1p3/6330,i6_LQ_c3935/f1p6/6591,i1.…
		biological_process	GO:0051056	regulation of small GTPase mediated signal transduction	0.023056	i3_LQ_c8467/f1p0/3446,i5_LQ_c4237/f1p0/5012,i1.1_HQ_c7538/f1p4/1613,i4_HQ_c17429/f1p9/4355,i2.0_HQ_c6300/f1p4/2771,i3_LQ_c10311/f1p12/3413,i1.2_HQ_c7198/f1p1/1720,i3_HQ_c16728/f1p11/3289,i2.1_LQ_c11925/f1p1/2787,i1.4_HQ_c10148/f1p1/1544,i6_LQ_c1244/f1p3/6330,i6_LQ_c424/f1p0/6808,i2.2_HQ_c15613/f3p5/2176,i3_LQ_c13566/f1p0/3413,i3_LQ_c16062/f1p3/3526,i8_LQ_c698/f1p0/8032,i6_LQ_c4510/f1p7/6637,i3_LQ…
		biological_process	GO:0048511	rhythmic process	0.038809	i3_HQ_c8324/f1p7/3997,i2.2_HQ_c5866/f1p14/1791,i6_LQ_c1524/f1p60/6113,i1.0_HQ_c11796/f15p86/1734,i2.2_LQ_c4268/f1p29/2376,i2.0_HQ_c6688/f1p65/2202,i3_LQ_c2417/f1p2/3262,i2.3_HQ_c6393/f1p11/2120,i2.0_HQ_c1618/f3p7/2080
		biological_process	GO:0042255	ribosome assembly	0.020163	i1.1_HQ_c9283/f1p1/1775,i2.2_LQ_c9592/f1p1/2680
		biological_process	GO:0007264	small GTPase mediated signal transduction	0.034698	i2.1_LQ_c4099/f1p1/2269,i2.4_HQ_c16088/f1p5/2848,i4_HQ_c16263/f1p17/4986,i3_LQ_c4779/f1p0/3924,i4_LQ_c1359/f1p12/4750,i2.0_HQ_c3903/f1p17/2164,i1.2_HQ_c12367/f1p9/1323,i1.2_HQ_c4993/f1p12/1692,i1.4_HQ_c10029/f1p17/1546,i1.3_HQ_c9493/f1p11/1725,i6_HQ_c4846/f1p76/6123,i2.2_HQ_c11725/f1p10/2269,i6_HQ_c4/f2p15/6385,i1.1_HQ_c14845/f1p0/1736,i4_LQ_c3222/f1p3/4717,i1.2_LQ_c12326/f1p4/1734,i3_HQ_c1582/f3…
		biological_process	GO:0000098	sulfur amino acid catabolic process	0.018261	i4_LQ_c5548/f1p4/4938,i2.2_LQ_c4830/f1p5/2555,i3_LQ_c11968/f1p0/3518,i4_HQ_c417/f5p32/4327,i7_HQ_c1875/f1p41/7272,i4_HQ_c472/f3p34/4193,i4_HQ_c166/f14p41/4189,i2.4_HQ_c8720/f1p20/2442,i4_HQ_c3797/f1p18/4171,i2.0_LQ_c10582/f1p18/2535,i3_LQ_c12436/f1p0/3910
		biological_process	GO:0000096	sulfur amino acid metabolic process	0.010426	i2.2_LQ_c4830/f1p5/2555,i1.1_HQ_c7990/f1p7/1467,i3_LQ_c11968/f1p0/3518,i4_HQ_c417/f5p32/4327,i2.4_HQ_c11952/f1p4/2701,i4_HQ_c472/f3p34/4193,i1.2_HQ_c7317/f1p8/1948,i4_HQ_c3797/f1p18/4171,i3_LQ_c12436/f1p0/3910,i2.2_HQ_c13408/f2p2/2986,i4_LQ_c5548/f1p4/4938,i2.1_HQ_c11553/f1p2/2299,i7_HQ_c1875/f1p41/7272,i4_HQ_c166/f14p41/4189,i2.4_HQ_c8720/f1p20/2442,i2.0_LQ_c10582/f1p18/2535
		biological_process	GO:0044273	sulfur compound catabolic process	0.018261	i2.4_HQ_c8720/f1p20/2442,i4_HQ_c166/f14p41/4189,i4_HQ_c472/f3p34/4193,i2.0_LQ_c10582/f1p18/2535,i3_LQ_c12436/f1p0/3910,i4_HQ_c3797/f1p18/4171,i4_HQ_c417/f5p32/4327,i3_LQ_c11968/f1p0/3518,i4_LQ_c5548/f1p4/4938,i2.2_LQ_c4830/f1p5/2555,i7_HQ_c1875/f1p41/7272
		biological_process	GO:0016114	terpenoid biosynthetic process	0.032084	i4_LQ_c9207/f1p12/4042,i1.4_HQ_c1995/f2p6/1771,i1.3_HQ_c8353/f1p4/1284,i2.2_HQ_c13326/f2p33/2319,i6_HQ_c586/f1p9/6636,i1.2_HQ_c1696/f5p5/1401,i2.0_HQ_c4257/f1p2/2253,i3_HQ_c1603/f2p11/3098,i2.0_HQ_c1123/f4p27/2207,i2.4_LQ_c11505/f1p1/2127,i2.0_HQ_c21802/f2p27/2264,i2.0_HQ_c1236/f4p12/2596,i2.0_HQ_c8009/f1p5/2066,i5_LQ_c1296/f1p4/5176,i6_HQ_c354/f1p20/6196,i2.0_HQ_c1201/f3p8/2140,i2.0_HQ_c1471/f3p…
		biological_process	GO:0006721	terpenoid metabolic process	0.032084	i2.2_LQ_c8502/f1p3/2510,i2.1_HQ_c11463/f1p13/2009,i6_HQ_c737/f1p22/6805,i2.3_HQ_c9362/f1p11/2433,i3_HQ_c2857/f1p8/3470,i2.0_HQ_c14562/f1p2/2059,i1.2_HQ_c3580/f3p4/1489,i2.0_LQ_c4284/f1p10/2251,i1.1_HQ_c5090/f1p5/1499,i1.1_HQ_c10108/f2p1/1791,i4_HQ_c7397/f1p15/4673,i3_HQ_c1219/f3p19/3314,i2.2_HQ_c6790/f1p3/2397,i5_HQ_c6538/f1p36/5813,i1.4_HQ_c1995/f2p6/1771,i1.3_HQ_c8353/f1p4/1284,i4_LQ_c9207/f1p1…
		biological_process	GO:0008063	Toll signaling pathway	0.012083	i1.3_LQ_c2834/f1p11/1508,i1.1_HQ_c7519/f1p10/1785,i1.1_HQ_c12575/f1p3/1352,i1.2_HQ_c11862/f1p3/1715,i1.1_HQ_c13797/f1p10/1511,i2.4_HQ_c6153/f1p7/2015,i6_HQ_c503/f1p22/6285,i1.2_HQ_c6887/f1p10/1827
		biological_process	GO:0006415	translational termination	0.0053821	i1.1_LQ_c13642/f1p3/1257,i1.2_LQ_c10740/f1p2/1935,i3_LQ_c4698/f1p0/3069,i5_LQ_c7289/f1p5/5927,i1.1_HQ_c10735/f1p13/2035,i2.3_HQ_c2245/f1p6/2019,i1.0_HQ_c10775/f1p1/1886,i1.2_HQ_c9839/f1p13/1632,i2.0_HQ_c9792/f1p7/2705,i2.3_HQ_c11952/f1p1/2147,i2.0_HQ_c12468/f1p4/2096,i2.3_LQ_c11724/f1p4/3028,i2.2_HQ_c15736/f1p7/3007,i2.4_HQ_c1690/f2p5/2710,i4_LQ_c10261/f1p5/4287,i1.1_LQ_c3796/f1p3/1275,i2.0_HQ_c1…
		biological_process	GO:0032196	transposition	0.0099348	i2.4_HQ_c10586/f1p16/2678,i2.1_HQ_c4269/f1p3/2716,i2.2_HQ_c6538/f1p0/2645,i2.4_HQ_c5718/f1p21/2979,i5_LQ_c5191/f1p11/5971,i2.3_HQ_c6171/f1p8/2602,i3_HQ_c14442/f1p34/3027,i4_HQ_c6650/f1p27/4049,i2.0_HQ_c18124/f1p4/2144,i3_LQ_c7791/f1p2/3659,i3_HQ_c9434/f1p2/3137,i2.0_LQ_c17684/f1p11/2925,i4_LQ_c15468/f1p2/4274,i3_LQ_c12939/f1p3/3096,i2.4_HQ_c13907/f1p12/2651,i5_LQ_c2900/f1p4/5364,i6_LQ_c4572/f1p2/…
		biological_process	GO:0006313	transposition, DNA-mediated	0.0099348	i2.0_HQ_c18124/f1p4/2144,i3_LQ_c7791/f1p2/3659,i3_HQ_c14442/f1p34/3027,i2.3_HQ_c6171/f1p8/2602,i4_HQ_c6650/f1p27/4049,i2.4_HQ_c5718/f1p21/2979,i5_LQ_c5191/f1p11/5971,i2.4_HQ_c10586/f1p16/2678,i2.1_HQ_c4269/f1p3/2716,i2.2_HQ_c6538/f1p0/2645,i2.1_HQ_c3116/f1p2/2011,i5_LQ_c7278/f1p5/5920,i3_HQ_c7996/f1p26/3990,i1.1_HQ_c10101/f1p9/1269,i2.4_HQ_c20758/f1p20/2156,i2.1_HQ_c5500/f1p3/2321,i5_LQ_c3681/f1p…
		cellular_component	GO:0005680	anaphase-promoting complex	1.2416e-05	i2.2_HQ_c8081/f1p7/2783,i4_LQ_c19574/f1p1/4181,i3_LQ_c11319/f1p1/3541,i3_HQ_c535/f6p23/3160,i2.4_HQ_c14288/f1p10/2753,i1.0_HQ_c4060/f1p2/1474,i1.4_HQ_c4523/f1p11/1947,i1.1_HQ_c6020/f1p9/1874,i1.2_LQ_c10781/f1p0/1229,i4_HQ_c495/f4p6/4115,i2.4_LQ_c19417/f1p5/2083,i3_LQ_c16148/f1p4/3864,i1.0_HQ_c14604/f1p17/1632,i7_HQ_c451/f1p26/7963,i2.0_HQ_c20689/f1p8/2996,i1.1_HQ_c1879/f2p5/1487,i3_HQ_c9730/f1p17…
		cellular_component	GO:0009425	bacterial-type flagellum basal body	0.036859	i1.0_HQ_c7925/f1p51/1481,i3_HQ_c412/f8p51/3200,i1.3_HQ_c10965/f1p70/1683,i2.2_HQ_c17929/f1p73/2131,i3_HQ_c17027/f1p41/3130,i5_HQ_c2534/f1p15/5425,i2.4_HQ_c19219/f1p65/2096,i1.0_HQ_c7842/f1p55/1868,i1.2_HQ_c12855/f1p18/1833,i1.4_LQ_c14210/f1p59/1062,i4_HQ_c16325/f1p34/4555
		cellular_component	GO:0005604	basement membrane	0.034592	i1.3_HQ_c1439/f4p29/1853,i2.3_HQ_c2245/f1p6/2019,i3_HQ_c6890/f1p39/2956,i1.1_HQ_c7844/f1p1/1459,i1.2_HQ_c6094/f2p5/1755,i1.0_HQ_c4198/f1p2/1512,i2.2_HQ_c1431/f3p8/2586,i3_HQ_c5825/f1p14/3152,i2.2_HQ_c12438/f1p30/2674,i1.2_HQ_c3348/f1p0/1811,i2.0_HQ_c10765/f1p0/2051,i1.3_HQ_c5059/f1p4/1396,i3_HQ_c14577/f1p28/3669,i2.0_HQ_c14501/f1p17/2669,i5_LQ_c6546/f1p2/5874,i1.2_LQ_c12326/f1p4/1734,i1.4_HQ_c106…
		cellular_component	GO:0034704	calcium channel complex	0.029403	i4_LQ_c17518/f1p0/4154,i3_HQ_c5191/f1p1/3663,i3_LQ_c3407/f1p0/3659,i3_LQ_c13537/f1p1/3871,i3_HQ_c15025/f1p0/3179,i3_LQ_c16482/f1p1/3795,i2.1_HQ_c7902/f1p6/2179,i1.0_HQ_c9121/f1p3/1790,i3_HQ_c12508/f1p1/3729,i3_HQ_c13560/f1p1/3798,i2.0_LQ_c10896/f1p1/2587
		cellular_component	GO:1902494	catalytic complex	0.00024707	i2.2_HQ_c9945/f1p9/2307,i2.2_HQ_c5803/f1p32/2143,i2.4_HQ_c5145/f1p70/2517,i1.3_HQ_c4402/f1p0/1382,i2.0_HQ_c3343/f1p15/2677,i1.0_HQ_c6032/f1p5/1337,i1.4_HQ_c2823/f1p10/1468,i2.0_LQ_c5448/f1p7/2713,i1.1_HQ_c10577/f1p32/1853,i1.4_HQ_c3800/f1p25/1479,i3_HQ_c1383/f2p37/3036,i3_HQ_c16392/f1p6/3195,i1.3_HQ_c1773/f3p22/1688,i3_HQ_c13326/f1p13/3582,i8_LQ_c830/f1p0/8865,i4_HQ_c15574/f1p25/4075,i2.2_HQ_c167…
		cellular_component	GO:0034703	cation channel complex	0.019643	i2.0_HQ_c11263/f1p0/2310,i2.0_LQ_c10896/f1p1/2587,i3_HQ_c13560/f1p1/3798,i4_LQ_c17518/f1p0/4154,i2.4_HQ_c4421/f1p3/2412,i3_LQ_c3407/f1p0/3659,i3_HQ_c6138/f1p0/3031,i3_HQ_c15025/f1p0/3179,i2.2_HQ_c8754/f1p7/2062,i1.0_HQ_c9121/f1p3/1790,i2.0_HQ_c3910/f1p6/2290,i3_HQ_c12508/f1p1/3729,i1.1_LQ_c9594/f1p0/1515,i3_HQ_c5191/f1p1/3663,i3_LQ_c13537/f1p1/3871,i3_LQ_c16482/f1p1/3795,i2.1_HQ_c7902/f1p6/2179
		cellular_component	GO:0036128	CatSper complex	0.00092948	i1.0_HQ_c9121/f1p3/1790,i3_HQ_c5191/f1p1/3663,i4_LQ_c17518/f1p0/4154,i3_LQ_c3407/f1p0/3659,i3_LQ_c13537/f1p1/3871,i3_HQ_c15025/f1p0/3179,i3_LQ_c16482/f1p1/3795,i3_HQ_c12508/f1p1/3729,i3_HQ_c13560/f1p1/3798,i2.0_LQ_c10896/f1p1/2587
		cellular_component	GO:0005623	cell	8.3148e-06	i2.4_HQ_c8858/f4p25/2252,i2.0_HQ_c16208/f1p2/2560,i1.1_HQ_c14767/f1p144/1932,i1.0_HQ_c1239/f5p4/1747,i2.2_HQ_c11942/f1p3/2374,i2.3_HQ_c1470/f2p1/2379,i1.2_LQ_c4076/f1p0/1268,i3_LQ_c5554/f1p0/3160,i3_HQ_c1550/f2p5/3337,i2.4_HQ_c12508/f1p6/2239,i2.0_HQ_c2202/f1p13/2494,i3_HQ_c812/f3p3/3429,i4_HQ_c3636/f1p34/4200,i2.0_HQ_c10051/f1p4/2451,i1.1_HQ_c13327/f1p9/1740,i3_LQ_c12640/f1p0/3618,i3_HQ_c5191/f1…
		cellular_component	GO:0044464	cell part	8.3148e-06	i2.4_HQ_c5735/f2p9/2937,i1.3_HQ_c14828/f1p3/1369,i2.2_HQ_c15328/f1p2/2426,i1.4_HQ_c13315/f1p18/1981,i6_HQ_c4487/f1p10/6841,i2.1_HQ_c524/f1p149/2374,i3_HQ_c462/f7p22/3370,i3_LQ_c15667/f1p2/3212,i6_LQ_c690/f1p18/6346,i2.0_HQ_c15659/f1p27/2675,i1.3_HQ_c12765/f1p1/1434,i3_HQ_c15812/f1p30/3201,i1.3_HQ_c1744/f3p8/1819,i1.4_LQ_c12643/f1p1/1805,i4_LQ_c19672/f1p3/4232,i2.2_HQ_c2916/f1p2/2312,i3_LQ_c11442/…
		cellular_component	GO:0042995	cell projection	0.048173	i1.4_HQ_c7393/f1p13/1847,i2.4_HQ_c11952/f1p4/2701,i2.2_HQ_c10819/f1p0/2597,i2.2_HQ_c6661/f1p4/2182,i2.2_LQ_c3011/f1p2/2334,i3_HQ_c4145/f1p8/3260,i1.2_LQ_c12326/f1p4/1734,i1.3_LQ_c14800/f1p5/1675,i4_LQ_c15317/f1p9/4091,i2.3_HQ_c7735/f1p0/2650,i2.2_HQ_c12438/f1p30/2674,i1.3_HQ_c8165/f1p6/1485,i4_LQ_c17518/f1p0/4154,i1.4_HQ_c1204/f6p16/1826,i1.1_HQ_c7844/f1p1/1459,i2.0_HQ_c12436/f1p21/2345,i4_HQ_c12…
		cellular_component	GO:0009986	cell surface	0.00025003	i3_LQ_c13123/f1p0/3466,i3_HQ_c13266/f1p5/3387,i2.2_HQ_c12489/f1p15/2291,i2.0_HQ_c20666/f1p0/2094,i4_LQ_c5749/f1p2/4315,i2.4_HQ_c7975/f1p2/2480,i5_LQ_c6646/f1p7/5532,i2.2_LQ_c3527/f1p2/2861,i2.4_HQ_c10938/f1p2/2044,i2.0_LQ_c19618/f1p0/2717,i5_LQ_c986/f1p9/5776,i4_HQ_c2705/f1p2/4365,i2.1_LQ_c5154/f1p0/2556,i2.1_LQ_c4576/f1p5/2186,i1.3_LQ_c7757/f1p0/1341,i2.3_LQ_c10601/f1p5/2294,i2.2_HQ_c1866/f2p2/2…
		cellular_component	GO:0044441	ciliary part	0.034884	i3_LQ_c16482/f1p1/3795,i3_LQ_c13537/f1p1/3871,i3_HQ_c15025/f1p0/3179,i3_LQ_c3407/f1p0/3659,i3_HQ_c5191/f1p1/3663,i4_LQ_c17518/f1p0/4154,i1.0_HQ_c9121/f1p3/1790
		cellular_component	GO:0031461	cullin-RING ubiquitin ligase complex	9.2349e-07	i1.3_LQ_c12839/f1p0/1335,i1.4_HQ_c9731/f1p0/1361,i2.4_HQ_c1433/f3p9/2633,i1.0_LQ_c5528/f1p3/1630,i6_HQ_c38/f4p31/6402,i1.4_HQ_c3713/f1p2/1483,i2.1_HQ_c2716/f1p11/2321,i2.0_HQ_c9201/f1p5/2332,i2.4_HQ_c22079/f4p7/2340,i5_HQ_c481/f1p25/5775,i3_HQ_c11399/f1p25/3545,i7_LQ_c1600/f1p25/6989,i1.1_HQ_c2232/f2p2/1375,i2.2_HQ_c3404/f1p4/2558,i1.0_LQ_c5237/f1p2/1770,i1.3_HQ_c11196/f1p20/1843,i3_HQ_c3035/f1p1…
		cellular_component	GO:0005737	cytoplasm	0.0095155	i4_HQ_c19788/f1p40/4363,i1.1_LQ_c9544/f1p0/1703,i1.3_HQ_c5960/f1p34/1708,i1.4_HQ_c9190/f1p3/1649,i1.4_HQ_c1325/f5p16/1707,i2.3_HQ_c1894/f2p8/2182,i1.2_HQ_c11248/f1p19/1451,i1.3_HQ_c5957/f1p0/1510,i1.2_HQ_c8224/f1p5/1448,i2.4_HQ_c20823/f1p5/1975,i3_HQ_c1923/f1p4/3754,i3_LQ_c3119/f1p2/3812,i3_HQ_c15645/f1p3/4108,i2.2_HQ_c8805/f1p3/2079,i7_LQ_c1914/f1p1/7137,i2.2_HQ_c6770/f1p9/2171,i6_LQ_c2014/f1p2/…
		cellular_component	GO:0030286	dynein complex	0.0011356	i3_LQ_c11891/f1p2/3650,i5_LQ_c834/f1p0/5212,i2.2_HQ_c7925/f1p0/2457,i2.4_LQ_c7571/f1p0/2323,i3_LQ_c15990/f1p0/3627,i2.0_LQ_c20571/f1p2/2211,i3_LQ_c16464/f1p1/3726,i3_HQ_c16392/f1p6/3195,i2.0_LQ_c6623/f1p1/2060,i8_LQ_c830/f1p0/8865,i6_LQ_c1068/f1p2/6514,i4_LQ_c19659/f1p2/4183,i5_LQ_c7413/f1p0/5648,i3_HQ_c8972/f1p2/3149,i2.2_HQ_c11014/f1p4/2319,i2.0_HQ_c7406/f1p0/2423,i2.4_LQ_c15957/f1p0/2231
		cellular_component	GO:0016010	dystrophin-associated glycoprotein complex	0.020027	i4_HQ_c142/f17p23/4381,i1.0_HQ_c7921/f1p7/1920,i2.4_HQ_c16253/f1p9/2993,i7_LQ_c1061/f1p2/7610,i1.0_HQ_c12344/f1p14/1665,i1.2_HQ_c8633/f1p12/1523,i2.0_HQ_c5797/f1p7/3086,i2.4_LQ_c18885/f1p7/2997,i1.0_HQ_c7597/f1p2/1895,i1.0_HQ_c10665/f1p8/1931,i2.3_HQ_c8087/f1p15/2382,i4_LQ_c14925/f1p1/4404,i1.3_LQ_c12759/f1p0/1386
		cellular_component	GO:0005783	endoplasmic reticulum	0.0079156	i1.3_HQ_c7470/f1p6/1362,i2.2_HQ_c13261/f2p1/2365,i2.3_LQ_c9092/f1p0/2149,i2.2_HQ_c6991/f1p4/2416,i3_HQ_c11321/f1p72/3763,i2.4_HQ_c19241/f1p2/2557,i4_HQ_c394/f6p4/4468,i3_LQ_c12640/f1p0/3618,i2.2_HQ_c17908/f1p3/2321,i2.4_HQ_c10873/f1p29/2495,i1.3_HQ_c2632/f1p9/1654,i3_HQ_c1509/f2p9/3214,i3_LQ_c15973/f1p0/3175,i3_LQ_c13240/f1p1/3311,i4_HQ_c15574/f1p25/4075,i3_HQ_c11473/f1p1/3375,i1.1_HQ_c3016/f1p6/…
		cellular_component	GO:0031012	extracellular matrix	0.0025603	i2.4_HQ_c8107/f3p27/2230,i2.0_LQ_c2880/f1p9/2375,i4_HQ_c879/f2p4/4228,i2.4_LQ_c16234/f1p19/2782,i2.4_LQ_c14654/f1p26/2660,i2.4_HQ_c4979/f1p15/2198,i2.0_LQ_c5106/f1p0/2496,i7_LQ_c981/f1p14/7488,i3_LQ_c9036/f1p1/3180,i1.3_HQ_c10550/f1p52/2007,i1.1_HQ_c5402/f1p9/1542,i2.4_HQ_c22109/f159p359/2311,i4_HQ_c6387/f1p419/4246,i2.0_HQ_c5148/f1p31/2789,i4_HQ_c7711/f1p27/4471,i3_HQ_c446/f8p7/3397,i3_HQ_c1937/…
		cellular_component	GO:0044420	extracellular matrix component	0.034592	i1.2_HQ_c12036/f1p56/1712,i1.2_HQ_c7319/f1p7/1571,i1.0_LQ_c12406/f1p0/1349,i1.4_HQ_c11915/f3p3/1457,i1.3_LQ_c10646/f1p10/2031,i1.2_HQ_c7534/f1p53/1781,i1.0_HQ_c9088/f1p130/1949,i2.1_HQ_c8739/f1p22/2360,i1.0_HQ_c6722/f1p19/1700,i3_HQ_c764/f3p22/3274,i5_LQ_c7289/f1p5/5927,i7_LQ_c1083/f1p4/7523,i1.3_HQ_c6050/f1p2/1253,i2.4_HQ_c9827/f1p4/2231,i3_HQ_c5418/f1p2/3647,i1.3_LQ_c3210/f1p0/1981,i3_LQ_c16464…
		cellular_component	GO:0031985	Golgi cisterna	0.036672	i2.4_HQ_c12898/f4p26/2200,i2.2_HQ_c18763/f1p3/2338,i2.4_HQ_c2697/f1p5/2250,i3_LQ_c5132/f1p0/3268,i1.3_HQ_c9370/f1p1/1676,i3_HQ_c457/f6p34/3291,i3_HQ_c896/f3p6/3046,i1.4_HQ_c8258/f1p1/1581
		cellular_component	GO:0032580	Golgi cisterna membrane	0.036672	i1.3_HQ_c9370/f1p1/1676,i1.4_HQ_c8258/f1p1/1581,i3_HQ_c896/f3p6/3046,i3_HQ_c457/f6p34/3291,i3_LQ_c5132/f1p0/3268,i2.4_HQ_c2697/f1p5/2250,i2.4_HQ_c12898/f4p26/2200,i2.2_HQ_c18763/f1p3/2338
		cellular_component	GO:1902562	H4 histone acetyltransferase complex	0.024728	i1.0_HQ_c11347/f1p5/1507,i1.3_HQ_c14639/f1p1/1707
		cellular_component	GO:0043189	H4/H2A histone acetyltransferase complex	0.024728	i1.3_HQ_c14639/f1p1/1707,i1.0_HQ_c11347/f1p5/1507
		cellular_component	GO:0005622	intracellular	0.00017852	i3_HQ_c9389/f1p6/3395,i3_LQ_c6964/f1p18/3115,i2.4_LQ_c18973/f1p3/2127,i2.2_HQ_c18763/f1p3/2338,i2.0_LQ_c4969/f1p3/2647,i1.3_LQ_c6465/f1p0/1980,i2.3_HQ_c9477/f1p7/2659,i1.1_HQ_c2966/f1p4/1876,i3_HQ_c8053/f1p103/3145,i5_HQ_c1327/f1p55/5936,i5_LQ_c5750/f1p0/5973,i4_HQ_c18899/f1p22/4719,i5_HQ_c2534/f1p15/5425,i2.4_HQ_c3219/f1p13/2087,i1.3_LQ_c5262/f1p12/1397,i2.0_HQ_c10469/f1p33/2786,i1.0_HQ_c11928/f…
		cellular_component	GO:0043231	intracellular membrane-bounded organelle	0.019257	i3_HQ_c9735/f1p8/3368,i3_LQ_c4134/f1p11/3360,i6_HQ_c1008/f1p22/6826,i6_LQ_c2476/f1p1/6378,i3_HQ_c9564/f1p5/3220,i1.4_HQ_c11915/f3p3/1457,i2.3_HQ_c9483/f1p0/2627,i2.2_HQ_c12290/f1p4/2380,i3_HQ_c4869/f1p2/3687,i2.1_HQ_c2001/f2p0/2073,i2.0_HQ_c14036/f1p2/2949,i1.4_HQ_c11469/f1p14/1948,i1.4_HQ_c2163/f3p12/1510,i2.0_LQ_c9813/f1p2/2240,i1.3_HQ_c12259/f1p0/1787,i3_HQ_c15650/f1p8/3407,i6_LQ_c153/f2p1/653…
		cellular_component	GO:0043232	intracellular non-membrane-bounded organelle	0.022251	i5_LQ_c834/f1p0/5212,i2.2_HQ_c992/f4p36/2397,i2.0_HQ_c3839/f1p0/2243,i3_HQ_c14174/f1p8/3832,i2.4_HQ_c2539/f1p1/2048,i3_LQ_c7254/f1p60/2747,i2.2_LQ_c15767/f1p8/2301,i1.4_HQ_c3816/f1p7/1568,i3_HQ_c287/f13p11/3363,i1.1_HQ_c10735/f1p13/2035,i3_HQ_c446/f8p7/3397,i4_HQ_c1055/f2p23/4281,i1.2_HQ_c12113/f1p1/1337,i3_HQ_c14996/f2p11/3265,i2.3_LQ_c11872/f1p0/2295,i3_LQ_c3717/f1p2/3204,i2.2_HQ_c19901/f1p0/21…
		cellular_component	GO:0043229	intracellular organelle	0.00029605	i3_LQ_c7552/f1p5/3588,i2.3_HQ_c4995/f1p1/2509,i1.1_HQ_c5941/f1p20/1651,i2.4_HQ_c8903/f1p3/2602,i3_HQ_c8474/f1p13/3428,i2.1_HQ_c2747/f1p2/2595,i2.0_HQ_c18643/f1p10/2972,i2.4_HQ_c2697/f1p5/2250,i3_HQ_c466/f6p22/3514,i2.0_HQ_c16999/f1p17/2337,i5_HQ_c5847/f1p24/5226,i6_HQ_c532/f1p58/6593,i1.0_HQ_c4369/f2p3/1456,i1.3_HQ_c4303/f1p7/1467,i5_HQ_c325/f2p250/5011,i2.4_HQ_c8606/f1p9/2456,i2.0_LQ_c17555/f1p5…
		cellular_component	GO:0044446	intracellular organelle part	0.0025573	i2.4_HQ_c9827/f1p4/2231,i2.3_LQ_c12463/f1p4/2987,i1.3_HQ_c2632/f1p9/1654,i3_LQ_c11276/f1p8/3443,i3_LQ_c16266/f1p1/3307,i3_HQ_c9596/f1p4/3965,i2.0_HQ_c17617/f1p1/2599,i2.4_HQ_c16483/f1p2/2476,i3_HQ_c3238/f1p2/3213,i2.3_HQ_c7479/f1p4/2256,i2.4_HQ_c7871/f1p4/2022,i2.1_HQ_c2425/f1p1/2710,i3_LQ_c11891/f1p2/3650,i1.3_HQ_c14486/f1p2/1907,i2.0_HQ_c3968/f1p1/2758,i2.0_HQ_c13551/f1p1/2304,i1.2_HQ_c11177/f1…
		cellular_component	GO:0044424	intracellular part	2.9802e-05	i3_HQ_c8324/f1p7/3997,i2.4_HQ_c17211/f1p5/2323,i3_HQ_c16392/f1p6/3195,i1.4_LQ_c12701/f1p0/1547,i1.3_HQ_c1773/f3p22/1688,i2.2_HQ_c17908/f1p3/2321,i3_HQ_c13326/f1p13/3582,i6_HQ_c3002/f1p416/6641,i3_HQ_c16273/f1p3/3805,i6_LQ_c4773/f1p2/6202,i2.2_HQ_c4841/f1p0/2088,i1.0_HQ_c1836/f2p5/1315,i3_HQ_c11321/f1p72/3763,i2.2_HQ_c5803/f1p32/2143,i2.2_HQ_c9004/f1p8/2536,i4_LQ_c12889/f1p0/4210,i5_HQ_c3967/f1p18…
		cellular_component	GO:0034702	ion channel complex	0.019643	i2.0_HQ_c3910/f1p6/2290,i1.1_LQ_c9594/f1p0/1515,i3_HQ_c12508/f1p1/3729,i3_LQ_c16482/f1p1/3795,i3_LQ_c13537/f1p1/3871,i3_HQ_c5191/f1p1/3663,i2.1_HQ_c7902/f1p6/2179,i3_HQ_c13560/f1p1/3798,i2.0_LQ_c10896/f1p1/2587,i2.0_HQ_c11263/f1p0/2310,i3_HQ_c6138/f1p0/3031,i3_HQ_c15025/f1p0/3179,i3_LQ_c3407/f1p0/3659,i2.4_HQ_c4421/f1p3/2412,i4_LQ_c17518/f1p0/4154,i1.0_HQ_c9121/f1p3/1790,i2.2_HQ_c8754/f1p7/2062
		cellular_component	GO:0043227	membrane-bounded organelle	0.019457	i2.1_HQ_c1225/f3p8/2263,i5_LQ_c1412/f1p0/5797,i3_HQ_c1869/f1p28/3080,i1.3_HQ_c15121/f1p1/1926,i6_LQ_c3863/f1p6/6247,i2.0_HQ_c5672/f1p4/2140,i2.4_LQ_c9465/f1p1/2089,i2.2_HQ_c9969/f1p33/2384,i1.4_HQ_c1647/f3p1/1285,i1.2_HQ_c5159/f1p24/1348,i3_HQ_c12854/f1p1/3769,i3_HQ_c1999/f1p16/3567,i1.4_HQ_c12610/f1p19/1654,i3_LQ_c7333/f1p25/2961,i2.1_HQ_c9505/f1p1/2617,i4_LQ_c10054/f1p1/4683,i2.0_HQ_c11956/f1p9…
		cellular_component	GO:0042612	MHC class I protein complex	0.0071367	i1.4_HQ_c6987/f3p1/1337,i3_HQ_c1381/f2p4/3448,i1.2_HQ_c13626/f1p3/1552,i1.2_HQ_c4777/f1p4/1953,i1.4_HQ_c14791/f1p8/1383,i1.3_HQ_c734/f10p29/1409,i1.0_LQ_c9696/f1p30/1597,i1.0_HQ_c153/f32p39/1401,i3_HQ_c16973/f5p21/3139,i3_LQ_c6707/f1p91/2957,i1.1_HQ_c3558/f1p11/1506,i2.4_HQ_c1954/f3p5/2085,i3_HQ_c390/f7p7/3465,i1.4_HQ_c8195/f1p6/1524,i2.0_HQ_c3597/f1p1/2653,i1.3_HQ_c2848/f1p6/1466,i2.2_LQ_c6101/f…
		cellular_component	GO:0042611	MHC protein complex	0.011686	i1.4_HQ_c6987/f3p1/1337,i3_HQ_c1381/f2p4/3448,i1.2_HQ_c13626/f1p3/1552,i1.1_HQ_c2335/f2p1/1578,i2.0_HQ_c8332/f1p2/2063,i1.2_HQ_c4777/f1p4/1953,i1.4_HQ_c14791/f1p8/1383,i1.2_LQ_c9834/f1p1/1432,i1.3_HQ_c734/f10p29/1409,i1.0_LQ_c9696/f1p30/1597,i1.0_HQ_c153/f32p39/1401,i2.1_LQ_c5306/f1p1/2536,i3_HQ_c16973/f5p21/3139,i3_LQ_c6707/f1p91/2957,i1.1_HQ_c3558/f1p11/1506,i2.4_HQ_c1954/f3p5/2085,i3_HQ_c390/f…
		cellular_component	GO:0005875	microtubule associated complex	0.0061609	i5_LQ_c7413/f1p0/5648,i6_LQ_c1068/f1p2/6514,i6_LQ_c4305/f1p2/6316,i1.0_HQ_c4369/f2p3/1456,i4_LQ_c19659/f1p2/4183,i3_HQ_c8972/f1p2/3149,i2.2_HQ_c11014/f1p4/2319,i2.0_HQ_c7406/f1p0/2423,i2.4_LQ_c15957/f1p0/2231,i4_HQ_c19512/f1p9/4941,i1.4_HQ_c1264/f6p3/1473,i3_LQ_c11891/f1p2/3650,i5_LQ_c834/f1p0/5212,i2.2_HQ_c7925/f1p0/2457,i2.4_LQ_c7571/f1p0/2323,i3_LQ_c15990/f1p0/3627,i2.0_LQ_c6623/f1p1/2060,i8_L…
		cellular_component	GO:0043228	non-membrane-bounded organelle	0.010918	i2.0_HQ_c7910/f1p5/2708,i2.3_HQ_c5173/f1p0/2012,i5_HQ_c3967/f1p18/5381,i1.2_HQ_c2132/f2p163/1757,i2.4_HQ_c9984/f1p1/2356,i2.0_HQ_c2793/f1p11/2543,i1.0_HQ_c1933/f2p13/1760,i2.2_HQ_c4841/f1p0/2088,i4_LQ_c16250/f1p1/4022,i3_LQ_c15554/f1p2/3430,i1.3_LQ_c3210/f1p0/1981,i3_HQ_c16392/f1p6/3195,i1.4_LQ_c12701/f1p0/1547,i8_LQ_c830/f1p0/8865,i4_HQ_c7020/f1p11/4734,i3_LQ_c4550/f1p0/3689,i6_LQ_c333/f1p2/6311…
		cellular_component	GO:0044428	nuclear part	0.023214	i3_LQ_c2417/f1p2/3262,i1.2_LQ_c14397/f1p0/1353,i2.4_HQ_c13116/f2p1/2186,i3_HQ_c13524/f1p15/3884,i2.2_HQ_c11095/f1p4/2468,i3_HQ_c12705/f1p16/3291,i4_LQ_c19341/f1p6/4075,i1.2_HQ_c3421/f1p6/1852,i3_LQ_c9870/f1p5/3407,i4_LQ_c17366/f1p2/4311,i2.3_HQ_c7893/f1p5/2175,i2.2_HQ_c6518/f1p10/2117,i2.2_HQ_c12142/f1p4/2351,i1.2_LQ_c4938/f1p1/1892,i2.2_HQ_c4549/f1p2/2085,i2.3_HQ_c5953/f1p7/2184,i2.2_LQ_c18807/f…
		cellular_component	GO:0000152	nuclear ubiquitin ligase complex	1.2416e-05	i1.0_HQ_c10287/f1p0/1705,i1.0_HQ_c3905/f1p0/1334,i1.4_HQ_c4429/f1p10/1691,i1.3_LQ_c8223/f1p2/1406,i1.3_HQ_c5700/f2p1/1330,i4_HQ_c11952/f1p4/4330,i1.1_HQ_c7877/f1p2/1325,i2.4_HQ_c19053/f1p7/2953,i1.1_HQ_c1983/f3p9/1401,i2.4_HQ_c21404/f1p6/2954,i2.2_HQ_c19417/f1p10/2088,i5_HQ_c52/f5p42/5731,i1.4_HQ_c1647/f3p1/1285,i5_HQ_c7545/f3p5/5777,i2.3_LQ_c9886/f1p7/2441,i2.4_HQ_c18745/f1p5/2343,i3_HQ_c15849/f…
		cellular_component	GO:0005634	nucleus	0.016315	i3_HQ_c12770/f1p13/3127,i2.2_HQ_c868/f8p6/2554,i2.2_LQ_c13967/f1p1/2090,i4_LQ_c16044/f1p0/4180,i2.0_HQ_c21653/f1p17/2302,i3_HQ_c12260/f1p9/3699,i2.0_HQ_c3910/f1p6/2290,i2.2_HQ_c7478/f1p2/2475,i6_LQ_c4298/f1p6/6575,i3_HQ_c1661/f2p0/3733,i2.2_HQ_c1133/f4p83/2343,i2.2_LQ_c5673/f1p0/2953,i2.3_HQ_c9977/f1p8/2257,i3_LQ_c10287/f1p3/3411,i2.4_HQ_c19053/f1p7/2953,i1.1_HQ_c7781/f1p2/1798,i5_LQ_c1107/f1p1/5…
		cellular_component	GO:0043226	organelle	4.4441e-05	i3_HQ_c3810/f1p5/3318,i1.3_HQ_c11141/f1p6/1764,i2.4_HQ_c3667/f1p0/2353,i3_LQ_c4609/f1p1/3424,i1.0_HQ_c9030/f1p12/1448,i2.1_HQ_c5530/f1p2/2052,i2.3_HQ_c12156/f1p2/2139,i6_LQ_c3005/f1p4/6964,i2.3_HQ_c2390/f1p4/2503,i1.3_HQ_c7909/f1p12/1929,i6_LQ_c1524/f1p60/6113,i2.4_HQ_c14288/f1p10/2753,i3_HQ_c6084/f1p11/3694,i3_LQ_c16601/f1p2/3943,i2.4_LQ_c9470/f1p20/2172,i3_HQ_c14168/f1p11/3335,i4_LQ_c6632/f1p1/…
		cellular_component	GO:0044422	organelle part	0.001394	i2.1_HQ_c2716/f1p11/2321,i1.1_LQ_c9594/f1p0/1515,i2.0_HQ_c10132/f2p10/2641,i4_LQ_c7847/f1p6/4343,i1.0_HQ_c10753/f1p12/1932,i3_LQ_c3183/f1p2/3042,i2.4_LQ_c11395/f1p1/2217,i3_HQ_c13904/f1p6/3027,i4_HQ_c3308/f1p12/4151,i2.0_HQ_c11167/f1p7/2326,i1.3_HQ_c10102/f1p8/1810,i3_HQ_c2817/f1p10/3908,i6_HQ_c38/f4p31/6402,i1.4_HQ_c9731/f1p0/1361,i5_LQ_c7245/f1p6/5743,i2.0_HQ_c7529/f1p8/2102,i1.1_LQ_c12099/f1p2…
		cellular_component	GO:1903293	phosphatase complex	0.0025188	i2.0_LQ_c5689/f1p0/2094,i2.2_HQ_c9855/f1p11/2134,i3_LQ_c10004/f1p10/3963,i1.0_HQ_c5342/f1p8/1890,i2.0_HQ_c1217/f3p9/2415,i2.4_LQ_c20388/f1p9/2982,i2.2_LQ_c7424/f1p9/2051,i1.2_LQ_c12697/f1p10/1565,i2.4_HQ_c17784/f1p9/2298,i2.3_LQ_c7876/f1p6/2447,i1.3_HQ_c6736/f1p9/1567,i1.1_HQ_c14920/f1p8/1354,i4_LQ_c15512/f1p18/4206,i1.0_HQ_c3641/f1p8/1519,i1.2_HQ_c4564/f1p11/1439
		cellular_component	GO:0098797	plasma membrane protein complex	0.0015299	i2.3_HQ_c8087/f1p15/2382,i1.3_HQ_c2848/f1p6/1466,i2.0_HQ_c11263/f1p0/2310,i2.2_LQ_c6101/f1p7/2813,i3_HQ_c1030/f3p3/3453,i4_LQ_c17518/f1p0/4154,i2.4_HQ_c4421/f1p3/2412,i5_LQ_c7316/f1p15/5947,i2.2_HQ_c8754/f1p7/2062,i1.1_HQ_c14456/f1p2/1359,i1.1_HQ_c9314/f1p0/1401,i1.2_HQ_c798/f9p11/1411,i1.4_HQ_c15204/f7p47/1505,i2.4_HQ_c12998/f3p10/2581,i1.1_HQ_c11087/f1p0/1528,i1.4_LQ_c9945/f1p12/1671,i1.2_HQ_c8…
		cellular_component	GO:0000502	proteasome complex	0.014548	i1.3_HQ_c7410/f1p4/1927,i2.2_HQ_c12099/f1p3/2283,i1.1_HQ_c1770/f4p1/1303,i2.0_HQ_c3621/f1p2/2284,i2.3_HQ_c4443/f1p3/2486,i3_HQ_c812/f3p3/3429,i3_HQ_c2043/f1p7/3233,i2.0_HQ_c16985/f1p2/2167,i5_HQ_c4385/f1p31/5686,i2.0_LQ_c3272/f1p3/2602,i1.2_HQ_c12486/f1p4/1249,i3_HQ_c12376/f1p22/3443,i1.3_LQ_c11179/f1p0/1240,i1.3_HQ_c14936/f1p1/1582,i1.0_LQ_c3395/f1p0/1616,i2.0_LQ_c7766/f1p2/2177,i1.0_LQ_c10985/f…
		cellular_component	GO:0019773	proteasome core complex, alpha-subunit complex	0.04668	i1.1_HQ_c1770/f4p1/1303,i1.3_HQ_c14936/f1p1/1582,i2.0_HQ_c3621/f1p2/2284,i2.0_LQ_c7766/f1p2/2177,i2.2_HQ_c12099/f1p3/2283,i1.3_HQ_c7410/f1p4/1927,i3_HQ_c2043/f1p7/3233
		cellular_component	GO:0000159	protein phosphatase type 2A complex	0.0025188	i1.0_HQ_c3641/f1p8/1519,i1.2_HQ_c4564/f1p11/1439,i4_LQ_c15512/f1p18/4206,i1.1_HQ_c14920/f1p8/1354,i1.3_HQ_c6736/f1p9/1567,i2.3_LQ_c7876/f1p6/2447,i2.4_HQ_c17784/f1p9/2298,i2.4_LQ_c20388/f1p9/2982,i1.2_LQ_c12697/f1p10/1565,i2.2_LQ_c7424/f1p9/2051,i2.0_HQ_c1217/f3p9/2415,i1.0_HQ_c5342/f1p8/1890,i3_LQ_c10004/f1p10/3963,i2.0_LQ_c5689/f1p0/2094,i2.2_HQ_c9855/f1p11/2134
		cellular_component	GO:0008287	protein serine/threonine phosphatase complex	0.0025188	i2.3_LQ_c7876/f1p6/2447,i1.3_HQ_c6736/f1p9/1567,i1.1_HQ_c14920/f1p8/1354,i4_LQ_c15512/f1p18/4206,i1.2_HQ_c4564/f1p11/1439,i1.0_HQ_c3641/f1p8/1519,i2.2_HQ_c9855/f1p11/2134,i2.0_LQ_c5689/f1p0/2094,i1.0_HQ_c5342/f1p8/1890,i3_LQ_c10004/f1p10/3963,i2.4_LQ_c20388/f1p9/2982,i2.0_HQ_c1217/f3p9/2415,i2.2_LQ_c7424/f1p9/2051,i1.2_LQ_c12697/f1p10/1565,i2.4_HQ_c17784/f1p9/2298
		cellular_component	GO:0005578	proteinaceous extracellular matrix	0.023656	i4_HQ_c1024/f2p119/4318,i2.2_HQ_c20751/f1p27/2323,i2.0_LQ_c12014/f1p27/2165,i2.2_LQ_c4283/f1p0/2114,i3_HQ_c1400/f2p3/3685,i3_HQ_c850/f3p12/3034,i4_LQ_c1576/f1p14/4245,i1.1_HQ_c9008/f1p1/1431,i1.4_HQ_c11460/f1p133/1960,i1.0_LQ_c6574/f1p2/1635,i2.0_LQ_c4238/f1p0/2124,i2.0_HQ_c8074/f1p76/2230,i3_LQ_c13715/f1p0/3079,i6_LQ_c4304/f1p9/6234,i1.0_HQ_c14071/f1p0/1985,i2.4_HQ_c19184/f1p49/2342,i1.4_HQ_c114…
		cellular_component	GO:0033178	proton-transporting two-sector ATPase complex, catalytic domain	0.035165	i3_LQ_c6964/f1p18/3115,i3_LQ_c14260/f1p3/3109,i2.2_HQ_c1385/f3p3/2471,i4_LQ_c1311/f1p1/4060,i3_LQ_c8285/f1p27/3510,i2.2_HQ_c896/f5p24/2078,i2.0_LQ_c7530/f1p2/2097,i2.0_LQ_c20836/f1p2/2177,i1.4_HQ_c8044/f3p1/1261,i4_LQ_c16723/f1p3/4171,i1.2_HQ_c1518/f3p2/1694,i2.0_HQ_c8227/f1p4/2220,i1.0_HQ_c11669/f3p69/1570,i4_HQ_c12708/f1p11/4269,i1.2_LQ_c13169/f1p1/1591,i5_LQ_c706/f1p41/5263,i1.3_HQ_c14397/f1p4…
		cellular_component	GO:0033180	proton-transporting V-type ATPase, V1 domain	0.01233	i2.1_HQ_c7478/f1p21/2630,i1.1_HQ_c8695/f1p10/1688,i1.4_HQ_c12610/f1p19/1654,i3_LQ_c7333/f1p25/2961,i3_HQ_c3202/f1p30/3276,i3_LQ_c4084/f1p4/3117,i3_HQ_c3238/f1p2/3213,i3_HQ_c16502/f1p5/3243,i4_HQ_c1018/f2p4/4462,i3_HQ_c1140/f3p9/3325,i2.2_LQ_c20698/f1p8/2437,i3_HQ_c731/f4p13/3535,i3_HQ_c10357/f1p9/3522,i2.0_HQ_c8802/f1p2/2203,i3_HQ_c9720/f1p90/3038,i3_HQ_c3137/f1p3/3532,i2.0_HQ_c20937/f1p3/2990,i6…
		cellular_component	GO:0030529	ribonucleoprotein complex	0.0015308	i3_HQ_c12260/f1p9/3699,i2.0_HQ_c3910/f1p6/2290,i3_HQ_c1869/f1p28/3080,i2.3_LQ_c4814/f1p0/2242,i4_LQ_c11835/f1p0/4110,i2.4_LQ_c10212/f1p0/2079,i4_HQ_c8275/f1p25/4211,i1.3_HQ_c12765/f1p1/1434,i3_HQ_c12620/f1p30/3277,i3_HQ_c4645/f2p7/3021,i1.2_HQ_c8224/f1p5/1448,i2.0_HQ_c11956/f1p9/2533,i1.4_HQ_c5381/f1p1/1729,i5_LQ_c5994/f1p6/51,i6_LQ_c4312/f1p2/6119,i4_HQ_c16597/f1p5/4036,i1.0_HQ_c5465/f1p3/1253,i…
		cellular_component	GO:0005840	ribosome	0.0048305	i1.4_LQ_c10232/f1p2/1500,i2.2_HQ_c8288/f1p15/2012,i1.2_HQ_c4214/f1p7/1537,i4_LQ_c17067/f1p7/4311,i2.2_LQ_c3761/f1p3/2115,i1.3_LQ_c14551/f1p26/1652,i3_HQ_c7227/f1p12/3053,i2.4_LQ_c6818/f1p11/2587,i1.2_LQ_c13559/f1p1/1624,i3_HQ_c10191/f1p0/3041,i3_LQ_c11319/f1p1/3541,i1.1_HQ_c7113/f1p1/1578,i1.0_HQ_c13664/f1p0/1548,i1.0_HQ_c9154/f3p0/1367,i3_LQ_c10019/f1p1/3539,i1.3_HQ_c8165/f1p6/1485,i3_HQ_c10333/…
		cellular_component	GO:0032040	small-subunit processome	0.049303	i5_LQ_c219/f2p8/6002,i1.2_LQ_c13738/f1p32/1811,i2.0_HQ_c6688/f1p65/2202,i4_HQ_c8275/f1p25/4211,i3_HQ_c14412/f1p2/3309,i2.3_HQ_c5477/f1p5/2590,i2.2_HQ_c5866/f1p14/1791,i1.1_HQ_c13631/f1p38/1980,i3_HQ_c12260/f1p9/3699,i2.0_HQ_c3910/f1p6/2290,i2.2_HQ_c15226/f1p9/2674,i3_HQ_c8609/f1p2/3681,i2.0_HQ_c688/f12p15/2565,i2.0_LQ_c20828/f1p2/2794,i4_HQ_c7226/f1p73/4435,i3_LQ_c10049/f1p1/3351,i3_HQ_c803/f3p14…
		cellular_component	GO:0036126	sperm flagellum	0.00099306	i3_LQ_c13537/f1p1/3871,i3_HQ_c15025/f1p0/3179,i3_LQ_c16482/f1p1/3795,i3_HQ_c5191/f1p1/3663,i4_LQ_c17518/f1p0/4154,i3_LQ_c3407/f1p0/3659,i1.0_HQ_c9121/f1p3/1790
		cellular_component	GO:0097223	sperm part	0.00099306	i1.0_HQ_c9121/f1p3/1790,i3_HQ_c5191/f1p1/3663,i4_LQ_c17518/f1p0/4154,i3_LQ_c3407/f1p0/3659,i3_HQ_c15025/f1p0/3179,i3_LQ_c13537/f1p1/3871,i3_LQ_c16482/f1p1/3795
		cellular_component	GO:0097228	sperm principal piece	0.00099306	i1.0_HQ_c9121/f1p3/1790,i4_LQ_c17518/f1p0/4154,i3_HQ_c5191/f1p1/3663,i3_LQ_c3407/f1p0/3659,i3_HQ_c15025/f1p0/3179,i3_LQ_c13537/f1p1/3871,i3_LQ_c16482/f1p1/3795
		cellular_component	GO:1990234	transferase complex	0.0042597	i5_HQ_c1327/f1p55/5936,i1.4_HQ_c2040/f1p13/1649,i2.0_HQ_c11050/f1p0/2101,i7_LQ_c1799/f1p6/7202,i2.2_HQ_c9662/f1p23/2574,i4_HQ_c14494/f2p3/4581,i1.2_HQ_c2317/f4p4/1469,i1.3_LQ_c5262/f1p12/1397,i1.0_HQ_c9539/f1p2/1280,i1.4_HQ_c6148/f1p5/1442,i2.2_LQ_c3728/f1p8/2335,i3_HQ_c8751/f1p6/3102,i2.4_HQ_c20979/f1p12/2685,i8_LQ_c72/f1p0/8304,i1.1_HQ_c10108/f2p1/1791,i7_LQ_c1365/f1p10/7443,i2.2_HQ_c22173/f18p…
		cellular_component	GO:0000151	ubiquitin ligase complex	6.2159e-06	i4_HQ_c15863/f1p11/4273,i2.3_HQ_c6357/f1p6/2536,i7_LQ_c1926/f1p6/7989,i4_HQ_c15728/f1p9/4941,i2.3_HQ_c1580/f2p20/2932,i2.1_HQ_c10183/f1p8/2160,i2.1_HQ_c12538/f2p8/2420,i5_HQ_c4025/f1p25/56,i2.4_HQ_c13846/f1p10/2052,i4_HQ_c14698/f1p24/4803,i2.2_HQ_c14759/f1p1/2100,i5_HQ_c3214/f1p12/5398,i2.2_HQ_c3857/f1p0/2349,i4_LQ_c10694/f1p11/4724,i1.2_HQ_c5076/f1p2/1491,i6_LQ_c3112/f1p7/6433,i6_LQ_c784/f1p21/6…
		cellular_component	GO:0005774	vacuolar membrane	0.0043905	i4_LQ_c16723/f1p3/4171,i2.0_LQ_c20836/f1p2/2177,i2.0_LQ_c7530/f1p2/2097,i3_LQ_c8285/f1p27/3510,i2.2_HQ_c896/f5p24/2078,i3_LQ_c6964/f1p18/3115,i5_LQ_c6290/f1p13/5214,i2.2_LQ_c5205/f1p2/2585,i2.2_LQ_c19045/f1p3/2963,i2.0_HQ_c10697/f1p5/2794,i3_LQ_c9331/f1p13/3715,i2.2_HQ_c20113/f1p2/2756,i4_HQ_c18726/f2p13/4626,i4_LQ_c8349/f1p3/4468,i1.3_HQ_c14397/f1p4/1981,i5_LQ_c706/f1p41/5263,i4_HQ_c12708/f1p11/…
		cellular_component	GO:0044437	vacuolar part	0.0043905	i3_HQ_c10357/f1p9/3522,i2.0_HQ_c8802/f1p2/2203,i3_HQ_c9720/f1p90/3038,i3_HQ_c3137/f1p3/3532,i2.0_HQ_c20937/f1p3/2990,i2.2_LQ_c20698/f1p8/2437,i3_HQ_c731/f4p13/3535,i2.3_HQ_c1894/f2p8/2182,i2.4_HQ_c1981/f2p67/2012,i1.1_HQ_c1384/f6p28/1937,i6_LQ_c4728/f1p14/6638,i6_LQ_c690/f1p18/6346,i1.3_HQ_c1744/f3p8/1819,i1.0_HQ_c5135/f1p6/1902,i3_HQ_c14752/f1p15/3186,i1.4_HQ_c12610/f1p19/1654,i3_LQ_c7333/f1p25/…
		cellular_component	GO:0016471	vacuolar proton-transporting V-type ATPase complex	0.0043905	i2.1_HQ_c7478/f1p21/2630,i1.1_HQ_c8695/f1p10/1688,i3_LQ_c7333/f1p25/2961,i1.4_HQ_c12610/f1p19/1654,i3_LQ_c4084/f1p4/3117,i3_HQ_c3202/f1p30/3276,i3_HQ_c3238/f1p2/3213,i3_HQ_c1140/f3p9/3325,i3_HQ_c16502/f1p5/3243,i4_HQ_c1018/f2p4/4462,i2.2_LQ_c20698/f1p8/2437,i3_HQ_c731/f4p13/3535,i3_HQ_c3137/f1p3/3532,i3_HQ_c9720/f1p90/3038,i3_HQ_c10357/f1p9/3522,i2.0_HQ_c8802/f1p2/2203,i2.0_HQ_c20937/f1p3/2990,i6…
		cellular_component	GO:0000221	vacuolar proton-transporting V-type ATPase, V1 domain	0.0043905	i3_LQ_c8285/f1p27/3510,i2.2_HQ_c896/f5p24/2078,i4_LQ_c16723/f1p3/4171,i2.0_LQ_c20836/f1p2/2177,i2.0_LQ_c7530/f1p2/2097,i3_LQ_c6964/f1p18/3115,i3_LQ_c9331/f1p13/3715,i2.2_HQ_c20113/f1p2/2756,i4_HQ_c18726/f2p13/4626,i4_LQ_c8349/f1p3/4468,i2.2_LQ_c5205/f1p2/2585,i5_LQ_c6290/f1p13/5214,i2.2_LQ_c19045/f1p3/2963,i2.0_HQ_c10697/f1p5/2794,i5_LQ_c706/f1p41/5263,i4_HQ_c12708/f1p11/4269,i2.0_HQ_c8227/f1p4/2…
		cellular_component	GO:0005773	vacuole	0.0043841	i5_LQ_c6290/f1p13/5214,i2.2_LQ_c5205/f1p2/2585,i2.0_HQ_c10697/f1p5/2794,i2.2_LQ_c19045/f1p3/2963,i4_HQ_c18726/f2p13/4626,i2.2_HQ_c20113/f1p2/2756,i3_LQ_c9331/f1p13/3715,i4_LQ_c8349/f1p3/4468,i1.3_HQ_c14397/f1p4/1981,i4_HQ_c12708/f1p11/4269,i5_LQ_c706/f1p41/5263,i2.0_HQ_c8227/f1p4/2220,i2.0_LQ_c20836/f1p2/2177,i4_LQ_c16723/f1p3/4171,i2.0_LQ_c7530/f1p2/2097,i3_LQ_c8285/f1p27/3510,i2.2_HQ_c896/f5p24…
		cellular_component	GO:0019028	viral capsid	0.01139	i1.4_HQ_c9190/f1p3/1649,i3_HQ_c221/f16p18/3116,i4_HQ_c5569/f1p130/4524,i6_HQ_c4825/f1p44/6650,i2.0_HQ_c18967/f1p26/2136,i3_HQ_c6087/f1p3/3122,i2.3_LQ_c5191/f1p0/2023,i3_HQ_c2850/f2p3/3437,i3_HQ_c13489/f1p36/3511,i5_LQ_c1390/f1p0/5171,i1.3_HQ_c6002/f1p16/1999,i1.0_HQ_c4235/f1p8/1654,i3_HQ_c1464/f2p6/3197,i3_LQ_c12050/f1p0/3328,i2.2_HQ_c1900/f3p13/2679,i3_LQ_c3119/f1p2/3812,i2.1_HQ_c4621/f1p18/2151…
		cellular_component	GO:0019031	viral envelope	0.017492	i1.2_HQ_c5892/f1p24/1382,i2.2_LQ_c10059/f1p10/2709,i1.4_HQ_c1143/f6p21/1445,i3_LQ_c5306/f1p3/3688,i2.3_HQ_c2245/f1p6/2019,i3_LQ_c8497/f1p3/3837,i1.3_HQ_c1439/f4p29/1853,i2.0_LQ_c8405/f1p2/2113,i2.0_HQ_c11263/f1p0/2310,i7_HQ_c451/f1p26/7963,i3_LQ_c8069/f1p8/3935,i1.0_HQ_c9030/f1p12/1448,i2.1_HQ_c5530/f1p2/2052,i6_LQ_c4171/f1p0/6819,i1.2_HQ_c12013/f1p2/1786,i2.0_HQ_c8405/f1p3/2094,i2.1_HQ_c5753/f1p…
		cellular_component	GO:0036338	viral membrane	0.017492	i2.2_LQ_c3728/f1p8/2335,i3_LQ_c9306/f1p18/3080,i3_LQ_c6449/f1p1/3088,i1.3_HQ_c7909/f1p12/1929,i4_LQ_c11195/f1p18/4968,i2.1_HQ_c5753/f1p16/2117,i2.0_HQ_c8405/f1p3/2094,i1.2_HQ_c12013/f1p2/1786,i6_LQ_c4171/f1p0/6819,i1.0_HQ_c9030/f1p12/1448,i2.1_HQ_c5530/f1p2/2052,i3_LQ_c8069/f1p8/3935,i2.0_HQ_c11263/f1p0/2310,i7_HQ_c451/f1p26/7963,i2.0_LQ_c8405/f1p2/2113,i1.3_HQ_c1439/f4p29/1853,i3_LQ_c8497/f1p3/3…
		cellular_component	GO:0019012	virion	0.027793	i7_HQ_c1911/f1p63/7255,i2.2_HQ_c9810/f1p3/2197,i2.0_HQ_c7282/f1p5/2962,i4_LQ_c10054/f1p1/4683,i2.2_HQ_c17002/f1p1/2358,i1.0_HQ_c9497/f1p0/1348,i2.2_LQ_c8654/f1p2/2260,i3_LQ_c3119/f1p2/3812,i2.1_HQ_c4621/f1p18/2151,i2.4_HQ_c1781/f2p8/2228,i1.4_HQ_c5682/f1p3/1499,i2.0_LQ_c6521/f1p1/2216,i3_HQ_c13489/f1p36/3511,i1.3_HQ_c6002/f1p16/1999,i5_LQ_c1390/f1p0/5171,i3_HQ_c1464/f2p6/3197,i2.2_HQ_c1133/f4p83/…
		cellular_component	GO:0044423	virion part	0.014036	i4_HQ_c19367/f1p7/4632,i1.3_HQ_c8165/f1p6/1485,i1.1_HQ_c7844/f1p1/1459,i2.0_LQ_c11527/f1p11/2115,i1.0_LQ_c3133/f1p3/1562,i2.0_HQ_c2347/f1p40/2704,i2.2_HQ_c13342/f2p6/2552,i5_LQ_c3654/f1p1/5047,i1.4_HQ_c13645/f1p6/1636,i3_LQ_c9372/f1p3/3498,i2.4_HQ_c1391/f5p12/2550,i2.0_HQ_c20689/f1p8/2996,i2.2_HQ_c1942/f3p3/2153,i3_HQ_c8861/f1p6/3217,i2.2_HQ_c4160/f1p0/2675,i1.1_HQ_c1634/f4p1/1392,i1.1_HQ_c12585/…
		cellular_component	GO:0005891	voltage-gated calcium channel complex	0.029403	i3_HQ_c12508/f1p1/3729,i3_HQ_c13560/f1p1/3798,i2.0_LQ_c10896/f1p1/2587,i3_LQ_c13537/f1p1/3871,i3_HQ_c15025/f1p0/3179,i3_LQ_c16482/f1p1/3795,i4_LQ_c17518/f1p0/4154,i3_HQ_c5191/f1p1/3663,i3_LQ_c3407/f1p0/3659,i1.0_HQ_c9121/f1p3/1790,i2.1_HQ_c7902/f1p6/2179
		molecular_function	GO:0008661	1-deoxy-D-xylulose-5-phosphate synthase activity	0.0050027	i2.0_HQ_c8009/f1p5/2066,i4_HQ_c7397/f1p15/4673,i2.0_HQ_c1236/f4p12/2596,i1.1_HQ_c5090/f1p5/1499,i6_HQ_c354/f1p20/6196,i2.0_HQ_c1201/f3p8/2140,i6_HQ_c737/f1p22/6805,i1.3_HQ_c8353/f1p4/1284,i1.2_HQ_c1696/f5p5/1401,i3_HQ_c2857/f1p8/3470
		molecular_function	GO:0004134	4-alpha-glucanotransferase activity	0.015764	i4_HQ_c4539/f1p1/4186,i4_LQ_c4069/f1p0/4764,i6_HQ_c985/f1p12/6287,i3_HQ_c1363/f2p2/3520,i2.0_HQ_c4675/f1p1/2035,i3_HQ_c16360/f1p0/3127
		molecular_function	GO:0016880	acid-ammonia (or amide) ligase activity	0.00091586	i2.2_HQ_c2371/f1p65/2869,i3_HQ_c13583/f1p4/3105,i2.3_HQ_c6589/f1p6/2993,i2.2_HQ_c7656/f1p13/2550,i2.1_HQ_c9707/f1p40/2390,i3_HQ_c16529/f1p10/3191,i2.1_LQ_c12388/f1p31/2048,i1.2_HQ_c12556/f1p18/1757,i3_HQ_c344/f9p18/3121,i3_LQ_c14207/f1p0/3358,i2.0_LQ_c10074/f1p11/2525,i4_LQ_c15139/f1p0/4142,i3_HQ_c1065/f2p7/3051,i2.4_LQ_c3679/f1p13/2069,i1.2_HQ_c5454/f1p8/1642,i1.0_HQ_c4432/f1p10/1683,i5_HQ_c46/f…
		molecular_function	GO:0003779	actin binding	0.0049317	i2.2_HQ_c20612/f1p20/2048,i1.0_HQ_c4157/f1p3/1344,i3_LQ_c10287/f1p3/3411,i2.1_HQ_c524/f1p149/2374,i3_LQ_c13254/f1p2/3899,i1.2_HQ_c2095/f2p2/1578,i3_HQ_c65/f37p52/3735,i3_LQ_c6215/f1p0/3379,i5_LQ_c5582/f1p10/6026,i4_LQ_c4069/f1p0/4764,i2.4_HQ_c8513/f1p12/2044,i1.4_HQ_c1363/f4p7/1755,i1.3_HQ_c7635/f1p3/1455,i2.2_HQ_c316/f1p11/2372,i4_LQ_c19261/f1p3/4032,i2.0_LQ_c12014/f1p27/2165,i2.4_HQ_c645/f15p30…
		molecular_function	GO:0051015	actin filament binding	0.0035963	i3_LQ_c13254/f1p2/3899,i2.2_HQ_c15970/f1p2/2586,i2.4_HQ_c1811/f5p8/2699,i3_LQ_c6717/f1p3/3187,i2.2_HQ_c15208/f1p25/2110,i1.3_HQ_c4269/f1p16/1586,i2.2_HQ_c20612/f1p20/2048,i3_LQ_c13050/f1p6/3263,i2.2_HQ_c19524/f1p1/2322,i3_HQ_c15337/f1p2/3735,i2.4_HQ_c8513/f1p12/2044,i3_HQ_c3542/f1p1/3177
		molecular_function	GO:0022804	active transmembrane transporter activity	0.00093479	i1.2_HQ_c2601/f1p0/1652,i3_HQ_c731/f4p13/3535,i6_LQ_c4728/f1p14/6638,i2.0_LQ_c8614/f1p4/3021,i7_LQ_c1340/f1p2/7308,i3_HQ_c457/f6p34/3291,i2.0_HQ_c14853/f1p5/2220,i3_HQ_c5279/f1p1/3579,i1.4_HQ_c14718/f1p2/1975,i1.1_HQ_c2918/f1p1/1947,i1.2_HQ_c13513/f1p4/1337,i2.2_LQ_c3870/f1p0/2518,i3_HQ_c16502/f1p5/3243,i3_LQ_c4084/f1p4/3117,i3_HQ_c3202/f1p30/3276,i2.2_HQ_c14449/f1p2/2070,i2.4_HQ_c15780/f1p0/2050…
		molecular_function	GO:0030554	adenyl nucleotide binding	2.6667e-05	i3_HQ_c3783/f1p1/3419,i6_LQ_c2126/f1p27/6022,i3_LQ_c8892/f1p0/3642,i1.3_HQ_c3301/f1p94/1793,i3_HQ_c1262/f2p6/3032,i2.2_LQ_c15091/f1p1/2447,i5_LQ_c924/f1p3/5073,i4_HQ_c1431/f1p25/4645,i3_LQ_c6208/f1p0/3181,i2.0_HQ_c13763/f1p0/2620,i2.0_HQ_c5691/f1p1/2138,i6_LQ_c450/f1p1/6128,i3_HQ_c7761/f1p75/3952,i2.1_HQ_c1927/f2p3/2124,i5_LQ_c979/f1p4/5627,i2.1_HQ_c11343/f1p52/2346,i2.0_HQ_c10257/f1p3/2092,i6_HQ…
		molecular_function	GO:0032559	adenyl ribonucleotide binding	5.561e-06	i2.3_LQ_c4791/f1p0/2347,i2.3_HQ_c11505/f1p2/2597,i2.1_HQ_c7425/f1p10/2620,i3_LQ_c9008/f1p0/3610,i5_LQ_c5788/f1p12/5781,i2.0_HQ_c21370/f1p27/2625,i1.2_HQ_c6865/f1p4/1717,i3_HQ_c8100/f1p43/3983,i1.2_HQ_c13377/f1p15/1774,i4_HQ_c463/f3p10/4673,i2.2_HQ_c3482/f1p4/2429,i3_HQ_c6449/f1p59/2839,i2.0_HQ_c11876/f1p6/2331,i2.0_HQ_c4004/f1p29/2320,i1.0_HQ_c12350/f1p1/1316,i3_HQ_c12955/f1p2/3672,i1.2_HQ_c5089/…
		molecular_function	GO:0016211	ammonia ligase activity	0.00091586	i2.0_LQ_c10074/f1p11/2525,i3_LQ_c14207/f1p0/3358,i3_HQ_c344/f9p18/3121,i5_HQ_c46/f7p94/5075,i1.2_HQ_c5454/f1p8/1642,i1.0_HQ_c4432/f1p10/1683,i2.4_LQ_c3679/f1p13/2069,i3_HQ_c1065/f2p7/3051,i4_LQ_c15139/f1p0/4142,i1.2_HQ_c12556/f1p18/1757,i2.1_LQ_c12388/f1p31/2048,i2.1_HQ_c9707/f1p40/2390,i3_HQ_c16529/f1p10/3191,i2.2_HQ_c7656/f1p13/2550,i3_HQ_c13583/f1p4/3105,i2.3_HQ_c6589/f1p6/2993,i2.2_HQ_c2371/f…
		molecular_function	GO:0043168	anion binding	0.038896	i7_LQ_c1539/f1p7/7248,i2.2_HQ_c8965/f1p14/2134,i2.4_HQ_c10703/f1p20/2569,i3_LQ_c3861/f1p0/3259,i1.2_HQ_c2611/f1p27/1797,i1.3_HQ_c12769/f1p48/1485,i5_LQ_c6948/f1p8/5599,i2.4_HQ_c2088/f3p48/2204,i2.2_HQ_c10289/f1p5/2311,i1.2_HQ_c9839/f1p13/1632,i3_HQ_c14847/f2p8/3903,i3_HQ_c1400/f2p3/3685,i2.0_LQ_c6290/f1p9/2513,i3_HQ_c13272/f1p7/3084,i6_LQ_c2816/f1p2/6589,i6_LQ_c543/f1p6/6019,i1.1_HQ_c10082/f2p17/…
		molecular_function	GO:0005086	ARF guanyl-nucleotide exchange factor activity	0.016583	i1.1_HQ_c12236/f1p4/1767,i1.4_HQ_c10148/f1p1/1544,i1.3_HQ_c9493/f1p11/1725,i3_LQ_c8431/f1p0/3892,i2.2_HQ_c17330/f1p1/2671,i3_HQ_c16728/f1p11/3289,i1.4_HQ_c9978/f1p6/1883,i2.4_HQ_c11431/f1p5/2520,i3_LQ_c10311/f1p12/3413,i2.1_LQ_c7029/f1p4/2123,i1.1_HQ_c7538/f1p4/1613,i1.3_HQ_c3034/f1p4/1916
		molecular_function	GO:0005524	ATP binding	5.251e-06	i1.0_HQ_c15498/f1p17/1769,i1.4_HQ_c2566/f1p4/1732,i1.4_HQ_c5853/f1p3/1611,i6_LQ_c850/f1p15/6304,i1.2_HQ_c8076/f1p3/1806,i1.0_LQ_c7460/f1p1/1845,i6_LQ_c2908/f1p0/6051,i4_HQ_c4123/f2p12/4761,i3_LQ_c11150/f1p1/3570,i2.2_HQ_c4391/f1p3/2337,i5_LQ_c6371/f1p7/51,i3_HQ_c12121/f2p0/3245,i3_LQ_c4508/f1p8/3221,i6_HQ_c4878/f1p28/6023,i3_HQ_c9730/f1p17/3720,i1.3_HQ_c7456/f1p6/1511,i3_HQ_c1843/f1p1/3064,i5_LQ_…
		molecular_function	GO:0016887	ATPase activity	1.8369e-07	i2.4_HQ_c15980/f1p5/2986,i6_LQ_c2816/f1p2/6589,i6_LQ_c3788/f1p7/6299,i2.0_HQ_c4004/f1p29/2320,i1.4_HQ_c10694/f1p14/1947,i1.1_HQ_c10082/f2p17/1393,i3_HQ_c14010/f1p24/3837,i6_LQ_c1210/f1p12/6030,i3_HQ_c11309/f1p6/2983,i3_HQ_c12955/f1p2/3672,i2.4_HQ_c2088/f3p48/2204,i5_HQ_c6248/f1p22/5261,i2.4_HQ_c13038/f2p9/2861,i2.0_HQ_c8802/f1p2/2203,i3_HQ_c15857/f1p0/3201,i3_HQ_c10958/f1p9/3361,i3_HQ_c4573/f1p12…
		molecular_function	GO:0042623	ATPase activity, coupled	0.0018729	i2.2_HQ_c4128/f1p17/2737,i3_LQ_c11926/f1p6/3328,i1.4_HQ_c6148/f1p5/1442,i1.2_HQ_c1518/f3p2/1694,i2.1_HQ_c5420/f1p15/2123,i1.1_HQ_c6912/f1p1/1528,i12_LQ_c79/f1p3/11982,i1.2_HQ_c1439/f5p20/1805,i5_HQ_c741/f1p13/5525,i3_LQ_c14260/f1p3/3109,i3_HQ_c3810/f1p5/3318,i7_LQ_c1988/f1p3/7111,i2.4_HQ_c14336/f1p3/2002,i5_LQ_c7436/f1p7/5658,i5_LQ_c6290/f1p13/5214,i4_LQ_c8349/f1p3/4468,i2.2_HQ_c20113/f1p2/2756,i…
		molecular_function	GO:0043492	ATPase activity, coupled to movement of substances	0.001336	i2.2_HQ_c6119/f1p5/2023,i1.4_HQ_c12610/f1p19/1654,i1.3_LQ_c14602/f1p0/1565,i2.2_HQ_c20125/f1p4/2294,i2.0_HQ_c2422/f1p1/2447,i4_HQ_c1018/f2p4/4462,i2.2_LQ_c20698/f1p8/2437,i3_HQ_c3137/f1p3/3532,i2.0_HQ_c8802/f1p2/2203,i5_LQ_c1390/f1p0/5171,i1.3_HQ_c1744/f3p8/1819,i3_HQ_c8817/f1p30/3969,i6_LQ_c690/f1p18/6346,i2.3_LQ_c11207/f1p1/2776,i3_LQ_c4400/f1p0/3156,i2.0_LQ_c20108/f1p8/2437,i2.2_HQ_c20113/f1p2…
		molecular_function	GO:0042625	ATPase activity, coupled to transmembrane movement of ions	0.02492	i1.4_HQ_c4801/f1p3/1978,i2.0_LQ_c7530/f1p2/2097,i4_LQ_c16723/f1p3/4171,i1.4_HQ_c8044/f3p1/1261,i2.2_HQ_c896/f5p24/2078,i3_LQ_c8285/f1p27/3510,i1.3_HQ_c14397/f1p4/1981,i4_HQ_c16721/f1p6/4023,i4_HQ_c12708/f1p11/4269,i2.0_HQ_c12036/f5p7/2436,i2.0_HQ_c10697/f1p5/2794,i2.2_LQ_c19045/f1p3/2963,i5_LQ_c6290/f1p13/5214,i4_LQ_c8349/f1p3/4468,i3_LQ_c9331/f1p13/3715,i2.2_HQ_c20113/f1p2/2756,i6_LQ_c690/f1p18/…
		molecular_function	GO:0044769	ATPase activity, coupled to transmembrane movement of ions, rotational mechanism	0.015092	i4_LQ_c8349/f1p3/4468,i2.3_LQ_c4214/f1p3/2147,i3_LQ_c9331/f1p13/3715,i2.2_HQ_c20113/f1p2/2756,i2.0_HQ_c10697/f1p5/2794,i2.2_LQ_c19045/f1p3/2963,i5_LQ_c6290/f1p13/5214,i1.4_HQ_c12610/f1p19/1654,i3_LQ_c4084/f1p4/3117,i3_HQ_c3202/f1p30/3276,i1.3_LQ_c14602/f1p0/1565,i4_HQ_c12708/f1p11/4269,i1.3_HQ_c14397/f1p4/1981,i4_HQ_c16721/f1p6/4023,i4_HQ_c1018/f2p4/4462,i3_HQ_c16502/f1p5/3243,i2.2_LQ_c20698/f1p8…
		molecular_function	GO:0042626	ATPase activity, coupled to transmembrane movement of substances	0.001336	i2.2_HQ_c1385/f3p3/2471,i3_LQ_c14260/f1p3/3109,i1.4_HQ_c8044/f3p1/1261,i1.2_HQ_c1518/f3p2/1694,i4_LQ_c16723/f1p3/4171,i2.2_HQ_c4326/f1p2/2684,i4_HQ_c16721/f1p6/4023,i1.2_LQ_c13169/f1p1/1591,i2.4_HQ_c14336/f1p3/2002,i5_LQ_c6290/f1p13/5214,i2.2_LQ_c19045/f1p3/2963,i2.2_HQ_c20113/f1p2/2756,i4_LQ_c8349/f1p3/4468,i2.3_LQ_c11207/f1p1/2776,i2.0_LQ_c20108/f1p8/2437,i3_LQ_c4400/f1p0/3156,i1.3_HQ_c1744/f3p…
		molecular_function	GO:0008026	ATP-dependent helicase activity	0.0054911	i7_LQ_c1261/f1p12/7215,i2.0_HQ_c10192/f1p5/2317,i4_LQ_c9252/f1p15/5007,i2.3_HQ_c1299/f3p10/2253,i2.0_HQ_c21890/f27p124/2360,i3_HQ_c8849/f1p18/3635,i1.4_HQ_c1127/f8p31/1488,i2.2_HQ_c15652/f1p4/2312,i2.4_HQ_c21266/f1p9/2897,i1.2_HQ_c13833/f1p1/1696,i2.0_HQ_c4327/f1p17/2118,i3_HQ_c1437/f2p7/3481,i2.2_LQ_c18656/f1p8/2333,i7_HQ_c1722/f1p36/7249,i2.1_HQ_c8333/f1p9/1892,i1.4_HQ_c12859/f1p27/1886,i2.0_HQ…
		molecular_function	GO:0005488	binding	9.0118e-12	i2.2_LQ_c5310/f1p1/2727,i2.3_HQ_c11220/f1p1/2678,i6_LQ_c3163/f1p5/6624,i2.0_LQ_c10285/f1p2/2452,i3_HQ_c4175/f1p37/3852,i2.3_HQ_c10452/f1p10/2531,i5_LQ_c5912/f1p4/54,i8_LQ_c663/f1p8/8855,i5_HQ_c481/f1p25/5775,i2.0_HQ_c5130/f4p7/2653,i1.3_HQ_c14564/f1p3/2003,i1.2_LQ_c10872/f1p1/1981,i1.2_HQ_c9061/f1p7/1895,i3_HQ_c1259/f2p10/3957,i1.3_HQ_c11995/f1p0/1599,i6_LQ_c916/f1p0/6403,i1.1_HQ_c1645/f3p1/1474,…
		molecular_function	GO:0005509	calcium ion binding	0.00075841	i1.1_HQ_c8913/f2p14/1667,i4_HQ_c7711/f1p27/4471,i1.3_HQ_c3658/f1p2/1623,i6_LQ_c2290/f1p1/6246,i1.1_HQ_c3675/f1p44/1284,i2.0_HQ_c20277/f1p1/2354,i2.2_LQ_c19594/f1p0/2219,i2.4_HQ_c14067/f1p55/2219,i7_LQ_c1236/f1p6/7212,i1.0_LQ_c8040/f1p14/1694,i3_HQ_c13266/f1p5/3387,i1.1_HQ_c4616/f1p40/1599,i2.4_HQ_c20589/f1p11/2574,i2.4_HQ_c20364/f1p1/2357,i2.4_LQ_c16234/f1p19/2782,i7_LQ_c1310/f1p50/7052,i3_LQ_c14…
		molecular_function	GO:0097367	carbohydrate derivative binding	0.00026115	i1.1_HQ_c13752/f1p0/1765,i1.3_HQ_c13406/f1p7/1469,i3_HQ_c1734/f2p5/3272,i1.4_HQ_c10694/f1p14/1947,i1.0_HQ_c4967/f2p29/1807,i2.4_HQ_c15980/f1p5/2986,i2.4_HQ_c13815/f1p2/2085,i5_LQ_c5876/f1p6/5666,i1.2_HQ_c10929/f1p14/1631,i2.0_HQ_c2031/f3p1/2570,i2.4_LQ_c11383/f1p1/2080,i3_HQ_c10958/f1p9/3361,i2.2_HQ_c17508/f1p14/2385,i2.2_HQ_c8695/f2p12/2322,i2.4_HQ_c13038/f2p9/2861,i3_HQ_c16067/f1p5/3374,i2.4_HQ…
		molecular_function	GO:0004180	carboxypeptidase activity	4.6957e-05	i1.3_HQ_c13659/f1p2/1670,i3_LQ_c16490/f1p0/3091,i2.2_HQ_c8978/f1p20/2386,i3_HQ_c15524/f1p9/3506,i3_LQ_c5830/f1p3/3109,i3_LQ_c5199/f1p2/3655,i3_HQ_c1823/f1p13/3490,i4_HQ_c1018/f2p4/4462,i5_HQ_c7354/f1p8/5865,i8_LQ_c458/f1p9/8338,i4_HQ_c4667/f1p0/4380,i3_HQ_c3150/f1p8/3979,i5_LQ_c4674/f1p8/5712,i6_HQ_c4895/f1p27/6344,i3_HQ_c10519/f1p6/3744,i3_HQ_c10863/f1p6/3680,i3_HQ_c3597/f1p15/3727,i1.4_HQ_c4550…
		molecular_function	GO:0019829	cation-transporting ATPase activity	0.02492	i3_HQ_c731/f4p13/3535,i2.2_LQ_c20698/f1p8/2437,i2.0_HQ_c20937/f1p3/2990,i3_HQ_c10357/f1p9/3522,i2.0_HQ_c8802/f1p2/2203,i3_HQ_c3137/f1p3/3532,i1.3_HQ_c1744/f3p8/1819,i6_LQ_c4728/f1p14/6638,i6_LQ_c690/f1p18/6346,i2.3_LQ_c4214/f1p3/2147,i1.4_HQ_c12610/f1p19/1654,i1.3_LQ_c14602/f1p0/1565,i3_HQ_c3202/f1p30/3276,i3_LQ_c4084/f1p4/3117,i4_HQ_c1018/f2p4/4462,i3_HQ_c16502/f1p5/3243,i3_LQ_c8285/f1p27/3510,i…
		molecular_function	GO:0047800	cysteamine dioxygenase activity	0.030527	i1.1_HQ_c7990/f1p7/1467,i4_LQ_c3844/f1p0/4514,i1.2_HQ_c7317/f1p8/1948,i6_LQ_c4372/f1p4/5998
		molecular_function	GO:0008092	cytoskeletal protein binding	0.00093165	i1.1_HQ_c12326/f1p1/1361,i2.2_LQ_c8654/f1p2/2260,i2.2_HQ_c17002/f1p1/2358,i4_HQ_c11618/f1p103/4136,i2.0_HQ_c21653/f1p17/2302,i1.4_HQ_c3671/f1p6/1870,i2.4_HQ_c645/f15p30/2081,i3_LQ_c3803/f1p1/3209,i2.0_HQ_c8483/f1p25/2428,i1.3_HQ_c6390/f1p2/2000,i2.1_HQ_c7847/f1p9/2023,i1.4_HQ_c1363/f4p7/1755,i5_LQ_c5582/f1p10/6026,i2.4_HQ_c8513/f1p12/2044,i2.2_HQ_c6789/f1p2/2426,i5_LQ_c1390/f1p0/5171,i3_LQ_c10287…
		molecular_function	GO:0051213	dioxygenase activity	0.04383	i1.1_LQ_c6554/f1p1/1422,i1.4_HQ_c1204/f6p16/1826,i2.2_HQ_c9714/f1p21/2440,i2.0_HQ_c11716/f1p0/2504,i3_HQ_c923/f3p13/3863,i2.1_LQ_c5233/f1p9/2498,i2.4_HQ_c3189/f1p6/2107,i4_LQ_c15125/f1p3/4286,i2.2_HQ_c5664/f1p3/2339,i6_LQ_c2163/f1p4/6525,i3_HQ_c4724/f1p3/3472,i2.2_HQ_c6269/f1p6/2056,i1.2_HQ_c5688/f1p1/1557,i5_LQ_c7245/f1p6/5743,i2.4_LQ_c12003/f1p0/2306,i1.2_HQ_c7317/f1p8/1948,i3_LQ_c7941/f1p13/36…
		molecular_function	GO:0003910	DNA ligase (ATP) activity	0.0071219	i2.0_HQ_c9792/f1p7/2705,i5_HQ_c2398/f1p25/51,i2.0_HQ_c11262/f1p7/2750,i2.1_HQ_c2037/f2p8/2986,i3_LQ_c16720/f1p0/3058,i2.4_LQ_c3672/f1p4/2343,i4_LQ_c10261/f1p5/4287,i2.4_HQ_c1690/f2p5/2710,i2.2_HQ_c8965/f1p14/2134,i4_LQ_c592/f1p2/4221,i2.2_HQ_c13878/f1p8/2530,i2.0_LQ_c5582/f1p1/2623
		molecular_function	GO:0008144	drug binding	0.016846	i3_HQ_c1285/f2p2/3905,i5_LQ_c4872/f1p7/5982,i6_LQ_c4693/f1p13/6980,i3_HQ_c15010/f2p7/3817,i4_HQ_c14024/f1p5/4129
		molecular_function	GO:0019899	enzyme binding	7.6806e-05	i5_LQ_c5582/f1p10/6026,i3_HQ_c871/f4p7/3110,i4_LQ_c19168/f1p4/4602,i3_HQ_c930/f4p12/3535,i1.1_HQ_c12804/f1p18/1924,i2.0_LQ_c18704/f1p0/2320,i7_HQ_c2021/f1p43/7105,i3_HQ_c462/f7p22/3370,i3_LQ_c10287/f1p3/3411,i3_LQ_c11759/f1p2/3260,i4_HQ_c10508/f1p18/4821,i1.4_LQ_c13558/f1p4/1939,i3_HQ_c3056/f1p5/3242,i1.0_HQ_c6489/f1p2/1868,i1.2_HQ_c15329/f4p32/1558,i4_HQ_c12537/f2p41/4083,i3_HQ_c13787/f1p22/3412…
		molecular_function	GO:0050840	extracellular matrix binding	0.0083969	i1.4_HQ_c11552/f4p11/1971,i2.4_HQ_c19121/f1p10/2988,i2.4_HQ_c8393/f1p1/2163,i3_HQ_c10588/f1p10/3512,i3_LQ_c4134/f1p11/3360,i2.2_HQ_c19242/f1p7/2116,i2.0_HQ_c18064/f1p11/2365,i2.1_LQ_c9791/f1p3/2626,i2.0_HQ_c3483/f1p12/2112,i6_LQ_c4402/f1p18/6039,i6_HQ_c653/f1p53/6545,i2.4_HQ_c20589/f1p11/2574
		molecular_function	GO:0080019	fatty-acyl-CoA reductase (alcohol-forming) activity	0.0075069	i2.2_LQ_c18688/f1p2/2287,i2.0_HQ_c1243/f4p11/2307,i6_LQ_c2339/f1p2/6381,i4_HQ_c6142/f1p10/4100,i3_HQ_c8619/f1p2/3085,i2.0_HQ_c4016/f1p6/2100,i4_LQ_c1742/f1p4/4391,i1.4_HQ_c12712/f1p7/1682
		molecular_function	GO:0009378	four-way junction helicase activity	0.01225	i5_LQ_c7608/f2p4/5161,i1.4_HQ_c5853/f1p3/1611,i4_HQ_c8322/f1p17/4035,i1.1_HQ_c6912/f1p1/1528,i2.3_HQ_c7782/f1p31/2536,i2.0_HQ_c6585/f1p6/2399,i3_HQ_c10333/f1p5/3635,i1.4_HQ_c6148/f1p5/1442,i3_HQ_c11217/f1p15/3016,i1.1_HQ_c1403/f3p17/1964,i3_HQ_c16800/f1p9/3625,i2.0_HQ_c2418/f1p12/2204,i2.4_HQ_c20866/f1p14/2098,i1.1_HQ_c10082/f2p17/1393,i2.0_HQ_c4004/f1p29/2320,i2.0_HQ_c13636/f1p10/2534,i1.1_HQ_c1…
		molecular_function	GO:0043015	gamma-tubulin binding	0.0027624	i1.2_HQ_c12013/f1p2/1786,i3_HQ_c14187/f1p10/3114,i2.0_HQ_c14501/f1p17/2669,i1.2_HQ_c7319/f1p7/1571,i2.4_HQ_c16455/f1p8/2194,i2.2_HQ_c15257/f1p14/2579,i1.4_HQ_c1063/f9p22/1618,i1.4_HQ_c5356/f1p3/1292,i2.1_HQ_c7847/f1p9/2023,i3_HQ_c1330/f2p6/3064,i3_HQ_c764/f3p22/3274,i4_LQ_c9621/f1p8/4546,i3_HQ_c8476/f1p9/3266,i2.1_HQ_c6292/f1p6/2476,i1.0_HQ_c1284/f4p20/1702,i2.0_LQ_c12014/f1p27/2165,i1.1_LQ_c6007…
		molecular_function	GO:0004356	glutamate-ammonia ligase activity	0.00071045	i5_HQ_c46/f7p94/5075,i3_HQ_c1065/f2p7/3051,i4_LQ_c15139/f1p0/4142,i2.4_LQ_c3679/f1p13/2069,i1.0_HQ_c4432/f1p10/1683,i1.2_HQ_c5454/f1p8/1642,i2.0_LQ_c10074/f1p11/2525,i3_LQ_c14207/f1p0/3358,i3_HQ_c344/f9p18/3121,i2.1_LQ_c12388/f1p31/2048,i1.2_HQ_c12556/f1p18/1757,i3_HQ_c16529/f1p10/3191,i2.1_HQ_c9707/f1p40/2390,i2.3_HQ_c6589/f1p6/2993,i3_HQ_c13583/f1p4/3105,i2.2_HQ_c7656/f1p13/2550,i2.2_HQ_c2371/f…
		molecular_function	GO:0004133	glycogen debranching enzyme activity	0.015764	i4_LQ_c4069/f1p0/4764,i4_HQ_c4539/f1p1/4186,i3_HQ_c16360/f1p0/3127,i6_HQ_c985/f1p12/6287,i2.0_HQ_c4675/f1p1/2035,i3_HQ_c1363/f2p2/3520
		molecular_function	GO:0003924	GTPase activity	0.00044911	i1.0_HQ_c1546/f6p10/1453,i1.1_HQ_c1625/f6p41/1966,i4_HQ_c2697/f1p15/4434,i3_HQ_c10046/f1p12/3494,i1.2_HQ_c8052/f1p422/1826,i4_LQ_c19732/f1p9/4107,i2.2_LQ_c17480/f1p2/2357,i2.4_HQ_c5796/f1p21/2584,i1.0_HQ_c8050/f1p83/1739,i5_HQ_c4272/f1p19/6054,i7_LQ_c114/f1p4/7168,i3_HQ_c15020/f2p4/3054,i4_HQ_c16273/f1p41/4608,i2.2_HQ_c20125/f1p4/2294,i5_LQ_c5526/f1p5/5126,i4_LQ_c15842/f1p19/4225,i2.0_HQ_c763/f16…
		molecular_function	GO:0051020	GTPase binding	0.0019519	i1.3_LQ_c12839/f1p0/1335,i2.2_LQ_c16232/f1p0/2856,i3_HQ_c1232/f2p21/3086,i2.4_HQ_c16931/f1p3/2373,i2.2_LQ_c14861/f1p31/2577,i2.0_HQ_c1643/f2p13/2499,i2.2_LQ_c15790/f1p0/2083,i5_LQ_c5912/f1p4/54,i7_HQ_c1489/f4p78/7094,i2.0_HQ_c1886/f5p21/2970,i6_LQ_c4886/f1p6/6630,i3_HQ_c9362/f1p9/3425,i5_LQ_c3514/f1p10/5216,i2.2_HQ_c11223/f1p8/2709,i7_LQ_c1639/f1p19/7236,i6_HQ_c3783/f1p20/6323,i1.1_LQ_c4561/f1p23…
		molecular_function	GO:0070568	guanylyltransferase activity	7.8515e-05	i2.0_HQ_c11262/f1p7/2750,i2.1_HQ_c2037/f2p8/2986,i2.3_HQ_c7592/f1p20/2255,i2.4_HQ_c7409/f1p21/2234,i2.0_LQ_c12423/f1p4/2907,i1.1_LQ_c15356/f1p1/1440,i5_HQ_c2398/f1p25/51,i1.3_HQ_c9607/f1p1/1614,i1.3_HQ_c1768/f3p1/1425,i2.4_HQ_c13257/f2p17/2219,i4_LQ_c592/f1p2/4221,i2.2_HQ_c13878/f1p8/2530,i1.3_HQ_c12259/f1p0/1787,i2.2_HQ_c8965/f1p14/2134
		molecular_function	GO:0008158	hedgehog receptor activity	0.020078	i7_LQ_c260/f1p2/7757,i8_LQ_c551/f1p0/8066,i5_LQ_c5120/f1p2/5971,i2.1_HQ_c2425/f1p1/2710,i4_HQ_c4909/f1p3/4285,i7_LQ_c1263/f1p0/7592,i8_HQ_c493/f1p19/7959,i7_LQ_c1993/f1p22/7338,i2.2_LQ_c3996/f1p0/2760
		molecular_function	GO:0004386	helicase activity	9.6288e-05	i3_LQ_c7429/f1p3/3259,i1.0_HQ_c12127/f1p2/1474,i4_HQ_c4562/f1p8/4566,i2.4_HQ_c5501/f1p34/2381,i2.0_HQ_c6922/f1p5/2723,i2.0_HQ_c5752/f1p1/2067,i3_HQ_c12575/f1p2/3165,i5_HQ_c108/f3p31/5838,i2.2_HQ_c12035/f1p45/2651,i3_HQ_c6105/f1p43/3951,i1.2_HQ_c8187/f1p10/1692,i2.2_HQ_c6949/f1p23/2208,i1.1_HQ_c14637/f1p11/1582,i1.4_HQ_c8114/f1p25/1552,i2.4_HQ_c5645/f1p16/2903,i1.3_LQ_c12086/f1p1/1382,i8_LQ_c518/f…
		molecular_function	GO:0008201	heparin binding	0.034544	i2.0_HQ_c17558/f1p9/2276,i3_HQ_c16845/f1p9/3683,i1.4_LQ_c4600/f1p0/1588,i3_HQ_c16465/f1p7/3490,i2.2_HQ_c11396/f1p13/2207,i3_HQ_c5196/f1p5/3228,i2.2_HQ_c13261/f2p1/2365,i2.1_LQ_c5502/f1p0/2219,i2.4_HQ_c11081/f1p18/2131,i2.2_HQ_c10591/f1p2/2469,i3_HQ_c358/f10p15/3368,i2.3_HQ_c10452/f1p10/2531,i4_HQ_c7678/f1p18/4095,i2.1_HQ_c555/f14p25/2409,i2.0_LQ_c9079/f1p0/2225,i3_HQ_c14501/f1p8/3523,i3_HQ_c6111/…
		molecular_function	GO:0036442	hydrogen-exporting ATPase activity	0.0090284	i1.3_HQ_c1744/f3p8/1819,i6_LQ_c4728/f1p14/6638,i6_LQ_c690/f1p18/6346,i3_HQ_c731/f4p13/3535,i2.2_HQ_c896/f5p24/2078,i3_LQ_c8285/f1p27/3510,i2.2_LQ_c20698/f1p8/2437,i1.4_HQ_c8044/f3p1/1261,i4_LQ_c16723/f1p3/4171,i2.0_HQ_c20937/f1p3/2990,i3_HQ_c10357/f1p9/3522,i2.0_HQ_c8802/f1p2/2203,i3_HQ_c3137/f1p3/3532,i2.0_LQ_c7530/f1p2/2097,i4_HQ_c12708/f1p11/4269,i3_HQ_c3202/f1p30/3276,i3_LQ_c4084/f1p4/3117,i3…
		molecular_function	GO:0016787	hydrolase activity	5.97e-08	i2.0_HQ_c20097/f1p17/2194,i4_LQ_c15032/f1p8/4754,i1.4_HQ_c5861/f1p1/1973,i4_HQ_c3957/f1p25/4734,i2.2_LQ_c19737/f1p1/2007,i5_LQ_c4372/f1p14/5473,i3_HQ_c14805/f1p8/3982,i2.2_HQ_c5538/f1p2/2252,i2.2_HQ_c687/f8p30/2423,i3_HQ_c16176/f1p0/3036,i3_HQ_c5744/f1p5/3658,i3_LQ_c6524/f1p6/3153,i3_HQ_c13057/f1p174/3984,i2.0_HQ_c1590/f2p4/3023,i2.2_HQ_c4130/f1p14/2630,i2.0_HQ_c1089/f7p22/2527,i3_LQ_c7163/f1p54/…
		molecular_function	GO:0016817	hydrolase activity, acting on acid anhydrides	5.9386e-08	i1.3_HQ_c4127/f2p14/1862,i3_HQ_c11326/f1p14/3005,i3_LQ_c5767/f1p11/2957,i6_LQ_c4639/f1p1/6195,i2.2_HQ_c20125/f1p4/2294,i5_LQ_c5526/f1p5/5126,i2.4_HQ_c21903/f1p18/2334,i2.3_HQ_c5815/f1p5/2433,i3_LQ_c2750/f1p1/3727,i7_LQ_c114/f1p4/7168,i3_HQ_c15020/f2p4/3054,i5_HQ_c4272/f1p19/6054,i3_HQ_c15515/f1p7/3570,i2.2_HQ_c6119/f1p5/2023,i4_LQ_c8716/f1p7/4935,i3_LQ_c15990/f1p0/3627,i2.2_HQ_c14887/f1p14/3006,i…
		molecular_function	GO:0016820	hydrolase activity, acting on acid anhydrides, catalyzing transmembrane movement of substances	0.006088	i3_LQ_c7333/f1p25/2961,i1.4_HQ_c12610/f1p19/1654,i2.2_HQ_c6119/f1p5/2023,i2.0_HQ_c2422/f1p1/2447,i4_HQ_c1018/f2p4/4462,i1.3_LQ_c14602/f1p0/1565,i2.2_HQ_c20125/f1p4/2294,i3_HQ_c9720/f1p90/3038,i3_HQ_c3137/f1p3/3532,i5_LQ_c1390/f1p0/5171,i2.0_HQ_c8802/f1p2/2203,i2.2_LQ_c20698/f1p8/2437,i1.1_HQ_c1384/f6p28/1937,i2.3_LQ_c11207/f1p1/2776,i3_LQ_c4400/f1p0/3156,i2.0_LQ_c20108/f1p8/2437,i2.3_HQ_c1894/f2p…
		molecular_function	GO:0016818	hydrolase activity, acting on acid anhydrides, in phosphorus-containing anhydrides	2.0211e-08	i3_HQ_c1582/f3p5/3281,i1.1_HQ_c1932/f4p5/1888,i3_HQ_c1843/f1p1/3064,i2.0_HQ_c16253/f1p4/2394,i7_LQ_c407/f1p13/7539,i5_HQ_c94/f3p37/5914,i1.0_HQ_c5710/f1p3/1872,i1.4_HQ_c8044/f3p1/1261,i1.4_HQ_c10029/f1p17/1546,i2.2_HQ_c8492/f1p4/2410,i3_LQ_c4508/f1p8/3221,i2.2_HQ_c4326/f1p2/2684,i2.4_LQ_c16519/f1p0/2031,i3_LQ_c6762/f1p22/3111,i4_HQ_c4123/f2p12/4761,i2.0_LQ_c6623/f1p1/2060,i1.2_LQ_c13169/f1p1/1591…
		molecular_function	GO:0016788	hydrolase activity, acting on ester bonds	0.021143	i3_HQ_c12121/f2p0/3245,i1.0_HQ_c6951/f1p2/1490,i4_HQ_c4083/f1p7/4393,i3_HQ_c9730/f1p17/3720,i6_LQ_c864/f1p0/6076,i6_HQ_c4878/f1p28/6023,i3_HQ_c15465/f1p1/3465,i1.0_HQ_c8094/f1p2/1262,i2.2_LQ_c18145/f1p2/2445,i1.2_HQ_c10309/f1p16/1716,i2.0_HQ_c19920/f1p6/2554,i3_HQ_c10729/f1p7/3318,i2.0_LQ_c20292/f1p3/2107,i1.2_HQ_c6964/f1p2/1549,i1.4_HQ_c5853/f1p3/1611,i1.3_HQ_c14667/f1p10/1437,i2.4_LQ_c3376/f1p1…
		molecular_function	GO:0004553	hydrolase activity, hydrolyzing O-glycosyl compounds	0.037844	i3_HQ_c16291/f1p11/3049,i2.0_HQ_c4844/f1p6/2409,i1.2_HQ_c1394/f6p8/1962,i7_HQ_c1944/f1p24/7410,i3_HQ_c8934/f1p2/3186,i4_HQ_c4539/f1p1/4186,i2.2_HQ_c5155/f4p11/2919,i1.0_HQ_c8073/f1p61/1697,i2.3_LQ_c3007/f1p0/2241,i2.2_HQ_c1870/f2p4/2326,i1.2_HQ_c6988/f1p7/1734,i1.4_HQ_c14198/f1p16/1996,i3_HQ_c16360/f1p0/3127,i2.2_HQ_c11978/f1p4/2544,i4_HQ_c13472/f1p11/4656,i3_HQ_c6887/f1p255/3879,i1.2_HQ_c14895/f…
		molecular_function	GO:0004420	hydroxymethylglutaryl-CoA reductase (NADPH) activity	0.02534	i2.1_HQ_c2425/f1p1/2710,i7_LQ_c1993/f1p22/7338,i4_HQ_c1393/f1p10/4320,i8_HQ_c493/f1p19/7959,i4_HQ_c4909/f1p3/4285
		molecular_function	GO:0042802	identical protein binding	0.027959	i2.0_HQ_c11115/f1p10/2158,i2.2_HQ_c5185/f1p8/2959,i3_HQ_c850/f3p12/3034,i3_HQ_c8476/f1p9/3266,i2.0_LQ_c12014/f1p27/2165,i2.2_HQ_c11493/f2p5/2433,i4_HQ_c1024/f2p119/4318,i2.0_HQ_c4017/f1p13/2447,i6_LQ_c4534/f1p11/6517,i2.2_LQ_c2338/f1p0/2229,i2.2_HQ_c13504/f1p0/2373,i2.0_LQ_c18062/f1p1/3000,i4_HQ_c11378/f1p75/4113,i1.0_HQ_c14071/f1p0/1985,i2.0_HQ_c3044/f1p6/2969,i6_LQ_c4372/f1p4/5998,i1.4_HQ_c8946…
		molecular_function	GO:0005143	interleukin-12 receptor binding	0.033423	i5_LQ_c5991/f1p0/5470,i4_HQ_c1562/f1p26/4319,i2.4_HQ_c21417/f1p26/2112
		molecular_function	GO:0016864	intramolecular oxidoreductase activity, transposing S-S bonds	0.021914	i3_HQ_c1621/f3p5/3469,i2.4_HQ_c20823/f1p5/1975,i4_HQ_c394/f6p4/4468,i1.0_HQ_c7803/f1p5/1772,i1.3_HQ_c2934/f2p7/1776
		molecular_function	GO:0051002	ligase activity, forming nitrogen-metal bonds	0.003514	i1.0_HQ_c1306/f7p17/1547,i2.0_HQ_c2031/f3p1/2570,i2.0_LQ_c2978/f1p7/2286,i3_HQ_c5879/f1p35/3317,i5_HQ_c6248/f1p22/5261,i2.1_HQ_c1230/f3p3/2265,i1.1_HQ_c10082/f2p17/1393,i2.0_HQ_c4004/f1p29/2320,i2.0_HQ_c13636/f1p10/2534,i1.1_HQ_c10978/f1p20/1385,i5_LQ_c6344/f1p6/5268,i2.1_HQ_c2073/f2p0/2839,i2.2_HQ_c7251/f1p36/2327,i3_HQ_c9389/f1p6/3395,i1.1_HQ_c1403/f3p17/1964,i2.4_HQ_c20866/f1p14/2098,i2.3_HQ_c…
		molecular_function	GO:0051003	ligase activity, forming nitrogen-metal bonds, forming coordination complexes	0.003514	i2.2_HQ_c7251/f1p36/2327,i5_LQ_c6344/f1p6/5268,i2.1_HQ_c2073/f2p0/2839,i1.1_HQ_c10978/f1p20/1385,i2.0_HQ_c13636/f1p10/2534,i2.0_HQ_c4004/f1p29/2320,i1.1_HQ_c10082/f2p17/1393,i2.1_HQ_c1230/f3p3/2265,i5_HQ_c6248/f1p22/5261,i3_HQ_c5879/f1p35/3317,i1.0_HQ_c1306/f7p17/1547,i2.0_HQ_c2031/f3p1/2570,i2.0_LQ_c2978/f1p7/2286,i1.4_HQ_c5853/f1p3/1611,i5_LQ_c7608/f2p4/5161,i6_LQ_c2908/f1p0/6051,i4_HQ_c8322/f1…
		molecular_function	GO:0044877	macromolecular complex binding	0.00017523	i3_HQ_c551/f5p5/3538,i5_HQ_c4272/f1p19/6054,i2.2_HQ_c17809/f1p8/2381,i1.0_HQ_c7662/f3p3/1297,i2.4_HQ_c5796/f1p21/2584,i2.2_HQ_c14887/f1p14/3006,i2.2_HQ_c5798/f1p28/3001,i3_LQ_c9814/f1p2/3825,i6_LQ_c4639/f1p1/6195,i3_HQ_c16513/f1p25/3045,i4_HQ_c11921/f1p7/4107,i1.1_HQ_c1625/f6p41/1966,i3_HQ_c8447/f1p32/3876,i3_LQ_c3749/f1p0/3682,i3_HQ_c12435/f1p11/3355,i1.0_LQ_c10014/f1p0/1540,i2.4_HQ_c13038/f2p9/…
		molecular_function	GO:0016851	magnesium chelatase activity	0.003514	i4_LQ_c12416/f1p1/4562,i1.0_HQ_c2734/f1p9/1872,i5_LQ_c3203/f1p8/5169,i1.2_HQ_c13833/f1p1/1696,i1.1_HQ_c6118/f1p9/1640,i2.0_HQ_c11001/f1p6/2766,i2.2_HQ_c13322/f2p6/2869,i2.2_HQ_c17232/f1p16/2121,i3_HQ_c6138/f1p0/3031,i1.3_HQ_c1040/f8p20/1324,i5_LQ_c5959/f1p9/5893,i5_HQ_c1680/f1p23/5932,i4_LQ_c6121/f1p4/4689,i3_HQ_c15820/f1p7/3107,i4_LQ_c11974/f1p0/4593,i1.0_HQ_c2053/f4p5/1417,i2.1_HQ_c9420/f1p5/21…
		molecular_function	GO:0004181	metallocarboxypeptidase activity	2.3494e-06	i2.0_LQ_c3798/f1p0/2099,i5_LQ_c6532/f1p12/6021,i4_HQ_c331/f5p13/4335,i1.3_HQ_c13659/f1p2/1670,i4_HQ_c4083/f1p7/4393,i4_LQ_c7759/f1p3/4890,i3_LQ_c5830/f1p3/3109,i3_HQ_c15524/f1p9/3506,i3_HQ_c14405/f1p7/3731,i2.2_HQ_c8978/f1p20/2386,i3_LQ_c16804/f1p1/3594,i5_HQ_c7354/f1p8/5865,i6_LQ_c194/f1p5/6828,i3_HQ_c1823/f1p13/3490,i4_HQ_c1018/f2p4/4462,i3_LQ_c5199/f1p2/3655,i3_HQ_c3150/f1p8/3979,i4_HQ_c4667/f…
		molecular_function	GO:0004222	metalloendopeptidase activity	9.785e-05	i2.0_HQ_c2628/f1p1/2134,i6_LQ_c4247/f1p0/6289,i2.4_HQ_c15449/f1p0/2375,i3_LQ_c1794/f1p1/3976,i1.0_HQ_c15060/f1p19/1583,i2.0_LQ_c11804/f1p1/2083,i3_HQ_c853/f5p7/3125,i2.3_HQ_c3751/f1p2/2145,i6_LQ_c2094/f1p0/6484,i2.2_HQ_c6510/f1p5/3031,i5_LQ_c7112/f1p8/5950,i2.3_HQ_c12490/f1p4/2980,i4_LQ_c7339/f1p0/4582,i4_HQ_c2282/f1p0/4013,i2.4_HQ_c21135/f1p0/2022,i3_HQ_c9527/f1p22/3063,i3_HQ_c3286/f1p4/3177,i4_…
		molecular_function	GO:0008235	metalloexopeptidase activity	2.6402e-06	i6_LQ_c194/f1p5/6828,i3_HQ_c1823/f1p13/3490,i4_HQ_c1018/f2p4/4462,i3_LQ_c5199/f1p2/3655,i3_LQ_c16804/f1p1/3594,i5_HQ_c7354/f1p8/5865,i4_HQ_c4667/f1p0/4380,i3_HQ_c2980/f1p4/3995,i3_HQ_c13541/f1p3/3421,i8_LQ_c458/f1p9/8338,i3_HQ_c3150/f1p8/3979,i5_LQ_c4674/f1p8/5712,i3_LQ_c12873/f1p5/3275,i2.2_LQ_c8517/f1p5/2642,i3_HQ_c4443/f1p10/3477,i3_HQ_c10519/f1p6/3744,i3_HQ_c10863/f1p6/3680,i6_HQ_c4895/f1p27/…
		molecular_function	GO:0008237	metallopeptidase activity	3.9173e-08	i6_LQ_c194/f1p5/6828,i3_LQ_c16804/f1p1/3594,i2.1_HQ_c871/f5p29/2434,i2.4_HQ_c18498/f1p0/2045,i4_HQ_c8322/f1p17/4035,i2.2_HQ_c8754/f1p7/2062,i4_HQ_c6044/f1p30/4128,i2.3_HQ_c12044/f1p4/2497,i2.2_LQ_c8517/f1p5/2642,i2.4_HQ_c952/f10p19/2450,i3_HQ_c4443/f1p10/3477,i2.4_LQ_c20594/f1p2/2700,i2.2_LQ_c3636/f1p0/2498,i2.0_HQ_c4221/f1p4/2265,i2.0_LQ_c3471/f1p5/2565,i3_HQ_c7610/f1p33/3975,i5_LQ_c6532/f1p12/6…
		molecular_function	GO:0004489	methylenetetrahydrofolate reductase (NAD(P)H) activity	0.045976	i2.4_HQ_c11952/f1p4/2701,i2.2_HQ_c13408/f2p2/2986,i2.1_HQ_c11553/f1p2/2299
		molecular_function	GO:0008017	microtubule binding	0.00024322	i7_HQ_c1877/f1p33/6928,i2.2_HQ_c14759/f1p1/2100,i2.4_HQ_c21081/f1p9/2079,i3_LQ_c8959/f1p4/3558,i2.2_HQ_c19486/f1p4/2205,i3_LQ_c9580/f1p2/3289,i2.2_HQ_c4841/f1p0/2088,i4_LQ_c5908/f1p0/4049,i3_LQ_c11153/f1p1/3268,i2.2_HQ_c11223/f1p8/2709,i3_HQ_c623/f4p9/3334,i2.3_HQ_c9483/f1p0/2627,i2.0_HQ_c4279/f1p9/2516,i2.2_HQ_c8524/f1p5/2621,i1.0_HQ_c13056/f1p0/1387,i5_HQ_c6594/f1p11/5612,i4_LQ_c7250/f1p8/4891,…
		molecular_function	GO:0003777	microtubule motor activity	3.2168e-05	i2.0_LQ_c20571/f1p2/2211,i2.0_LQ_c6623/f1p1/2060,i4_HQ_c1777/f1p9/4182,i2.3_HQ_c6164/f1p6/2800,i1.1_HQ_c13734/f1p17/1860,i1.0_HQ_c10248/f1p8/1897,i2.3_LQ_c3896/f1p0/2433,i3_LQ_c12279/f1p0/3575,i2.1_HQ_c11948/f1p9/2724,i2.2_HQ_c7925/f1p0/2457,i5_LQ_c834/f1p0/5212,i1.2_HQ_c6965/f1p7/1858,i2.4_LQ_c4679/f1p0/2507,i3_HQ_c8972/f1p2/3149,i2.2_HQ_c11014/f1p4/2319,i2.4_HQ_c13296/f2p6/2423,i3_LQ_c7251/f1p4…
		molecular_function	GO:0004484	mRNA guanylyltransferase activity	0.00049782	i2.0_HQ_c11262/f1p7/2750,i2.1_HQ_c2037/f2p8/2986,i1.1_LQ_c15356/f1p1/1440,i2.0_LQ_c12423/f1p4/2907,i1.3_HQ_c1768/f3p1/1425,i1.3_HQ_c9607/f1p1/1614,i5_HQ_c2398/f1p25/51,i4_LQ_c592/f1p2/4221,i2.2_HQ_c13878/f1p8/2530,i2.2_HQ_c8965/f1p14/2134,i1.3_HQ_c12259/f1p0/1787
		molecular_function	GO:0005326	neurotransmitter transporter activity	3.7952e-05	i2.0_HQ_c14853/f1p5/2220,i2.4_HQ_c15711/f1p1/2393,i2.2_LQ_c8431/f1p0/2480,i2.3_HQ_c12474/f1p0/2941,i2.2_LQ_c3870/f1p0/2518,i2.0_LQ_c20632/f1p0/2696,i2.0_HQ_c2422/f1p1/2447,i2.2_LQ_c11326/f1p0/2757,i2.2_HQ_c14449/f1p2/2070,i2.4_HQ_c3889/f1p6/2215,i2.4_HQ_c15929/f1p1/2159,i2.1_LQ_c12490/f1p2/2871,i1.1_LQ_c9544/f1p0/1703,i1.0_HQ_c4555/f1p0/1783,i2.1_HQ_c8833/f1p2/2519,i5_LQ_c65/f1p2/5886,i2.3_HQ_c74…
		molecular_function	GO:0005328	neurotransmitter:sodium symporter activity	3.7952e-05	i2.2_LQ_c11326/f1p0/2757,i2.4_HQ_c3889/f1p6/2215,i2.2_HQ_c14449/f1p2/2070,i2.0_LQ_c20632/f1p0/2696,i2.0_HQ_c2422/f1p1/2447,i2.2_LQ_c3870/f1p0/2518,i2.3_HQ_c12474/f1p0/2941,i2.2_LQ_c8431/f1p0/2480,i2.4_HQ_c15711/f1p1/2393,i2.0_HQ_c14853/f1p5/2220,i3_HQ_c14290/f1p1/3447,i2.1_LQ_c7102/f1p1/2116,i1.2_LQ_c14097/f1p0/1976,i2.0_HQ_c2526/f1p1/2478,i2.0_HQ_c16127/f1p2/2175,i6_LQ_c4271/f1p0/6050,i2.3_HQ_c7…
		molecular_function	GO:0018822	nitrile hydratase activity	0.0051102	i7_LQ_c1495/f1p9/7732,i5_HQ_c1183/f1p14/5890,i2.4_HQ_c18977/f1p7/2952
		molecular_function	GO:0003676	nucleic acid binding	0.034776	i2.2_HQ_c4391/f1p3/2337,i2.3_HQ_c5246/f1p3/2681,i3_HQ_c4786/f1p2/3352,i2.4_HQ_c12788/f5p22/2466,i2.2_LQ_c3202/f1p1/2160,i1.4_HQ_c13645/f1p6/1636,i4_HQ_c4123/f2p12/4761,i7_LQ_c1258/f1p8/7446,i2.0_HQ_c13214/f2p7/2301,i1.0_HQ_c11901/f2p4/1465,i2.3_HQ_c7735/f1p0/2650,i1.4_HQ_c5853/f1p3/1611,i2.0_HQ_c19279/f1p0/2384,i1.0_HQ_c15498/f1p17/1769,i5_HQ_c948/f1p186/57,i3_HQ_c4576/f1p9/3758,i3_HQ_c10301/f1p4…
		molecular_function	GO:0001882	nucleoside binding	7.5257e-05	i2.4_LQ_c5983/f1p3/1970,i2.2_HQ_c11503/f1p2/2569,i2.0_HQ_c21653/f1p17/2302,i4_LQ_c16044/f1p0/4180,i5_HQ_c2398/f1p25/51,i2.2_HQ_c930/f14p35/2150,i3_HQ_c10516/f1p235/3005,i4_HQ_c17308/f1p10/4234,i4_HQ_c15885/f1p75/4135,i4_HQ_c6306/f1p38/4617,i6_LQ_c4177/f1p2/6040,i2.1_HQ_c9836/f1p5/2248,i2.3_HQ_c3641/f1p2/2306,i3_HQ_c8817/f1p30/3969,i2.2_HQ_c10967/f1p14/2527,i2.1_HQ_c620/f9p22/2118,i4_HQ_c14797/f1p…
		molecular_function	GO:1901265	nucleoside phosphate binding	0.014483	i3_LQ_c14643/f1p0/3963,i5_HQ_c3428/f1p21/5448,i2.0_HQ_c16658/f1p3/2513,i5_LQ_c2698/f1p2/5245,i2.2_HQ_c13926/f1p10/2159,i2.2_HQ_c5392/f1p3/2195,i2.4_HQ_c17868/f1p6/2493,i2.2_HQ_c10591/f1p2/2469,i2.0_HQ_c6813/f1p4/2232,i2.0_HQ_c8222/f1p9/2970,i2.0_HQ_c9841/f1p5/2404,i3_LQ_c6921/f1p5/3562,i6_LQ_c4141/f1p0/6665,i1.4_HQ_c3020/f1p5/1644,i2.4_HQ_c14626/f1p3/2706,i1.1_HQ_c9667/f1p19/1498,i2.3_HQ_c10452/f…
		molecular_function	GO:0017111	nucleoside-triphosphatase activity	4.626e-08	i2.2_HQ_c10454/f1p3/2437,i1.4_HQ_c10076/f1p4/1629,i4_HQ_c17329/f1p11/4690,i4_LQ_c6403/f1p0/4050,i2.0_HQ_c18731/f1p14/2658,i3_HQ_c13829/f1p2/3445,i2.0_HQ_c3452/f1p28/2439,i3_LQ_c5519/f1p5/3247,i1.2_HQ_c1386/f4p8/1744,i2.0_LQ_c7700/f1p0/2203,i2.4_HQ_c19505/f1p31/2335,i4_LQ_c13592/f1p2/4674,i3_LQ_c6015/f1p0/3280,i3_HQ_c3635/f1p1/3031,i3_HQ_c5734/f1p18/3035,i1.1_HQ_c14637/f1p11/1582,i1.2_HQ_c8187/f1p…
		molecular_function	GO:0000166	nucleotide binding	0.014483	i1.0_HQ_c8050/f1p83/1739,i7_LQ_c1655/f1p12/7304,i2.2_LQ_c17480/f1p2/2357,i3_HQ_c12242/f1p3/3485,i2.2_HQ_c16992/f1p46/2629,i6_HQ_c25/f4p21/6240,i2.1_LQ_c9791/f1p3/2626,i2.4_HQ_c10216/f1p11/2321,i5_LQ_c1899/f1p21/5720,i4_HQ_c912/f2p35/4929,i1.3_LQ_c10153/f1p7/2113,i2.0_HQ_c763/f16p27/2369,i1.1_HQ_c4552/f1p23/1932,i1.0_HQ_c6119/f1p7/1604,i2.4_HQ_c9534/f1p2/2196,i2.2_HQ_c11521/f1p1/2614,i4_HQ_c387/f4…
		molecular_function	GO:0005549	odorant binding	0.017572	i2.0_HQ_c9132/f2p6/2122,i3_HQ_c1464/f2p6/3197,i4_LQ_c7250/f1p8/4891,i2.2_LQ_c20262/f1p1/2083,i2.2_HQ_c7470/f1p2/2172,i3_HQ_c1262/f2p6/3032,i2.4_LQ_c8585/f1p2/2209
		molecular_function	GO:0016903	oxidoreductase activity, acting on the aldehyde or oxo group of donors	0.0010447	i2.0_HQ_c1236/f4p12/2596,i6_HQ_c354/f1p20/6196,i1.2_LQ_c8109/f1p5/1316,i3_HQ_c4190/f1p13/3197,i1.3_HQ_c13945/f1p12/1356,i1.2_HQ_c1696/f5p5/1401,i3_HQ_c9902/f1p25/3115,i4_HQ_c7397/f1p15/4673,i7_HQ_c892/f1p35/7359,i4_HQ_c269/f9p26/4148,i6_HQ_c4721/f1p19/6881,i3_LQ_c13951/f1p0/3377,i1.4_HQ_c5075/f2p1/1409,i1.3_HQ_c749/f29p38/1457,i6_HQ_c737/f1p22/6805,i2.4_HQ_c4275/f1p32/2281,i1.3_HQ_c15307/f22p84/1…
		molecular_function	GO:0016624	oxidoreductase activity, acting on the aldehyde or oxo group of donors, disulfide as acceptor	7.7857e-05	i1.2_HQ_c1696/f5p5/1401,i1.3_HQ_c8353/f1p4/1284,i6_HQ_c354/f1p20/6196,i2.0_HQ_c1201/f3p8/2140,i3_HQ_c10441/f1p6/3236,i2.0_HQ_c8009/f1p5/2066,i2.0_HQ_c1236/f4p12/2596,i3_HQ_c2857/f1p8/3470,i3_LQ_c15370/f1p4/3252,i2.4_HQ_c4275/f1p32/2281,i5_LQ_c7479/f1p24/5834,i6_HQ_c737/f1p22/6805,i6_HQ_c4721/f1p19/6881,i3_LQ_c13951/f1p0/3377,i5_LQ_c4375/f1p13/51,i4_HQ_c269/f9p26/4148,i1.1_HQ_c5090/f1p5/1499,i7_HQ…
		molecular_function	GO:0019208	phosphatase regulator activity	0.0044428	i1.0_HQ_c3641/f1p8/1519,i1.2_HQ_c4564/f1p11/1439,i5_HQ_c4787/f1p82/6013,i1.1_HQ_c14920/f1p8/1354,i1.3_HQ_c5790/f1p79/1365,i6_HQ_c3658/f1p74/6315,i1.2_LQ_c5527/f1p0/1892,i1.0_HQ_c5342/f1p8/1890,i3_LQ_c10004/f1p10/3963,i2.0_HQ_c21926/f3p28/2634,i2.4_LQ_c20388/f1p9/2982,i1.2_LQ_c12697/f1p10/1565,i2.0_HQ_c6219/f1p20/2520,i2.2_LQ_c7424/f1p9/2051,i2.2_HQ_c9855/f1p11/2134,i2.0_LQ_c5689/f1p0/2094,i1.3_HQ…
		molecular_function	GO:0004435	phosphatidylinositol phospholipase C activity	0.023495	i3_LQ_c15387/f1p0/3419,i3_HQ_c15259/f1p0/3100,i2.0_HQ_c7910/f1p5/2708,i3_HQ_c15465/f1p1/3465,i2.0_HQ_c9467/f1p2/2233,i2.2_HQ_c1608/f2p5/2109,i2.2_HQ_c2135/f2p7/2662,i6_LQ_c1046/f1p2/6611,i5_LQ_c4814/f1p2/5992,i2.2_HQ_c13135/f2p26/2817,i2.1_LQ_c3371/f1p3/2096,i3_LQ_c15813/f1p4/3110,i6_LQ_c2508/f1p0/6137,i2.2_HQ_c15246/f1p2/2060,i2.0_HQ_c2908/f1p1/2340,i5_LQ_c287/f2p2/5861
		molecular_function	GO:0008965	phosphoenolpyruvate-protein phosphotransferase activity	0.036834	i2.1_HQ_c1036/f4p6/2399,i3_HQ_c457/f6p34/3291,i2.4_HQ_c16801/f1p4/2271,i2.4_HQ_c2889/f1p1/2554,i4_LQ_c9959/f1p1/4204,i1.1_HQ_c2966/f1p4/1876,i6_LQ_c993/f1p0/6047,i1.0_LQ_c3133/f1p3/1562,i2.4_HQ_c12898/f4p26/2200
		molecular_function	GO:0004620	phospholipase activity	0.0093552	i2.2_HQ_c15246/f1p2/2060,i5_LQ_c287/f2p2/5861,i2.0_HQ_c2908/f1p1/2340,i1.0_HQ_c7278/f1p2/1511,i6_LQ_c2508/f1p0/6137,i2.2_HQ_c18814/f1p1/2352,i3_LQ_c15813/f1p4/3110,i3_HQ_c786/f3p13/3640,i5_LQ_c4814/f1p2/5992,i2.1_LQ_c3371/f1p3/2096,i2.2_HQ_c13135/f2p26/2817,i2.2_HQ_c2135/f2p7/2662,i1.0_HQ_c10178/f1p8/1422,i6_LQ_c1046/f1p2/6611,i1.2_HQ_c5993/f1p6/1623,i2.2_HQ_c1608/f2p5/2109,i2.0_HQ_c9467/f1p2/223…
		molecular_function	GO:0004629	phospholipase C activity	0.027123	i6_LQ_c2508/f1p0/6137,i2.2_HQ_c15246/f1p2/2060,i5_LQ_c287/f2p2/5861,i2.0_HQ_c2908/f1p1/2340,i5_LQ_c4814/f1p2/5992,i2.1_LQ_c3371/f1p3/2096,i2.2_HQ_c13135/f2p26/2817,i3_LQ_c15813/f1p4/3110,i2.2_HQ_c1608/f2p5/2109,i2.2_HQ_c2135/f2p7/2662,i6_LQ_c1046/f1p2/6611,i2.0_HQ_c7910/f1p5/2708,i3_HQ_c15259/f1p0/3100,i3_LQ_c15387/f1p0/3419,i3_HQ_c15465/f1p1/3465,i2.0_HQ_c9467/f1p2/2233
		molecular_function	GO:0000156	phosphorelay response regulator activity	0.03644	i3_HQ_c15538/f1p3/3742,i2.3_HQ_c3606/f1p9/2118,i3_LQ_c16464/f1p1/3726,i1.0_LQ_c5237/f1p2/1770,i2.0_HQ_c9956/f1p11/2106,i5_LQ_c7403/f1p1/5445,i5_LQ_c7413/f1p0/5648
		molecular_function	GO:0008081	phosphoric diester hydrolase activity	0.023507	i2.2_HQ_c9137/f2p4/2431,i4_HQ_c3636/f1p34/4200,i2.2_HQ_c13135/f2p26/2817,i7_HQ_c1911/f1p63/7255,i6_LQ_c2508/f1p0/6137,i3_HQ_c833/f4p1/3045,i2.0_LQ_c4577/f1p1/2651,i2.0_LQ_c21189/f1p1/2973,i2.0_HQ_c2908/f1p1/2340,i2.1_HQ_c7957/f1p5/2306,i1.1_HQ_c3714/f1p10/1450,i5_LQ_c287/f2p2/5861,i1.2_HQ_c2043/f2p6/1628,i3_LQ_c15734/f1p0/3160,i3_LQ_c8756/f1p0/3339,i2.2_HQ_c4414/f2p3/2090,i6_LQ_c1323/f1p1/6058,i2…
		molecular_function	GO:0042578	phosphoric ester hydrolase activity	0.019862	i4_HQ_c19593/f1p4/4926,i2.2_HQ_c1608/f2p5/2109,i1.0_HQ_c13565/f1p9/1547,i3_HQ_c15259/f1p0/3100,i2.4_HQ_c4030/f1p2/2821,i4_LQ_c2640/f1p6/4100,i1.4_HQ_c5861/f1p1/1973,i2.1_HQ_c6060/f1p15/2788,i2.2_LQ_c5142/f1p3/2644,i3_HQ_c305/f13p40/3617,i3_LQ_c9745/f1p1/3378,i3_HQ_c13162/f1p9/3316,i2.0_HQ_c547/f33p45/2419,i1.2_HQ_c2371/f2p4/1967,i1.4_HQ_c13759/f1p1/1315,i1.0_HQ_c5562/f1p3/1474,i1.1_HQ_c2157/f2p5/…
		molecular_function	GO:0016773	phosphotransferase activity, alcohol group as acceptor	0.001791	i2.0_HQ_c11876/f1p6/2331,i2.0_LQ_c13556/f1p0/2654,i4_HQ_c15136/f1p200/4552,i1.0_HQ_c12350/f1p1/1316,i5_HQ_c6248/f1p22/5261,i2.2_HQ_c17994/f1p2/2243,i3_LQ_c5057/f1p4/2265,i1.2_HQ_c5089/f1p1/1464,i2.4_LQ_c4457/f1p11/2005,i4_LQ_c623/f2p18/4343,i2.3_HQ_c11505/f1p2/2597,i2.3_LQ_c4791/f1p0/2347,i3_LQ_c9008/f1p0/3610,i5_LQ_c5788/f1p12/5781,i2.3_HQ_c12732/f81p600/2293,i4_HQ_c4368/f1p12/4366,i2.1_HQ_c7425…
		molecular_function	GO:0015159	polysaccharide transmembrane transporter activity	0.03741	i2.0_HQ_c8074/f1p76/2230,i1.3_HQ_c7464/f1p5/1524,i2.3_LQ_c3255/f1p77/2160,i2.4_HQ_c19184/f1p49/2342,i2.2_HQ_c20751/f1p27/2323,i2.2_HQ_c4117/f1p75/2260,i1.1_LQ_c2610/f1p1/1189
		molecular_function	GO:0015405	P-P-bond-hydrolysis-driven transmembrane transporter activity	0.0018507	i1.2_HQ_c1518/f3p2/1694,i1.4_HQ_c8044/f3p1/1261,i4_LQ_c16723/f1p3/4171,i2.2_HQ_c4326/f1p2/2684,i2.2_HQ_c1385/f3p3/2471,i3_LQ_c14260/f1p3/3109,i2.2_HQ_c20113/f1p2/2756,i4_LQ_c8349/f1p3/4468,i2.4_HQ_c14336/f1p3/2002,i5_LQ_c6290/f1p13/5214,i2.2_LQ_c19045/f1p3/2963,i1.2_LQ_c13169/f1p1/1591,i4_HQ_c16721/f1p6/4023,i2.2_LQ_c20698/f1p8/2437,i2.0_HQ_c8802/f1p2/2203,i5_LQ_c1390/f1p0/5171,i3_HQ_c3137/f1p3/3…
		molecular_function	GO:0015399	primary active transmembrane transporter activity	0.0018507	i3_LQ_c4084/f1p4/3117,i3_HQ_c3202/f1p30/3276,i2.0_LQ_c7466/f1p9/2171,i3_HQ_c16502/f1p5/3243,i2.3_LQ_c4214/f1p3/2147,i3_HQ_c5279/f1p1/3579,i2.3_HQ_c12474/f1p0/2941,i4_LQ_c17396/f1p3/4618,i7_LQ_c1340/f1p2/7308,i2.0_LQ_c8614/f1p4/3021,i2.2_LQ_c2749/f1p2/2200,i6_LQ_c4728/f1p14/6638,i2.1_HQ_c12102/f1p3/2559,i1.0_HQ_c3684/f1p0/1980,i3_HQ_c731/f4p13/3535,i2.4_HQ_c1320/f4p12/2449,i2.0_HQ_c20937/f1p3/2990…
		molecular_function	GO:0005515	protein binding	3.2294e-25	i6_HQ_c3783/f1p20/6323,i2.4_HQ_c2750/f1p9/2693,i2.2_LQ_c20583/f1p5/2958,i6_LQ_c4000/f1p1/6142,i2.4_HQ_c9984/f1p1/2356,i2.0_LQ_c5448/f1p7/2713,i2.0_HQ_c6688/f1p65/2202,i2.2_HQ_c10114/f1p14/2387,i2.2_HQ_c9945/f1p9/2307,i1.3_HQ_c12082/f1p2/1679,i6_LQ_c441/f1p3/6747,i4_LQ_c6445/f1p13/3977,i3_HQ_c637/f4p9/3575,i3_LQ_c16023/f1p2/3586,i3_HQ_c4062/f1p4/3997,i5_LQ_c840/f1p13/52,i3_LQ_c11549/f1p1/3087,i1.1…
		molecular_function	GO:0044183	protein binding involved in protein folding	0.020504	i3_LQ_c6964/f1p18/3115,i2.3_LQ_c6612/f1p4/2346,i5_LQ_c1828/f1p3/5134,i1.1_HQ_c1384/f6p28/1937,i8_LQ_c827/f1p4/8931,i6_LQ_c2367/f1p6/6069,i1.1_HQ_c8695/f1p10/1688,i3_HQ_c9720/f1p90/3038,i3_LQ_c7333/f1p25/2961
		molecular_function	GO:0032403	protein complex binding	0.0026755	i3_LQ_c6115/f1p3/3563,i1.1_HQ_c6058/f1p0/1336,i4_LQ_c15663/f1p8/4593,i2.0_HQ_c13250/f2p59/2580,i3_LQ_c9036/f1p1/3180,i6_LQ_c4437/f1p7/6335,i3_HQ_c3399/f1p36/3736,i2.4_HQ_c1811/f5p8/2699,i1.0_HQ_c3980/f1p8/1547,i3_HQ_c10344/f1p8/3406,i3_LQ_c5310/f1p1/3082,i1.4_HQ_c5698/f1p178/1637,i7_HQ_c1722/f1p36/7249,i3_HQ_c1692/f2p0/3116,i4_HQ_c11011/f1p33/4142,i2.1_HQ_c11948/f1p9/2724,i3_HQ_c6729/f1p33/2986,i…
		molecular_function	GO:0003756	protein disulfide isomerase activity	0.021914	i4_HQ_c394/f6p4/4468,i3_HQ_c1621/f3p5/3469,i2.4_HQ_c20823/f1p5/1975,i1.0_HQ_c7803/f1p5/1772,i1.3_HQ_c2934/f2p7/1776
		molecular_function	GO:0004672	protein kinase activity	0.00060872	i2.0_HQ_c15996/f1p2/2226,i3_HQ_c1753/f2p3/3819,i1.0_HQ_c5672/f1p1/1473,i1.4_HQ_c11241/f1p1/1449,i3_HQ_c14430/f1p4/3357,i2.0_HQ_c1500/f2p8/2722,i2.3_HQ_c7426/f1p5/2057,i1.2_HQ_c12366/f1p3/1785,i2.2_LQ_c2787/f1p3/2132,i2.0_HQ_c7045/f1p3/2509,i4_HQ_c3220/f1p4/4188,i3_HQ_c3381/f1p4/3034,i2.1_LQ_c8343/f1p1/2206,i2.0_LQ_c17691/f1p4/2267,i3_HQ_c9005/f1p14/3572,i5_HQ_c3513/f1p7/5051,i1.0_HQ_c3275/f1p5/16…
		molecular_function	GO:0019888	protein phosphatase regulator activity	0.00083154	i2.0_LQ_c5689/f1p0/2094,i2.2_HQ_c9855/f1p11/2134,i2.4_LQ_c20388/f1p9/2982,i1.2_LQ_c12697/f1p10/1565,i2.2_LQ_c7424/f1p9/2051,i3_LQ_c10004/f1p10/3963,i1.0_HQ_c5342/f1p8/1890,i1.2_LQ_c5527/f1p0/1892,i6_HQ_c3658/f1p74/6315,i1.3_HQ_c5790/f1p79/1365,i5_HQ_c4787/f1p82/6013,i1.1_HQ_c14920/f1p8/1354,i1.2_HQ_c4564/f1p11/1439,i1.0_HQ_c3641/f1p8/1519,i1.3_HQ_c15085/f1p0/1319,i2.0_HQ_c1217/f3p9/2415,i2.4_HQ_c…
		molecular_function	GO:0008601	protein phosphatase type 2A regulator activity	0.0025188	i1.0_HQ_c3641/f1p8/1519,i1.2_HQ_c4564/f1p11/1439,i1.3_HQ_c6736/f1p9/1567,i1.1_HQ_c14920/f1p8/1354,i4_LQ_c15512/f1p18/4206,i2.3_LQ_c7876/f1p6/2447,i2.4_HQ_c17784/f1p9/2298,i1.0_HQ_c5342/f1p8/1890,i3_LQ_c10004/f1p10/3963,i2.2_LQ_c7424/f1p9/2051,i2.4_LQ_c20388/f1p9/2982,i2.0_HQ_c1217/f3p9/2415,i1.2_LQ_c12697/f1p10/1565,i2.0_LQ_c5689/f1p0/2094,i2.2_HQ_c9855/f1p11/2134
		molecular_function	GO:0046961	proton-transporting ATPase activity, rotational mechanism	0.0090284	i2.3_LQ_c4214/f1p3/2147,i2.2_HQ_c20113/f1p2/2756,i3_LQ_c9331/f1p13/3715,i4_LQ_c8349/f1p3/4468,i5_LQ_c6290/f1p13/5214,i1.4_HQ_c12610/f1p19/1654,i2.0_HQ_c10697/f1p5/2794,i2.2_LQ_c19045/f1p3/2963,i4_HQ_c12708/f1p11/4269,i3_LQ_c4084/f1p4/3117,i3_HQ_c3202/f1p30/3276,i4_HQ_c16721/f1p6/4023,i3_HQ_c16502/f1p5/3243,i4_HQ_c1018/f2p4/4462,i1.3_HQ_c14397/f1p4/1981,i3_HQ_c731/f4p13/3535,i2.2_LQ_c20698/f1p8/24…
		molecular_function	GO:0070035	purine NTP-dependent helicase activity	0.0054911	i7_HQ_c1722/f1p36/7249,i3_HQ_c1437/f2p7/3481,i2.2_LQ_c18656/f1p8/2333,i1.4_HQ_c12859/f1p27/1886,i2.1_HQ_c8333/f1p9/1892,i2.0_HQ_c1590/f2p4/3023,i2.0_HQ_c10192/f1p5/2317,i7_LQ_c1261/f1p12/7215,i4_LQ_c9252/f1p15/5007,i3_HQ_c8849/f1p18/3635,i2.3_HQ_c1299/f3p10/2253,i2.0_HQ_c21890/f27p124/2360,i2.4_HQ_c21266/f1p9/2897,i2.2_HQ_c15652/f1p4/2312,i2.0_HQ_c4327/f1p17/2118,i1.2_HQ_c13833/f1p1/1696,i1.4_HQ_…
		molecular_function	GO:0001883	purine nucleoside binding	0.00012224	i1.4_HQ_c1995/f2p6/1771,i3_HQ_c15645/f1p3/4108,i6_LQ_c2364/f1p0/6719,i2.3_HQ_c11356/f1p10/2108,i3_HQ_c1355/f3p11/3486,i4_HQ_c847/f2p15/4558,i4_HQ_c7303/f1p92/4487,i3_HQ_c12673/f1p6/3960,i4_HQ_c1356/f1p89/4715,i2.0_HQ_c12885/f3p19/2258,i1.0_LQ_c12850/f1p1/1805,i5_LQ_c6344/f1p6/5268,i3_LQ_c14557/f1p0/3164,i3_LQ_c3148/f1p0/3548,i1.1_HQ_c10978/f1p20/1385,i1.2_HQ_c11248/f1p19/1451,i4_HQ_c862/f2p3/4556…
		molecular_function	GO:0017076	purine nucleotide binding	0.00039038	i3_HQ_c13162/f1p9/3316,i2.3_HQ_c9118/f1p6/2357,i3_HQ_c5275/f1p9/3580,i1.2_HQ_c4021/f1p52/1644,i1.1_HQ_c5105/f1p18/1808,i1.3_HQ_c10297/f1p58/1679,i2.0_HQ_c547/f33p45/2419,i5_LQ_c5959/f1p9/5893,i1.2_HQ_c2241/f2p28/1691,i1.3_LQ_c4266/f1p20/1284,i6_LQ_c4508/f1p10/6106,i1.1_HQ_c13734/f1p17/1860,i4_LQ_c15387/f1p50/4400,i2.1_LQ_c5502/f1p0/2219,i3_LQ_c11576/f1p1/3631,i2.4_HQ_c2274/f1p14/2135,i6_HQ_c370/f…
		molecular_function	GO:0032550	purine ribonucleoside binding	0.00012224	i1.0_HQ_c14033/f1p3/1937,i3_HQ_c14104/f1p62/3008,i1.2_HQ_c5092/f1p3/1430,i2.3_HQ_c7656/f1p2/2419,i2.4_HQ_c12207/f2p18/2401,i4_HQ_c1918/f1p15/4099,i2.2_HQ_c6542/f1p6/2418,i3_HQ_c13705/f1p12/3294,i4_HQ_c14445/f1p1/4533,i2.2_LQ_c19431/f1p1/2483,i4_HQ_c413/f4p12/4212,i8_LQ_c172/f1p28/8522,i2.2_HQ_c875/f5p30/2675,i2.3_HQ_c9631/f1p1/2008,i3_LQ_c3396/f1p3/3735,i1.0_HQ_c2791/f1p6/1812,i1.0_HQ_c1306/f7p17…
		molecular_function	GO:0035639	purine ribonucleoside triphosphate binding	0.00011682	i7_LQ_c1083/f1p4/7523,i4_LQ_c7871/f1p20/4014,i3_HQ_c3237/f1p8/3540,i5_LQ_c5360/f1p0/5977,i1.4_HQ_c7464/f1p2/1360,i2.0_HQ_c3237/f1p9/2326,i4_HQ_c7734/f1p6/4048,i4_LQ_c17292/f1p5/4075,i2.3_LQ_c4826/f1p4/2228,i2.0_HQ_c4381/f2p14/2515,i1.3_HQ_c12476/f1p14/1408,i3_LQ_c6175/f1p50/3273,i4_LQ_c11623/f1p25/4555,i3_LQ_c13312/f1p7/3677,i4_LQ_c5908/f1p0/4049,i3_LQ_c11153/f1p1/3268,i1.4_HQ_c8817/f1p27/1346,i1…
		molecular_function	GO:0032555	purine ribonucleotide binding	0.0001298	i5_LQ_c1167/f1p7/5642,i5_HQ_c1568/f1p38/5526,i2.2_HQ_c2916/f1p2/2312,i1.2_HQ_c10822/f2p22/1912,i4_HQ_c7088/f1p28/4814,i4_HQ_c481/f3p8/4273,i2.2_HQ_c19355/f1p4/2927,i3_LQ_c4202/f1p4/3197,i2.2_LQ_c13574/f1p4/2828,i3_HQ_c14605/f1p23/2960,i1.4_LQ_c12643/f1p1/1805,i5_LQ_c734/f1p10/57,i1.3_HQ_c9261/f1p1/1424,i4_HQ_c4378/f1p5/4040,i1.0_HQ_c8532/f1p8/1667,i4_HQ_c10206/f1p17/4205,i1.2_HQ_c2539/f1p2/1439,i…
		molecular_function	GO:0016462	pyrophosphatase activity	4.3987e-08	i4_LQ_c19722/f1p6/4169,i2.4_LQ_c11948/f1p3/2285,i8_LQ_c830/f1p0/8865,i4_LQ_c16250/f1p1/4022,i4_LQ_c10385/f1p6/4856,i3_HQ_c16392/f1p6/3195,i2.2_LQ_c8416/f1p4/2084,i5_HQ_c4422/f1p35/5712,i3_HQ_c10146/f1p24/3242,i2.2_HQ_c8221/f1p5/3098,i1.0_HQ_c3684/f1p0/1980,i2.1_HQ_c12102/f1p3/2559,i2.2_HQ_c11223/f1p8/2709,i2.4_HQ_c1320/f4p12/2449,i6_LQ_c4773/f1p2/6202,i2.0_HQ_c12047/f1p16/2185,i3_HQ_c16237/f1p4/3…
		molecular_function	GO:0017137	Rab GTPase binding	0.0092243	i2.4_HQ_c16931/f1p3/2373,i3_HQ_c1080/f3p3/3615,i2.0_HQ_c1643/f2p13/2499,i2.2_LQ_c15790/f1p0/2083,i2.4_HQ_c20146/f1p0/2682,i2.4_HQ_c18498/f1p0/2045,i3_LQ_c6391/f1p0/3037,i1.1_HQ_c8248/f1p6/1474,i3_HQ_c1490/f2p10/3688,i2.0_HQ_c1886/f5p21/2970,i3_LQ_c8534/f1p10/3193,i2.4_HQ_c3189/f1p6/2107,i5_LQ_c3514/f1p10/5216,i1.0_HQ_c8197/f1p6/1691,i2.3_HQ_c12343/f1p18/2468,i1.3_LQ_c12839/f1p0/1335,i1.4_HQ_c6459…
		molecular_function	GO:0008536	Ran GTPase binding	0.032197	i3_HQ_c14384/f1p32/3653,i3_HQ_c858/f3p3/3620,i5_HQ_c1816/f1p9/4956,i2.2_LQ_c16232/f1p0/2856,i7_LQ_c1639/f1p19/7236,i5_HQ_c6739/f1p7/5218,i6_HQ_c3783/f1p20/6323,i3_HQ_c5716/f1p1/3714,i7_HQ_c2021/f1p43/7105,i3_HQ_c16424/f2p11/3521,i4_HQ_c12726/f1p25/4057,i3_HQ_c13787/f1p22/3412,i4_HQ_c12537/f2p41/4083,i7_HQ_c5/f2p110/7060,i3_HQ_c3056/f1p5/3242,i4_HQ_c1755/f1p66/4330,i6_LQ_c4886/f1p6/6630,i3_HQ_c138…
		molecular_function	GO:0017016	Ras GTPase binding	0.0019519	i6_LQ_c2031/f1p2/6763,i3_HQ_c5716/f1p1/3714,i5_HQ_c6739/f1p7/5218,i1.4_HQ_c6459/f1p1/1999,i1.0_HQ_c8197/f1p6/1691,i2.3_HQ_c12343/f1p18/2468,i7_HQ_c5/f2p110/7060,i4_HQ_c12726/f1p25/4057,i3_HQ_c16424/f2p11/3521,i2.4_HQ_c3189/f1p6/2107,i1.0_HQ_c10248/f1p8/1897,i1.2_HQ_c6965/f1p7/1858,i3_LQ_c8534/f1p10/3193,i3_HQ_c1490/f2p10/3688,i2.2_LQ_c14443/f1p2/2326,i3_LQ_c6391/f1p0/3037,i1.1_HQ_c8248/f1p6/1474,…
		molecular_function	GO:0032549	ribonucleoside binding	0.00012224	i1.4_HQ_c1238/f7p20/1737,i1.2_HQ_c1386/f4p8/1744,i2.4_LQ_c20410/f1p5/2506,i1.1_HQ_c13917/f1p24/1685,i4_HQ_c578/f3p170/4922,i5_LQ_c6045/f1p2/5189,i1.2_HQ_c1073/f7p23/1446,i5_LQ_c2531/f1p1/5197,i2.2_HQ_c19682/f1p4/2545,i2.3_HQ_c1117/f4p16/2242,i2.4_HQ_c17684/f1p14/2156,i3_HQ_c5734/f1p18/3035,i4_HQ_c10421/f1p16/4666,i9_LQ_c254/f1p44/8831,i7_LQ_c1340/f1p2/7308,i2.2_HQ_c6949/f1p23/2208,i1.0_HQ_c2734/f…
		molecular_function	GO:0032553	ribonucleotide binding	0.00014162	i3_LQ_c11441/f1p0/3249,i3_LQ_c15373/f1p1/3353,i5_LQ_c4459/f1p0/58,i1.1_HQ_c14845/f1p0/1736,i3_HQ_c13733/f1p2/3143,i1.2_LQ_c4629/f1p0/1414,i2.0_HQ_c2418/f1p12/2204,i2.1_HQ_c10573/f1p6/2174,i2.2_HQ_c11725/f1p10/2269,i3_LQ_c13885/f1p5/3125,i2.2_HQ_c18347/f1p1/2953,i5_LQ_c4406/f1p5/5984,i4_HQ_c7152/f1p6/4308,i2.4_HQ_c16088/f1p5/2848,i3_LQ_c16720/f1p0/3058,i1.2_HQ_c4993/f1p12/1692,i3_HQ_c11217/f1p15/3…
		molecular_function	GO:0043022	ribosome binding	0.012203	i1.1_HQ_c9283/f1p1/1775,i2.2_LQ_c9592/f1p1/2680,i1.1_LQ_c3796/f1p3/1275,i1.3_LQ_c7828/f1p0/1789
		molecular_function	GO:0008192	RNA guanylyltransferase activity	7.8515e-05	i2.2_HQ_c13878/f1p8/2530,i2.4_HQ_c13257/f2p17/2219,i4_LQ_c592/f1p2/4221,i2.2_HQ_c8965/f1p14/2134,i1.3_HQ_c12259/f1p0/1787,i2.3_HQ_c7592/f1p20/2255,i2.1_HQ_c2037/f2p8/2986,i2.0_HQ_c11262/f1p7/2750,i1.3_HQ_c1768/f3p1/1425,i1.3_HQ_c9607/f1p1/1614,i5_HQ_c2398/f1p25/51,i2.0_LQ_c12423/f1p4/2907,i1.1_LQ_c15356/f1p1/1440,i2.4_HQ_c7409/f1p21/2234
		molecular_function	GO:0003724	RNA helicase activity	0.0017422	i3_HQ_c11217/f1p15/3016,i4_HQ_c9976/f1p52/4243,i2.0_HQ_c6585/f1p6/2399,i3_HQ_c10333/f1p5/3635,i2.3_HQ_c7782/f1p31/2536,i1.1_HQ_c6912/f1p1/1528,i2.4_HQ_c20866/f1p14/2098,i1.1_HQ_c2966/f1p4/1876,i3_HQ_c16800/f1p9/3625,i2.0_HQ_c2418/f1p12/2204,i2.1_LQ_c4446/f1p0/2597,i1.1_HQ_c1403/f3p17/1964,i1.4_HQ_c5853/f1p3/1611,i5_LQ_c7608/f2p4/5161,i1.3_LQ_c2926/f1p2/1502,i7_LQ_c1315/f1p0/7254,i2.0_HQ_c19981/f1…
		molecular_function	GO:0015291	secondary active transmembrane transporter activity	0.020845	i4_LQ_c12151/f1p3/4433,i3_HQ_c14290/f1p1/3447,i2.4_HQ_c12898/f4p26/2200,i3_LQ_c14102/f1p1/3357,i2.0_HQ_c6034/f1p0/2733,i2.4_HQ_c2889/f1p1/2554,i2.4_LQ_c9465/f1p1/2089,i6_LQ_c993/f1p0/6047,i1.0_HQ_c4555/f1p0/1783,i1.2_HQ_c6485/f1p4/1931,i1.0_LQ_c4215/f1p8/1816,i1.1_LQ_c9544/f1p0/1703,i3_HQ_c9367/f1p1/3761,i2.0_LQ_c20632/f1p0/2696,i2.0_HQ_c2422/f1p1/2447,i3_HQ_c15394/f1p7/3179,i3_LQ_c11355/f1p0/370…
		molecular_function	GO:0031267	small GTPase binding	0.0019519	i1.3_LQ_c12839/f1p0/1335,i2.2_LQ_c16232/f1p0/2856,i3_HQ_c1232/f2p21/3086,i2.4_HQ_c16931/f1p3/2373,i2.2_LQ_c14861/f1p31/2577,i2.0_HQ_c1643/f2p13/2499,i2.2_LQ_c15790/f1p0/2083,i5_LQ_c5912/f1p4/54,i7_HQ_c1489/f4p78/7094,i2.0_HQ_c1886/f5p21/2970,i6_LQ_c4886/f1p6/6630,i3_HQ_c9362/f1p9/3425,i5_LQ_c3514/f1p10/5216,i2.2_HQ_c11223/f1p8/2709,i7_LQ_c1639/f1p19/7236,i6_HQ_c3783/f1p20/6323,i1.1_LQ_c4561/f1p23…
		molecular_function	GO:0036094	small molecule binding	0.018065	i1.1_HQ_c13752/f1p0/1765,i3_LQ_c14270/f1p6/3487,i1.3_HQ_c13406/f1p7/1469,i3_HQ_c1734/f2p5/3272,i1.4_HQ_c10694/f1p14/1947,i2.3_HQ_c5429/f1p6/2409,i2.4_HQ_c15980/f1p5/2986,i1.0_HQ_c4967/f2p29/1807,i2.4_HQ_c13815/f1p2/2085,i1.2_HQ_c10929/f1p14/1631,i3_LQ_c13166/f1p1/3536,i5_LQ_c5876/f1p6/5666,i4_HQ_c6142/f1p10/4100,i2.0_HQ_c2031/f3p1/2570,i2.4_LQ_c11383/f1p1/2080,i3_HQ_c10958/f1p9/3361,i2.2_HQ_c1750…
		molecular_function	GO:0015294	solute:cation symporter activity	0.017171	i1.2_HQ_c13513/f1p4/1337,i3_HQ_c4869/f1p2/3687,i1.1_HQ_c2918/f1p1/1947,i2.3_HQ_c12474/f1p0/2941,i3_HQ_c15394/f1p7/3179,i2.0_HQ_c14853/f1p5/2220,i3_HQ_c457/f6p34/3291,i2.4_HQ_c15711/f1p1/2393,i2.4_HQ_c3886/f1p25/2064,i1.1_HQ_c11301/f1p5/1396,i2.4_HQ_c15780/f1p0/2050,i2.4_HQ_c3889/f1p6/2215,i2.2_HQ_c14449/f1p2/2070,i2.2_LQ_c3870/f1p0/2518,i2.0_HQ_c2422/f1p1/2447,i2.0_LQ_c20632/f1p0/2696,i1.0_LQ_c68…
		molecular_function	GO:0015370	solute:sodium symporter activity	0.013295	i2.1_LQ_c12490/f1p2/2871,i5_LQ_c65/f1p2/5886,i2.1_HQ_c8833/f1p2/2519,i2.3_HQ_c7429/f1p0/2152,i2.0_HQ_c16127/f1p2/2175,i6_LQ_c4271/f1p0/6050,i1.2_LQ_c14097/f1p0/1976,i2.1_LQ_c7102/f1p1/2116,i2.0_HQ_c2526/f1p1/2478,i2.2_LQ_c8431/f1p0/2480,i1.0_HQ_c12076/f1p0/1208,i2.2_HQ_c2164/f2p5/2516,i2.2_LQ_c11326/f1p0/2757,i1.1_HQ_c1575/f3p6/1291,i1.2_HQ_c2601/f1p0/1652,i1.1_LQ_c9544/f1p0/1703,i2.4_HQ_c15929/f…
		molecular_function	GO:0003735	structural constituent of ribosome	0.0034733	i2.0_LQ_c4969/f1p3/2647,i1.2_HQ_c5925/f2p2/1274,i5_LQ_c1414/f1p6/6062,i1.4_HQ_c11546/f3p5/1737,i5_LQ_c5020/f1p31/5832,i1.2_HQ_c5024/f1p39/1484,i3_HQ_c8053/f1p103/3145,i2.2_HQ_c6126/f1p3/2290,i3_HQ_c10333/f1p5/3635,i5_LQ_c5685/f1p4/5089,i1.2_LQ_c13559/f1p1/1624,i3_LQ_c11319/f1p1/3541,i1.1_HQ_c7113/f1p1/1578,i3_HQ_c10191/f1p0/3041,i1.0_HQ_c13664/f1p0/1548,i3_LQ_c10019/f1p1/3539,i1.3_HQ_c8165/f1p6/1…
		molecular_function	GO:1901681	sulfur compound binding	0.0017624	i2.0_LQ_c2388/f1p4/2667,i1.2_HQ_c1696/f5p5/1401,i3_HQ_c6111/f2p1/3281,i2.0_HQ_c1236/f4p12/2596,i3_HQ_c358/f10p15/3368,i2.4_HQ_c10795/f1p15/2492,i2.3_HQ_c10452/f1p10/2531,i6_HQ_c354/f1p20/6196,i4_HQ_c7678/f1p18/4095,i2.0_LQ_c9079/f1p0/2225,i4_HQ_c5636/f1p75/4851,i3_HQ_c464/f8p39/3347,i2.1_HQ_c555/f14p25/2409,i3_HQ_c5196/f1p5/3228,i6_HQ_c737/f1p22/6805,i3_HQ_c8770/f1p18/3734,i2.0_LQ_c11104/f1p0/230…
		molecular_function	GO:0015293	symporter activity	0.017171	i1.0_HQ_c12076/f1p0/1208,i2.1_HQ_c1036/f4p6/2399,i2.2_LQ_c8431/f1p0/2480,i2.2_HQ_c2164/f2p5/2516,i4_LQ_c9959/f1p1/4204,i2.4_HQ_c16801/f1p4/2271,i1.1_HQ_c1575/f3p6/1291,i1.0_LQ_c3133/f1p3/1562,i2.2_LQ_c11326/f1p0/2757,i2.1_LQ_c12490/f1p2/2871,i2.1_HQ_c8833/f1p2/2519,i2.3_HQ_c1933/f2p1/2116,i2.1_HQ_c6984/f1p5/2292,i5_LQ_c65/f1p2/5886,i1.1_HQ_c2966/f1p4/1876,i2.3_HQ_c7429/f1p0/2152,i6_LQ_c4271/f1p0/…
		molecular_function	GO:0030976	thiamine pyrophosphate binding	0.016958	i2.0_HQ_c1236/f4p12/2596,i2.4_HQ_c10795/f1p15/2492,i2.0_HQ_c8009/f1p5/2066,i2.0_HQ_c1201/f3p8/2140,i6_HQ_c354/f1p20/6196,i6_LQ_c2636/f1p27/6625,i4_HQ_c5636/f1p75/4851,i3_HQ_c464/f8p39/3347,i1.3_HQ_c8353/f1p4/1284,i2.2_HQ_c7076/f1p38/2188,i1.2_HQ_c1696/f5p5/1401,i2.0_LQ_c8060/f1p1/2506,i1.1_HQ_c5090/f1p5/1499,i4_LQ_c1924/f2p7/4027,i2.2_HQ_c9263/f1p15/2529,i5_HQ_c7548/f1p19/56,i6_HQ_c737/f1p22/6805…
		molecular_function	GO:0008134	transcription factor binding	0.040518	i2.0_HQ_c11167/f1p7/2326,i1.0_HQ_c4364/f1p19/1643,i2.2_HQ_c10565/f1p4/2127,i2.2_HQ_c16892/f1p4/2826,i2.0_HQ_c655/f14p24/2248,i1.1_LQ_c6447/f1p2/1965,i1.2_HQ_c1185/f7p12/1349,i3_HQ_c965/f3p10/3479,i3_HQ_c4680/f2p7/3183,i4_LQ_c11974/f1p0/4593,i3_HQ_c15820/f1p7/3107,i2.4_LQ_c4679/f1p0/2507,i2.0_LQ_c21798/f39p138/2253,i1.1_LQ_c9594/f1p0/1515,i2.0_HQ_c3889/f1p13/2667,i5_HQ_c1680/f1p23/5932,i1.3_HQ_c10…
		molecular_function	GO:0016744	transferase activity, transferring aldehyde or ketonic groups	0.0050027	i1.1_HQ_c5090/f1p5/1499,i2.0_HQ_c1236/f4p12/2596,i4_HQ_c7397/f1p15/4673,i2.0_HQ_c8009/f1p5/2066,i2.0_HQ_c1201/f3p8/2140,i6_HQ_c354/f1p20/6196,i1.3_HQ_c8353/f1p4/1284,i6_HQ_c737/f1p22/6805,i3_HQ_c2857/f1p8/3470,i1.2_HQ_c1696/f5p5/1401
		molecular_function	GO:0003747	translation release factor activity	0.011443	i1.1_LQ_c13642/f1p3/1257,i1.2_LQ_c10740/f1p2/1935,i1.2_HQ_c9839/f1p13/1632,i1.0_HQ_c10775/f1p1/1886,i3_LQ_c4698/f1p0/3069,i5_LQ_c7289/f1p5/5927,i1.1_HQ_c10735/f1p13/2035,i2.3_HQ_c2245/f1p6/2019,i2.3_HQ_c11952/f1p1/2147,i2.0_HQ_c12468/f1p4/2096,i2.0_HQ_c9792/f1p7/2705,i2.2_HQ_c15736/f1p7/3007,i2.3_LQ_c11724/f1p4/3028,i1.4_HQ_c3438/f1p4/1346,i4_LQ_c10261/f1p5/4287,i2.4_HQ_c1690/f2p5/2710,i2.0_HQ_c1…
		molecular_function	GO:0008079	translation termination factor activity	0.011443	i1.2_LQ_c10740/f1p2/1935,i1.1_LQ_c13642/f1p3/1257,i5_LQ_c7289/f1p5/5927,i2.3_HQ_c2245/f1p6/2019,i1.1_HQ_c10735/f1p13/2035,i3_LQ_c4698/f1p0/3069,i1.2_HQ_c9839/f1p13/1632,i1.0_HQ_c10775/f1p1/1886,i2.2_HQ_c15736/f1p7/3007,i2.3_LQ_c11724/f1p4/3028,i2.0_HQ_c9792/f1p7/2705,i2.0_HQ_c12468/f1p4/2096,i2.3_HQ_c11952/f1p1/2147,i1.4_LQ_c14908/f1p1/1442,i4_LQ_c10261/f1p5/4287,i2.4_HQ_c1690/f2p5/2710,i2.0_HQ_c…
		molecular_function	GO:0015631	tubulin binding	1.8105e-05	i2.4_LQ_c4679/f1p0/2507,i2.0_HQ_c6813/f1p4/2232,i1.3_HQ_c3854/f2p3/1368,i3_HQ_c1262/f2p6/3032,i3_HQ_c14187/f1p10/3114,i3_LQ_c9036/f1p1/3180,i4_LQ_c15663/f1p8/4593,i5_LQ_c2698/f1p2/5245,i2.4_HQ_c13072/f2p0/2324,i3_HQ_c1330/f2p6/3064,i3_LQ_c6115/f1p3/3563,i3_LQ_c5310/f1p1/3082,i1.0_HQ_c1284/f4p20/1702,i1.1_HQ_c13734/f1p17/1860,i2.0_LQ_c3891/f1p17/2410,i2.0_HQ_c17264/f1p3/2242,i2.4_HQ_c4276/f1p1/213…
		molecular_function	GO:0031625	ubiquitin protein ligase binding	0.024852	i3_HQ_c9855/f1p3/3315,i3_HQ_c11399/f1p25/3545,i2.4_HQ_c10859/f1p11/2548,i2.0_HQ_c7994/f1p3/2128,i2.1_LQ_c11600/f1p1/2906,i5_HQ_c3354/f1p4/54,i4_HQ_c15728/f1p9/4941,i2.2_LQ_c5933/f1p1/2014,i2.2_HQ_c3404/f1p4/2558,i1.0_HQ_c6489/f1p2/1868,i2.2_HQ_c9662/f1p23/2574,i2.0_HQ_c6273/f1p9/2728,i3_HQ_c462/f7p22/3370,i2.0_LQ_c18704/f1p0/2320,i2.0_HQ_c14521/f1p7/2875,i3_HQ_c14396/f1p11/3055,i2.2_HQ_c3857/f1p0…
		molecular_function	GO:0044389	ubiquitin-like protein ligase binding	0.024852	i2.2_HQ_c3404/f1p4/2558,i2.2_LQ_c5933/f1p1/2014,i4_HQ_c15728/f1p9/4941,i5_HQ_c3354/f1p4/54,i2.1_LQ_c11600/f1p1/2906,i2.0_HQ_c7994/f1p3/2128,i2.4_HQ_c10859/f1p11/2548,i3_HQ_c11399/f1p25/3545,i3_HQ_c9855/f1p3/3315,i4_LQ_c10694/f1p11/4724,i3_HQ_c871/f4p7/3110,i2.2_HQ_c3857/f1p0/2349,i3_HQ_c14396/f1p11/3055,i2.0_LQ_c18704/f1p0/2320,i2.0_HQ_c14521/f1p7/2875,i2.0_HQ_c6273/f1p9/2728,i3_HQ_c462/f7p22/337…
		molecular_function	GO:0019787	ubiquitin-like protein transferase activity	7.4262e-07	i1.0_HQ_c12694/f1p3/1962,i2.4_LQ_c7773/f1p2/2121,i3_HQ_c14604/f1p24/3233,i6_LQ_c784/f1p21/6149,i1.0_HQ_c4042/f2p21/1677,i1.0_HQ_c5644/f1p0/1463,i1.1_HQ_c9965/f2p17/1402,i2.0_HQ_c1916/f3p5/2315,i1.2_HQ_c5076/f1p2/1491,i4_LQ_c4271/f1p11/4473,i4_LQ_c17366/f1p2/4311,i2.1_HQ_c7003/f1p11/2181,i3_HQ_c14996/f2p11/3265,i1.2_HQ_c13743/f1p1/1846,i3_HQ_c12705/f1p16/3291,i2.2_HQ_c11095/f1p4/2468,i7_LQ_c454/f1…
		molecular_function	GO:0004842	ubiquitin-protein transferase activity	7.4262e-07	i4_HQ_c15863/f1p11/4273,i2.3_HQ_c7808/f1p17/2316,i2.3_HQ_c6357/f1p6/2536,i7_LQ_c1926/f1p6/7989,i2.3_HQ_c1580/f2p20/2932,i2.1_HQ_c12538/f2p8/2420,i3_LQ_c15755/f1p0/3325,i2.1_HQ_c10183/f1p8/2160,i2.4_HQ_c13846/f1p10/2052,i5_HQ_c4025/f1p25/56,i5_HQ_c3214/f1p12/5398,i2.2_HQ_c14759/f1p1/2100,i4_HQ_c14698/f1p24/4803,i2.0_HQ_c1916/f3p5/2315,i4_LQ_c4271/f1p11/4473,i1.2_HQ_c5076/f1p2/1491,i1.0_HQ_c4042/f2…
		molecular_function	GO:0051082	unfolded protein binding	0.048254	i1.0_HQ_c8445/f1p5/1906,i5_LQ_c5991/f1p0/5470,i3_LQ_c4698/f1p0/3069,i2.4_LQ_c12600/f1p0/2756,i2.0_LQ_c6008/f1p9/2611,i2.2_HQ_c12448/f1p7/2233,i2.2_HQ_c11557/f1p1/2912,i6_HQ_c687/f1p64/6734,i2.2_HQ_c14027/f1p7/2007,i2.0_LQ_c3891/f1p17/2410,i1.2_HQ_c7004/f1p9/1851,i2.4_HQ_c10893/f1p6/2253,i4_HQ_c9013/f1p27/4525,i3_LQ_c15648/f1p0/3649,i2.2_HQ_c14623/f1p1/2117,i3_HQ_c2183/f1p66/3719,i1.2_LQ_c12962/f1…
		molecular_function	GO:0008270	zinc ion binding	1.3516e-10	i1.4_HQ_c6200/f1p9/1955,i5_LQ_c5028/f1p3/5816,i2.1_HQ_c6889/f1p4/2268,i2.4_HQ_c7378/f1p13/2030,i2.4_HQ_c13093/f2p3/2589,i6_LQ_c2548/f1p7/6421,i3_HQ_c12705/f1p16/3291,i2.2_LQ_c11044/f1p8/2585,i2.0_HQ_c18676/f1p4/2619,i1.3_HQ_c11904/f2p3/1366,i4_HQ_c9054/f1p8/4714,i2.2_LQ_c9818/f1p4/2369,i3_LQ_c10539/f1p0/3911,i2.3_HQ_c7893/f1p5/2175,i2.3_HQ_c6829/f1p7/2291,i2.0_HQ_c16851/f1p3/2972,i3_HQ_c14044/f1p…

## Sheet: Tst_3 vs Tst_2
Additional File 4 GO categories of differential unigenes in four growth periods (Tst_3 vs Tst_2) (P<0.05)
		Term_type	GO_accession	Description	P-value	Uniene_names
		biological_process	GO:0051649	establishment of localization in cell	2.1588e-09	i1.4_LQ_c3685/f1p4/1644,i1.1_HQ_c11741/f3p82/1452,i2.1_HQ_c695/f7p20/2354,i2.1_HQ_c10132/f1p5/2509,i5_LQ_c6926/f1p20/5886,i4_HQ_c19356/f1p14/4370,i3_HQ_c9627/f1p10/3235,i4_HQ_c9194/f1p25/4064,i4_HQ_c1755/f1p66/4330,i1.3_HQ_c13219/f1p16/1754,i3_LQ_c5157/f1p3/3253,i3_HQ_c13107/f1p18/3995,i2.0_LQ_c4729/f1p2/2340,i4_HQ_c19559/f1p9/3992,i3_HQ_c9720/f1p90/3038,i1.0_HQ_c8094/f1p2/1262,i5_LQ_c3514/f1p10/…
		biological_process	GO:0051641	cellular localization	3.2432e-09	i4_HQ_c1365/f1p54/4035,i1.4_LQ_c14067/f1p11/1666,i4_HQ_c2700/f1p16/4814,i6_HQ_c4548/f1p17/6479,i3_LQ_c6964/f1p18/3115,i4_HQ_c14131/f1p20/4041,i4_HQ_c10508/f1p18/4821,i4_LQ_c16723/f1p3/4171,i2.2_HQ_c18166/f1p2/2288,i5_LQ_c1168/f1p3/5218,i2.3_HQ_c10847/f1p7/2246,i3_HQ_c1063/f2p2/3728,i3_LQ_c6178/f1p4/3401,i2.1_LQ_c7568/f1p0/2149,i7_HQ_c5/f2p110/7060,i1.1_LQ_c4225/f1p27/1445,i4_LQ_c5572/f1p16/4189,i…
		biological_process	GO:0046907	intracellular transport	5.1485e-08	i2.2_LQ_c14861/f1p31/2577,i1.2_HQ_c13173/f1p9/1821,i1.4_HQ_c6208/f1p26/1970,i2.0_HQ_c5737/f1p10/2927,i1.1_HQ_c7844/f1p1/1459,i2.4_HQ_c4909/f1p54/2411,i5_HQ_c7167/f1p30/5980,i2.2_HQ_c4076/f1p0/2181,i6_LQ_c850/f1p15/6304,i2.2_HQ_c13348/f2p9/2015,i1.1_HQ_c14137/f1p15/1790,i2.4_HQ_c16931/f1p3/2373,i3_LQ_c8641/f1p1/3093,i4_LQ_c2752/f1p3/5122,i4_HQ_c491/f4p22/4079,i2.4_HQ_c21654/f1p7/2259,i3_HQ_c3815/f…
		biological_process	GO:0006310	DNA recombination	1.8937e-07	i4_HQ_c9817/f1p38/4635,i1.3_LQ_c11124/f1p2/1624,i5_HQ_c183/f3p3/5863,i2.4_HQ_c10586/f1p16/2678,i4_HQ_c15272/f1p13/4134,i5_LQ_c6344/f1p6/5268,i1.0_LQ_c7129/f1p34/1781,i4_LQ_c11557/f1p2/4671,i5_HQ_c1680/f1p23/5932,i2.1_HQ_c5008/f1p14/2064,i1.2_LQ_c5277/f1p1/1497,i2.1_HQ_c10752/f1p3/2510,i4_HQ_c8148/f1p20/4477,i3_HQ_c256/f12p19/3748,i1.4_HQ_c5853/f1p3/1611,i2.2_HQ_c17232/f1p16/2121,i2.0_HQ_c9792/f1p…
		biological_process	GO:0042440	pigment metabolic process	1.0314e-06	i1.3_LQ_c11124/f1p2/1624,i4_HQ_c9817/f1p38/4635,i5_LQ_c6720/f1p5/55,i3_HQ_c10771/f1p2/3307,i5_LQ_c1529/f1p12/54,i4_HQ_c14209/f1p9/4567,i2.2_HQ_c1046/f4p7/2420,i1.1_LQ_c4193/f1p1/1218,i2.3_LQ_c12444/f1p3/2326,i4_HQ_c5844/f1p12/4723,i5_LQ_c6344/f1p6/5268,i2.0_HQ_c12695/f1p49/2603,i4_LQ_c9701/f1p16/4899,i5_HQ_c1680/f1p23/5932,i2.2_LQ_c5379/f1p8/2527,i2.2_HQ_c7251/f1p36/2327,i2.3_LQ_c3936/f1p5/2194,i…
		biological_process	GO:0015994	chlorophyll metabolic process	1.5213e-06	i1.2_HQ_c13833/f1p1/1696,i5_HQ_c1680/f1p23/5932,i2.2_HQ_c7251/f1p36/2327,i2.0_HQ_c12695/f1p49/2603,i1.1_LQ_c4193/f1p1/1218,i5_LQ_c6344/f1p6/5268,i4_HQ_c5844/f1p12/4723,i5_LQ_c1529/f1p12/54,i2.2_HQ_c1046/f4p7/2420,i5_LQ_c6720/f1p5/55,i1.3_LQ_c11124/f1p2/1624,i4_HQ_c9817/f1p38/4635,i1.4_HQ_c8593/f1p15/1692,i2.0_HQ_c3237/f1p9/2326,i5_LQ_c7608/f2p4/5161,i2.2_HQ_c6949/f1p23/2208,i2.2_HQ_c17232/f1p16/2…
		biological_process	GO:0006886	intracellular protein transport	1.7045e-06	i2.2_HQ_c4076/f1p0/2181,i6_LQ_c850/f1p15/6304,i1.4_HQ_c6208/f1p26/1970,i1.1_HQ_c7844/f1p1/1459,i2.0_HQ_c5737/f1p10/2927,i6_LQ_c562/f1p4/6321,i2.2_LQ_c14861/f1p31/2577,i4_HQ_c12537/f2p41/4083,i1.2_HQ_c13173/f1p9/1821,i5_HQ_c7167/f1p30/5980,i2.4_HQ_c4909/f1p54/2411,i1.4_HQ_c8821/f1p3/1553,i2.0_LQ_c6451/f1p2/3203,i4_LQ_c14238/f1p3/4813,i2.2_HQ_c13855/f1p19/2276,i2.4_HQ_c1781/f2p8/2228,i3_HQ_c10397/f…
		biological_process	GO:0034613	cellular protein localization	2.6509e-06	i3_HQ_c11839/f1p5/3999,i2.0_HQ_c16191/f1p6/2590,i3_LQ_c5908/f1p5/3095,i1.1_HQ_c15080/f1p0/1703,i1.4_HQ_c5903/f1p6/1773,i5_HQ_c7263/f1p22/5738,i3_HQ_c6843/f1p11/3379,i1.4_HQ_c14445/f1p3/1333,i3_HQ_c11510/f1p12/3876,i2.2_HQ_c11923/f1p3/2486,i1.4_HQ_c1063/f9p22/1618,i2.1_HQ_c9505/f1p1/2617,i2.2_HQ_c18964/f1p3/2298,i6_LQ_c2315/f1p25/6463,i3_HQ_c4256/f1p3/3645,i4_LQ_c7298/f1p3/5085,i1.2_HQ_c736/f31p53…
		biological_process	GO:0070727	cellular macromolecule localization	2.6509e-06	i2.2_LQ_c16828/f1p5/2369,i1.0_HQ_c11851/f2p10/1662,i2.4_LQ_c18870/f1p0/2293,i5_HQ_c40/f8p36/5966,i4_LQ_c8589/f1p7/4640,i2.2_LQ_c20698/f1p8/2437,i3_HQ_c15226/f1p21/3039,i6_LQ_c718/f1p14/6332,i3_HQ_c14452/f1p12/3732,i2.0_HQ_c9792/f1p7/2705,i5_HQ_c4199/f1p78/5729,i2.4_HQ_c21059/f1p4/2997,i3_HQ_c6173/f1p16/3719,i1.2_HQ_c13966/f1p48/1896,i4_HQ_c1046/f2p3/4934,i3_HQ_c10371/f1p5/3004,i3_HQ_c1254/f2p9/35…
		biological_process	GO:0015995	chlorophyll biosynthetic process	2.8776e-06	i1.2_HQ_c13833/f1p1/1696,i5_HQ_c1680/f1p23/5932,i2.2_HQ_c7251/f1p36/2327,i2.0_HQ_c12695/f1p49/2603,i4_HQ_c5844/f1p12/4723,i5_LQ_c6344/f1p6/5268,i5_LQ_c1529/f1p12/54,i2.2_HQ_c1046/f4p7/2420,i5_LQ_c6720/f1p5/55,i1.3_LQ_c11124/f1p2/1624,i4_HQ_c9817/f1p38/4635,i1.4_HQ_c8593/f1p15/1692,i2.0_HQ_c3237/f1p9/2326,i5_LQ_c7608/f2p4/5161,i2.2_HQ_c6949/f1p23/2208,i2.2_HQ_c17232/f1p16/2121,i1.4_HQ_c5853/f1p3/1…
		biological_process	GO:0006778	porphyrin-containing compound metabolic process	3.5935e-06	i1.4_HQ_c8593/f1p15/1692,i2.0_HQ_c1303/f4p14/2491,i2.0_HQ_c3237/f1p9/2326,i2.2_HQ_c6949/f1p23/2208,i5_LQ_c7608/f2p4/5161,i2.2_HQ_c17232/f1p16/2121,i2.0_HQ_c14562/f1p2/2059,i3_HQ_c256/f12p19/3748,i2.0_LQ_c2544/f1p0/2659,i1.4_HQ_c5853/f1p3/1611,i2.1_HQ_c10752/f1p3/2510,i2.1_HQ_c5008/f1p14/2064,i2.0_HQ_c21802/f2p27/2264,i1.2_LQ_c5277/f1p1/1497,i1.2_HQ_c2233/f4p3/1676,i4_LQ_c11974/f1p0/4593,i1.2_HQ_c…
		biological_process	GO:0006779	porphyrin-containing compound biosynthetic process	6.205e-06	i5_HQ_c3644/f1p11/5426,i3_HQ_c5396/f1p9/3039,i2.2_HQ_c13322/f2p6/2869,i1.4_HQ_c13759/f1p1/1315,i2.0_HQ_c15843/f1p2/2089,i2.4_HQ_c6694/f3p9/2631,i5_HQ_c6248/f1p22/5261,i4_HQ_c6219/f1p31/4693,i2.1_HQ_c4364/f1p2/2458,i5_HQ_c6836/f1p8/5693,i2.3_HQ_c8510/f1p42/2687,i1.4_HQ_c3949/f1p57/1804,i1.1_LQ_c13145/f1p1/2028,i1.2_LQ_c3213/f1p1/1533,i2.0_LQ_c19948/f1p7/2788,i2.0_HQ_c13636/f1p10/2534,i2.2_HQ_c1904…
		biological_process	GO:0006553	lysine metabolic process	6.2214e-06	i4_HQ_c11604/f1p106/4237,i1.4_HQ_c2574/f3p5/1906,i2.0_HQ_c8695/f1p5/2066,i1.2_HQ_c13589/f1p4/1876,i2.3_HQ_c10861/f1p41/2225,i1.3_HQ_c15307/f22p84/1402,i4_HQ_c525/f3p13/4998,i2.2_LQ_c11044/f1p8/2585,i2.0_HQ_c21057/f1p9/2905,i1.0_LQ_c3941/f1p1/1306,i2.2_HQ_c20523/f1p13/2904,i2.4_LQ_c5226/f1p9/2246
		biological_process	GO:0022904	respiratory electron transport chain	7.8066e-06	i3_HQ_c12034/f1p53/3794,i1.2_HQ_c1832/f3p4/1276,i1.2_HQ_c10174/f1p20/1398,i1.0_HQ_c5588/f1p0/1668,i6_LQ_c3677/f1p14/6042,i3_HQ_c2387/f1p341/3448,i4_LQ_c6440/f1p22/4203,i2.4_LQ_c11443/f1p0/2185,i1.0_HQ_c3521/f1p9/1468,i2.3_LQ_c7547/f1p7/2494,i1.2_HQ_c5887/f1p27/1691,i1.3_HQ_c11144/f1p3/1677,i2.3_HQ_c1347/f3p10/2942,i1.2_LQ_c10367/f1p24/1545
		biological_process	GO:0015031	protein transport	1.0278e-05	i3_HQ_c1341/f2p3/3513,i1.1_LQ_c7805/f1p8/1986,i3_HQ_c10371/f1p5/3004,i2.3_HQ_c2336/f1p3/2770,i7_LQ_c1702/f1p7/7011,i2.2_HQ_c20987/f1p4/2978,i5_HQ_c1183/f1p14/5890,i5_LQ_c5428/f1p10/5641,i2.4_LQ_c5647/f1p2/2854,i3_LQ_c2417/f1p2/3262,i7_LQ_c449/f1p16/7500,i3_LQ_c7333/f1p25/2961,i1.0_HQ_c11851/f2p10/1662,i2.2_LQ_c16828/f1p5/2369,i3_LQ_c12414/f1p1/3734,i6_LQ_c718/f1p14/6332,i3_HQ_c15226/f1p21/3039,i2…
		biological_process	GO:0033013	tetrapyrrole metabolic process	1.0586e-05	i1.1_HQ_c10735/f1p13/2035,i5_LQ_c6720/f1p5/55,i3_HQ_c10771/f1p2/3307,i2.2_HQ_c1046/f4p7/2420,i5_LQ_c1529/f1p12/54,i2.3_HQ_c7875/f1p2/2321,i2.2_HQ_c7251/f1p36/2327,i2.0_HQ_c9483/f1p2/2159,i1.2_HQ_c13833/f1p1/1696,i4_HQ_c5844/f1p12/4723,i2.3_LQ_c12444/f1p3/2326,i2.0_HQ_c12695/f1p49/2603,i1.2_HQ_c2233/f4p3/1676,i3_HQ_c5315/f1p2/3271,i4_LQ_c11974/f1p0/4593,i2.4_HQ_c22007/f1p15/1984,i1.4_HQ_c8593/f1p1…
		biological_process	GO:0045184	establishment of protein localization	1.1854e-05	i2.0_HQ_c8802/f1p2/2203,i3_LQ_c2352/f1p25/2765,i2.0_HQ_c6726/f1p8/2324,i3_HQ_c14160/f1p12/3257,i2.0_HQ_c15275/f1p11/2292,i1.2_HQ_c736/f31p53/1950,i3_HQ_c1923/f1p4/3754,i4_LQ_c7298/f1p3/5085,i3_HQ_c4256/f1p3/3645,i6_LQ_c2315/f1p25/6463,i2.2_HQ_c18964/f1p3/2298,i1.4_HQ_c1063/f9p22/1618,i2.1_HQ_c9505/f1p1/2617,i2.0_HQ_c1286/f3p21/2579,i3_HQ_c11510/f1p12/3876,i2.2_HQ_c11923/f1p3/2486,i5_HQ_c7263/f1p2…
		biological_process	GO:0008104	protein localization	1.3805e-05	i3_HQ_c1063/f2p2/3728,i3_LQ_c6178/f1p4/3401,i2.1_LQ_c7568/f1p0/2149,i7_HQ_c5/f2p110/7060,i5_LQ_c1168/f1p3/5218,i2.3_HQ_c10847/f1p7/2246,i1.1_LQ_c4225/f1p27/1445,i6_HQ_c4548/f1p17/6479,i3_LQ_c6964/f1p18/3115,i4_HQ_c14131/f1p20/4041,i4_HQ_c1365/f1p54/4035,i1.4_LQ_c14067/f1p11/1666,i4_HQ_c2700/f1p16/4814,i2.4_HQ_c11224/f2p16/2036,i4_HQ_c10508/f1p18/4821,i4_LQ_c16723/f1p3/4171,i4_LQ_c19168/f1p4/4602,…
		biological_process	GO:0033014	tetrapyrrole biosynthetic process	1.5202e-05	i2.0_HQ_c15843/f1p2/2089,i2.4_HQ_c6694/f3p9/2631,i2.2_HQ_c13322/f2p6/2869,i3_HQ_c5396/f1p9/3039,i1.4_HQ_c13759/f1p1/1315,i5_HQ_c3644/f1p11/5426,i5_HQ_c6836/f1p8/5693,i2.0_HQ_c3699/f1p4/2371,i2.1_HQ_c4364/f1p2/2458,i4_HQ_c6219/f1p31/4693,i5_HQ_c6248/f1p22/5261,i1.2_LQ_c3213/f1p1/1533,i2.0_LQ_c19948/f1p7/2788,i1.4_HQ_c3949/f1p57/1804,i1.1_LQ_c13145/f1p1/2028,i4_HQ_c16809/f1p34/3998,i2.3_HQ_c8510/f1…
		biological_process	GO:1990542	mitochondrial transmembrane transport	1.6107e-05	i1.4_HQ_c14445/f1p3/1333,i2.2_LQ_c16828/f1p5/2369,i2.4_HQ_c21223/f1p7/2655,i4_LQ_c3456/f1p0/4436,i2.3_HQ_c7666/f1p8/2293,i3_LQ_c2352/f1p25/2765,i3_LQ_c5969/f1p0/3414,i1.3_HQ_c13219/f1p16/1754,i1.1_LQ_c4225/f1p27/1445
		biological_process	GO:0046148	pigment biosynthetic process	1.9485e-05	i4_HQ_c6219/f1p31/4693,i5_HQ_c6248/f1p22/5261,i5_HQ_c6836/f1p8/5693,i2.1_HQ_c4364/f1p2/2458,i5_HQ_c3644/f1p11/5426,i2.0_HQ_c15843/f1p2/2089,i2.4_HQ_c6694/f3p9/2631,i2.2_HQ_c13322/f2p6/2869,i3_HQ_c5396/f1p9/3039,i1.4_HQ_c13759/f1p1/1315,i2.0_HQ_c13636/f1p10/2534,i2.0_HQ_c1123/f4p27/2207,i5_HQ_c3377/f1p12/5476,i2.2_HQ_c19047/f1p12/2390,i3_HQ_c3018/f1p43/3057,i2.3_HQ_c8510/f1p42/2687,i1.2_LQ_c3213/f…
		biological_process	GO:0009085	lysine biosynthetic process	2.0037e-05	i1.3_HQ_c15307/f22p84/1402,i2.3_HQ_c10861/f1p41/2225,i1.4_HQ_c2574/f3p5/1906,i2.0_HQ_c8695/f1p5/2066,i4_HQ_c11604/f1p106/4237,i2.2_HQ_c20523/f1p13/2904,i2.4_LQ_c5226/f1p9/2246,i1.0_LQ_c3941/f1p1/1306,i2.2_LQ_c11044/f1p8/2585,i2.0_HQ_c21057/f1p9/2905,i4_HQ_c525/f3p13/4998
		biological_process	GO:0009089	lysine biosynthetic process via diaminopimelate	2.0037e-05	i4_HQ_c11604/f1p106/4237,i2.3_HQ_c10861/f1p41/2225,i1.3_HQ_c15307/f22p84/1402,i1.4_HQ_c2574/f3p5/1906,i2.0_HQ_c8695/f1p5/2066,i2.2_LQ_c11044/f1p8/2585,i2.0_HQ_c21057/f1p9/2905,i4_HQ_c525/f3p13/4998,i2.2_HQ_c20523/f1p13/2904,i2.4_LQ_c5226/f1p9/2246,i1.0_LQ_c3941/f1p1/1306
		biological_process	GO:0046451	diaminopimelate metabolic process	2.0037e-05	i4_HQ_c525/f3p13/4998,i2.0_HQ_c21057/f1p9/2905,i2.2_LQ_c11044/f1p8/2585,i1.0_LQ_c3941/f1p1/1306,i2.4_LQ_c5226/f1p9/2246,i2.2_HQ_c20523/f1p13/2904,i4_HQ_c11604/f1p106/4237,i2.0_HQ_c8695/f1p5/2066,i1.4_HQ_c2574/f3p5/1906,i1.3_HQ_c15307/f22p84/1402,i2.3_HQ_c10861/f1p41/2225
		biological_process	GO:0033036	macromolecule localization	2.7629e-05	i1.1_LQ_c4225/f1p27/1445,i5_LQ_c1168/f1p3/5218,i2.3_HQ_c10847/f1p7/2246,i2.1_LQ_c7568/f1p0/2149,i3_HQ_c1063/f2p2/3728,i3_LQ_c6178/f1p4/3401,i7_HQ_c5/f2p110/7060,i4_LQ_c16723/f1p3/4171,i4_HQ_c10508/f1p18/4821,i2.4_HQ_c11224/f2p16/2036,i4_HQ_c1365/f1p54/4035,i4_HQ_c2700/f1p16/4814,i1.4_LQ_c14067/f1p11/1666,i3_LQ_c6964/f1p18/3115,i6_HQ_c4548/f1p17/6479,i4_HQ_c14131/f1p20/4041,i4_HQ_c15443/f1p15/4504…
		biological_process	GO:0044248	cellular catabolic process	5.2902e-05	i6_LQ_c4171/f1p0/6819,i3_HQ_c14698/f1p12/3024,i2.2_HQ_c9714/f1p21/2440,i2.4_LQ_c5241/f1p0/2227,i3_LQ_c11884/f1p7/3022,i2.0_LQ_c14743/f1p1/2538,i4_HQ_c409/f5p4/4054,i3_HQ_c11819/f1p6/3217,i6_LQ_c3706/f1p15/6054,i3_LQ_c4670/f1p1/3476,i3_HQ_c16230/f1p15/3339,i2.2_HQ_c20523/f1p13/2904,i2.0_HQ_c6726/f1p8/2324,i3_LQ_c2352/f1p25/2765,i2.4_HQ_c19234/f1p8/2632,i2.0_HQ_c16191/f1p6/2590,i2.0_HQ_c1032/f12p25…
		biological_process	GO:0006396	RNA processing	8.4807e-05	i1.0_HQ_c11851/f2p10/1662,i8_HQ_c174/f1p10/7850,i1.1_LQ_c3616/f1p4/1742,i5_LQ_c2733/f1p3/5060,i2.3_HQ_c11837/f1p120/2417,i3_HQ_c13904/f1p6/3027,i4_LQ_c9023/f1p3/4515,i1.0_HQ_c5465/f1p3/1253,i2.4_HQ_c6471/f1p8/2419,i1.0_HQ_c7300/f1p2/1365,i3_HQ_c15020/f2p4/3054,i1.3_HQ_c15353/f3p42/1756,i2.2_LQ_c18128/f1p3/2564,i2.0_HQ_c3796/f1p14/2113,i2.4_LQ_c14403/f1p11/2264,i2.0_HQ_c1286/f3p46/2051,i2.0_HQ_c12…
		biological_process	GO:0019079	viral genome replication	9.4209e-05	i2.4_LQ_c5454/f1p62/2060,i5_LQ_c1529/f1p12/54,i5_LQ_c6720/f1p5/55,i4_LQ_c19485/f1p4/4682,i3_HQ_c9745/f3p5/3250,i2.0_HQ_c13636/f1p10/2534,i1.4_HQ_c12859/f1p27/1886,i1.4_HQ_c1127/f8p31/1488,i5_LQ_c7078/f1p6/5694,i1.1_LQ_c13145/f1p1/2028,i5_HQ_c5962/f1p14/5525,i2.0_LQ_c19948/f1p7/2788,i5_HQ_c1680/f1p23/5932,i2.3_HQ_c8510/f1p42/2687,i4_HQ_c5844/f1p12/4723,i1.0_HQ_c6113/f1p4/1849,i2.0_LQ_c2544/f1p0/26…
		biological_process	GO:0071840	cellular component organization or biogenesis	0.00010734	i1.3_HQ_c7758/f1p4/1425,i5_HQ_c5844/f1p45/5251,i6_LQ_c3927/f1p15/6152,i2.3_HQ_c592/f12p56/2087,i6_LQ_c1178/f1p12/6047,i4_LQ_c1182/f1p2/4185,i4_HQ_c5785/f1p31/4418,i2.3_HQ_c7666/f1p8/2293,i2.1_HQ_c12298/f1p3/2021,i6_LQ_c153/f2p1/6533,i1.2_HQ_c9237/f1p24/1521,i2.0_HQ_c15218/f1p3/2705,i4_HQ_c695/f2p111/4287,i3_HQ_c11533/f1p7/3651,i5_HQ_c7180/f1p14/5132,i1.3_HQ_c8088/f1p22/1531,i2.4_HQ_c5533/f1p8/274…
		biological_process	GO:0006144	purine nucleobase metabolic process	0.00012179	i4_HQ_c14209/f1p9/4567,i2.2_LQ_c5379/f1p8/2527,i4_LQ_c12002/f1p5/4635
		biological_process	GO:0009113	purine nucleobase biosynthetic process	0.00012179	i2.2_LQ_c5379/f1p8/2527,i4_HQ_c14209/f1p9/4567,i4_LQ_c12002/f1p5/4635
		biological_process	GO:0016192	vesicle-mediated transport	0.00013669	i3_LQ_c6964/f1p18/3115,i6_HQ_c4548/f1p17/6479,i4_HQ_c2700/f1p16/4814,i2.0_HQ_c15108/f1p34/2945,i4_HQ_c1365/f1p54/4035,i2.2_HQ_c18166/f1p2/2288,i2.0_HQ_c21887/f1p2/2131,i2.2_HQ_c7991/f1p0/2080,i3_LQ_c2388/f1p3/2682,i4_LQ_c16723/f1p3/4171,i2.2_HQ_c16616/f1p0/2056,i3_LQ_c8534/f1p10/3193,i4_LQ_c5572/f1p16/4189,i2.2_HQ_c868/f8p6/2554,i2.2_HQ_c8961/f1p3/2464,i3_HQ_c9720/f1p90/3038,i3_HQ_c4671/f2p90/378…
		biological_process	GO:0009056	catabolic process	0.00014388	i2.2_HQ_c22090/f1p19/2497,i1.0_HQ_c1804/f3p23/1701,i1.3_LQ_c2804/f1p11/1737,i4_HQ_c628/f2p1/4314,i1.2_LQ_c12326/f1p4/1734,i2.2_HQ_c9662/f1p23/2574,i1.2_LQ_c5157/f1p4/1916,i4_HQ_c8155/f1p17/4193,i2.2_HQ_c10460/f1p8/2620,i1.3_HQ_c11979/f1p4/1751,i2.4_LQ_c12147/f1p2/2786,i1.2_HQ_c12917/f1p4/1336,i2.3_LQ_c12444/f1p3/2326,i2.4_HQ_c642/f19p34/2068,i2.2_HQ_c18889/f1p9/2040,i6_LQ_c3625/f1p1/6157,i2.3_HQ_…
		biological_process	GO:0006397	mRNA processing	0.00016542	i1.0_HQ_c11851/f2p10/1662,i1.2_HQ_c7856/f1p1/1345,i1.0_HQ_c9088/f1p130/1949,i5_LQ_c2733/f1p3/5060,i3_HQ_c13904/f1p6/3027,i3_HQ_c221/f16p18/3116,i4_LQ_c9621/f1p8/4546,i2.0_HQ_c801/f8p37/2228,i3_HQ_c6340/f1p0/3486,i2.1_HQ_c6891/f1p34/2441,i3_HQ_c13459/f1p4/3421,i5_LQ_c6827/f1p2/5322,i3_LQ_c12281/f1p2/3722,i3_LQ_c6892/f1p12/3707,i1.1_HQ_c5036/f1p2/1387,i5_LQ_c3265/f1p5/5283,i4_HQ_c8386/f1p25/4206,i2…
		biological_process	GO:0071702	organic substance transport	0.00017185	i2.2_HQ_c18889/f1p9/2040,i2.0_HQ_c9169/f1p7/1986,i3_HQ_c14195/f1p7/3773,i7_HQ_c2021/f1p43/7105,i2.2_HQ_c8961/f1p3/2464,i3_LQ_c8534/f1p10/3193,i2.0_LQ_c21469/f1p4/2213,i1.2_LQ_c12326/f1p4/1734,i2.0_HQ_c14599/f1p9/2267,i2.1_LQ_c5594/f1p0/2721,i2.2_HQ_c7991/f1p0/2080,i2.0_HQ_c21887/f1p2/2131,i4_LQ_c6278/f1p4/4381,i1.0_LQ_c8033/f1p21/1525,i5_LQ_c1039/f1p18/5362,i2.0_HQ_c15108/f1p34/2945,i2.4_HQ_c2122…
		biological_process	GO:0007006	mitochondrial membrane organization	0.00019186	i2.2_LQ_c16828/f1p5/2369,i3_LQ_c2352/f1p25/2765,i1.3_HQ_c13219/f1p16/1754,i3_LQ_c5969/f1p0/3414,i4_LQ_c3456/f1p0/4436,i1.1_LQ_c4225/f1p27/1445,i2.4_HQ_c21223/f1p7/2655
		biological_process	GO:0007008	outer mitochondrial membrane organization	0.00019186	i2.2_LQ_c16828/f1p5/2369,i3_LQ_c5969/f1p0/3414,i1.3_HQ_c13219/f1p16/1754,i3_LQ_c2352/f1p25/2765,i1.1_LQ_c4225/f1p27/1445,i4_LQ_c3456/f1p0/4436,i2.4_HQ_c21223/f1p7/2655
		biological_process	GO:0045040	protein import into mitochondrial outer membrane	0.00019186	i3_LQ_c2352/f1p25/2765,i3_LQ_c5969/f1p0/3414,i1.3_HQ_c13219/f1p16/1754,i2.2_LQ_c16828/f1p5/2369,i2.4_HQ_c21223/f1p7/2655,i4_LQ_c3456/f1p0/4436,i1.1_LQ_c4225/f1p27/1445
		biological_process	GO:0090151	establishment of protein localization to mitochondrial membrane	0.00019186	i3_LQ_c2352/f1p25/2765,i3_LQ_c5969/f1p0/3414,i1.3_HQ_c13219/f1p16/1754,i2.2_LQ_c16828/f1p5/2369,i2.4_HQ_c21223/f1p7/2655,i4_LQ_c3456/f1p0/4436,i1.1_LQ_c4225/f1p27/1445
		biological_process	GO:0007623	circadian rhythm	0.00019703	i3_HQ_c12982/f1p147/3907,i1.0_HQ_c11796/f15p86/1734,i3_LQ_c2652/f1p36/3212,i6_LQ_c1524/f1p60/6113,i4_HQ_c1515/f1p114/4464,i2.2_LQ_c4268/f1p29/2376,i2.0_HQ_c1618/f3p7/2080,i3_LQ_c2417/f1p2/3262
		biological_process	GO:0044743	intracellular protein transmembrane import	0.00023346	i1.4_HQ_c14445/f1p3/1333,i2.2_LQ_c16828/f1p5/2369,i4_LQ_c3456/f1p0/4436,i2.4_HQ_c21223/f1p7/2655,i4_LQ_c14238/f1p3/4813,i2.3_HQ_c7666/f1p8/2293,i3_LQ_c2352/f1p25/2765,i1.3_HQ_c13219/f1p16/1754,i3_LQ_c5969/f1p0/3414,i3_HQ_c4256/f1p3/3645,i1.1_LQ_c4225/f1p27/1445
		biological_process	GO:0065002	intracellular protein transmembrane transport	0.00023346	i1.4_HQ_c14445/f1p3/1333,i2.2_LQ_c16828/f1p5/2369,i4_LQ_c3456/f1p0/4436,i2.4_HQ_c21223/f1p7/2655,i4_LQ_c14238/f1p3/4813,i3_LQ_c2352/f1p25/2765,i2.3_HQ_c7666/f1p8/2293,i3_LQ_c5969/f1p0/3414,i1.3_HQ_c13219/f1p16/1754,i3_HQ_c4256/f1p3/3645,i1.1_LQ_c4225/f1p27/1445
		biological_process	GO:0048511	rhythmic process	0.00024387	i6_LQ_c1524/f1p60/6113,i3_LQ_c2652/f1p36/3212,i1.0_HQ_c11796/f15p86/1734,i3_HQ_c12982/f1p147/3907,i2.0_HQ_c1618/f3p7/2080,i3_LQ_c2417/f1p2/3262,i2.2_LQ_c4268/f1p29/2376,i4_HQ_c1515/f1p114/4464
		biological_process	GO:0051336	regulation of hydrolase activity	0.00031131	i2.0_HQ_c3121/f1p10/2691,i6_HQ_c4097/f1p84/6227,i5_HQ_c4787/f1p82/6013,i1.4_HQ_c8120/f1p2/1245,i1.3_HQ_c15085/f1p0/1319,i1.4_LQ_c6083/f1p14/1757,i3_HQ_c13106/f1p15/3100,i1.3_HQ_c5790/f1p79/1365
		biological_process	GO:0006626	protein targeting to mitochondrion	0.00034032	i4_LQ_c3456/f1p0/4436,i2.4_HQ_c21223/f1p7/2655,i2.2_LQ_c16828/f1p5/2369,i1.4_HQ_c14445/f1p3/1333,i1.1_LQ_c4225/f1p27/1445,i3_LQ_c5969/f1p0/3414,i1.3_HQ_c13219/f1p16/1754,i3_LQ_c2352/f1p25/2765,i2.3_HQ_c7666/f1p8/2293
		biological_process	GO:0070585	protein localization to mitochondrion	0.00034032	i1.1_LQ_c4225/f1p27/1445,i3_LQ_c2352/f1p25/2765,i2.3_HQ_c7666/f1p8/2293,i1.3_HQ_c13219/f1p16/1754,i3_LQ_c5969/f1p0/3414,i2.4_HQ_c21223/f1p7/2655,i4_LQ_c3456/f1p0/4436,i1.4_HQ_c14445/f1p3/1333,i2.2_LQ_c16828/f1p5/2369
		biological_process	GO:0072655	establishment of protein localization to mitochondrion	0.00034032	i1.1_LQ_c4225/f1p27/1445,i3_LQ_c5969/f1p0/3414,i1.3_HQ_c13219/f1p16/1754,i3_LQ_c2352/f1p25/2765,i2.3_HQ_c7666/f1p8/2293,i2.4_HQ_c21223/f1p7/2655,i4_LQ_c3456/f1p0/4436,i2.2_LQ_c16828/f1p5/2369,i1.4_HQ_c14445/f1p3/1333
		biological_process	GO:0006839	mitochondrial transport	0.00047344	i2.3_HQ_c7666/f1p8/2293,i3_LQ_c2352/f1p25/2765,i1.3_HQ_c13219/f1p16/1754,i3_LQ_c5969/f1p0/3414,i1.1_LQ_c4225/f1p27/1445,i1.4_HQ_c14445/f1p3/1333,i2.2_LQ_c16828/f1p5/2369,i2.4_HQ_c21223/f1p7/2655,i4_LQ_c3456/f1p0/4436
		biological_process	GO:0009987	cellular process	0.00058422	i2.2_LQ_c5379/f1p8/2527,i1.1_HQ_c7780/f1p6/1344,i4_LQ_c11557/f1p2/4671,i3_HQ_c14187/f1p10/3114,i6_HQ_c354/f1p20/6196,i5_LQ_c706/f1p41/5263,i3_LQ_c7899/f1p16/3748,i2.4_LQ_c9747/f1p7/2602,i3_LQ_c12281/f1p2/3722,i3_HQ_c365/f10p8/3783,i6_LQ_c2420/f1p8/6945,i5_LQ_c4531/f1p4/5940,i2.0_HQ_c8802/f1p2/2203,i3_LQ_c7808/f1p3/4005,i2.0_HQ_c14247/f1p16/2076,i2.0_HQ_c16191/f1p6/2590,i2.4_HQ_c19234/f1p8/2632,i2…
		biological_process	GO:0000902	cell morphogenesis	0.00095466	i2.3_HQ_c12022/f1p44/2352,i3_HQ_c12145/f1p21/3644,i2.0_LQ_c8276/f1p11/2781,i2.4_HQ_c10116/f1p17/2790,i2.2_LQ_c5516/f1p25/2073,i6_HQ_c2615/f1p28/6482,i2.2_HQ_c5927/f1p17/2402,i6_LQ_c1630/f1p1/6867,i2.2_HQ_c13294/f2p0/2065,i6_HQ_c74/f3p36/6206,i5_HQ_c4856/f1p56/5683,i2.3_HQ_c1610/f2p26/2898,i3_HQ_c4169/f1p44/3215,i2.4_LQ_c2211/f1p6/2599,i7_HQ_c15/f2p169/7401,i5_HQ_c2651/f1p12/5268,i6_HQ_c4816/f1p48…
		biological_process	GO:0016043	cellular component organization	0.00099391	i1.2_HQ_c4021/f1p52/1644,i5_HQ_c2440/f1p23/5114,i4_HQ_c14541/f1p50/4398,i6_LQ_c2886/f1p0/6686,i1.2_HQ_c9915/f1p4/1552,i2.0_HQ_c19080/f1p33/2426,i3_HQ_c5338/f1p17/3865,i5_LQ_c1264/f1p5/5828,i4_HQ_c528/f3p8/4720,i4_HQ_c7458/f1p297/4863,i4_HQ_c6135/f1p50/4507,i8_LQ_c546/f1p17/8377,i2.0_LQ_c21798/f39p138/2253,i2.0_HQ_c8110/f1p9/2685,i5_HQ_c2534/f1p15/5425,i1.1_HQ_c7834/f2p11/1622,i6_LQ_c1252/f1p8/662…
		biological_process	GO:0071806	protein transmembrane transport	0.0010685	i4_LQ_c3456/f1p0/4436,i2.4_HQ_c21223/f1p7/2655,i1.4_HQ_c14445/f1p3/1333,i2.2_LQ_c16828/f1p5/2369,i3_HQ_c4256/f1p3/3645,i1.1_LQ_c4225/f1p27/1445,i4_LQ_c14238/f1p3/4813,i2.3_HQ_c7666/f1p8/2293,i3_LQ_c2352/f1p25/2765,i1.3_HQ_c13219/f1p16/1754,i3_LQ_c5969/f1p0/3414
		biological_process	GO:0030163	protein catabolic process	0.0011249	i5_LQ_c1264/f1p5/5828,i6_LQ_c4508/f1p10/6106,i6_LQ_c4563/f1p42/7058,i1.3_LQ_c4982/f1p0/1641,i2.0_HQ_c8110/f1p9/2685,i2.4_HQ_c14261/f1p24/2175,i2.0_HQ_c5716/f1p8/2951,i2.0_HQ_c19360/f1p9/2884,i4_LQ_c6060/f1p18/4866,i1.1_HQ_c10446/f1p5/2000,i2.4_LQ_c20064/f1p0/2052,i2.0_HQ_c14501/f1p17/2669,i6_HQ_c72/f3p29/6029,i4_HQ_c525/f3p13/4998,i1.1_HQ_c7844/f1p1/1459,i6_LQ_c562/f1p4/6321,i2.0_HQ_c19554/f1p1/2…
		biological_process	GO:0010921	regulation of phosphatase activity	0.0011476	i3_HQ_c13106/f1p15/3100,i1.3_HQ_c5790/f1p79/1365,i5_HQ_c4787/f1p82/6013,i1.3_HQ_c15085/f1p0/1319,i6_HQ_c4097/f1p84/6227
		biological_process	GO:0035303	regulation of dephosphorylation	0.0011476	i1.3_HQ_c5790/f1p79/1365,i3_HQ_c13106/f1p15/3100,i6_HQ_c4097/f1p84/6227,i1.3_HQ_c15085/f1p0/1319,i5_HQ_c4787/f1p82/6013
		biological_process	GO:0035304	regulation of protein dephosphorylation	0.0011476	i3_HQ_c13106/f1p15/3100,i1.3_HQ_c5790/f1p79/1365,i6_HQ_c4097/f1p84/6227,i5_HQ_c4787/f1p82/6013,i1.3_HQ_c15085/f1p0/1319
		biological_process	GO:0043666	regulation of phosphoprotein phosphatase activity	0.0011476	i6_HQ_c4097/f1p84/6227,i1.3_HQ_c15085/f1p0/1319,i5_HQ_c4787/f1p82/6013,i1.3_HQ_c5790/f1p79/1365,i3_HQ_c13106/f1p15/3100
		biological_process	GO:0051186	cofactor metabolic process	0.001288	i1.2_HQ_c9731/f1p5/1633,i1.1_LQ_c4193/f1p1/1218,i2.0_HQ_c19148/f1p6/2034,i5_LQ_c6344/f1p6/5268,i4_LQ_c9701/f1p16/4899,i5_HQ_c1680/f1p23/5932,i2.3_LQ_c3936/f1p5/2194,i1.3_HQ_c693/f4p84/1416,i6_LQ_c2382/f1p16/6363,i4_HQ_c9817/f1p38/4635,i1.3_LQ_c11124/f1p2/1624,i1.4_HQ_c12762/f1p14/1258,i2.2_HQ_c17232/f1p16/2121,i2.0_HQ_c1303/f4p14/2491,i2.1_HQ_c10752/f1p3/2510,i2.1_HQ_c5008/f1p14/2064,i1.2_LQ_c527…
		biological_process	GO:0007005	mitochondrion organization	0.0013038	i1.4_HQ_c14445/f1p3/1333,i2.2_LQ_c16828/f1p5/2369,i2.4_HQ_c21223/f1p7/2655,i4_LQ_c3456/f1p0/4436,i3_LQ_c2352/f1p25/2765,i1.3_HQ_c13219/f1p16/1754,i2.2_HQ_c5927/f1p17/2402,i2.0_HQ_c3121/f1p10/2691,i3_LQ_c16190/f1p0/3640,i2.0_HQ_c10329/f1p13/2493,i3_HQ_c5825/f1p14/3152,i3_HQ_c14370/f1p10/3346,i6_LQ_c2886/f1p0/6686,i5_LQ_c5967/f1p4/5969,i2.3_HQ_c7666/f1p8/2293,i3_LQ_c5969/f1p0/3414,i8_LQ_c880/f1p16/…
		biological_process	GO:0032989	cellular component morphogenesis	0.0013233	i2.0_HQ_c7011/f1p7/2497,i5_LQ_c6059/f1p13/5323,i4_HQ_c7458/f1p297/4863,i1.2_HQ_c10646/f1p52/1944,i4_HQ_c710/f2p14/4533,i5_LQ_c7030/f1p15/5566,i2.2_HQ_c12041/f1p11/2448,i4_HQ_c3889/f1p71/4207,i2.3_HQ_c12732/f81p600/2293,i7_LQ_c983/f1p43/7163,i4_HQ_c9212/f1p39/4641,i4_HQ_c1283/f1p500/4605,i4_HQ_c14541/f1p50/4398,i5_HQ_c5844/f1p45/5251,i6_LQ_c3927/f1p15/6152,i1.1_HQ_c1449/f4p6/1481,i3_HQ_c16143/f1p5…
		biological_process	GO:0016071	mRNA metabolic process	0.0013328	i6_LQ_c3677/f1p14/6042,i4_LQ_c17366/f1p2/4311,i2.2_HQ_c15912/f1p15/2287,i9_LQ_c71/f1p3/9719,i6_LQ_c153/f2p1/6533,i3_LQ_c11113/f1p0/3272,i3_HQ_c1869/f1p28/3080,i2.0_HQ_c4116/f1p7/2377,i4_LQ_c5906/f1p34/3997,i1.3_HQ_c12259/f1p0/1787,i3_HQ_c11533/f1p7/3651,i1.4_HQ_c1659/f5p16/1517,i3_LQ_c3411/f1p5/3184,i1.4_HQ_c913/f6p18/1712,i1.3_HQ_c2394/f6p18/1429,i5_HQ_c2398/f1p25/51,i2.0_HQ_c2162/f2p4/2372,i5_L…
		biological_process	GO:0034219	carbohydrate transmembrane transport	0.0014059	i3_LQ_c15728/f1p10/3022,i2.0_HQ_c16076/f1p7/2960,i2.1_LQ_c3269/f1p0/2017,i2.0_HQ_c9169/f1p7/1986,i1.1_HQ_c5617/f1p7/1775,i1.4_HQ_c9372/f1p9/1715
		biological_process	GO:0009067	aspartate family amino acid biosynthetic process	0.0015743	i4_HQ_c11604/f1p106/4237,i1.3_HQ_c15307/f22p84/1402,i2.3_HQ_c10861/f1p41/2225,i2.0_HQ_c8695/f1p5/2066,i2.2_HQ_c920/f9p54/2168,i1.4_HQ_c2574/f3p5/1906,i2.0_HQ_c21057/f1p9/2905,i2.2_LQ_c11044/f1p8/2585,i4_HQ_c525/f3p13/4998,i4_HQ_c16293/f1p99/4584,i2.2_HQ_c13078/f3p24/2227,i2.0_HQ_c21841/f2p53/2175,i2.4_LQ_c5226/f1p9/2246,i2.2_HQ_c20523/f1p13/2904,i1.0_LQ_c3941/f1p1/1306
		biological_process	GO:0009066	aspartate family amino acid metabolic process	0.0015793	i4_HQ_c11604/f1p106/4237,i2.3_HQ_c10861/f1p41/2225,i1.3_HQ_c15307/f22p84/1402,i2.0_HQ_c8695/f1p5/2066,i2.2_HQ_c13078/f3p24/2227,i2.0_HQ_c21841/f2p53/2175,i2.2_HQ_c20523/f1p13/2904,i2.2_HQ_c920/f9p54/2168,i1.2_HQ_c13589/f1p4/1876,i1.4_HQ_c2574/f3p5/1906,i2.0_HQ_c21057/f1p9/2905,i2.2_LQ_c11044/f1p8/2585,i4_HQ_c16293/f1p99/4584,i4_HQ_c525/f3p13/4998,i2.4_LQ_c5226/f1p9/2246,i1.0_LQ_c3941/f1p1/1306
		biological_process	GO:0015979	photosynthesis	0.0016836	i2.2_HQ_c6949/f1p23/2208,i5_LQ_c7608/f2p4/5161,i2.2_HQ_c17232/f1p16/2121,i2.0_HQ_c3237/f1p9/2326,i1.4_HQ_c8593/f1p15/1692,i4_LQ_c11974/f1p0/4593,i2.3_LQ_c8375/f1p2/2459,i1.2_HQ_c2233/f4p3/1676,i2.1_HQ_c5008/f1p14/2064,i2.1_HQ_c10752/f1p3/2510,i1.2_LQ_c5277/f1p1/1497,i1.4_HQ_c5853/f1p3/1611,i2.0_LQ_c2544/f1p0/2659,i3_HQ_c256/f12p19/3748,i5_LQ_c6344/f1p6/5268,i4_HQ_c5844/f1p12/4723,i2.0_HQ_c12695/f…
		biological_process	GO:0051188	cofactor biosynthetic process	0.0019752	i2.0_HQ_c3237/f1p9/2326,i2.2_HQ_c6949/f1p23/2208,i5_LQ_c7608/f2p4/5161,i2.2_HQ_c17232/f1p16/2121,i2.0_HQ_c14562/f1p2/2059,i1.4_HQ_c8593/f1p15/1692,i4_LQ_c11974/f1p0/4593,i1.1_HQ_c6486/f1p6/1924,i1.3_HQ_c15307/f22p84/1402,i3_LQ_c13442/f1p1/3615,i3_HQ_c256/f12p19/3748,i2.0_LQ_c2544/f1p0/2659,i1.4_HQ_c5853/f1p3/1611,i2.0_HQ_c21802/f2p27/2264,i2.1_HQ_c5008/f1p14/2064,i2.1_HQ_c10752/f1p3/2510,i1.2_LQ_…
		biological_process	GO:0051259	protein oligomerization	0.0020452	i3_HQ_c2815/f1p4/3018,i4_HQ_c14792/f1p7/4676,i5_LQ_c7384/f1p2/5554,i2.4_HQ_c21114/f1p6/2993,i2.4_HQ_c4846/f1p3/2369,i4_HQ_c528/f3p8/4720,i5_HQ_c7180/f1p14/5132,i6_LQ_c4842/f1p13/6749,i5_HQ_c6615/f1p6/59,i4_HQ_c188/f10p15/4262,i4_LQ_c12709/f1p3/4203,i4_LQ_c12575/f1p5/4920,i3_HQ_c13249/f1p5/3025,i1.2_HQ_c13587/f1p3/1266,i3_LQ_c11185/f1p5/3397,i2.2_LQ_c15455/f1p9/2590,i2.2_LQ_c5779/f1p7/2973,i1.0_HQ…
		biological_process	GO:1902589	single-organism organelle organization	0.0021439	i2.0_LQ_c7952/f1p2/2757,i1.0_HQ_c14826/f1p1/1456,i4_HQ_c11011/f1p33/4142,i6_LQ_c2886/f1p0/6686,i2.0_HQ_c14501/f1p17/2669,i1.4_HQ_c8821/f1p3/1553,i2.0_LQ_c6451/f1p2/3203,i4_LQ_c14238/f1p3/4813,i1.2_HQ_c9189/f1p4/1579,i2.0_LQ_c7700/f1p0/2203,i6_LQ_c562/f1p4/6321,i6_LQ_c3112/f1p7/6433,i2.2_HQ_c3514/f1p8/2166,i1.1_HQ_c7844/f1p1/1459,i2.4_HQ_c17717/f1p7/2626,i2.2_HQ_c16409/f1p7/2556,i2.4_HQ_c19247/f1p…
		biological_process	GO:0002263	cell activation involved in immune response	0.0021579	i6_LQ_c185/f1p0/6157,i3_HQ_c13603/f1p8/3975,i7_LQ_c1261/f1p12/7215,i2.0_HQ_c10192/f1p5/2317
		biological_process	GO:0002274	myeloid leukocyte activation	0.0021579	i6_LQ_c185/f1p0/6157,i3_HQ_c13603/f1p8/3975,i7_LQ_c1261/f1p12/7215,i2.0_HQ_c10192/f1p5/2317
		biological_process	GO:0002275	myeloid cell activation involved in immune response	0.0021579	i2.0_HQ_c10192/f1p5/2317,i3_HQ_c13603/f1p8/3975,i7_LQ_c1261/f1p12/7215,i6_LQ_c185/f1p0/6157
		biological_process	GO:0002279	mast cell activation involved in immune response	0.0021579	i2.0_HQ_c10192/f1p5/2317,i3_HQ_c13603/f1p8/3975,i7_LQ_c1261/f1p12/7215,i6_LQ_c185/f1p0/6157
		biological_process	GO:0002366	leukocyte activation involved in immune response	0.0021579	i2.0_HQ_c10192/f1p5/2317,i6_LQ_c185/f1p0/6157,i7_LQ_c1261/f1p12/7215,i3_HQ_c13603/f1p8/3975
		biological_process	GO:0002444	myeloid leukocyte mediated immunity	0.0021579	i3_HQ_c13603/f1p8/3975,i7_LQ_c1261/f1p12/7215,i6_LQ_c185/f1p0/6157,i2.0_HQ_c10192/f1p5/2317
		biological_process	GO:0002448	mast cell mediated immunity	0.0021579	i2.0_HQ_c10192/f1p5/2317,i3_HQ_c13603/f1p8/3975,i7_LQ_c1261/f1p12/7215,i6_LQ_c185/f1p0/6157
		biological_process	GO:0032418	lysosome localization	0.0021579	i2.0_HQ_c10192/f1p5/2317,i6_LQ_c185/f1p0/6157,i3_HQ_c13603/f1p8/3975,i7_LQ_c1261/f1p12/7215
		biological_process	GO:0043299	leukocyte degranulation	0.0021579	i2.0_HQ_c10192/f1p5/2317,i6_LQ_c185/f1p0/6157,i7_LQ_c1261/f1p12/7215,i3_HQ_c13603/f1p8/3975
		biological_process	GO:0043303	mast cell degranulation	0.0021579	i6_LQ_c185/f1p0/6157,i3_HQ_c13603/f1p8/3975,i7_LQ_c1261/f1p12/7215,i2.0_HQ_c10192/f1p5/2317
		biological_process	GO:0045055	regulated secretory pathway	0.0021579	i2.0_HQ_c10192/f1p5/2317,i6_LQ_c185/f1p0/6157,i3_HQ_c13603/f1p8/3975,i7_LQ_c1261/f1p12/7215
		biological_process	GO:0045576	mast cell activation	0.0021579	i2.0_HQ_c10192/f1p5/2317,i7_LQ_c1261/f1p12/7215,i3_HQ_c13603/f1p8/3975,i6_LQ_c185/f1p0/6157
		biological_process	GO:0051640	organelle localization	0.0021579	i7_LQ_c1261/f1p12/7215,i3_HQ_c13603/f1p8/3975,i6_LQ_c185/f1p0/6157,i2.0_HQ_c10192/f1p5/2317
		biological_process	GO:1902600	hydrogen ion transmembrane transport	0.0023634	i2.0_HQ_c10697/f1p5/2794,i5_LQ_c7240/f1p6/5971,i3_HQ_c2670/f1p4/3067,i3_HQ_c9720/f1p90/3038,i5_LQ_c3645/f1p33/5043,i3_HQ_c1140/f3p9/3325,i6_HQ_c3002/f1p416/6641,i2.2_HQ_c1153/f7p43/2373,i3_HQ_c2761/f1p6/3781,i2.0_HQ_c4340/f1p7/2387,i1.2_HQ_c1518/f3p2/1694,i4_HQ_c9194/f1p25/4064,i4_HQ_c713/f1p7/4175,i4_LQ_c1182/f1p2/4185,i4_HQ_c19439/f1p169/5003,i4_LQ_c9621/f1p8/4546,i2.4_HQ_c11224/f2p16/2036,i4_L…
		biological_process	GO:0044237	cellular metabolic process	0.0028555	i3_HQ_c1363/f2p2/3520,i2.0_HQ_c1286/f3p46/2051,i2.1_HQ_c1484/f2p24/2308,i3_HQ_c15741/f1p3/3115,i3_HQ_c12121/f2p0/3245,i3_HQ_c11955/f1p8/3615,i1.2_LQ_c4359/f1p0/1291,i5_HQ_c408/f1p17/5323,i1.0_HQ_c3135/f1p6/1665,i2.4_HQ_c20758/f1p20/2156,i6_LQ_c2482/f1p16/6298,i6_HQ_c398/f1p78/6652,i2.2_HQ_c6686/f1p3/2478,i2.0_HQ_c730/f16p28/2202,i5_LQ_c2941/f1p30/50,i4_LQ_c19843/f2p24/4222,i1.4_HQ_c14008/f1p4/141…
		biological_process	GO:0045333	cellular respiration	0.0030761	i4_LQ_c6440/f1p22/4203,i2.4_LQ_c11443/f1p0/2185,i3_HQ_c2387/f1p341/3448,i2.3_LQ_c7547/f1p7/2494,i1.2_HQ_c5887/f1p27/1691,i4_HQ_c2872/f1p36/4872,i2.3_HQ_c1347/f3p10/2942,i2.0_HQ_c12695/f1p49/2603,i1.0_HQ_c5588/f1p0/1668,i6_LQ_c3677/f1p14/6042,i3_HQ_c13276/f1p4/3035,i4_HQ_c9597/f1p9/4376,i4_HQ_c9817/f1p38/4635,i3_HQ_c12034/f1p53/3794,i4_LQ_c6404/f1p7/4110,i3_HQ_c10279/f1p8/3130,i1.0_HQ_c3521/f1p9/1…
		biological_process	GO:0006184	obsolete GTP catabolic process	0.0031971	i6_LQ_c2886/f1p0/6686,i1.0_HQ_c9007/f1p2/1405,i4_HQ_c16119/f1p88/4609,i3_HQ_c5825/f1p14/3152,i3_HQ_c14370/f1p10/3346,i1.2_HQ_c4021/f1p52/1644,i1.0_LQ_c7129/f1p34/1781,i2.0_HQ_c4340/f1p7/2387,i1.1_HQ_c14724/f1p10/1340,i6_LQ_c4171/f1p0/6819,i1.3_HQ_c6897/f2p5/1495,i6_LQ_c153/f2p1/6533,i8_LQ_c880/f1p16/8353,i1.2_HQ_c13799/f1p2/1257,i5_HQ_c3866/f1p19/5117,i2.0_LQ_c7700/f1p0/2203,i3_HQ_c10549/f1p4/319…
		biological_process	GO:0015988	energy coupled proton transmembrane transport, against electrochemical gradient	0.0033554	i2.0_HQ_c4817/f1p17/2657,i4_HQ_c16809/f1p34/3998,i3_HQ_c2761/f1p6/3781,i2.0_HQ_c4340/f1p7/2387,i5_LQ_c3854/f1p8/5317,i3_LQ_c11759/f1p2/3260,i4_LQ_c1182/f1p2/4185,i2.0_HQ_c14501/f1p17/2669,i4_HQ_c9194/f1p25/4064,i4_HQ_c713/f1p7/4175,i2.0_HQ_c10697/f1p5/2794,i5_HQ_c5847/f1p24/5226,i2.4_HQ_c14265/f1p3/2695,i3_LQ_c2401/f1p86/3056,i3_LQ_c11126/f1p3/3891,i5_LQ_c7240/f1p6/5971,i6_HQ_c2962/f1p12/6037,i2.…
		biological_process	GO:0015991	ATP hydrolysis coupled proton transport	0.0033554	i2.2_HQ_c20113/f1p2/2756,i4_LQ_c4013/f1p4/4609,i1.1_HQ_c1384/f6p28/1937,i3_HQ_c9720/f1p90/3038,i4_LQ_c8349/f1p3/4468,i3_HQ_c1140/f3p9/3325,i5_LQ_c3645/f1p33/5043,i2.2_HQ_c1206/f5p19/2133,i2.0_HQ_c10697/f1p5/2794,i5_HQ_c5847/f1p24/5226,i2.4_HQ_c14265/f1p3/2695,i3_LQ_c2401/f1p86/3056,i3_LQ_c11126/f1p3/3891,i5_LQ_c7240/f1p6/5971,i6_HQ_c2962/f1p12/6037,i5_LQ_c3854/f1p8/5317,i3_LQ_c11759/f1p2/3260,i4_…
		biological_process	GO:0032940	secretion by cell	0.0036437	i4_LQ_c5572/f1p16/4189,i8_LQ_c880/f1p16/8353,i4_LQ_c7524/f1p9/4523,i6_LQ_c3626/f1p10/6258,i6_LQ_c4171/f1p0/6819,i4_HQ_c15443/f1p15/4504,i6_LQ_c153/f2p1/6533,i7_LQ_c1261/f1p12/7215,i3_HQ_c5825/f1p14/3152,i6_LQ_c185/f1p0/6157,i3_HQ_c14370/f1p10/3346,i2.0_LQ_c21469/f1p4/2213,i2.4_HQ_c6874/f1p4/2682,i2.3_LQ_c6484/f1p16/2507,i7_LQ_c1702/f1p7/7011,i6_LQ_c2886/f1p0/6686,i3_LQ_c7899/f1p16/3748,i2.2_HQ_c8…
		biological_process	GO:0044260	cellular macromolecule metabolic process	0.0036768	i3_LQ_c3411/f1p5/3184,i1.0_LQ_c7460/f1p1/1845,i1.2_LQ_c7719/f1p6/1902,i5_LQ_c5994/f1p6/51,i3_HQ_c14154/f1p12/3125,i1.4_LQ_c12008/f1p2/2009,i2.0_LQ_c5215/f1p1/2397,i1.2_HQ_c4214/f1p7/1537,i6_HQ_c4892/f1p14/7128,i2.0_HQ_c14994/f1p9/2799,i2.0_HQ_c17470/f1p28/2771,i1.1_HQ_c9710/f2p65/1970,i7_LQ_c239/f1p8/7395,i1.3_HQ_c12259/f1p0/1787,i6_LQ_c4929/f1p0/6332,i2.2_HQ_c8081/f1p7/2783,i3_HQ_c12688/f1p5/363…
		biological_process	GO:0046903	secretion	0.0039496	i6_LQ_c185/f1p0/6157,i3_HQ_c14370/f1p10/3346,i2.0_LQ_c21469/f1p4/2213,i2.4_HQ_c6874/f1p4/2682,i3_HQ_c5825/f1p14/3152,i7_LQ_c1261/f1p12/7215,i3_LQ_c7899/f1p16/3748,i2.3_LQ_c6484/f1p16/2507,i7_LQ_c1702/f1p7/7011,i6_LQ_c2886/f1p0/6686,i4_LQ_c5572/f1p16/4189,i8_LQ_c880/f1p16/8353,i4_LQ_c7524/f1p9/4523,i4_HQ_c15443/f1p15/4504,i6_LQ_c153/f2p1/6533,i6_LQ_c3626/f1p10/6258,i6_LQ_c4171/f1p0/6819,i3_LQ_c124…
		biological_process	GO:0006383	transcription from RNA polymerase III promoter	0.0039745	i4_HQ_c1515/f1p114/4464,i2.2_LQ_c4268/f1p29/2376,i2.4_HQ_c17118/f1p5/2282,i3_LQ_c2417/f1p2/3262,i1.2_HQ_c13587/f1p3/1266,i2.0_HQ_c9483/f1p2/2159,i2.3_HQ_c7893/f1p5/2175,i4_HQ_c1044/f2p9/4070,i4_HQ_c7346/f1p11/4721,i2.0_HQ_c3699/f1p4/2371,i2.0_HQ_c11219/f1p4/2144
		biological_process	GO:0002443	leukocyte mediated immunity	0.0039941	i6_LQ_c185/f1p0/6157,i7_LQ_c1261/f1p12/7215,i3_HQ_c13603/f1p8/3975,i2.0_HQ_c10192/f1p5/2317
		biological_process	GO:0015980	energy derivation by oxidation of organic compounds	0.0046786	i6_HQ_c4932/f3p62/6123,i6_LQ_c870/f1p4/6838,i6_LQ_c2898/f1p5/6957,i3_HQ_c5396/f1p9/3039,i1.2_LQ_c10367/f1p24/1545,i3_HQ_c1363/f2p2/3520,i1.3_HQ_c11144/f1p3/1677,i1.0_HQ_c3521/f1p9/1468,i3_HQ_c10279/f1p8/3130,i5_HQ_c1334/f1p15/5547,i1.2_HQ_c10174/f1p20/1398,i1.2_HQ_c1832/f3p4/1276,i2.0_HQ_c12695/f1p49/2603,i2.3_HQ_c1347/f3p10/2942,i4_HQ_c2872/f1p36/4872,i2.3_LQ_c7547/f1p7/2494,i4_LQ_c6440/f1p22/42…
		biological_process	GO:0006511	ubiquitin-dependent protein catabolic process	0.0048021	i2.4_LQ_c20064/f1p0/2052,i2.0_HQ_c14501/f1p17/2669,i1.1_HQ_c7844/f1p1/1459,i6_LQ_c562/f1p4/6321,i2.0_HQ_c19554/f1p1/2099,i6_LQ_c3112/f1p7/6433,i6_HQ_c72/f3p29/6029,i4_HQ_c525/f3p13/4998,i2.0_HQ_c8110/f1p9/2685,i6_LQ_c4563/f1p42/7058,i6_LQ_c4508/f1p10/6106,i5_LQ_c1264/f1p5/5828,i1.1_HQ_c10446/f1p5/2000,i2.0_HQ_c19360/f1p9/2884,i4_LQ_c6060/f1p18/4866,i2.4_HQ_c14261/f1p24/2175,i2.0_HQ_c5716/f1p8/295…
		biological_process	GO:0019941	modification-dependent protein catabolic process	0.0048021	i2.0_HQ_c3621/f1p2/2284,i3_HQ_c16694/f1p5/3188,i5_LQ_c7552/f2p0/5495,i3_LQ_c6793/f1p5/3765,i2.4_HQ_c21223/f1p7/2655,i5_LQ_c6976/f1p1/5295,i4_LQ_c17061/f1p26/4198,i5_LQ_c5210/f2p8/5589,i4_HQ_c330/f6p15/4161,i2.0_HQ_c7885/f1p2/2155,i6_LQ_c3625/f1p1/6157,i1.1_LQ_c4225/f1p27/1445,i1.0_HQ_c10287/f1p0/1705,i2.2_HQ_c9662/f1p23/2574,i3_LQ_c15370/f1p4/3252,i1.2_LQ_c5157/f1p4/1916,i1.3_HQ_c13219/f1p16/1754…
		biological_process	GO:0043632	modification-dependent macromolecule catabolic process	0.0048021	i2.2_HQ_c11795/f1p4/2165,i1.0_LQ_c3154/f1p1/1750,i4_HQ_c5871/f1p44/4585,i3_HQ_c16639/f1p2/3642,i3_HQ_c687/f3p6/3534,i3_HQ_c13107/f1p18/3995,i2.1_HQ_c4466/f1p7/2017,i1.3_HQ_c13219/f1p16/1754,i2.0_HQ_c8420/f1p5/2687,i5_LQ_c1204/f1p21/5756,i2.4_HQ_c3576/f4p3/2190,i4_LQ_c3914/f1p4/4794,i2.0_HQ_c13636/f1p10/2534,i4_LQ_c1862/f1p2/4170,i2.2_HQ_c9383/f1p8/2383,i2.0_LQ_c19948/f1p7/2788,i2.0_HQ_c4340/f1p7/…
		biological_process	GO:0009057	macromolecule catabolic process	0.0049418	i1.0_HQ_c14098/f1p2/1606,i2.0_HQ_c8420/f1p5/2687,i4_LQ_c3914/f1p4/4794,i2.0_HQ_c13636/f1p10/2534,i4_LQ_c10131/f1p4/4545,i2.4_HQ_c3576/f4p3/2190,i5_LQ_c1204/f1p21/5756,i2.0_HQ_c14297/f1p3/2452,i2.0_HQ_c4340/f1p7/2387,i2.0_LQ_c19948/f1p7/2788,i2.2_HQ_c9383/f1p8/2383,i4_LQ_c1862/f1p2/4170,i2.2_LQ_c11044/f1p8/2585,i2.3_HQ_c8510/f1p42/2687,i2.0_HQ_c21057/f1p9/2905,i1.0_LQ_c3154/f1p1/1750,i2.2_HQ_c1179…
		biological_process	GO:0009306	protein secretion	0.0049891	i6_LQ_c153/f2p1/6533,i1.4_HQ_c2032/f1p1/1366,i6_LQ_c4171/f1p0/6819,i2.2_HQ_c893/f8p23/2132,i3_LQ_c7899/f1p16/3748,i2.2_LQ_c9925/f1p1/2094,i6_LQ_c2558/f1p0/6355,i2.3_LQ_c6484/f1p16/2507,i6_LQ_c2886/f1p0/6686,i3_LQ_c12414/f1p1/3734,i2.0_LQ_c21469/f1p4/2213
		biological_process	GO:0006139	nucleobase-containing compound metabolic process	0.0050146	i6_LQ_c800/f1p0/6092,i6_LQ_c562/f1p4/6321,i1.2_HQ_c6697/f1p1/1409,i1.3_HQ_c1573/f1p2/1802,i5_HQ_c5962/f1p14/5525,i2.0_HQ_c1618/f3p7/2080,i2.0_LQ_c6451/f1p2/3203,i7_LQ_c153/f1p15/7118,i4_HQ_c7346/f1p11/4721,i1.4_LQ_c13965/f1p4/1787,i6_HQ_c688/f1p11/6069,i5_LQ_c989/f1p6/5942,i4_LQ_c15289/f1p2/4477,i3_HQ_c5396/f1p9/3039,i2.2_HQ_c13322/f2p6/2869,i1.2_HQ_c13587/f1p3/1266,i2.4_HQ_c5313/f1p24/2703,i2.1_…
		biological_process	GO:0072521	purine-containing compound metabolic process	0.005095	i4_HQ_c14209/f1p9/4567,i2.0_HQ_c6355/f1p2/2681,i4_HQ_c1657/f1p202/4639,i4_HQ_c5627/f1p16/4180,i2.3_LQ_c7547/f1p7/2494,i1.2_LQ_c13169/f1p1/1591,i2.2_LQ_c5379/f1p8/2527,i1.3_HQ_c693/f4p84/1416,i2.0_HQ_c19148/f1p6/2034,i1.2_HQ_c9731/f1p5/1633,i1.4_HQ_c5853/f1p3/1611,i4_LQ_c12002/f1p5/4635,i4_HQ_c4764/f1p43/4199,i1.4_HQ_c12762/f1p14/1258,i1.2_HQ_c1090/f8p14/1775,i2.0_LQ_c5435/f1p4/2717,i2.2_HQ_c920/f…
		biological_process	GO:0006516	glycoprotein catabolic process	0.0055762	i2.2_HQ_c5525/f1p32/2201,i2.1_LQ_c8289/f1p8/2885,i1.2_HQ_c5094/f1p24/1656,i2.4_HQ_c2075/f2p19/2758,i4_LQ_c10131/f1p4/4545
		biological_process	GO:0009166	nucleotide catabolic process	0.005594	i3_LQ_c15992/f1p2/3696,i3_LQ_c11824/f1p0/3030,i2.0_HQ_c547/f33p45/2419,i6_LQ_c1218/f1p6/6734,i2.0_LQ_c9067/f1p1/2419
		biological_process	GO:1901292	nucleoside phosphate catabolic process	0.005594	i3_LQ_c15992/f1p2/3696,i3_LQ_c11824/f1p0/3030,i2.0_HQ_c547/f33p45/2419,i6_LQ_c1218/f1p6/6734,i2.0_LQ_c9067/f1p1/2419
		biological_process	GO:0006818	hydrogen transport	0.0057011	i2.0_HQ_c4340/f1p7/2387,i3_HQ_c2761/f1p6/3781,i6_HQ_c3002/f1p416/6641,i2.2_HQ_c1153/f7p43/2373,i4_HQ_c19439/f1p169/5003,i4_LQ_c1182/f1p2/4185,i4_HQ_c9194/f1p25/4064,i4_HQ_c713/f1p7/4175,i1.2_HQ_c1518/f3p2/1694,i3_HQ_c2670/f1p4/3067,i5_LQ_c7240/f1p6/5971,i2.0_HQ_c10697/f1p5/2794,i3_HQ_c1140/f3p9/3325,i5_LQ_c3645/f1p33/5043,i3_HQ_c9720/f1p90/3038,i2.3_HQ_c7735/f1p0/2650,i2.3_LQ_c3052/f1p5/2479,i2.4…
		biological_process	GO:0015992	proton transport	0.0057011	i2.3_HQ_c7735/f1p0/2650,i1.0_HQ_c1804/f3p23/1701,i4_HQ_c1018/f2p4/4462,i1.2_LQ_c12326/f1p4/1734,i4_HQ_c10072/f1p78/4113,i2.3_LQ_c3052/f1p5/2479,i2.4_HQ_c12331/f1p26/2099,i4_LQ_c9621/f1p8/4546,i2.4_HQ_c11224/f2p16/2036,i4_HQ_c11959/f1p16/4365,i4_LQ_c16723/f1p3/4171,i3_LQ_c6964/f1p18/3115,i6_HQ_c4548/f1p17/6479,i2.2_HQ_c11493/f2p5/2433,i1.1_HQ_c9812/f1p47/1235,i4_HQ_c18726/f2p13/4626,i1.4_LQ_c14067…
		biological_process	GO:0048869	cellular developmental process	0.0057357	i2.4_HQ_c10116/f1p17/2790,i6_HQ_c2615/f1p28/6482,i2.2_LQ_c5516/f1p25/2073,i2.3_HQ_c4700/f1p8/2505,i2.3_HQ_c12022/f1p44/2352,i2.0_LQ_c8276/f1p11/2781,i3_HQ_c12145/f1p21/3644,i5_HQ_c4856/f1p56/5683,i2.3_HQ_c1610/f2p26/2898,i3_HQ_c4169/f1p44/3215,i2.4_LQ_c2211/f1p6/2599,i2.2_HQ_c5927/f1p17/2402,i6_LQ_c1630/f1p1/6867,i6_HQ_c74/f3p36/6206,i2.2_HQ_c13294/f2p0/2065,i6_HQ_c4816/f1p48/6113,i5_HQ_c2651/f1p…
		biological_process	GO:0009653	anatomical structure morphogenesis	0.0064127	i2.3_HQ_c12022/f1p44/2352,i2.0_LQ_c8276/f1p11/2781,i3_HQ_c12145/f1p21/3644,i2.4_HQ_c10116/f1p17/2790,i6_HQ_c2615/f1p28/6482,i2.2_LQ_c5516/f1p25/2073,i2.2_HQ_c5927/f1p17/2402,i6_LQ_c1630/f1p1/6867,i2.2_HQ_c13294/f2p0/2065,i6_HQ_c74/f3p36/6206,i2.3_HQ_c1610/f2p26/2898,i5_HQ_c4856/f1p56/5683,i3_HQ_c4169/f1p44/3215,i2.4_LQ_c2211/f1p6/2599,i7_HQ_c15/f2p169/7401,i3_LQ_c7513/f1p11/3955,i6_HQ_c4816/f1p48…
		biological_process	GO:0006119	oxidative phosphorylation	0.0064688	i2.3_HQ_c1347/f3p10/2942,i1.3_HQ_c11144/f1p3/1677,i2.3_LQ_c7547/f1p7/2494,i1.0_HQ_c3521/f1p9/1468,i2.4_LQ_c11443/f1p0/2185,i3_HQ_c2387/f1p341/3448,i6_LQ_c3677/f1p14/6042,i1.2_HQ_c10174/f1p20/1398
		biological_process	GO:0042773	ATP synthesis coupled electron transport	0.0064688	i1.3_HQ_c11144/f1p3/1677,i3_HQ_c2387/f1p341/3448,i1.0_HQ_c3521/f1p9/1468,i2.3_LQ_c7547/f1p7/2494,i2.4_LQ_c11443/f1p0/2185,i2.3_HQ_c1347/f3p10/2942,i6_LQ_c3677/f1p14/6042,i1.2_HQ_c10174/f1p20/1398
		biological_process	GO:0015936	coenzyme A metabolic process	0.0066293	i1.2_LQ_c3213/f1p1/1533,i7_LQ_c1855/f1p29/7301,i1.2_HQ_c13833/f1p1/1696,i8_HQ_c493/f1p19/7959,i4_LQ_c15118/f1p7/4712,i7_LQ_c1993/f1p22/7338,i4_HQ_c1393/f1p10/4320,i1.1_HQ_c9890/f1p1/1611,i1.4_HQ_c5853/f1p3/1611,i1.0_HQ_c4208/f1p1/1633,i4_HQ_c4909/f1p3/4285
		biological_process	GO:0033865	nucleoside bisphosphate metabolic process	0.0066293	i1.2_LQ_c3213/f1p1/1533,i1.2_HQ_c13833/f1p1/1696,i7_LQ_c1855/f1p29/7301,i8_HQ_c493/f1p19/7959,i4_LQ_c15118/f1p7/4712,i7_LQ_c1993/f1p22/7338,i4_HQ_c1393/f1p10/4320,i1.4_HQ_c5853/f1p3/1611,i1.1_HQ_c9890/f1p1/1611,i1.0_HQ_c4208/f1p1/1633,i4_HQ_c4909/f1p3/4285
		biological_process	GO:0033875	ribonucleoside bisphosphate metabolic process	0.0066293	i1.4_HQ_c5853/f1p3/1611,i1.1_HQ_c9890/f1p1/1611,i4_HQ_c4909/f1p3/4285,i1.0_HQ_c4208/f1p1/1633,i1.2_HQ_c13833/f1p1/1696,i7_LQ_c1855/f1p29/7301,i1.2_LQ_c3213/f1p1/1533,i7_LQ_c1993/f1p22/7338,i4_HQ_c1393/f1p10/4320,i8_HQ_c493/f1p19/7959,i4_LQ_c15118/f1p7/4712
		biological_process	GO:0034032	purine nucleoside bisphosphate metabolic process	0.0066293	i1.0_HQ_c4208/f1p1/1633,i4_HQ_c4909/f1p3/4285,i1.1_HQ_c9890/f1p1/1611,i1.4_HQ_c5853/f1p3/1611,i8_HQ_c493/f1p19/7959,i4_LQ_c15118/f1p7/4712,i7_LQ_c1993/f1p22/7338,i4_HQ_c1393/f1p10/4320,i1.2_LQ_c3213/f1p1/1533,i7_LQ_c1855/f1p29/7301,i1.2_HQ_c13833/f1p1/1696
		biological_process	GO:0042167	heme catabolic process	0.0066364	i2.4_LQ_c9450/f1p7/2208,i2.3_LQ_c3936/f1p5/2194,i2.0_HQ_c1303/f4p14/2491,i2.3_LQ_c12444/f1p3/2326
		biological_process	GO:0048856	anatomical structure development	0.0067089	i2.1_HQ_c2736/f1p5/2515,i2.0_HQ_c19080/f1p33/2426,i1.1_HQ_c1449/f4p6/1481,i3_HQ_c5338/f1p17/3865,i3_HQ_c16143/f1p5/3504,i2.0_HQ_c3917/f1p11/2589,i4_HQ_c5785/f1p31/4418,i4_HQ_c9212/f1p39/4641,i7_LQ_c983/f1p43/7163,i4_HQ_c1283/f1p500/4605,i4_HQ_c14541/f1p50/4398,i3_LQ_c16085/f1p1/3504,i2.0_HQ_c14501/f1p17/2669,i2.3_HQ_c12732/f81p600/2293,i3_HQ_c14370/f1p10/3346,i2.1_HQ_c11857/f1p4/2030,i1.1_HQ_c881…
		biological_process	GO:0034641	cellular nitrogen compound metabolic process	0.0070979	i1.1_LQ_c3147/f3p11/1770,i3_HQ_c13507/f1p3/3325,i5_HQ_c3644/f1p11/5426,i2.0_HQ_c3796/f1p14/2113,i4_LQ_c1121/f1p18/4195,i1.1_HQ_c2157/f2p5/1320,i4_LQ_c8298/f1p3/4710,i1.0_HQ_c5445/f1p2/1236,i2.0_HQ_c11912/f1p9/2242,i1.1_LQ_c13145/f1p1/2028,i2.2_LQ_c18807/f1p2/2623,i1.2_HQ_c2485/f2p5/1417,i1.4_HQ_c3949/f1p57/1804,i1.3_HQ_c7909/f1p12/1929,i4_HQ_c807/f2p2/4023,i4_HQ_c1606/f1p43/4566,i4_LQ_c10036/f1p1…
		biological_process	GO:0019299	rhamnose metabolic process	0.0072336	i2.4_HQ_c14708/f1p30/2172,i1.4_HQ_c5903/f1p6/1773
		biological_process	GO:0015774	polysaccharide transport	0.0076413	i1.3_HQ_c7464/f1p5/1524,i2.2_HQ_c4117/f1p75/2260,i2.3_LQ_c3255/f1p77/2160,i2.4_HQ_c19184/f1p49/2342,i1.0_LQ_c8033/f1p21/1525
		biological_process	GO:0033037	polysaccharide localization	0.0076413	i2.4_HQ_c19184/f1p49/2342,i1.0_LQ_c8033/f1p21/1525,i1.3_HQ_c7464/f1p5/1524,i2.2_HQ_c4117/f1p75/2260,i2.3_LQ_c3255/f1p77/2160
		biological_process	GO:0046149	pigment catabolic process	0.0076546	i2.3_LQ_c3936/f1p5/2194,i2.4_LQ_c9450/f1p7/2208,i1.1_LQ_c4193/f1p1/1218,i2.3_LQ_c12444/f1p3/2326,i1.4_LQ_c8926/f1p3/1238,i1.0_HQ_c8094/f1p2/1262,i2.0_HQ_c1303/f4p14/2491
		biological_process	GO:0000278	mitotic cell cycle	0.0081048	i2.0_HQ_c16191/f1p6/2590,i1.2_HQ_c3421/f1p6/1852,i1.4_HQ_c13421/f1p3/1709,i6_LQ_c2420/f1p8/6945,i1.2_HQ_c8253/f1p22/1645,i3_HQ_c9034/f1p9/3263,i2.2_HQ_c2167/f2p4/2131,i1.4_HQ_c2853/f1p1/1318,i6_LQ_c386/f1p6/6565,i6_LQ_c1252/f1p8/6629,i2.4_HQ_c16483/f1p2/2476,i6_LQ_c1458/f1p3/6802,i2.0_HQ_c3724/f1p6/2265,i1.2_HQ_c1662/f3p6/1487,i2.0_HQ_c7802/f1p16/2028,i3_HQ_c4504/f1p1/3569,i6_LQ_c4508/f1p10/6106,…
		biological_process	GO:1903047	mitotic cell cycle process	0.0081048	i2.0_LQ_c7952/f1p2/2757,i3_HQ_c8911/f1p1/3022,i2.0_HQ_c14501/f1p17/2669,i4_HQ_c9795/f1p18/4925,i3_HQ_c15193/f1p16/3155,i2.0_LQ_c6451/f1p2/3203,i1.0_HQ_c13744/f1p16/2054,i2.4_HQ_c17717/f1p7/2626,i6_LQ_c562/f1p4/6321,i6_LQ_c3112/f1p7/6433,i1.1_HQ_c7844/f1p1/1459,i6_LQ_c4508/f1p10/6106,i5_LQ_c1264/f1p5/5828,i3_HQ_c4504/f1p1/3569,i2.0_HQ_c7802/f1p16/2028,i2.0_HQ_c8110/f1p9/2685,i6_LQ_c2444/f1p4/6514,…
		biological_process	GO:0042278	purine nucleoside metabolic process	0.0081065	i2.2_HQ_c5308/f1p218/2471,i2.2_HQ_c5803/f1p32/2143,i4_HQ_c11959/f1p16/4365,i1.3_HQ_c11144/f1p3/1677,i2.2_HQ_c11493/f2p5/2433,i1.0_HQ_c3021/f1p4/1759,i2.4_HQ_c16497/f1p26/2338,i1.1_HQ_c9812/f1p47/1235,i2.4_HQ_c642/f19p34/2068,i8_HQ_c493/f1p19/7959,i4_LQ_c15118/f1p7/4712,i2.3_HQ_c7735/f1p0/2650,i1.3_HQ_c11979/f1p4/1751,i3_HQ_c2387/f1p341/3448,i2.4_LQ_c11443/f1p0/2185,i2.3_HQ_c1347/f3p10/2942,i1.2_H…
		biological_process	GO:0046128	purine ribonucleoside metabolic process	0.0081065	i3_HQ_c2387/f1p341/3448,i2.4_LQ_c11443/f1p0/2185,i2.3_HQ_c1347/f3p10/2942,i1.2_HQ_c13833/f1p1/1696,i4_LQ_c15118/f1p7/4712,i8_HQ_c493/f1p19/7959,i2.4_HQ_c642/f19p34/2068,i2.3_HQ_c7735/f1p0/2650,i1.3_HQ_c11979/f1p4/1751,i2.3_LQ_c3052/f1p5/2479,i2.4_HQ_c12331/f1p26/2099,i4_HQ_c10072/f1p78/4113,i1.0_HQ_c4208/f1p1/1633,i4_HQ_c11959/f1p16/4365,i1.3_HQ_c11144/f1p3/1677,i2.2_HQ_c5308/f1p218/2471,i2.2_HQ_…
		biological_process	GO:0010467	gene expression	0.0082449	i1.1_HQ_c5567/f1p11/1478,i2.1_HQ_c1225/f3p8/2263,i5_HQ_c6836/f1p8/5693,i1.4_HQ_c913/f6p18/1712,i2.4_HQ_c6694/f3p9/2631,i1.1_HQ_c1867/f2p6/1981,i2.0_HQ_c1858/f2p2/2312,i2.1_LQ_c7365/f1p0/2237,i2.4_HQ_c22033/f47p182/2447,i2.2_HQ_c12290/f1p4/2380,i2.4_HQ_c21323/f1p3/2952,i6_LQ_c4496/f1p10/6340,i3_LQ_c11113/f1p0/3272,i2.2_HQ_c18700/f1p14/2384,i2.3_HQ_c3505/f1p5/2024,i1.2_LQ_c3213/f1p1/1533,i5_LQ_c728…
		biological_process	GO:0044257	cellular protein catabolic process	0.0084166	i2.0_HQ_c14501/f1p17/2669,i2.4_LQ_c20064/f1p0/2052,i6_LQ_c562/f1p4/6321,i6_LQ_c3112/f1p7/6433,i2.0_HQ_c19554/f1p1/2099,i1.1_HQ_c7844/f1p1/1459,i4_HQ_c525/f3p13/4998,i6_HQ_c72/f3p29/6029,i2.0_HQ_c8110/f1p9/2685,i6_LQ_c4508/f1p10/6106,i5_LQ_c1264/f1p5/5828,i6_LQ_c4563/f1p42/7058,i4_LQ_c6060/f1p18/4866,i2.0_HQ_c19360/f1p9/2884,i1.1_HQ_c10446/f1p5/2000,i2.4_HQ_c14261/f1p24/2175,i2.0_HQ_c5716/f1p8/295…
		biological_process	GO:0051603	proteolysis involved in cellular protein catabolic process	0.0084166	i2.2_HQ_c11795/f1p4/2165,i1.0_LQ_c3154/f1p1/1750,i4_HQ_c5871/f1p44/4585,i3_HQ_c16639/f1p2/3642,i3_HQ_c13107/f1p18/3995,i3_HQ_c687/f3p6/3534,i1.3_HQ_c13219/f1p16/1754,i2.1_HQ_c4466/f1p7/2017,i2.0_HQ_c8420/f1p5/2687,i2.4_HQ_c3576/f4p3/2190,i5_LQ_c1204/f1p21/5756,i4_LQ_c3914/f1p4/4794,i2.0_HQ_c13636/f1p10/2534,i2.0_HQ_c4340/f1p7/2387,i2.0_LQ_c19948/f1p7/2788,i4_LQ_c1862/f1p2/4170,i2.2_HQ_c9383/f1p8/…
		biological_process	GO:0044265	cellular macromolecule catabolic process	0.0087237	i1.1_HQ_c10446/f1p5/2000,i2.0_HQ_c19360/f1p9/2884,i4_LQ_c6060/f1p18/4866,i2.0_HQ_c5716/f1p8/2951,i3_HQ_c13507/f1p3/3325,i2.4_HQ_c14261/f1p24/2175,i2.0_HQ_c8110/f1p9/2685,i2.2_HQ_c10977/f1p18/2141,i6_LQ_c4563/f1p42/7058,i6_LQ_c4508/f1p10/6106,i5_LQ_c1264/f1p5/5828,i6_LQ_c562/f1p4/6321,i6_LQ_c3112/f1p7/6433,i2.0_HQ_c19554/f1p1/2099,i1.1_HQ_c7844/f1p1/1459,i4_HQ_c525/f3p13/4998,i6_HQ_c72/f3p29/6029,…
		biological_process	GO:0044238	primary metabolic process	0.0091311	i5_LQ_c489/f1p4/5332,i2.3_HQ_c10153/f1p5/2204,i2.0_HQ_c2452/f1p4/2387,i3_HQ_c14698/f1p12/3024,i1.2_HQ_c12811/f1p9/1789,i3_HQ_c11819/f1p6/3217,i1.0_HQ_c10362/f1p3/1625,i2.0_LQ_c11974/f1p5/2080,i3_LQ_c2352/f1p25/2765,i1.4_HQ_c6200/f1p9/1955,i2.2_HQ_c4499/f1p11/2757,i1.3_HQ_c7013/f1p13/1882,i2.0_LQ_c2544/f1p0/2659,i3_HQ_c906/f4p22/3130,i3_HQ_c2852/f1p5/3478,i6_LQ_c3112/f1p7/6433,i1.1_LQ_c14354/f1p4/…
		biological_process	GO:0010604	positive regulation of macromolecule metabolic process	0.0092921	i5_HQ_c3771/f1p36/5079,i2.2_HQ_c10080/f1p8/2377,i1.4_HQ_c8120/f1p2/1245,i2.4_HQ_c12119/f1p2/2295,i2.0_HQ_c9483/f1p2/2159,i2.3_HQ_c7893/f1p5/2175,i2.0_HQ_c5737/f1p10/2927,i4_LQ_c6817/f1p11/4527,i1.4_LQ_c6083/f1p14/1757,i1.4_HQ_c3994/f1p2/1623,i2.0_HQ_c10051/f1p15/2359,i2.0_HQ_c11219/f1p4/2144,i2.4_HQ_c3130/f1p1/2341,i2.3_HQ_c4700/f1p8/2505,i4_LQ_c11030/f1p20/4986,i1.4_HQ_c9583/f1p7/1509,i6_LQ_c305…
		biological_process	GO:0043170	macromolecule metabolic process	0.0093841	i5_HQ_c210/f2p31/5993,i1.3_HQ_c5599/f1p27/1564,i3_LQ_c7206/f1p4/3081,i2.0_LQ_c14257/f1p13/2901,i2.2_HQ_c21018/f1p7/2141,i3_HQ_c13106/f1p15/3100,i3_HQ_c3241/f1p11/3472,i3_LQ_c12378/f1p6/3211,i6_LQ_c611/f1p15/6455,i3_HQ_c9870/f1p1/3850,i3_HQ_c1361/f2p16/3073,i3_LQ_c7254/f1p60/2747,i4_HQ_c7006/f1p40/5019,i2.2_HQ_c18086/f1p13/2649,i2.0_HQ_c14501/f1p17/2669,i1.3_HQ_c7105/f1p2/1662,i3_LQ_c7808/f1p3/400…
		biological_process	GO:0006787	porphyrin-containing compound catabolic process	0.01003	i1.0_HQ_c8094/f1p2/1262,i2.3_LQ_c3936/f1p5/2194,i1.4_HQ_c2129/f2p11/1846,i1.1_LQ_c3147/f3p11/1770,i2.4_LQ_c9450/f1p7/2208,i1.4_LQ_c8926/f1p3/1238,i1.1_LQ_c4193/f1p1/1218,i2.3_LQ_c12444/f1p3/2326,i2.0_HQ_c1303/f4p14/2491
		biological_process	GO:0033015	tetrapyrrole catabolic process	0.01003	i1.0_HQ_c8094/f1p2/1262,i1.4_HQ_c2129/f2p11/1846,i2.3_LQ_c3936/f1p5/2194,i2.4_LQ_c9450/f1p7/2208,i1.1_LQ_c3147/f3p11/1770,i1.1_LQ_c4193/f1p1/1218,i2.3_LQ_c12444/f1p3/2326,i1.4_LQ_c8926/f1p3/1238,i2.0_HQ_c1303/f4p14/2491
		biological_process	GO:0051187	cofactor catabolic process	0.01003	i2.0_HQ_c1303/f4p14/2491,i2.3_LQ_c12444/f1p3/2326,i1.1_LQ_c4193/f1p1/1218,i1.4_LQ_c8926/f1p3/1238,i2.4_LQ_c9450/f1p7/2208,i1.1_LQ_c3147/f3p11/1770,i1.4_HQ_c2129/f2p11/1846,i2.3_LQ_c3936/f1p5/2194,i1.0_HQ_c8094/f1p2/1262
		biological_process	GO:0006725	cellular aromatic compound metabolic process	0.010085	i6_LQ_c3677/f1p14/6042,i5_LQ_c2297/f1p2/5430,i2.2_HQ_c1939/f2p17/2030,i1.1_LQ_c8967/f1p1/1956,i2.3_HQ_c4059/f1p3/2210,i9_LQ_c71/f1p3/9719,i2.0_LQ_c19948/f1p7/2788,i2.2_HQ_c1153/f7p43/2373,i2.3_HQ_c2804/f1p38/2532,i2.2_HQ_c2522/f1p10/2347,i2.3_HQ_c10571/f1p27/2249,i3_LQ_c9300/f1p1/3008,i3_HQ_c8317/f1p82/4093,i5_LQ_c3645/f1p33/5043,i1.2_LQ_c13494/f1p1/1842,i5_LQ_c25/f1p10/5257,i5_HQ_c6248/f1p22/526…
		biological_process	GO:0042775	mitochondrial ATP synthesis coupled electron transport	0.010366	i6_LQ_c3677/f1p14/6042,i2.4_LQ_c11443/f1p0/2185,i2.3_LQ_c7547/f1p7/2494,i2.3_HQ_c1347/f3p10/2942
		biological_process	GO:0046483	heterocycle metabolic process	0.010835	i4_LQ_c13035/f1p2/4050,i2.4_HQ_c10141/f1p4/2570,i2.0_LQ_c16437/f1p1/2431,i2.0_HQ_c3544/f1p7/2633,i4_HQ_c617/f2p4/4079,i3_HQ_c8684/f1p6/3907,i2.0_HQ_c10950/f1p9/2656,i2.3_LQ_c4527/f1p10/2322,i2.0_LQ_c6290/f1p9/2513,i2.1_HQ_c8729/f1p1/2403,i1.2_HQ_c14054/f1p30/1752,i2.4_HQ_c7226/f1p8/2254,i4_HQ_c6540/f1p51/4794,i2.0_HQ_c14562/f1p2/2059,i2.4_HQ_c12331/f1p26/2099,i3_HQ_c16557/f1p3/3559,i3_LQ_c6553/f1…
		biological_process	GO:0022402	cell cycle process	0.011114	i6_LQ_c2444/f1p4/6514,i2.0_HQ_c8110/f1p9/2685,i6_LQ_c4508/f1p10/6106,i5_LQ_c1264/f1p5/5828,i3_HQ_c136/f23p19/3227,i2.0_HQ_c7802/f1p16/2028,i2.2_HQ_c16409/f1p7/2556,i3_HQ_c4504/f1p1/3569,i2.2_LQ_c2948/f1p6/2712,i1.1_HQ_c10446/f1p5/2000,i2.0_HQ_c5716/f1p8/2951,i3_HQ_c3815/f1p10/3044,i2.2_HQ_c2931/f3p11/2185,i2.4_HQ_c11636/f1p4/2567,i3_HQ_c8911/f1p1/3022,i4_HQ_c9795/f1p18/4925,i3_HQ_c15193/f1p16/315…
		biological_process	GO:0008380	RNA splicing	0.011715	i3_HQ_c626/f4p39/3119,i5_LQ_c2733/f1p3/5060,i1.3_HQ_c15353/f3p42/1756,i1.1_LQ_c12099/f1p2/1274,i2.2_HQ_c10133/f1p12/2603,i2.2_HQ_c13098/f2p15/2899,i3_LQ_c14921/f1p1/3916,i3_HQ_c13904/f1p6/3027,i4_LQ_c8527/f1p43/4350,i1.0_LQ_c15056/f1p13/1368,i2.1_HQ_c6891/f1p34/2441,i4_HQ_c617/f2p4/4079,i5_LQ_c6827/f1p2/5322,i5_LQ_c5994/f1p6/51,i1.1_HQ_c5036/f1p2/1387,i5_LQ_c989/f1p6/5942,i4_HQ_c2797/f1p4/4054,i3…
		biological_process	GO:1902582	single-organism intracellular transport	0.012346	i5_HQ_c183/f3p3/5863,i6_LQ_c185/f1p0/6157,i2.3_HQ_c2336/f1p3/2770,i2.4_HQ_c16483/f1p2/2476,i5_LQ_c5428/f1p10/5641,i2.4_LQ_c5647/f1p2/2854,i1.2_HQ_c7319/f1p7/1571,i5_HQ_c1183/f1p14/5890,i2.0_LQ_c2799/f1p9/2302,i2.2_HQ_c18964/f1p3/2298,i2.1_HQ_c9505/f1p1/2617,i1.4_HQ_c1063/f9p22/1618,i2.2_LQ_c16828/f1p5/2369,i1.4_HQ_c14445/f1p3/1333,i3_HQ_c15226/f1p21/3039,i6_LQ_c718/f1p14/6332,i1.1_HQ_c15080/f1p0/…
		biological_process	GO:0045321	leukocyte activation	0.012632	i6_LQ_c185/f1p0/6157,i3_HQ_c13603/f1p8/3975,i7_LQ_c1261/f1p12/7215,i2.0_HQ_c10192/f1p5/2317
		biological_process	GO:0010942	positive regulation of cell death	0.013151	i1.4_LQ_c6083/f1p14/1757,i1.4_HQ_c8120/f1p2/1245,i4_HQ_c9487/f1p27/4268,i2.0_HQ_c3121/f1p10/2691,i6_HQ_c1152/f1p51/6163,i6_HQ_c1324/f1p30/6638
		biological_process	GO:0043065	positive regulation of apoptotic process	0.013151	i1.4_HQ_c8120/f1p2/1245,i1.4_LQ_c6083/f1p14/1757,i4_HQ_c9487/f1p27/4268,i2.0_HQ_c3121/f1p10/2691,i6_HQ_c1152/f1p51/6163,i6_HQ_c1324/f1p30/6638
		biological_process	GO:0043068	positive regulation of programmed cell death	0.013151	i6_HQ_c1152/f1p51/6163,i6_HQ_c1324/f1p30/6638,i1.4_LQ_c6083/f1p14/1757,i1.4_HQ_c8120/f1p2/1245,i4_HQ_c9487/f1p27/4268,i2.0_HQ_c3121/f1p10/2691
		biological_process	GO:0045893	positive regulation of transcription, DNA-templated	0.013176	i2.2_HQ_c10080/f1p8/2377,i5_HQ_c3771/f1p36/5079,i2.0_HQ_c9483/f1p2/2159,i2.3_HQ_c7893/f1p5/2175,i2.0_HQ_c5737/f1p10/2927,i4_LQ_c6817/f1p11/4527,i2.4_HQ_c12119/f1p2/2295,i2.0_HQ_c10051/f1p15/2359,i2.0_HQ_c11219/f1p4/2144,i2.4_HQ_c3130/f1p1/2341,i2.3_HQ_c4700/f1p8/2505,i4_LQ_c11030/f1p20/4986,i1.4_HQ_c3994/f1p2/1623,i2.2_HQ_c10938/f1p4/2263,i2.0_HQ_c5355/f1p4/2796,i1.4_HQ_c9583/f1p7/1509,i6_LQ_c305…
		biological_process	GO:0051254	positive regulation of RNA metabolic process	0.013176	i4_LQ_c6817/f1p11/4527,i2.0_HQ_c9483/f1p2/2159,i2.3_HQ_c7893/f1p5/2175,i2.0_HQ_c5737/f1p10/2927,i2.4_HQ_c12119/f1p2/2295,i2.2_HQ_c10080/f1p8/2377,i5_HQ_c3771/f1p36/5079,i2.0_HQ_c5355/f1p4/2796,i2.2_HQ_c10938/f1p4/2263,i2.0_HQ_c18072/f1p15/2097,i1.4_HQ_c9583/f1p7/1509,i6_LQ_c3057/f1p11/6719,i2.4_HQ_c3130/f1p1/2341,i2.3_HQ_c4700/f1p8/2505,i4_LQ_c11030/f1p20/4986,i2.0_HQ_c10051/f1p15/2359,i2.0_HQ_c1…
		biological_process	GO:1902680	positive regulation of RNA biosynthetic process	0.013176	i2.2_HQ_c10938/f1p4/2263,i2.0_HQ_c5355/f1p4/2796,i6_LQ_c3057/f1p11/6719,i1.4_HQ_c9583/f1p7/1509,i2.0_HQ_c18072/f1p15/2097,i2.0_HQ_c11219/f1p4/2144,i2.0_HQ_c10051/f1p15/2359,i4_LQ_c11030/f1p20/4986,i2.3_HQ_c4700/f1p8/2505,i2.4_HQ_c3130/f1p1/2341,i1.4_HQ_c3994/f1p2/1623,i2.3_HQ_c7893/f1p5/2175,i2.0_HQ_c5737/f1p10/2927,i2.0_HQ_c9483/f1p2/2159,i4_LQ_c6817/f1p11/4527,i2.4_HQ_c12119/f1p2/2295,i2.2_HQ_c…
		biological_process	GO:1903508	positive regulation of nucleic acid-templated transcription	0.013176	i5_HQ_c3771/f1p36/5079,i2.2_HQ_c10080/f1p8/2377,i2.4_HQ_c12119/f1p2/2295,i2.0_HQ_c9483/f1p2/2159,i2.0_HQ_c5737/f1p10/2927,i2.3_HQ_c7893/f1p5/2175,i4_LQ_c6817/f1p11/4527,i1.4_HQ_c3994/f1p2/1623,i2.0_HQ_c10051/f1p15/2359,i2.0_HQ_c11219/f1p4/2144,i2.3_HQ_c4700/f1p8/2505,i2.4_HQ_c3130/f1p1/2341,i4_LQ_c11030/f1p20/4986,i1.4_HQ_c9583/f1p7/1509,i6_LQ_c3057/f1p11/6719,i2.0_HQ_c18072/f1p15/2097,i2.2_HQ_c1…
		biological_process	GO:0042254	ribosome biogenesis	0.013181	i2.2_HQ_c6995/f3p17/2735,i5_LQ_c25/f1p10/5257,i3_LQ_c8331/f1p28/3510,i2.2_LQ_c18128/f1p3/2564,i2.0_HQ_c14994/f1p9/2799,i1.0_HQ_c4095/f1p2/1180,i5_LQ_c424/f1p0/5671,i4_LQ_c19843/f2p24/4222,i1.3_HQ_c7758/f1p4/1425,i5_LQ_c6979/f1p0/55,i2.3_HQ_c9222/f1p1/2398,i2.0_HQ_c12717/f2p128/2427,i2.4_HQ_c22033/f47p182/2447,i4_LQ_c9023/f1p3/4515,i4_HQ_c280/f1p37/4448,i1.2_HQ_c14054/f1p30/1752,i2.4_HQ_c7226/f1p8…
		biological_process	GO:0007067	mitotic nuclear division	0.013244	i2.3_HQ_c4276/f1p2/2120,i1.0_HQ_c7736/f1p10/1960,i2.0_LQ_c7952/f1p2/2757,i2.0_HQ_c14501/f1p17/2669,i1.1_HQ_c7844/f1p1/1459,i2.0_HQ_c4340/f1p7/2387,i6_LQ_c562/f1p4/6321,i6_LQ_c3112/f1p7/6433,i2.2_HQ_c9383/f1p8/2383,i2.4_HQ_c17717/f1p7/2626,i6_LQ_c4508/f1p10/6106,i5_LQ_c1264/f1p5/5828,i2.0_HQ_c8110/f1p9/2685,i2.0_HQ_c5716/f1p8/2951,i1.3_HQ_c1842/f3p4/1935,i3_HQ_c3815/f1p10/3044,i1.1_HQ_c10446/f1p5/…
		biological_process	GO:0006836	neurotransmitter transport	0.013788	i3_HQ_c14290/f1p1/3447,i2.0_HQ_c2526/f1p1/2478,i3_LQ_c3388/f1p1/3160,i2.0_HQ_c14853/f1p5/2220,i4_LQ_c9250/f1p2/4248,i2.3_LQ_c2300/f1p1/2254,i2.4_HQ_c6874/f1p4/2682,i2.2_LQ_c3870/f1p0/2518,i2.0_LQ_c8325/f1p1/2639,i2.0_HQ_c2422/f1p1/2447
		biological_process	GO:0007267	cell-cell signaling	0.014596	i5_LQ_c1772/f1p5/52,i3_HQ_c5982/f1p19/3428,i4_HQ_c7914/f1p13/4781,i5_LQ_c5745/f1p14/6032,i3_HQ_c15309/f1p9/3133,i5_LQ_c7176/f1p12/5949,i2.4_HQ_c6874/f1p4/2682,i3_HQ_c1242/f3p3/3037,i1.2_HQ_c7374/f1p9/1588
		biological_process	GO:0015851	nucleobase transport	0.0149	i6_HQ_c1111/f1p23/6834,i6_LQ_c3314/f1p29/6967
		biological_process	GO:0022900	electron transport chain	0.016346	i6_LQ_c3677/f1p14/6042,i1.0_HQ_c5588/f1p0/1668,i3_HQ_c12034/f1p53/3794,i4_LQ_c6440/f1p22/4203,i2.4_LQ_c11443/f1p0/2185,i3_HQ_c2387/f1p341/3448,i2.3_LQ_c7547/f1p7/2494,i1.2_HQ_c5887/f1p27/1691,i2.3_HQ_c1347/f3p10/2942,i3_HQ_c2852/f1p5/3478,i1.2_HQ_c1832/f3p4/1276,i1.2_HQ_c10174/f1p20/1398,i1.3_HQ_c11144/f1p3/1677,i1.0_HQ_c3521/f1p9/1468,i3_HQ_c687/f3p6/3534,i1.2_LQ_c10367/f1p24/1545
		biological_process	GO:0045935	positive regulation of nucleobase-containing compound metabolic process	0.016461	i4_LQ_c6817/f1p11/4527,i2.0_HQ_c5737/f1p10/2927,i2.3_HQ_c7893/f1p5/2175,i2.0_HQ_c9483/f1p2/2159,i2.4_HQ_c12119/f1p2/2295,i2.2_HQ_c10080/f1p8/2377,i5_HQ_c3771/f1p36/5079,i2.0_HQ_c5355/f1p4/2796,i2.2_HQ_c10938/f1p4/2263,i2.0_HQ_c18072/f1p15/2097,i6_LQ_c3057/f1p11/6719,i1.4_HQ_c9583/f1p7/1509,i4_LQ_c11030/f1p20/4986,i2.4_HQ_c3130/f1p1/2341,i2.3_HQ_c4700/f1p8/2505,i2.0_HQ_c11219/f1p4/2144,i2.0_HQ_c10…
		biological_process	GO:1901566	organonitrogen compound biosynthetic process	0.016467	i2.0_LQ_c19948/f1p7/2788,i1.2_LQ_c3213/f1p1/1533,i4_HQ_c16293/f1p99/4584,i6_LQ_c4496/f1p10/6340,i6_HQ_c3002/f1p416/6641,i3_HQ_c4540/f1p0/3206,i2.2_HQ_c1153/f7p43/2373,i2.0_HQ_c21057/f1p9/2905,i2.2_LQ_c11044/f1p8/2585,i2.2_HQ_c19905/f1p8/1970,i2.4_HQ_c18348/f1p32/2080,i1.2_HQ_c1518/f3p2/1694,i2.2_HQ_c6817/f1p52/2149,i1.1_HQ_c1867/f2p6/1981,i2.0_HQ_c15843/f1p2/2089,i2.4_HQ_c6694/f3p9/2631,i3_HQ_c26…
		biological_process	GO:0010628	positive regulation of gene expression	0.016483	i2.0_HQ_c18072/f1p15/2097,i1.4_HQ_c9583/f1p7/1509,i6_LQ_c3057/f1p11/6719,i2.0_HQ_c5355/f1p4/2796,i2.2_HQ_c10938/f1p4/2263,i1.4_HQ_c3994/f1p2/1623,i2.4_HQ_c3130/f1p1/2341,i2.3_HQ_c4700/f1p8/2505,i4_LQ_c11030/f1p20/4986,i2.0_HQ_c10051/f1p15/2359,i2.0_HQ_c11219/f1p4/2144,i2.4_HQ_c12119/f1p2/2295,i4_LQ_c6817/f1p11/4527,i2.0_HQ_c9483/f1p2/2159,i2.0_HQ_c5737/f1p10/2927,i2.3_HQ_c7893/f1p5/2175,i5_HQ_c37…
		biological_process	GO:0071704	organic substance metabolic process	0.017283	i2.1_LQ_c10543/f1p0/2147,i2.3_HQ_c8260/f1p5/2988,i2.3_HQ_c3020/f1p71/2504,i1.4_HQ_c13421/f1p3/1709,i2.3_HQ_c5746/f1p18/2021,i2.0_HQ_c17831/f1p62/2337,i2.0_HQ_c1303/f4p14/2491,i2.2_HQ_c5715/f1p20/2063,i4_HQ_c266/f3p8/4157,i3_HQ_c10723/f1p4/3735,i2.0_HQ_c2418/f1p12/2204,i1.1_HQ_c10334/f2p2/1927,i2.1_HQ_c6774/f1p26/2470,i2.2_HQ_c6266/f1p10/2705,i3_HQ_c3943/f1p26/3610,i2.4_HQ_c6944/f1p2/2023,i2.2_HQ_…
		biological_process	GO:0006928	movement of cell or subcellular component	0.017489	i3_HQ_c16448/f1p3/3318,i5_LQ_c1902/f1p0/5768,i2.0_HQ_c14501/f1p17/2669,i4_HQ_c12192/f1p17/4841,i2.2_HQ_c13731/f1p2/2134,i1.1_HQ_c7844/f1p1/1459,i1.4_HQ_c6208/f1p26/1970,i2.0_LQ_c7700/f1p0/2203,i2.0_LQ_c6451/f1p2/3203,i2.2_HQ_c17929/f1p73/2131,i2.0_LQ_c21051/f1p0/2587,i1.4_HQ_c8821/f1p3/1553,i2.1_HQ_c2416/f1p18/2735,i2.2_HQ_c1206/f5p19/2133,i2.3_HQ_c8473/f1p5/2746,i5_HQ_c2534/f1p15/5425,i3_HQ_c623…
		biological_process	GO:1901360	organic cyclic compound metabolic process	0.018237	i2.4_HQ_c5124/f1p7/2966,i2.3_HQ_c5174/f1p30/2803,i3_HQ_c13288/f1p0/3224,i2.3_LQ_c9181/f1p0/2021,i3_HQ_c12936/f1p0/3051,i2.4_HQ_c12508/f1p6/2239,i1.4_HQ_c8593/f1p15/1692,i1.3_HQ_c11144/f1p3/1677,i2.1_LQ_c3731/f1p6/2399,i2.0_HQ_c3015/f1p1/2792,i4_LQ_c9621/f1p8/4546,i2.0_HQ_c801/f8p37/2228,i2.0_HQ_c20681/f1p3/2199,i5_LQ_c50/f1p5/5980,i5_LQ_c3265/f1p5/5283,i3_LQ_c6892/f1p12/3707,i6_LQ_c410/f1p0/6610,…
		biological_process	GO:0006919	activation of cysteine-type endopeptidase activity involved in apoptotic process	0.018253	i2.0_HQ_c3121/f1p10/2691,i1.4_HQ_c8120/f1p2/1245,i1.4_LQ_c6083/f1p14/1757
		biological_process	GO:0010950	positive regulation of endopeptidase activity	0.018253	i2.0_HQ_c3121/f1p10/2691,i1.4_LQ_c6083/f1p14/1757,i1.4_HQ_c8120/f1p2/1245
		biological_process	GO:0010952	positive regulation of peptidase activity	0.018253	i1.4_LQ_c6083/f1p14/1757,i1.4_HQ_c8120/f1p2/1245,i2.0_HQ_c3121/f1p10/2691
		biological_process	GO:0031638	zymogen activation	0.018253	i1.4_LQ_c6083/f1p14/1757,i1.4_HQ_c8120/f1p2/1245,i2.0_HQ_c3121/f1p10/2691
		biological_process	GO:0043280	positive regulation of cysteine-type endopeptidase activity involved in apoptotic process	0.018253	i2.0_HQ_c3121/f1p10/2691,i1.4_LQ_c6083/f1p14/1757,i1.4_HQ_c8120/f1p2/1245
		biological_process	GO:0043281	regulation of cysteine-type endopeptidase activity involved in apoptotic process	0.018253	i2.0_HQ_c3121/f1p10/2691,i1.4_HQ_c8120/f1p2/1245,i1.4_LQ_c6083/f1p14/1757
		biological_process	GO:0045862	positive regulation of proteolysis	0.018253	i2.0_HQ_c3121/f1p10/2691,i1.4_HQ_c8120/f1p2/1245,i1.4_LQ_c6083/f1p14/1757
		biological_process	GO:0052547	regulation of peptidase activity	0.018253	i1.4_LQ_c6083/f1p14/1757,i1.4_HQ_c8120/f1p2/1245,i2.0_HQ_c3121/f1p10/2691
		biological_process	GO:0052548	regulation of endopeptidase activity	0.018253	i1.4_HQ_c8120/f1p2/1245,i1.4_LQ_c6083/f1p14/1757,i2.0_HQ_c3121/f1p10/2691
		biological_process	GO:0097202	activation of cysteine-type endopeptidase activity	0.018253	i1.4_LQ_c6083/f1p14/1757,i1.4_HQ_c8120/f1p2/1245,i2.0_HQ_c3121/f1p10/2691
		biological_process	GO:2000116	regulation of cysteine-type endopeptidase activity	0.018253	i2.0_HQ_c3121/f1p10/2691,i1.4_LQ_c6083/f1p14/1757,i1.4_HQ_c8120/f1p2/1245
		biological_process	GO:2001056	positive regulation of cysteine-type endopeptidase activity	0.018253	i2.0_HQ_c3121/f1p10/2691,i1.4_LQ_c6083/f1p14/1757,i1.4_HQ_c8120/f1p2/1245
		biological_process	GO:0009893	positive regulation of metabolic process	0.018731	i2.4_LQ_c6438/f1p0/2003,i2.1_HQ_c6458/f1p41/2968,i2.3_HQ_c4700/f1p8/2505,i4_HQ_c2700/f1p16/4814,i2.0_HQ_c11219/f1p4/2144,i3_HQ_c15226/f1p21/3039,i2.0_HQ_c10051/f1p15/2359,i2.0_LQ_c8583/f1p2/2172,i1.4_LQ_c6083/f1p14/1757,i4_HQ_c266/f3p8/4157,i5_LQ_c4092/f1p5/5794,i2.2_HQ_c10938/f1p4/2263,i2.0_HQ_c18072/f1p15/2097,i2.2_HQ_c7991/f1p0/2080,i2.4_LQ_c8801/f1p1/2102,i6_LQ_c3057/f1p11/6719,i2.0_LQ_c14743…
		biological_process	GO:0006996	organelle organization	0.018808	i1.2_LQ_c5157/f1p4/1916,i1.0_HQ_c1800/f3p14/1983,i3_HQ_c9745/f3p5/3250,i2.2_HQ_c16616/f1p0/2056,i2.2_HQ_c10580/f1p9/2336,i1.1_LQ_c4225/f1p27/1445,i2.1_HQ_c6467/f1p7/2941,i2.2_HQ_c868/f8p6/2554,i4_LQ_c16888/f1p3/4802,i1.4_LQ_c14067/f1p11/1666,i2.4_HQ_c3486/f1p7/2199,i4_LQ_c11623/f1p25/4555,i4_HQ_c2700/f1p16/4814,i2.4_HQ_c21223/f1p7/2655,i3_HQ_c595/f4p25/3810,i2.4_HQ_c422/f47p77/2309,i1.4_LQ_c10904…
		biological_process	GO:0019439	aromatic compound catabolic process	0.019361	i1.4_HQ_c1659/f5p16/1517,i2.2_HQ_c10977/f1p18/2141,i1.0_HQ_c8094/f1p2/1262,i3_LQ_c11824/f1p0/3030,i2.2_HQ_c5715/f1p20/2063,i1.4_LQ_c8926/f1p3/1238,i2.0_HQ_c1303/f4p14/2491,i3_HQ_c13507/f1p3/3325,i3_LQ_c15992/f1p2/3696,i1.3_HQ_c2394/f6p18/1429,i2.0_LQ_c9067/f1p1/2419,i1.1_LQ_c3147/f3p11/1770,i2.1_LQ_c3731/f1p6/2399,i3_HQ_c9899/f1p15/3147,i2.0_HQ_c547/f33p45/2419,i2.0_HQ_c2162/f2p4/2372,i2.2_HQ_c97…
		biological_process	GO:0006270	DNA replication initiation	0.019692	i4_HQ_c1044/f2p9/4070,i1.2_LQ_c14056/f1p2/1613,i3_LQ_c2652/f1p36/3212,i2.4_HQ_c12119/f1p2/2295,i2.2_LQ_c4268/f1p29/2376,i6_LQ_c4113/f1p20/6480,i3_HQ_c8934/f1p2/3186,i4_LQ_c8298/f1p3/4710,i2.0_HQ_c3699/f1p4/2371,i6_LQ_c1524/f1p60/6113,i6_HQ_c4499/f1p33/6361,i2.2_HQ_c9014/f1p2/2545,i1.2_LQ_c13738/f1p32/1811,i2.3_HQ_c1665/f2p0/2100,i3_LQ_c6553/f1p10/2935,i3_HQ_c16557/f1p3/3559,i1.1_HQ_c10735/f1p13/2…
		biological_process	GO:0006406	mRNA export from nucleus	0.019864	i2.2_HQ_c3761/f1p0/2355,i4_HQ_c6043/f1p35/4021,i4_LQ_c9925/f1p5/4375,i2.3_HQ_c2937/f1p4/2165,i2.3_HQ_c9241/f1p1/2007,i2.2_LQ_c13967/f1p1/2090
		biological_process	GO:0071166	ribonucleoprotein complex localization	0.019864	i2.2_LQ_c13967/f1p1/2090,i2.3_HQ_c9241/f1p1/2007,i2.3_HQ_c2937/f1p4/2165,i4_LQ_c9925/f1p5/4375,i4_HQ_c6043/f1p35/4021,i2.2_HQ_c3761/f1p0/2355
		biological_process	GO:0071426	ribonucleoprotein complex export from nucleus	0.019864	i2.2_HQ_c3761/f1p0/2355,i2.2_LQ_c13967/f1p1/2090,i2.3_HQ_c9241/f1p1/2007,i2.3_HQ_c2937/f1p4/2165,i4_LQ_c9925/f1p5/4375,i4_HQ_c6043/f1p35/4021
		biological_process	GO:0071427	mRNA-containing ribonucleoprotein complex export from nucleus	0.019864	i2.2_LQ_c13967/f1p1/2090,i2.3_HQ_c9241/f1p1/2007,i4_LQ_c9925/f1p5/4375,i2.3_HQ_c2937/f1p4/2165,i4_HQ_c6043/f1p35/4021,i2.2_HQ_c3761/f1p0/2355
		biological_process	GO:0009891	positive regulation of biosynthetic process	0.020375	i2.2_HQ_c10080/f1p8/2377,i5_HQ_c3771/f1p36/5079,i2.0_HQ_c5737/f1p10/2927,i2.3_HQ_c7893/f1p5/2175,i2.0_HQ_c9483/f1p2/2159,i4_LQ_c6817/f1p11/4527,i2.4_HQ_c12119/f1p2/2295,i2.0_HQ_c11219/f1p4/2144,i2.0_HQ_c10051/f1p15/2359,i4_LQ_c11030/f1p20/4986,i2.3_HQ_c4700/f1p8/2505,i2.4_HQ_c3130/f1p1/2341,i1.4_HQ_c3994/f1p2/1623,i2.2_HQ_c10938/f1p4/2263,i2.0_HQ_c5355/f1p4/2796,i6_LQ_c3057/f1p11/6719,i1.4_HQ_c95…
		biological_process	GO:0010557	positive regulation of macromolecule biosynthetic process	0.020375	i2.2_HQ_c10938/f1p4/2263,i2.0_HQ_c5355/f1p4/2796,i6_LQ_c3057/f1p11/6719,i1.4_HQ_c9583/f1p7/1509,i2.0_HQ_c18072/f1p15/2097,i2.0_HQ_c11219/f1p4/2144,i2.0_HQ_c10051/f1p15/2359,i4_LQ_c11030/f1p20/4986,i2.4_HQ_c3130/f1p1/2341,i2.3_HQ_c4700/f1p8/2505,i1.4_HQ_c3994/f1p2/1623,i2.0_HQ_c5737/f1p10/2927,i2.3_HQ_c7893/f1p5/2175,i2.0_HQ_c9483/f1p2/2159,i4_LQ_c6817/f1p11/4527,i2.4_HQ_c12119/f1p2/2295,i2.2_HQ_c…
		biological_process	GO:0031328	positive regulation of cellular biosynthetic process	0.020375	i2.4_HQ_c12119/f1p2/2295,i4_LQ_c6817/f1p11/4527,i2.0_HQ_c5737/f1p10/2927,i2.3_HQ_c7893/f1p5/2175,i2.0_HQ_c9483/f1p2/2159,i5_HQ_c3771/f1p36/5079,i2.2_HQ_c10080/f1p8/2377,i2.0_HQ_c18072/f1p15/2097,i6_LQ_c3057/f1p11/6719,i1.4_HQ_c9583/f1p7/1509,i2.0_HQ_c5355/f1p4/2796,i2.2_HQ_c10938/f1p4/2263,i1.4_HQ_c3994/f1p2/1623,i4_LQ_c11030/f1p20/4986,i2.4_HQ_c3130/f1p1/2341,i2.3_HQ_c4700/f1p8/2505,i2.0_HQ_c112…
		biological_process	GO:0051173	positive regulation of nitrogen compound metabolic process	0.020375	i4_LQ_c6817/f1p11/4527,i2.0_HQ_c9483/f1p2/2159,i2.0_HQ_c5737/f1p10/2927,i2.3_HQ_c7893/f1p5/2175,i2.4_HQ_c12119/f1p2/2295,i2.2_HQ_c10080/f1p8/2377,i5_HQ_c3771/f1p36/5079,i2.0_HQ_c5355/f1p4/2796,i2.2_HQ_c10938/f1p4/2263,i2.0_HQ_c18072/f1p15/2097,i1.4_HQ_c9583/f1p7/1509,i6_LQ_c3057/f1p11/6719,i2.3_HQ_c4700/f1p8/2505,i2.4_HQ_c3130/f1p1/2341,i4_LQ_c11030/f1p20/4986,i2.0_HQ_c10051/f1p15/2359,i2.0_HQ_c1…
		biological_process	GO:1901575	organic substance catabolic process	0.02044	i4_LQ_c12002/f1p5/4635,i2.2_HQ_c5427/f1p16/2022,i2.2_LQ_c16828/f1p5/2369,i3_LQ_c11824/f1p0/3030,i2.0_HQ_c1303/f4p14/2491,i1.4_HQ_c12762/f1p14/1258,i2.2_HQ_c5715/f1p20/2063,i3_HQ_c251/f3p10/3568,i6_LQ_c386/f1p6/6565,i4_HQ_c14209/f1p9/4567,i2.2_HQ_c6266/f1p10/2705,i2.2_LQ_c14280/f1p1/2936,i3_HQ_c11856/f1p14/3411,i1.2_HQ_c9731/f1p5/1633,i1.1_LQ_c4193/f1p1/1218,i1.0_HQ_c12695/f1p12/1987,i2.3_LQ_c3936…
		biological_process	GO:0006364	rRNA processing	0.022254	i4_LQ_c19843/f2p24/4222,i4_HQ_c8993/f1p88/4652,i2.4_HQ_c22033/f47p182/2447,i1.3_HQ_c7758/f1p4/1425,i2.3_HQ_c5744/f1p9/2190,i2.0_HQ_c12717/f2p128/2427,i2.4_LQ_c4737/f1p0/2303,i2.3_HQ_c9222/f1p1/2398,i4_HQ_c8788/f6p48/4465,i2.2_HQ_c6995/f3p17/2735,i3_LQ_c6186/f1p2/3003,i1.0_HQ_c5465/f1p3/1253,i2.2_HQ_c6865/f1p201/2756,i1.2_HQ_c14054/f1p30/1752,i2.4_HQ_c7226/f1p8/2254,i4_HQ_c280/f1p37/4448,i4_LQ_c90…
		biological_process	GO:0016072	rRNA metabolic process	0.022254	i1.0_HQ_c4095/f1p2/1180,i5_LQ_c424/f1p0/5671,i2.0_HQ_c14994/f1p9/2799,i2.2_LQ_c18128/f1p3/2564,i2.3_HQ_c11837/f1p120/2417,i5_LQ_c25/f1p10/5257,i2.0_HQ_c3544/f1p7/2633,i3_LQ_c8331/f1p28/3510,i1.0_HQ_c5465/f1p3/1253,i2.2_HQ_c6995/f3p17/2735,i3_LQ_c6186/f1p2/3003,i4_LQ_c9023/f1p3/4515,i4_HQ_c280/f1p37/4448,i1.2_HQ_c14054/f1p30/1752,i2.4_HQ_c7226/f1p8/2254,i2.2_HQ_c6865/f1p201/2756,i2.4_HQ_c22033/f47…
		biological_process	GO:0006890	retrograde vesicle-mediated transport, Golgi to ER	0.022888	i4_LQ_c6404/f1p7/4110,i7_LQ_c267/f1p5/7406,i2.4_LQ_c5647/f1p2/2854,i2.2_HQ_c18166/f1p2/2288,i2.0_HQ_c3015/f1p1/2792,i1.2_HQ_c7969/f1p4/1454,i6_LQ_c4534/f1p11/6517,i2.0_LQ_c4729/f1p2/2340
		biological_process	GO:0009100	glycoprotein metabolic process	0.022899	i2.0_HQ_c3230/f1p5/2007,i2.1_LQ_c8289/f1p8/2885,i2.4_HQ_c3185/f1p10/2442,i2.0_HQ_c14247/f1p16/2076,i2.3_HQ_c604/f11p143/2479,i1.4_LQ_c3371/f1p0/1873,i2.2_HQ_c7734/f1p12/2345,i1.2_HQ_c5094/f1p24/1656,i2.1_HQ_c3559/f1p30/2555,i1.2_HQ_c4792/f1p2/1352,i2.2_HQ_c9969/f1p33/2384,i1.0_HQ_c8063/f1p22/1900,i2.0_HQ_c3304/f1p17/2093,i3_HQ_c16978/f6p21/3114,i2.3_LQ_c4883/f1p0/2539,i1.3_HQ_c8198/f1p5/1291,i4_H…
		biological_process	GO:0006084	acetyl-CoA metabolic process	0.023353	i6_HQ_c203/f1p24/6196,i6_LQ_c2382/f1p16/6363
		biological_process	GO:0006637	acyl-CoA metabolic process	0.023353	i6_HQ_c203/f1p24/6196,i6_LQ_c2382/f1p16/6363
		biological_process	GO:0035383	thioester metabolic process	0.023353	i6_HQ_c203/f1p24/6196,i6_LQ_c2382/f1p16/6363
		biological_process	GO:0006122	mitochondrial electron transport, ubiquinol to cytochrome c	0.023577	i2.4_LQ_c11443/f1p0/2185,i2.3_LQ_c7547/f1p7/2494,i2.3_HQ_c1347/f3p10/2942
		biological_process	GO:0007017	microtubule-based process	0.02404	i3_HQ_c15379/f1p1/3253,i2.0_HQ_c7406/f1p0/2423,i7_LQ_c1572/f1p7/7209,i1.4_LQ_c10904/f1p5/1615,i3_HQ_c12936/f1p0/3051,i4_LQ_c12751/f1p7/4197,i4_HQ_c2700/f1p16/4814,i2.0_HQ_c16257/f1p10/2194,i2.0_HQ_c8483/f1p25/2428,i2.4_LQ_c6438/f1p0/2003,i4_HQ_c10357/f1p13/4599,i3_HQ_c3583/f2p18/3215,i5_HQ_c247/f2p8/5834,i5_LQ_c2698/f1p2/5245,i6_LQ_c4639/f1p1/6195,i1.2_HQ_c6094/f2p5/1755,i1.2_HQ_c12552/f1p23/1976…
		biological_process	GO:0006281	DNA repair	0.025799	i2.2_LQ_c14644/f1p2/2180,i2.2_HQ_c2833/f1p9/2299,i3_LQ_c7503/f1p6/3755,i2.2_HQ_c8273/f1p1/2912,i2.2_HQ_c18086/f1p13/2649,i1.3_HQ_c6142/f1p6/1716,i2.2_HQ_c19047/f1p12/2390,i2.4_LQ_c20064/f1p0/2052,i1.3_HQ_c7105/f1p2/1662,i2.2_HQ_c17449/f1p0/2077,i2.3_HQ_c1875/f2p2/2238,i4_HQ_c7479/f1p16/4834,i1.3_LQ_c10249/f1p5/1427,i2.3_HQ_c1908/f2p3/2080,i3_LQ_c12378/f1p6/3211,i5_HQ_c5962/f1p14/5525,i1.3_HQ_c157…
		biological_process	GO:0009119	ribonucleoside metabolic process	0.025802	i4_HQ_c11959/f1p16/4365,i1.3_HQ_c11144/f1p3/1677,i2.2_HQ_c5308/f1p218/2471,i2.2_HQ_c5803/f1p32/2143,i1.1_HQ_c9812/f1p47/1235,i1.0_HQ_c3021/f1p4/1759,i2.4_HQ_c16497/f1p26/2338,i2.4_HQ_c5124/f1p7/2966,i2.2_HQ_c11493/f2p5/2433,i2.3_HQ_c1347/f3p10/2942,i1.2_HQ_c13833/f1p1/1696,i2.4_LQ_c11443/f1p0/2185,i3_HQ_c2387/f1p341/3448,i2.3_HQ_c7735/f1p0/2650,i1.3_HQ_c11979/f1p4/1751,i2.4_HQ_c642/f19p34/2068,i8…
		biological_process	GO:0009060	aerobic respiration	0.025938	i3_HQ_c5396/f1p9/3039,i4_LQ_c6440/f1p22/4203,i2.0_HQ_c12695/f1p49/2603,i6_LQ_c2898/f1p5/6957,i6_LQ_c870/f1p4/6838,i4_HQ_c9597/f1p9/4376,i3_HQ_c13276/f1p4/3035,i4_LQ_c6404/f1p7/4110,i4_HQ_c9817/f1p38/4635
		biological_process	GO:0031325	positive regulation of cellular metabolic process	0.026578	i2.0_HQ_c6608/f3p34/2528,i4_HQ_c16809/f1p34/3998,i2.0_LQ_c6451/f1p2/3203,i2.4_HQ_c12119/f1p2/2295,i1.3_HQ_c9970/f2p23/1662,i2.0_HQ_c5737/f1p10/2927,i6_LQ_c153/f2p1/6533,i4_LQ_c6817/f1p11/4527,i1.1_HQ_c7979/f1p4/1721,i3_LQ_c11759/f1p2/3260,i2.0_HQ_c2183/f4p2/2229,i2.0_HQ_c14501/f1p17/2669,i4_LQ_c1182/f1p2/4185,i2.0_HQ_c5080/f1p1/2166,i2.2_HQ_c10346/f3p35/2613,i1.4_HQ_c9583/f1p7/1509,i2.0_HQ_c3121/…
		biological_process	GO:0006163	purine nucleotide metabolic process	0.027241	i1.0_HQ_c3521/f1p9/1468,i2.1_HQ_c1484/f2p24/2308,i2.4_HQ_c12463/f2p19/2354,i2.0_HQ_c21841/f2p53/2175,i3_LQ_c2401/f1p86/3056,i3_LQ_c6505/f1p7/3498,i2.2_HQ_c6686/f1p3/2478,i2.0_HQ_c5224/f1p41/2714,i2.0_HQ_c5490/f1p19/2394,i4_LQ_c10036/f1p10/4906,i2.0_LQ_c5435/f1p4/2717,i2.2_HQ_c920/f9p54/2168,i2.4_HQ_c8642/f1p5/2014,i1.0_HQ_c11065/f1p8/1560,i4_LQ_c5299/f1p25/4115,i4_HQ_c7000/f1p63/4573,i2.2_HQ_c137…
		biological_process	GO:0006334	nucleosome assembly	0.02763	i5_HQ_c2440/f1p23/5114,i3_HQ_c9870/f1p1/3850,i1.4_HQ_c13421/f1p3/1709,i4_HQ_c14052/f1p13/4011,i2.2_HQ_c11749/f1p6/2144,i2.4_HQ_c3486/f1p7/2199,i2.2_HQ_c2044/f2p12/2187,i2.3_HQ_c8388/f1p50/2447,i2.1_HQ_c5862/f1p8/2161,i2.2_HQ_c2666/f1p7/2039,i2.1_HQ_c6467/f1p7/2941,i4_LQ_c11610/f1p15/4457
		biological_process	GO:0031497	chromatin assembly	0.02763	i3_HQ_c9870/f1p1/3850,i5_HQ_c2440/f1p23/5114,i2.2_HQ_c11749/f1p6/2144,i2.4_HQ_c3486/f1p7/2199,i1.4_HQ_c13421/f1p3/1709,i4_HQ_c14052/f1p13/4011,i2.2_HQ_c2044/f2p12/2187,i4_LQ_c11610/f1p15/4457,i2.1_HQ_c6467/f1p7/2941,i2.3_HQ_c8388/f1p50/2447,i2.2_HQ_c2666/f1p7/2039,i2.1_HQ_c5862/f1p8/2161
		biological_process	GO:0034728	nucleosome organization	0.02763	i2.1_HQ_c6467/f1p7/2941,i4_LQ_c11610/f1p15/4457,i2.3_HQ_c8388/f1p50/2447,i2.2_HQ_c2666/f1p7/2039,i2.1_HQ_c5862/f1p8/2161,i2.2_HQ_c2044/f2p12/2187,i2.2_HQ_c11749/f1p6/2144,i2.4_HQ_c3486/f1p7/2199,i4_HQ_c14052/f1p13/4011,i1.4_HQ_c13421/f1p3/1709,i5_HQ_c2440/f1p23/5114,i3_HQ_c9870/f1p1/3850
		biological_process	GO:0006914	autophagy	0.028633	i3_LQ_c11759/f1p2/3260,i1.1_HQ_c7979/f1p4/1721,i6_HQ_c688/f1p11/6069,i5_LQ_c1902/f1p0/5768,i2.2_HQ_c11516/f2p25/2679,i3_HQ_c15193/f1p16/3155,i2.0_HQ_c14501/f1p17/2669,i2.4_HQ_c11679/f1p9/2570,i4_LQ_c6965/f1p14/4626,i2.0_LQ_c7700/f1p0/2203,i2.0_LQ_c6451/f1p2/3203,i4_HQ_c16809/f1p34/3998,i2.0_HQ_c6608/f3p34/2528,i1.4_HQ_c8821/f1p3/1553,i3_LQ_c15648/f1p0/3649,i1.1_HQ_c7844/f1p1/1459,i1.3_HQ_c2632/f1…
		biological_process	GO:0009312	oligosaccharide biosynthetic process	0.029051	i3_LQ_c2970/f1p9/3965,i2.0_LQ_c7521/f1p2/2257,i4_LQ_c12272/f1p0/4325,i1.1_HQ_c7986/f1p4/1776,i2.2_HQ_c4068/f1p11/2617,i3_LQ_c6603/f1p2/3183
		biological_process	GO:0006953	acute-phase response	0.029115	i1.0_HQ_c15021/f1p5/1865,i1.2_HQ_c10940/f1p7/1324,i1.2_HQ_c13339/f1p8/1997
		biological_process	GO:0006405	RNA export from nucleus	0.029246	i2.2_HQ_c3761/f1p0/2355,i2.3_HQ_c9241/f1p1/2007,i2.2_LQ_c13967/f1p1/2090,i4_LQ_c9925/f1p5/4375,i4_HQ_c6043/f1p35/4021,i2.3_HQ_c2937/f1p4/2165
		biological_process	GO:0051168	nuclear export	0.029246	i2.2_HQ_c3761/f1p0/2355,i4_LQ_c9925/f1p5/4375,i2.3_HQ_c2937/f1p4/2165,i4_HQ_c6043/f1p35/4021,i2.2_LQ_c13967/f1p1/2090,i2.3_HQ_c9241/f1p1/2007
		biological_process	GO:0000270	peptidoglycan metabolic process	0.029338	i4_HQ_c14209/f1p9/4567,i2.2_LQ_c5379/f1p8/2527,i4_LQ_c12002/f1p5/4635
		biological_process	GO:0006027	glycosaminoglycan catabolic process	0.029338	i4_LQ_c12002/f1p5/4635,i4_HQ_c14209/f1p9/4567,i2.2_LQ_c5379/f1p8/2527
		biological_process	GO:0009253	peptidoglycan catabolic process	0.029338	i4_LQ_c12002/f1p5/4635,i4_HQ_c14209/f1p9/4567,i2.2_LQ_c5379/f1p8/2527
		biological_process	GO:0006974	cellular response to DNA damage stimulus	0.0299	i3_HQ_c256/f12p19/3748,i3_HQ_c906/f4p22/3130,i2.0_LQ_c2544/f1p0/2659,i3_HQ_c2221/f1p18/3727,i1.4_HQ_c5853/f1p3/1611,i2.1_HQ_c10752/f1p3/2510,i2.1_HQ_c5008/f1p14/2064,i1.4_HQ_c6200/f1p9/1955,i1.2_LQ_c5277/f1p1/1497,i4_HQ_c8148/f1p20/4477,i1.0_HQ_c14390/f1p7/1644,i2.2_LQ_c16828/f1p5/2369,i1.4_HQ_c3151/f1p4/1912,i4_HQ_c15859/f1p96/4179,i2.0_HQ_c2418/f1p12/2204,i2.2_HQ_c17232/f1p16/2121,i3_LQ_c2352/f…
		biological_process	GO:0008203	cholesterol metabolic process	0.02998	i3_HQ_c458/f7p5/3428,i2.2_LQ_c12035/f1p1/2406,i5_LQ_c6763/f1p5/5177
		biological_process	GO:1902652	secondary alcohol metabolic process	0.02998	i5_LQ_c6763/f1p5/5177,i2.2_LQ_c12035/f1p1/2406,i3_HQ_c458/f7p5/3428
		biological_process	GO:0006807	nitrogen compound metabolic process	0.03122	i2.0_HQ_c6355/f1p2/2681,i2.3_LQ_c3255/f1p77/2160,i4_HQ_c4661/f1p4/4183,i4_HQ_c1657/f1p202/4639,i1.3_HQ_c4340/f1p3/1449,i1.0_HQ_c6373/f1p7/1952,i4_LQ_c5818/f1p11/4709,i3_HQ_c529/f5p20/3872,i2.2_HQ_c2483/f1p2/2011,i1.3_HQ_c693/f4p84/1416,i7_HQ_c989/f1p14/7251,i4_HQ_c15106/f1p4/4507,i1.0_LQ_c7129/f1p34/1781,i6_LQ_c4171/f1p0/6819,i2.0_HQ_c3814/f1p8/2131,i2.1_HQ_c5910/f1p7/2027,i2.4_LQ_c18114/f1p4/202…
		biological_process	GO:0072522	purine-containing compound biosynthetic process	0.031806	i1.2_LQ_c3213/f1p1/1533,i6_HQ_c3002/f1p416/6641,i2.2_HQ_c1153/f7p43/2373,i4_LQ_c10036/f1p10/4906,i4_HQ_c16293/f1p99/4584,i2.2_HQ_c21747/f1p7/2772,i1.1_HQ_c9890/f1p1/1611,i4_HQ_c7000/f1p63/4573,i2.0_LQ_c5435/f1p4/2717,i4_HQ_c19439/f1p169/5003,i2.4_HQ_c8642/f1p5/2014,i2.2_HQ_c920/f9p54/2168,i1.1_HQ_c2865/f1p6/1523,i1.2_HQ_c1518/f3p2/1694,i2.2_HQ_c19905/f1p8/1970,i2.2_HQ_c13731/f1p2/2134,i4_HQ_c1791…
		biological_process	GO:0030150	protein import into mitochondrial matrix	0.031949	i1.4_HQ_c14445/f1p3/1333,i2.3_HQ_c7666/f1p8/2293
		biological_process	GO:0042168	heme metabolic process	0.033103	i2.0_HQ_c1123/f4p27/2207,i2.0_HQ_c21802/f2p27/2264,i3_HQ_c10771/f1p2/3307,i4_HQ_c6219/f1p31/4693,i2.4_LQ_c9450/f1p7/2208,i1.1_LQ_c3147/f3p11/1770,i1.4_HQ_c3949/f1p57/1804,i2.3_LQ_c3936/f1p5/2194,i1.4_HQ_c2129/f2p11/1846,i2.0_HQ_c1303/f4p14/2491,i4_LQ_c9701/f1p16/4899,i2.0_HQ_c14562/f1p2/2059,i2.3_LQ_c12444/f1p3/2326
		biological_process	GO:0006665	sphingolipid metabolic process	0.033155	i2.1_HQ_c11857/f1p4/2030,i1.1_HQ_c8815/f1p5/1566,i5_LQ_c5167/f1p4/5545,i3_HQ_c1363/f2p2/3520,i2.0_HQ_c2442/f1p4/2004
		biological_process	GO:0009116	nucleoside metabolic process	0.033513	i1.4_HQ_c12762/f1p14/1258,i4_HQ_c4764/f1p43/4199,i1.4_HQ_c5853/f1p3/1611,i3_HQ_c11839/f1p5/3999,i1.2_HQ_c9731/f1p5/1633,i2.0_HQ_c19148/f1p6/2034,i1.2_LQ_c13169/f1p1/1591,i2.3_LQ_c7547/f1p7/2494,i1.3_HQ_c693/f4p84/1416,i4_HQ_c6701/f1p37/4176,i4_HQ_c5627/f1p16/4180,i4_HQ_c1657/f1p202/4639,i3_HQ_c11608/f1p9/3289,i2.0_HQ_c6355/f1p2/2681,i2.0_HQ_c21841/f2p53/2175,i3_LQ_c2401/f1p86/3056,i2.1_HQ_c1484/f…
		biological_process	GO:0043648	dicarboxylic acid metabolic process	0.033757	i4_HQ_c525/f3p13/4998,i2.2_LQ_c11044/f1p8/2585,i2.0_HQ_c21057/f1p9/2905,i1.0_LQ_c3941/f1p1/1306,i2.2_HQ_c20523/f1p13/2904,i2.4_LQ_c5226/f1p9/2246,i4_HQ_c11604/f1p106/4237,i1.4_HQ_c2574/f3p5/1906,i2.0_HQ_c8695/f1p5/2066,i2.3_HQ_c10861/f1p41/2225,i1.3_HQ_c15307/f22p84/1402
		biological_process	GO:0048522	positive regulation of cellular process	0.034082	i2.2_HQ_c10346/f3p35/2613,i2.0_HQ_c5080/f1p1/2166,i6_HQ_c1324/f1p30/6638,i2.0_HQ_c14501/f1p17/2669,i4_LQ_c1182/f1p2/4185,i3_LQ_c11759/f1p2/3260,i2.0_HQ_c2183/f4p2/2229,i1.1_HQ_c7979/f1p4/1721,i4_LQ_c6817/f1p11/4527,i6_LQ_c153/f2p1/6533,i2.0_HQ_c5737/f1p10/2927,i1.3_HQ_c9970/f2p23/1662,i2.4_HQ_c12119/f1p2/2295,i2.0_LQ_c6451/f1p2/3203,i4_HQ_c16809/f1p34/3998,i2.0_HQ_c6608/f3p34/2528,i4_LQ_c11030/f1…
		biological_process	GO:0009150	purine ribonucleotide metabolic process	0.034433	i7_LQ_c1993/f1p22/7338,i6_HQ_c3002/f1p416/6641,i2.2_HQ_c1153/f7p43/2373,i4_HQ_c16293/f1p99/4584,i2.2_HQ_c5756/f1p38/2934,i1.2_LQ_c3213/f1p1/1533,i1.4_LQ_c4707/f1p16/1454,i1.2_HQ_c1518/f3p2/1694,i2.4_HQ_c1146/f6p13/2633,i1.1_HQ_c9890/f1p1/1611,i4_HQ_c19439/f1p169/5003,i2.3_HQ_c9723/f1p35/2332,i6_LQ_c3677/f1p14/6042,i4_HQ_c1393/f1p10/4320,i2.2_HQ_c13078/f3p24/2227,i7_LQ_c1855/f1p29/7301,i3_HQ_c2670…
		biological_process	GO:1901657	glycosyl compound metabolic process	0.034486	i4_HQ_c5627/f1p16/4180,i4_HQ_c6701/f1p37/4176,i4_HQ_c1657/f1p202/4639,i3_HQ_c11608/f1p9/3289,i2.0_HQ_c6355/f1p2/2681,i1.2_HQ_c9731/f1p5/1633,i2.0_HQ_c19148/f1p6/2034,i1.2_LQ_c13169/f1p1/1591,i2.3_LQ_c7547/f1p7/2494,i1.3_HQ_c693/f4p84/1416,i1.4_HQ_c5853/f1p3/1611,i3_HQ_c11839/f1p5/3999,i1.4_HQ_c12762/f1p14/1258,i4_HQ_c4764/f1p43/4199,i4_HQ_c1791/f1p1226/4347,i2.2_HQ_c13731/f1p2/2134,i2.1_HQ_c7873/…
		biological_process	GO:0006542	glutamine biosynthetic process	0.03457	i5_HQ_c46/f7p94/5075,i3_LQ_c7743/f1p77/3634,i1.3_HQ_c5452/f1p15/1670,i2.2_HQ_c7656/f1p13/2550,i2.1_HQ_c9707/f1p40/2390
		biological_process	GO:0006313	transposition, DNA-mediated	0.03469	i5_HQ_c183/f3p3/5863,i2.4_HQ_c10586/f1p16/2678,i4_HQ_c15272/f1p13/4134,i3_HQ_c14442/f1p34/3027,i2.0_HQ_c17470/f1p28/2771,i5_LQ_c7278/f1p5/5920,i2.4_HQ_c20758/f1p20/2156,i5_LQ_c4149/f1p55/5722,i4_HQ_c6540/f1p51/4794,i4_HQ_c491/f4p22/4079,i4_HQ_c6650/f1p27/4049
		biological_process	GO:0032196	transposition	0.03469	i2.4_HQ_c10586/f1p16/2678,i5_LQ_c7278/f1p5/5920,i2.0_HQ_c17470/f1p28/2771,i2.4_HQ_c20758/f1p20/2156,i3_HQ_c14442/f1p34/3027,i4_HQ_c15272/f1p13/4134,i5_HQ_c183/f3p3/5863,i4_HQ_c6650/f1p27/4049,i4_HQ_c6540/f1p51/4794,i5_LQ_c4149/f1p55/5722,i4_HQ_c491/f4p22/4079
		biological_process	GO:0006352	DNA-templated transcription, initiation	0.034943	i1.0_LQ_c7129/f1p34/1781,i2.3_HQ_c10323/f1p2/2560,i1.2_HQ_c6697/f1p1/1409,i1.3_HQ_c7909/f1p12/1929,i2.2_HQ_c18700/f1p14/2384,i2.2_HQ_c2522/f1p10/2347,i3_HQ_c1869/f1p28/3080,i1.2_LQ_c4455/f1p5/1217,i2.4_HQ_c6944/f1p2/2023,i1.2_LQ_c5157/f1p4/1916,i3_HQ_c272/f11p11/3135,i2.0_LQ_c5290/f1p2/2071,i2.3_HQ_c5093/f1p3/2325,i3_LQ_c7513/f1p11/3955,i2.0_HQ_c14035/f1p1/2603,i1.1_HQ_c5036/f1p2/1387,i2.2_HQ_c57…
		biological_process	GO:0016125	sterol metabolic process	0.035956	i3_HQ_c458/f7p5/3428,i2.2_LQ_c12035/f1p1/2406,i5_LQ_c6763/f1p5/5177
		biological_process	GO:0006177	GMP biosynthetic process	0.036088	i4_HQ_c16293/f1p99/4584,i2.2_HQ_c13078/f3p24/2227,i2.0_HQ_c21841/f2p53/2175,i2.2_HQ_c920/f9p54/2168
		biological_process	GO:0046037	GMP metabolic process	0.036088	i2.0_HQ_c21841/f2p53/2175,i4_HQ_c16293/f1p99/4584,i2.2_HQ_c13078/f3p24/2227,i2.2_HQ_c920/f9p54/2168
		biological_process	GO:0006935	chemotaxis	0.036229	i1.4_HQ_c2435/f2p3/1844,i3_LQ_c5258/f1p1/3055,i3_HQ_c9420/f1p47/3010,i2.2_HQ_c17929/f1p73/2131,i2.4_HQ_c18018/f1p4/2142,i5_HQ_c2534/f1p15/5425,i4_HQ_c11618/f1p103/4136,i4_HQ_c10357/f1p13/4599,i2.4_HQ_c2737/f1p23/2276,i2.0_HQ_c3945/f1p56/2581
		biological_process	GO:0042330	taxis	0.036229	i5_HQ_c2534/f1p15/5425,i4_HQ_c11618/f1p103/4136,i4_HQ_c10357/f1p13/4599,i2.4_HQ_c2737/f1p23/2276,i2.0_HQ_c3945/f1p56/2581,i1.4_HQ_c2435/f2p3/1844,i3_LQ_c5258/f1p1/3055,i3_HQ_c9420/f1p47/3010,i2.2_HQ_c17929/f1p73/2131,i2.4_HQ_c18018/f1p4/2142
		biological_process	GO:0016070	RNA metabolic process	0.036732	i4_HQ_c1393/f1p10/4320,i2.4_HQ_c1008/f5p9/2272,i7_LQ_c1855/f1p29/7301,i1.0_HQ_c12962/f1p7/1383,i1.2_LQ_c13738/f1p32/1811,i1.4_HQ_c13103/f1p20/1800,i3_HQ_c11533/f1p7/3651,i2.4_HQ_c19184/f1p49/2342,i1.4_HQ_c1659/f5p16/1517,i2.0_HQ_c3806/f1p12/2249,i2.1_HQ_c4364/f1p2/2458,i2.2_HQ_c13098/f2p15/2899,i3_HQ_c4540/f1p0/3206,i1.4_HQ_c13480/f1p1/1422,i3_HQ_c16376/f1p4/3483,i4_HQ_c16293/f1p99/4584,i6_LQ_c15…
		biological_process	GO:0090304	nucleic acid metabolic process	0.036937	i2.3_HQ_c4700/f1p8/2505,i2.2_HQ_c10133/f1p12/2603,i1.2_HQ_c7856/f1p1/1345,i1.4_LQ_c10868/f1p1/1435,i3_HQ_c15708/f1p12/3288,i1.1_LQ_c9299/f1p2/1616,i3_HQ_c1280/f2p12/3221,i3_HQ_c16014/f1p5/3693,i2.0_HQ_c2162/f2p4/2372,i1.3_LQ_c12395/f1p0/1954,i3_HQ_c4260/f1p7/3532,i2.1_HQ_c9836/f1p5/2248,i3_LQ_c10361/f1p3/3281,i1.1_HQ_c7781/f1p2/1798,i4_HQ_c2797/f1p4/4054,i3_HQ_c16067/f1p5/3374,i2.2_HQ_c2526/f1p8/…
		biological_process	GO:0006333	chromatin assembly or disassembly	0.037221	i5_HQ_c2440/f1p23/5114,i3_HQ_c9870/f1p1/3850,i4_HQ_c14052/f1p13/4011,i1.4_HQ_c13421/f1p3/1709,i2.2_HQ_c11749/f1p6/2144,i2.4_HQ_c3486/f1p7/2199,i2.2_HQ_c2044/f2p12/2187,i2.3_HQ_c8388/f1p50/2447,i2.2_HQ_c2666/f1p7/2039,i2.1_HQ_c5862/f1p8/2161,i2.1_HQ_c6467/f1p7/2941,i4_LQ_c11610/f1p15/4457
		biological_process	GO:0043085	positive regulation of catalytic activity	0.037227	i4_HQ_c266/f3p8/4157,i1.4_HQ_c8120/f1p2/1245,i1.4_LQ_c6083/f1p14/1757,i2.0_HQ_c3121/f1p10/2691,i5_LQ_c53/f1p8/5989
		biological_process	GO:0044093	positive regulation of molecular function	0.037227	i2.0_HQ_c3121/f1p10/2691,i5_LQ_c53/f1p8/5989,i1.4_LQ_c6083/f1p14/1757,i1.4_HQ_c8120/f1p2/1245,i4_HQ_c266/f3p8/4157
		biological_process	GO:0000280	nuclear division	0.03738	i3_HQ_c3815/f1p10/3044,i1.3_HQ_c1842/f3p4/1935,i2.0_HQ_c5716/f1p8/2951,i3_HQ_c13107/f1p18/3995,i2.2_HQ_c2314/f1p1/2451,i4_HQ_c5871/f1p44/4585,i1.1_HQ_c10446/f1p5/2000,i6_LQ_c4508/f1p10/6106,i5_LQ_c1264/f1p5/5828,i2.0_HQ_c8110/f1p9/2685,i2.4_HQ_c17717/f1p7/2626,i6_LQ_c562/f1p4/6321,i2.2_HQ_c9383/f1p8/2383,i6_LQ_c3112/f1p7/6433,i1.1_HQ_c7844/f1p1/1459,i2.0_HQ_c4340/f1p7/2387,i2.0_LQ_c7952/f1p2/2757…
		biological_process	GO:0006721	terpenoid metabolic process	0.037411	i3_HQ_c10771/f1p2/3307,i1.1_HQ_c5090/f1p5/1499,i2.0_HQ_c1123/f4p27/2207,i2.0_HQ_c21802/f2p27/2264,i4_HQ_c7397/f1p15/4673,i6_HQ_c354/f1p20/6196,i2.0_HQ_c14562/f1p2/2059,i3_HQ_c3018/f1p43/3057,i2.0_HQ_c5716/f1p8/2951,i3_HQ_c126/f23p25/3601,i3_HQ_c13107/f1p18/3995,i1.0_HQ_c14395/f1p6/1378,i1.4_HQ_c3949/f1p57/1804,i1.2_HQ_c1696/f5p5/1401
		biological_process	GO:0016114	terpenoid biosynthetic process	0.037411	i3_HQ_c13107/f1p18/3995,i1.4_HQ_c3949/f1p57/1804,i1.0_HQ_c14395/f1p6/1378,i1.2_HQ_c1696/f5p5/1401,i3_HQ_c126/f23p25/3601,i2.0_HQ_c5716/f1p8/2951,i4_HQ_c7397/f1p15/4673,i6_HQ_c354/f1p20/6196,i2.0_HQ_c14562/f1p2/2059,i3_HQ_c3018/f1p43/3057,i3_HQ_c10771/f1p2/3307,i1.1_HQ_c5090/f1p5/1499,i2.0_HQ_c21802/f2p27/2264,i2.0_HQ_c1123/f4p27/2207
		biological_process	GO:0009236	cobalamin biosynthetic process	0.039146	i3_HQ_c5315/f1p2/3271,i4_HQ_c1044/f2p9/4070,i2.0_HQ_c3699/f1p4/2371,i2.0_HQ_c11219/f1p4/2144,i1.1_HQ_c10735/f1p13/2035,i2.4_HQ_c22007/f1p15/1984,i2.0_HQ_c9483/f1p2/2159,i2.3_HQ_c7893/f1p5/2175,i2.4_HQ_c17118/f1p5/2282,i3_LQ_c14582/f1p5/3529,i3_LQ_c2417/f1p2/3262
		biological_process	GO:0022613	ribonucleoprotein complex biogenesis	0.039831	i2.2_HQ_c6995/f3p17/2735,i3_LQ_c8331/f1p28/3510,i5_LQ_c25/f1p10/5257,i1.0_HQ_c4095/f1p2/1180,i5_LQ_c424/f1p0/5671,i2.0_HQ_c14994/f1p9/2799,i2.2_LQ_c18128/f1p3/2564,i4_LQ_c19843/f2p24/4222,i4_HQ_c16809/f1p34/3998,i1.3_HQ_c7758/f1p4/1425,i2.3_HQ_c9222/f1p1/2398,i2.0_HQ_c12717/f2p128/2427,i5_LQ_c6979/f1p0/55,i2.4_HQ_c22033/f47p182/2447,i1.2_HQ_c14054/f1p30/1752,i2.4_HQ_c7226/f1p8/2254,i2.2_HQ_c6865/…
		biological_process	GO:0019478	D-amino acid catabolic process	0.040103	i1.1_HQ_c2290/f2p0/1246,i1.2_LQ_c4076/f1p0/1268,i1.1_HQ_c7206/f1p0/1221
		biological_process	GO:0046416	D-amino acid metabolic process	0.040103	i1.1_HQ_c7206/f1p0/1221,i1.2_LQ_c4076/f1p0/1268,i1.1_HQ_c2290/f2p0/1246
		biological_process	GO:0006493	protein O-linked glycosylation	0.040421	i1.4_LQ_c12008/f1p2/2009,i2.0_LQ_c5215/f1p1/2397,i2.3_LQ_c4883/f1p0/2539
		biological_process	GO:0006099	tricarboxylic acid cycle	0.041022	i2.0_HQ_c12695/f1p49/2603,i6_LQ_c2898/f1p5/6957,i6_LQ_c870/f1p4/6838,i3_HQ_c5396/f1p9/3039,i4_LQ_c6404/f1p7/4110,i4_HQ_c9817/f1p38/4635,i4_HQ_c9597/f1p9/4376,i3_HQ_c13276/f1p4/3035
		biological_process	GO:0006101	citrate metabolic process	0.041022	i3_HQ_c5396/f1p9/3039,i2.0_HQ_c12695/f1p49/2603,i6_LQ_c2898/f1p5/6957,i6_LQ_c870/f1p4/6838,i4_HQ_c9597/f1p9/4376,i3_HQ_c13276/f1p4/3035,i4_LQ_c6404/f1p7/4110,i4_HQ_c9817/f1p38/4635
		biological_process	GO:0002526	acute inflammatory response	0.041442	i1.0_HQ_c15021/f1p5/1865,i1.2_HQ_c10940/f1p7/1324,i1.2_HQ_c13339/f1p8/1997
		biological_process	GO:0006261	DNA-dependent DNA replication	0.042416	i1.1_HQ_c10735/f1p13/2035,i3_LQ_c6553/f1p10/2935,i3_HQ_c16557/f1p3/3559,i3_HQ_c12982/f1p147/3907,i1.1_HQ_c7781/f1p2/1798,i2.4_HQ_c7812/f1p11/2017,i2.3_HQ_c7893/f1p5/2175,i2.0_HQ_c9483/f1p2/2159,i4_HQ_c9506/f1p100/4540,i3_LQ_c2417/f1p2/3262,i2.4_HQ_c12553/f1p1/2409,i2.1_HQ_c6734/f1p5/2016,i1.3_HQ_c7825/f1p9/1365,i1.1_LQ_c3863/f1p38/1896,i4_HQ_c1515/f1p114/4464,i2.0_HQ_c11219/f1p4/2144,i2.3_HQ_c517…
		biological_process	GO:0098655	cation transmembrane transport	0.043299	i6_LQ_c587/f1p8/6297,i3_LQ_c2401/f1p86/3056,i2.4_HQ_c14265/f1p3/2695,i5_HQ_c5847/f1p24/5226,i6_HQ_c2962/f1p12/6037,i2.4_HQ_c12463/f2p19/2354,i3_LQ_c11126/f1p3/3891,i2.1_HQ_c1484/f2p24/2308,i1.1_HQ_c1384/f6p28/1937,i4_LQ_c4013/f1p4/4609,i2.2_HQ_c6686/f1p3/2478,i2.2_HQ_c20113/f1p2/2756,i2.2_HQ_c1206/f5p19/2133,i4_LQ_c8349/f1p3/4468,i4_HQ_c16809/f1p34/3998,i2.0_HQ_c4817/f1p17/2657,i4_LQ_c10036/f1p10…
		biological_process	GO:0098662	inorganic cation transmembrane transport	0.043299	i3_LQ_c11126/f1p3/3891,i2.1_HQ_c1484/f2p24/2308,i6_HQ_c2962/f1p12/6037,i2.4_HQ_c12463/f2p19/2354,i5_HQ_c5847/f1p24/5226,i3_LQ_c2401/f1p86/3056,i6_LQ_c587/f1p8/6297,i2.4_HQ_c14265/f1p3/2695,i4_LQ_c8349/f1p3/4468,i2.2_HQ_c1206/f5p19/2133,i2.2_HQ_c20113/f1p2/2756,i1.1_HQ_c1384/f6p28/1937,i2.2_HQ_c6686/f1p3/2478,i4_LQ_c4013/f1p4/4609,i4_HQ_c16809/f1p34/3998,i2.0_HQ_c4817/f1p17/2657,i4_LQ_c10036/f1p10…
		biological_process	GO:0009415	response to water	0.044341	i3_LQ_c5853/f1p2/3629,i4_LQ_c15289/f1p2/4477
		biological_process	GO:1901700	response to oxygen-containing compound	0.044341	i3_LQ_c5853/f1p2/3629,i4_LQ_c15289/f1p2/4477
		biological_process	GO:0098660	inorganic ion transmembrane transport	0.044498	i4_HQ_c16809/f1p34/3998,i4_LQ_c10036/f1p10/4906,i2.0_HQ_c4817/f1p17/2657,i2.0_HQ_c14501/f1p17/2669,i4_HQ_c7000/f1p63/4573,i5_LQ_c3854/f1p8/5317,i4_HQ_c1791/f1p1226/4347,i2.2_HQ_c13731/f1p2/2134,i3_LQ_c11759/f1p2/3260,i6_HQ_c3452/f1p32/6877,i3_LQ_c11126/f1p3/3891,i2.1_HQ_c1484/f2p24/2308,i6_HQ_c2962/f1p12/6037,i2.4_HQ_c12463/f2p19/2354,i5_HQ_c5847/f1p24/5226,i3_LQ_c2401/f1p86/3056,i6_LQ_c587/f1p8/…
		biological_process	GO:0019058	viral life cycle	0.044743	i1.0_HQ_c14429/f1p3/1934,i2.0_HQ_c3237/f1p9/2326,i1.2_HQ_c9502/f1p32/1889,i3_HQ_c13904/f1p6/3027,i2.0_HQ_c2418/f1p12/2204,i5_LQ_c1538/f1p8/5943,i1.4_HQ_c1063/f9p22/1618,i2.0_LQ_c2544/f1p0/2659,i1.2_HQ_c2233/f4p3/1676,i6_LQ_c208/f1p12/6359,i1.2_LQ_c5277/f1p1/1497,i2.1_HQ_c5008/f1p14/2064,i2.3_HQ_c11278/f1p3/2422,i4_HQ_c5844/f1p12/4723,i5_HQ_c1680/f1p23/5932,i1.4_HQ_c1127/f8p31/1488,i3_HQ_c9745/f3p…
		biological_process	GO:0006415	translational termination	0.046234	i5_LQ_c7289/f1p5/5927,i1.1_HQ_c6242/f1p3/1956,i1.1_HQ_c10735/f1p13/2035,i2.4_HQ_c12398/f1p4/2264,i1.2_LQ_c7719/f1p6/1902,i3_HQ_c1592/f2p3/3467,i2.0_HQ_c9792/f1p7/2705,i2.0_HQ_c21887/f1p2/2131
		biological_process	GO:0043624	cellular protein complex disassembly	0.046234	i1.1_HQ_c10735/f1p13/2035,i5_LQ_c7289/f1p5/5927,i1.1_HQ_c6242/f1p3/1956,i2.4_HQ_c12398/f1p4/2264,i2.0_HQ_c9792/f1p7/2705,i1.2_LQ_c7719/f1p6/1902,i2.0_HQ_c21887/f1p2/2131,i3_HQ_c1592/f2p3/3467
		biological_process	GO:0006323	DNA packaging	0.046426	i2.3_HQ_c4276/f1p2/2120,i5_HQ_c2440/f1p23/5114,i3_HQ_c9870/f1p1/3850,i4_HQ_c14052/f1p13/4011,i5_LQ_c706/f1p41/5263,i2.1_HQ_c6467/f1p7/2941,i2.3_HQ_c8388/f1p50/2447,i2.2_HQ_c2666/f1p7/2039,i2.1_HQ_c5862/f1p8/2161,i3_HQ_c11533/f1p7/3651,i3_HQ_c15708/f1p12/3288,i2.2_HQ_c11749/f1p6/2144,i2.4_HQ_c3486/f1p7/2199,i1.4_HQ_c13421/f1p3/1709,i5_LQ_c3645/f1p33/5043,i2.2_HQ_c2044/f2p12/2187,i4_LQ_c11610/f1p15…
		biological_process	GO:0044085	cellular component biogenesis	0.046991	i2.2_HQ_c6995/f3p17/2735,i2.2_LQ_c2948/f1p6/2712,i1.2_HQ_c13587/f1p3/1266,i3_LQ_c6762/f1p22/3111,i1.0_HQ_c4095/f1p2/1180,i6_LQ_c2444/f1p4/6514,i3_HQ_c4504/f1p1/3569,i6_HQ_c4499/f1p33/6361,i2.0_HQ_c7802/f1p16/2028,i6_LQ_c4508/f1p10/6106,i1.1_HQ_c7844/f1p1/1459,i1.4_HQ_c6208/f1p26/1970,i2.2_HQ_c2666/f1p7/2039,i2.2_LQ_c3235/f1p0/2356,i2.3_HQ_c8388/f1p50/2447,i4_HQ_c16809/f1p34/3998,i2.0_LQ_c6451/f1p…
		biological_process	GO:0051345	positive regulation of hydrolase activity	0.048168	i2.0_HQ_c3121/f1p10/2691,i1.4_LQ_c6083/f1p14/1757,i1.4_HQ_c8120/f1p2/1245
		biological_process	GO:0044270	cellular nitrogen compound catabolic process	0.048468	i2.4_LQ_c9450/f1p7/2208,i1.4_HQ_c2129/f2p11/1846,i2.3_LQ_c3936/f1p5/2194,i6_LQ_c1218/f1p6/6734,i1.1_LQ_c4193/f1p1/1218,i2.3_LQ_c12444/f1p3/2326,i2.0_HQ_c2162/f2p4/2372,i2.0_HQ_c547/f33p45/2419,i2.2_HQ_c22090/f1p19/2497,i2.1_LQ_c3731/f1p6/2399,i1.1_LQ_c3147/f3p11/1770,i2.0_LQ_c9067/f1p1/2419,i1.3_HQ_c2394/f6p18/1429,i3_LQ_c15992/f1p2/3696,i3_HQ_c13507/f1p3/3325,i2.0_HQ_c1303/f4p14/2491,i1.4_LQ_c89…
		biological_process	GO:0019645	anaerobic electron transport chain	0.04867	i1.0_HQ_c5588/f1p0/1668
		biological_process	GO:0051179	localization	0.04894	i5_LQ_c7240/f1p6/5971,i3_LQ_c5072/f1p8/3100,i2.0_HQ_c10697/f1p5/2794,i6_LQ_c120/f2p1/6452,i3_HQ_c1140/f3p9/3325,i3_HQ_c8934/f1p2/3186,i2.0_HQ_c2663/f1p8/2360,i2.2_LQ_c3870/f1p0/2518,i3_HQ_c13569/f1p19/3426,i4_HQ_c15443/f1p15/4504,i2.0_HQ_c10531/f1p2/2004,i3_HQ_c1821/f1p7/3155,i3_HQ_c14370/f1p10/3346,i2.1_LQ_c12125/f1p11/2129,i2.2_HQ_c6949/f1p23/2208,i4_HQ_c2700/f1p16/4814,i2.2_HQ_c22056/f16p28/23…
		cellular_component	GO:0005623	cell	1.5529e-11	i5_LQ_c4092/f1p5/5794,i2.3_HQ_c4995/f1p1/2509,i2.2_LQ_c7424/f1p9/2051,i3_LQ_c10826/f1p1/3784,i6_LQ_c208/f1p12/6359,i3_HQ_c1392/f3p6/3348,i1.0_HQ_c2081/f8p11/1612,i2.2_HQ_c20557/f1p32/2841,i2.1_HQ_c4732/f1p5/2205,i7_HQ_c1587/f1p26/7011,i2.3_HQ_c7893/f1p5/2175,i2.0_HQ_c16253/f1p4/2394,i4_HQ_c15080/f1p76/4520,i7_LQ_c1622/f1p20/7068,i4_HQ_c4712/f1p10/4930,i6_LQ_c2347/f1p7/6186,i6_LQ_c386/f1p6/6565,i1…
		cellular_component	GO:0044464	cell part	1.5529e-11	i4_HQ_c17429/f1p9/4355,i1.3_HQ_c7909/f1p12/1929,i4_HQ_c807/f2p2/4023,i4_LQ_c7871/f1p20/4014,i4_HQ_c15574/f1p25/4075,i2.1_HQ_c7873/f1p12/2171,i5_HQ_c2440/f1p23/5114,i4_HQ_c17684/f1p9/4192,i4_LQ_c1121/f1p18/4195,i3_LQ_c14582/f1p5/3529,i7_LQ_c449/f1p16/7500,i3_LQ_c2417/f1p2/3262,i7_LQ_c1396/f1p10/7180,i2.4_HQ_c1273/f5p10/2349,i1.4_LQ_c9945/f1p12/1671,i3_LQ_c12148/f1p3/3809,i6_HQ_c3595/f1p67/6448,i2.…
		cellular_component	GO:0005622	intracellular	1.8215e-11	i3_HQ_c65/f37p52/3735,i1.1_HQ_c7780/f1p6/1344,i5_LQ_c706/f1p41/5263,i3_LQ_c7899/f1p16/3748,i3_HQ_c365/f10p8/3783,i4_LQ_c5837/f1p4/4646,i3_LQ_c12281/f1p2/3722,i6_LQ_c2420/f1p8/6945,i3_LQ_c7808/f1p3/4005,i2.0_HQ_c8802/f1p2/2203,i5_LQ_c4531/f1p4/5940,i3_LQ_c7417/f1p55/3180,i3_HQ_c11839/f1p5/3999,i2.0_HQ_c16191/f1p6/2590,i2.0_HQ_c14247/f1p16/2076,i1.4_HQ_c14445/f1p3/1333,i4_HQ_c5638/f1p15/4084,i1.2_H…
		cellular_component	GO:0044424	intracellular part	1.9571e-11	i4_HQ_c2038/f1p71/3900,i2.4_HQ_c9889/f1p4/2883,i2.2_LQ_c5011/f1p1/2315,i2.1_HQ_c12298/f1p3/2021,i6_LQ_c153/f2p1/6533,i3_HQ_c16987/f64p49/3365,i4_HQ_c695/f2p111/4287,i2.2_HQ_c6817/f1p52/2149,i1.0_HQ_c5856/f1p1/1871,i3_LQ_c2652/f1p36/3212,i3_LQ_c14421/f1p4/3477,i3_HQ_c16847/f1p0/3172,i1.2_HQ_c9440/f1p9/1396,i6_HQ_c1324/f1p30/6638,i2.3_HQ_c8651/f1p4/2766,i1.4_HQ_c11113/f1p1/1700,i2.4_HQ_c1008/f5p9/2…
		cellular_component	GO:0043226	organelle	2.1082e-08	i3_HQ_c14859/f1p34/3815,i3_HQ_c13288/f1p0/3224,i1.1_HQ_c13144/f1p27/1958,i2.0_HQ_c16257/f1p10/2194,i1.4_HQ_c3493/f1p7/1536,i4_HQ_c12879/f1p27/4240,i1.4_LQ_c6083/f1p14/1757,i3_HQ_c12936/f1p0/3051,i2.4_HQ_c12508/f1p6/2239,i1.4_LQ_c3371/f1p0/1873,i2.0_HQ_c3015/f1p1/2792,i2.0_HQ_c20681/f1p3/2199,i5_LQ_c50/f1p5/5980,i5_LQ_c3265/f1p5/5283,i5_LQ_c7029/f1p6/6034,i3_LQ_c6892/f1p12/3707,i4_HQ_c18965/f1p5/4…
		cellular_component	GO:0043229	intracellular organelle	1.1092e-07	i1.1_HQ_c5745/f1p3/1647,i2.0_LQ_c14743/f1p1/2538,i6_LQ_c3706/f1p15/6054,i8_LQ_c880/f1p16/8353,i5_LQ_c489/f1p4/5332,i2.0_LQ_c7521/f1p2/2257,i2.2_HQ_c18964/f1p3/2298,i3_LQ_c1989/f1p3/3177,i2.4_HQ_c17118/f1p5/2282,i2.0_HQ_c6726/f1p8/2324,i3_LQ_c2352/f1p25/2765,i2.4_HQ_c9637/f1p3/2444,i2.3_LQ_c3948/f1p3/2566,i4_HQ_c15859/f1p96/4179,i6_LQ_c850/f1p15/6304,i4_HQ_c1044/f2p9/4070,i1.3_LQ_c8223/f1p2/1406,i…
		cellular_component	GO:0043231	intracellular membrane-bounded organelle	1.3046e-07	i3_HQ_c11926/f1p5/3774,i5_LQ_c6979/f1p0/55,i7_LQ_c1115/f1p0/7712,i3_LQ_c11759/f1p2/3260,i5_LQ_c7384/f1p2/5554,i2.0_HQ_c21890/f27p124/2360,i2.2_LQ_c12408/f1p11/2425,i2.0_LQ_c7700/f1p0/2203,i3_LQ_c9438/f1p3/3183,i1.3_HQ_c2632/f1p9/1654,i2.2_HQ_c2155/f3p8/2326,i1.1_HQ_c6242/f1p3/1956,i3_HQ_c15020/f2p4/3054,i6_LQ_c2558/f1p0/6355,i2.0_HQ_c17102/f1p3/2266,i3_HQ_c12260/f1p9/3699,i2.2_HQ_c4944/f1p12/2867…
		cellular_component	GO:0043227	membrane-bounded organelle	1.3199e-07	i2.4_LQ_c5647/f1p2/2854,i2.0_HQ_c21653/f1p17/2302,i1.1_LQ_c7805/f1p8/1986,i4_HQ_c13888/f1p8/4724,i2.4_HQ_c17136/f1p0/2649,i1.2_LQ_c12521/f1p9/1727,i2.2_LQ_c20698/f1p8/2437,i2.0_LQ_c12542/f1p0/2382,i3_LQ_c10153/f1p2/3190,i4_HQ_c10773/f1p18/4497,i2.0_HQ_c8483/f1p25/2428,i2.2_LQ_c16828/f1p5/2369,i2.2_HQ_c5427/f1p16/2022,i2.4_HQ_c2954/f1p2/2120,i3_HQ_c1680/f2p0/3676,i2.0_HQ_c21890/f27p124/2360,i5_LQ_…
		cellular_component	GO:0098796	membrane protein complex	1.8828e-07	i6_HQ_c2962/f1p12/6037,i2.1_HQ_c6193/f1p45/2456,i3_LQ_c2401/f1p86/3056,i3_HQ_c3815/f1p10/3044,i2.4_HQ_c14265/f1p3/2695,i1.1_HQ_c588/f10p13/1417,i3_HQ_c10397/f2p9/3379,i2.2_HQ_c20113/f1p2/2756,i3_HQ_c7912/f1p29/3969,i1.1_HQ_c1384/f6p28/1937,i4_LQ_c4013/f1p4/4609,i2.0_HQ_c1687/f2p10/2352,i2.0_HQ_c5737/f1p10/2927,i2.2_LQ_c3235/f1p0/2356,i1.2_HQ_c13173/f1p9/1821,i4_HQ_c16809/f1p34/3998,i5_HQ_c7167/f1…
		cellular_component	GO:0030117	membrane coat	1.5348e-06	i2.4_HQ_c12398/f1p4/2264,i3_LQ_c5157/f1p3/3253,i6_LQ_c120/f2p1/6452,i3_HQ_c10273/f1p5/3559,i5_HQ_c7373/f1p25/5572,i6_HQ_c5007/f2p12/6169,i2.2_HQ_c2659/f1p10/2183,i5_LQ_c3770/f1p17/5448,i3_HQ_c9720/f1p90/3038,i5_LQ_c5/f1p3/5957,i3_HQ_c12191/f1p5/3683,i6_HQ_c2604/f1p26/6110,i3_HQ_c8539/f1p10/3351,i3_HQ_c4671/f2p90/3787,i1.2_HQ_c11400/f2p18/1882,i3_HQ_c1140/f3p9/3325,i5_LQ_c4402/f1p5/5543,i3_HQ_c153…
		cellular_component	GO:0048475	coated membrane	1.5348e-06	i5_LQ_c3770/f1p17/5448,i3_LQ_c5157/f1p3/3253,i2.4_HQ_c12398/f1p4/2264,i5_HQ_c7373/f1p25/5572,i6_LQ_c120/f2p1/6452,i3_HQ_c10273/f1p5/3559,i6_HQ_c5007/f2p12/6169,i2.2_HQ_c2659/f1p10/2183,i3_HQ_c8539/f1p10/3351,i3_HQ_c4671/f2p90/3787,i1.2_HQ_c11400/f2p18/1882,i3_HQ_c1140/f3p9/3325,i5_LQ_c4402/f1p5/5543,i5_LQ_c5/f1p3/5957,i3_HQ_c12191/f1p5/3683,i3_HQ_c9720/f1p90/3038,i6_HQ_c2604/f1p26/6110,i2.0_HQ_c5…
		cellular_component	GO:0044422	organelle part	2.7987e-06	i6_LQ_c386/f1p6/6565,i3_LQ_c10206/f1p1/3319,i6_LQ_c2347/f1p7/6186,i2.0_HQ_c21653/f1p17/2302,i1.3_HQ_c14719/f1p21/1581,i5_LQ_c5428/f1p10/5641,i3_HQ_c3217/f1p10/3499,i2.3_HQ_c7893/f1p5/2175,i1.2_LQ_c12521/f1p9/1727,i3_HQ_c4876/f1p2/3513,i3_HQ_c16162/f1p3/3105,i2.2_HQ_c5427/f1p16/2022,i3_LQ_c10826/f1p1/3784,i2.2_LQ_c16828/f1p5/2369,i2.0_HQ_c8483/f1p25/2428,i6_LQ_c718/f1p14/6332,i3_HQ_c2221/f1p18/372…
		cellular_component	GO:0005737	cytoplasm	9.3636e-06	i2.2_HQ_c18889/f1p9/2040,i2.1_HQ_c10567/f1p5/2498,i2.3_HQ_c1347/f3p10/2942,i2.2_HQ_c16484/f1p2/2527,i2.2_HQ_c868/f8p6/2554,i2.0_HQ_c15822/f1p29/2040,i2.0_HQ_c11681/f1p0/2157,i2.0_LQ_c21469/f1p4/2213,i1.2_LQ_c12326/f1p4/1734,i2.0_HQ_c21887/f1p2/2131,i3_HQ_c1592/f2p3/3467,i2.0_HQ_c4340/f1p7/2387,i7_LQ_c1993/f1p22/7338,i2.0_HQ_c4116/f1p7/2377,i1.0_HQ_c8063/f1p22/1900,i4_HQ_c19356/f1p14/4370,i2.2_HQ_…
		cellular_component	GO:0044428	nuclear part	1.272e-05	i4_LQ_c5460/f1p15/4766,i1.3_HQ_c11196/f1p20/1843,i2.2_HQ_c5702/f1p6/2892,i5_HQ_c1327/f1p55/5936,i3_HQ_c2761/f1p6/3781,i3_HQ_c1869/f1p28/3080,i1.4_HQ_c4429/f1p10/1691,i4_LQ_c17366/f1p2/4311,i2.2_HQ_c16279/f1p10/2352,i5_LQ_c6543/f1p0/5984,i4_HQ_c5515/f1p9/5019,i2.2_HQ_c8081/f1p7/2783,i2.0_HQ_c3699/f1p4/2371,i3_HQ_c9730/f1p17/3720,i1.3_HQ_c1842/f3p4/1935,i3_LQ_c16888/f1p3/3275,i3_LQ_c4678/f1p4/3925,…
		cellular_component	GO:0044446	intracellular organelle part	1.2752e-05	i3_HQ_c4761/f1p60/3762,i2.4_HQ_c21223/f1p7/2655,i2.0_HQ_c21887/f1p2/2131,i2.2_HQ_c7991/f1p0/2080,i3_LQ_c2388/f1p3/2682,i1.1_HQ_c12681/f1p1/1661,i1.4_LQ_c10904/f1p5/1615,i2.2_HQ_c5798/f1p28/3001,i1.3_HQ_c8785/f1p2/1710,i1.1_HQ_c5036/f1p2/1387,i5_HQ_c7599/f1p9/5796,i2.0_LQ_c21469/f1p4/2213,i2.2_HQ_c4068/f1p11/2617,i1.2_LQ_c5157/f1p4/1916,i2.2_HQ_c2043/f5p9/2487,i2.2_HQ_c868/f8p6/2554,i2.0_HQ_c9483/…
		cellular_component	GO:0005634	nucleus	2.3375e-05	i2.4_HQ_c16458/f1p6/2121,i3_LQ_c4678/f1p4/3925,i3_LQ_c16888/f1p3/3275,i3_HQ_c9730/f1p17/3720,i1.0_LQ_c8517/f1p0/1745,i1.3_HQ_c2394/f6p18/1429,i1.3_HQ_c1842/f3p4/1935,i3_HQ_c804/f5p6/3862,i6_HQ_c38/f4p31/6402,i1.4_HQ_c9583/f1p7/1509,i4_HQ_c5515/f1p9/5019,i5_LQ_c6543/f1p0/5984,i4_LQ_c1577/f1p0/4407,i4_HQ_c6043/f1p35/4021,i2.2_HQ_c16279/f1p10/2352,i2.2_LQ_c15640/f1p26/2762,i3_HQ_c13941/f1p1/3194,i2.…
		cellular_component	GO:1902494	catalytic complex	0.00017802	i2.3_HQ_c1347/f3p10/2942,i2.4_HQ_c3185/f1p10/2442,i2.4_LQ_c11443/f1p0/2185,i2.0_HQ_c9483/f1p2/2159,i3_HQ_c16392/f1p6/3195,i1.3_HQ_c11979/f1p4/1751,i4_HQ_c1515/f1p114/4464,i3_HQ_c13718/f1p5/3743,i1.0_HQ_c10287/f1p0/1705,i2.2_HQ_c9945/f1p9/2307,i2.2_HQ_c9662/f1p23/2574,i1.2_LQ_c5157/f1p4/1916,i2.2_HQ_c2043/f5p9/2487,i8_LQ_c40/f1p2/8383,i2.1_HQ_c12538/f2p8/2420,i1.0_LQ_c13125/f1p7/1777,i1.3_HQ_c1040…
		cellular_component	GO:0098805	whole membrane	0.00018974	i2.0_HQ_c4340/f1p7/2387,i6_LQ_c153/f2p1/6533,i3_LQ_c5969/f1p0/3414,i3_HQ_c15812/f1p30/3201,i7_LQ_c1993/f1p22/7338,i3_HQ_c2895/f1p15/3149,i3_HQ_c5825/f1p14/3152,i3_HQ_c14370/f1p10/3346,i3_LQ_c16190/f1p0/3640,i5_LQ_c3770/f1p17/5448,i5_LQ_c7240/f1p6/5971,i2.0_HQ_c10697/f1p5/2794,i1.3_HQ_c13219/f1p16/1754,i2.2_HQ_c2659/f1p10/2183,i5_HQ_c7373/f1p25/5572,i3_HQ_c1140/f3p9/3325,i5_LQ_c4402/f1p5/5543,i5_L…
		cellular_component	GO:0000221	vacuolar proton-transporting V-type ATPase, V1 domain	0.00030001	i5_HQ_c7568/f2p19/5048,i5_LQ_c706/f1p41/5263,i4_HQ_c1018/f2p4/4462,i5_LQ_c3854/f1p8/5317,i3_LQ_c7333/f1p25/2961,i5_LQ_c3645/f1p33/5043,i2.2_LQ_c20698/f1p8/2437,i4_LQ_c8349/f1p3/4468,i3_HQ_c1140/f3p9/3325,i4_HQ_c18726/f2p13/4626,i3_LQ_c6964/f1p18/3115,i2.2_HQ_c11923/f1p3/2486,i6_HQ_c4548/f1p17/6479,i2.2_HQ_c5427/f1p16/2022,i3_LQ_c10826/f1p1/3784,i3_HQ_c9720/f1p90/3038,i1.1_HQ_c1384/f6p28/1937,i2.2…
		cellular_component	GO:0005774	vacuolar membrane	0.00030001	i6_HQ_c4548/f1p17/6479,i2.2_HQ_c5427/f1p16/2022,i3_LQ_c10826/f1p1/3784,i3_HQ_c9720/f1p90/3038,i1.1_HQ_c1384/f6p28/1937,i2.2_HQ_c11923/f1p3/2486,i3_LQ_c6964/f1p18/3115,i2.2_HQ_c20113/f1p2/2756,i2.2_LQ_c20698/f1p8/2437,i5_LQ_c3645/f1p33/5043,i4_HQ_c18726/f2p13/4626,i3_HQ_c1140/f3p9/3325,i4_LQ_c8349/f1p3/4468,i2.0_HQ_c20937/f1p3/2990,i2.0_HQ_c10697/f1p5/2794,i2.0_HQ_c8802/f1p2/2203,i5_LQ_c7240/f1p6/…
		cellular_component	GO:0016471	vacuolar proton-transporting V-type ATPase complex	0.00030001	i5_HQ_c7568/f2p19/5048,i5_LQ_c706/f1p41/5263,i5_LQ_c3854/f1p8/5317,i4_HQ_c1018/f2p4/4462,i3_LQ_c7333/f1p25/2961,i5_LQ_c3645/f1p33/5043,i2.2_LQ_c20698/f1p8/2437,i4_HQ_c18726/f2p13/4626,i3_HQ_c1140/f3p9/3325,i4_LQ_c8349/f1p3/4468,i2.2_HQ_c5427/f1p16/2022,i6_HQ_c4548/f1p17/6479,i1.1_HQ_c1384/f6p28/1937,i3_HQ_c9720/f1p90/3038,i3_LQ_c10826/f1p1/3784,i2.2_HQ_c11923/f1p3/2486,i3_LQ_c6964/f1p18/3115,i2.2…
		cellular_component	GO:0044437	vacuolar part	0.00030001	i2.0_HQ_c8802/f1p2/2203,i2.0_HQ_c10697/f1p5/2794,i2.0_HQ_c20937/f1p3/2990,i5_LQ_c7240/f1p6/5971,i4_LQ_c16723/f1p3/4171,i3_LQ_c11126/f1p3/3891,i2.2_HQ_c11923/f1p3/2486,i3_LQ_c6964/f1p18/3115,i2.2_HQ_c5427/f1p16/2022,i6_HQ_c4548/f1p17/6479,i3_HQ_c9720/f1p90/3038,i1.1_HQ_c1384/f6p28/1937,i3_LQ_c10826/f1p1/3784,i2.2_HQ_c20113/f1p2/2756,i2.2_LQ_c20698/f1p8/2437,i5_LQ_c3645/f1p33/5043,i3_HQ_c1140/f3p9/…
		cellular_component	GO:0031461	cullin-RING ubiquitin ligase complex	0.00031383	i6_HQ_c38/f4p31/6402,i3_HQ_c9730/f1p17/3720,i3_LQ_c4678/f1p4/3925,i6_HQ_c2962/f1p12/6037,i1.0_HQ_c14604/f1p17/1632,i5_HQ_c3942/f1p23/5125,i6_LQ_c4563/f1p42/7058,i2.0_HQ_c12013/f1p6/2217,i6_HQ_c4878/f1p28/6023,i2.2_HQ_c16279/f1p10/2352,i5_LQ_c1264/f1p5/5828,i5_HQ_c3214/f1p12/5398,i2.2_HQ_c11795/f1p4/2165,i2.2_HQ_c8081/f1p7/2783,i1.0_LQ_c5528/f1p3/1630,i1.3_LQ_c8223/f1p2/1406,i2.4_HQ_c19053/f1p7/29…
		cellular_component	GO:0000152	nuclear ubiquitin ligase complex	0.00032873	i6_LQ_c3112/f1p7/6433,i1.4_HQ_c4429/f1p10/1691,i5_HQ_c1327/f1p55/5936,i3_HQ_c2761/f1p6/3781,i1.3_LQ_c8223/f1p2/1406,i2.4_HQ_c19053/f1p7/2953,i1.2_HQ_c9440/f1p9/1396,i4_LQ_c5460/f1p15/4766,i2.2_HQ_c6817/f1p52/2149,i1.1_HQ_c3019/f1p8/1789,i1.1_HQ_c1879/f2p5/1487,i1.0_HQ_c5856/f1p1/1871,i1.3_HQ_c11196/f1p20/1843,i6_HQ_c2962/f1p12/6037,i3_LQ_c4678/f1p4/3925,i3_HQ_c9730/f1p17/3720,i6_HQ_c38/f4p31/6402…
		cellular_component	GO:0005680	anaphase-promoting complex	0.00032873	i6_HQ_c4878/f1p28/6023,i5_HQ_c3214/f1p12/5398,i5_LQ_c1264/f1p5/5828,i2.2_HQ_c16279/f1p10/2352,i5_HQ_c3942/f1p23/5125,i1.0_HQ_c14604/f1p17/1632,i2.0_HQ_c12013/f1p6/2217,i1.0_LQ_c5528/f1p3/1630,i2.2_HQ_c8081/f1p7/2783,i3_HQ_c9730/f1p17/3720,i3_LQ_c4678/f1p4/3925,i6_HQ_c38/f4p31/6402,i6_HQ_c2962/f1p12/6037,i1.1_HQ_c3019/f1p8/1789,i4_LQ_c5460/f1p15/4766,i2.2_HQ_c6817/f1p52/2149,i1.3_HQ_c11196/f1p20/1…
		cellular_component	GO:0030684	preribosome	0.00034242	i3_HQ_c5315/f1p2/3271,i7_LQ_c970/f1p6/7856,i1.0_HQ_c5476/f1p9/1646,i2.0_HQ_c11219/f1p4/2144,i2.0_HQ_c3544/f1p7/2633,i3_HQ_c15708/f1p12/3288,i2.2_HQ_c5798/f1p28/3001,i3_LQ_c6186/f1p2/3003,i1.0_HQ_c5465/f1p3/1253,i2.4_HQ_c7226/f1p8/2254,i2.4_HQ_c17118/f1p5/2282,i3_HQ_c272/f11p11/3135,i2.3_HQ_c5744/f1p9/2190,i2.1_LQ_c4174/f1p0/2073,i2.3_HQ_c7893/f1p5/2175,i1.0_LQ_c7129/f1p34/1781,i2.0_HQ_c9483/f1p2/…
		cellular_component	GO:0005773	vacuole	0.00044302	i2.2_LQ_c20698/f1p8/2437,i5_LQ_c3645/f1p33/5043,i3_HQ_c1140/f3p9/3325,i4_LQ_c8349/f1p3/4468,i4_HQ_c18726/f2p13/4626,i3_LQ_c6964/f1p18/3115,i2.2_HQ_c11923/f1p3/2486,i1.1_HQ_c1384/f6p28/1937,i6_HQ_c4548/f1p17/6479,i3_HQ_c9720/f1p90/3038,i3_LQ_c10826/f1p1/3784,i2.2_HQ_c5427/f1p16/2022,i2.2_HQ_c20113/f1p2/2756,i5_LQ_c7240/f1p6/5971,i4_LQ_c16723/f1p3/4171,i3_LQ_c11126/f1p3/3891,i2.0_HQ_c8802/f1p2/2203…
		cellular_component	GO:0044444	cytoplasmic part	0.00057	i3_HQ_c4486/f1p3/3397,i2.4_HQ_c12463/f2p19/2354,i2.0_LQ_c21798/f39p138/2253,i3_HQ_c409/f8p15/3958,i4_LQ_c8349/f1p3/4468,i1.0_HQ_c6905/f1p82/1409,i4_LQ_c10036/f1p10/4906,i1.1_LQ_c3130/f1p0/1261,i1.2_HQ_c2485/f2p5/1417,i3_HQ_c13283/f2p2/3173,i2.2_HQ_c13731/f1p2/2134,i5_LQ_c7055/f1p5/5965,i5_LQ_c3854/f1p8/5317,i4_HQ_c15574/f1p25/4075,i2.1_HQ_c7873/f1p12/2171,i6_LQ_c2886/f1p0/6686,i3_HQ_c13904/f1p6/3…
		cellular_component	GO:0000159	protein phosphatase type 2A complex	0.0007833	i1.2_LQ_c12697/f1p10/1565,i6_LQ_c3294/f1p20/6905,i1.0_LQ_c13125/f1p7/1777,i2.2_LQ_c7424/f1p9/2051,i1.1_HQ_c14920/f1p8/1354,i1.1_HQ_c12302/f1p8/1798,i2.0_HQ_c12964/f2p2/2932,i2.4_LQ_c20388/f1p9/2982,i1.0_HQ_c3641/f1p8/1519
		cellular_component	GO:0008287	protein serine/threonine phosphatase complex	0.0007833	i1.0_HQ_c3641/f1p8/1519,i2.4_LQ_c20388/f1p9/2982,i2.0_HQ_c12964/f2p2/2932,i1.1_HQ_c12302/f1p8/1798,i1.1_HQ_c14920/f1p8/1354,i2.2_LQ_c7424/f1p9/2051,i1.0_LQ_c13125/f1p7/1777,i6_LQ_c3294/f1p20/6905,i1.2_LQ_c12697/f1p10/1565
		cellular_component	GO:1903293	phosphatase complex	0.0007833	i1.1_HQ_c12302/f1p8/1798,i2.0_HQ_c12964/f2p2/2932,i2.4_LQ_c20388/f1p9/2982,i1.0_HQ_c3641/f1p8/1519,i1.2_LQ_c12697/f1p10/1565,i1.0_LQ_c13125/f1p7/1777,i6_LQ_c3294/f1p20/6905,i2.2_LQ_c7424/f1p9/2051,i1.1_HQ_c14920/f1p8/1354
		cellular_component	GO:0005666	DNA-directed RNA polymerase III complex	0.00085703	i3_LQ_c2417/f1p2/3262,i2.4_HQ_c17118/f1p5/2282,i2.2_LQ_c4268/f1p29/2376,i4_HQ_c1515/f1p114/4464,i2.3_HQ_c7893/f1p5/2175,i2.0_HQ_c9483/f1p2/2159,i1.2_HQ_c13587/f1p3/1266,i2.0_HQ_c3699/f1p4/2371,i2.0_HQ_c11219/f1p4/2144,i4_HQ_c1044/f2p9/4070,i4_HQ_c7346/f1p11/4721
		cellular_component	GO:0033180	proton-transporting V-type ATPase, V1 domain	0.0009663	i3_LQ_c11126/f1p3/3891,i4_LQ_c16723/f1p3/4171,i5_LQ_c7240/f1p6/5971,i2.0_HQ_c20937/f1p3/2990,i2.0_HQ_c8802/f1p2/2203,i2.0_HQ_c10697/f1p5/2794,i4_HQ_c18726/f2p13/4626,i4_LQ_c8349/f1p3/4468,i3_HQ_c1140/f3p9/3325,i2.2_LQ_c20698/f1p8/2437,i5_LQ_c3645/f1p33/5043,i2.2_HQ_c20113/f1p2/2756,i1.1_HQ_c1384/f6p28/1937,i6_HQ_c4548/f1p17/6479,i3_LQ_c10826/f1p1/3784,i3_HQ_c9720/f1p90/3038,i2.2_HQ_c5427/f1p16/20…
		cellular_component	GO:1990234	transferase complex	0.0010603	i6_HQ_c38/f4p31/6402,i3_LQ_c4678/f1p4/3925,i3_HQ_c9730/f1p17/3720,i6_HQ_c4892/f1p14/7128,i1.0_HQ_c14604/f1p17/1632,i5_HQ_c3942/f1p23/5125,i2.2_HQ_c16279/f1p10/2352,i5_HQ_c3214/f1p12/5398,i2.2_HQ_c11795/f1p4/2165,i2.2_HQ_c8081/f1p7/2783,i2.0_HQ_c3699/f1p4/2371,i6_LQ_c4752/f1p8/6744,i1.0_LQ_c5528/f1p3/1630,i4_HQ_c5515/f1p9/5019,i2.2_HQ_c2522/f1p10/2347,i3_HQ_c2761/f1p6/3781,i5_HQ_c1327/f1p55/5936,i…
		cellular_component	GO:0033176	proton-transporting V-type ATPase complex	0.0011508	i3_HQ_c1140/f3p9/3325,i4_LQ_c8349/f1p3/4468,i5_LQ_c3645/f1p33/5043,i2.2_HQ_c1206/f5p19/2133,i2.2_HQ_c20113/f1p2/2756,i4_LQ_c4013/f1p4/4609,i1.1_HQ_c1384/f6p28/1937,i3_HQ_c9720/f1p90/3038,i3_LQ_c11126/f1p3/3891,i5_LQ_c7240/f1p6/5971,i6_HQ_c2962/f1p12/6037,i2.0_HQ_c10697/f1p5/2794,i5_HQ_c5847/f1p24/5226,i2.4_HQ_c14265/f1p3/2695,i2.0_HQ_c14501/f1p17/2669,i4_LQ_c1182/f1p2/4185,i4_HQ_c9194/f1p25/4064,…
		cellular_component	GO:0000151	ubiquitin ligase complex	0.0016858	i1.3_HQ_c11196/f1p20/1843,i1.1_HQ_c1879/f2p5/1487,i1.0_HQ_c5856/f1p1/1871,i4_LQ_c3914/f1p4/4794,i1.1_HQ_c3019/f1p8/1789,i4_LQ_c5460/f1p15/4766,i2.2_HQ_c6817/f1p52/2149,i1.2_HQ_c9440/f1p9/1396,i1.3_LQ_c8223/f1p2/1406,i2.4_HQ_c19053/f1p7/2953,i3_HQ_c2761/f1p6/3781,i5_HQ_c1327/f1p55/5936,i1.4_HQ_c4429/f1p10/1691,i6_LQ_c3112/f1p7/6433,i2.0_HQ_c14297/f1p3/2452,i2.3_HQ_c12399/f1p5/2183,i5_HQ_c3942/f1p2…
		cellular_component	GO:0030131	clathrin adaptor complex	0.0018111	i2.4_HQ_c12398/f1p4/2264,i6_LQ_c120/f2p1/6452,i1.2_HQ_c736/f31p53/1950,i5_HQ_c4199/f1p78/5729,i2.0_HQ_c9792/f1p7/2705,i3_HQ_c11510/f1p12/3876,i3_HQ_c6843/f1p11/3379,i5_LQ_c5/f1p3/5957,i6_LQ_c2315/f1p25/6463,i2.4_LQ_c18870/f1p0/2293,i3_HQ_c10397/f2p9/3379,i3_HQ_c8539/f1p10/3351,i2.0_HQ_c15108/f1p34/2945,i1.2_HQ_c11400/f2p18/1882,i3_HQ_c1536/f2p2/3770,i2.4_HQ_c4909/f1p54/2411,i3_HQ_c1728/f2p3/3397,…
		cellular_component	GO:0005788	endoplasmic reticulum lumen	0.0018316	i2.0_LQ_c21469/f1p4/2213,i2.2_HQ_c893/f8p23/2132,i3_LQ_c7899/f1p16/3748,i2.2_LQ_c9925/f1p1/2094,i2.3_LQ_c6484/f1p16/2507
		cellular_component	GO:0032040	small-subunit processome	0.0023999	i4_LQ_c15289/f1p2/4477,i1.2_LQ_c14056/f1p2/1613,i6_LQ_c3677/f1p14/6042,i4_HQ_c1044/f2p9/4070,i4_HQ_c7346/f1p11/4721,i3_HQ_c272/f11p11/3135,i2.4_HQ_c12119/f1p2/2295,i2.2_HQ_c18700/f1p14/2384,i6_LQ_c4113/f1p20/6480,i2.1_LQ_c4174/f1p0/2073,i2.0_HQ_c9483/f1p2/2159,i1.3_HQ_c7909/f1p12/1929,i1.0_LQ_c7129/f1p34/1781,i2.3_HQ_c7893/f1p5/2175,i3_HQ_c15708/f1p12/3288,i5_LQ_c25/f1p10/5257,i2.0_HQ_c3544/f1p7/…
		cellular_component	GO:0016469	proton-transporting two-sector ATPase complex	0.002722	i1.0_HQ_c1804/f3p23/1701,i4_HQ_c1018/f2p4/4462,i1.2_LQ_c12326/f1p4/1734,i4_HQ_c10072/f1p78/4113,i2.3_LQ_c3052/f1p5/2479,i2.4_HQ_c12331/f1p26/2099,i2.3_HQ_c7735/f1p0/2650,i3_LQ_c6964/f1p18/3115,i6_HQ_c4548/f1p17/6479,i2.2_HQ_c11493/f2p5/2433,i1.1_HQ_c9812/f1p47/1235,i1.4_LQ_c14067/f1p11/1666,i4_HQ_c18726/f2p13/4626,i4_LQ_c9621/f1p8/4546,i2.4_HQ_c11224/f2p16/2036,i4_LQ_c16723/f1p3/4171,i1.2_HQ_c151…
		cellular_component	GO:0030119	AP-type membrane coat adaptor complex	0.0027841	i3_HQ_c8567/f1p10/3333,i5_LQ_c7330/f1p3/5134,i6_LQ_c902/f1p0/6117,i1.3_LQ_c13418/f1p12/1921,i3_HQ_c16987/f64p49/3365,i2.4_HQ_c4909/f1p54/2411,i3_HQ_c1728/f2p3/3397,i3_HQ_c1536/f2p2/3770,i1.2_HQ_c11400/f2p18/1882,i3_HQ_c10397/f2p9/3379,i2.0_HQ_c15108/f1p34/2945,i3_HQ_c8539/f1p10/3351,i2.4_LQ_c18870/f1p0/2293,i6_LQ_c2315/f1p25/6463,i3_HQ_c6843/f1p11/3379,i5_LQ_c5/f1p3/5957,i3_HQ_c11510/f1p12/3876,i…
		cellular_component	GO:0005742	mitochondrial outer membrane translocase complex	0.003636	i1.1_LQ_c4225/f1p27/1445,i3_HQ_c3815/f1p10/3044,i3_LQ_c2352/f1p25/2765,i3_LQ_c5969/f1p0/3414,i1.3_HQ_c13219/f1p16/1754,i4_LQ_c3456/f1p0/4436,i5_LQ_c5428/f1p10/5641,i2.2_HQ_c4076/f1p0/2181,i2.4_HQ_c21223/f1p7/2655,i2.2_LQ_c16828/f1p5/2369,i2.2_HQ_c18964/f1p3/2298
		cellular_component	GO:0098799	outer mitochondrial membrane protein complex	0.003636	i3_HQ_c3815/f1p10/3044,i3_LQ_c2352/f1p25/2765,i3_LQ_c5969/f1p0/3414,i1.3_HQ_c13219/f1p16/1754,i1.1_LQ_c4225/f1p27/1445,i2.2_LQ_c16828/f1p5/2369,i2.2_HQ_c18964/f1p3/2298,i4_LQ_c3456/f1p0/4436,i5_LQ_c5428/f1p10/5641,i2.4_HQ_c21223/f1p7/2655,i2.2_HQ_c4076/f1p0/2181
		cellular_component	GO:0030118	clathrin coat	0.0042246	i3_HQ_c16987/f64p49/3365,i1.3_LQ_c13418/f1p12/1921,i3_HQ_c1536/f2p2/3770,i2.4_HQ_c4909/f1p54/2411,i3_HQ_c1728/f2p3/3397,i5_LQ_c7330/f1p3/5134,i3_HQ_c8567/f1p10/3333,i6_LQ_c902/f1p0/6117,i6_LQ_c120/f2p1/6452,i1.2_HQ_c736/f31p53/1950,i2.4_HQ_c12398/f1p4/2264,i2.0_HQ_c9792/f1p7/2705,i5_HQ_c4199/f1p78/5729,i3_HQ_c10397/f2p9/3379,i2.0_HQ_c15108/f1p34/2945,i3_HQ_c8539/f1p10/3351,i2.4_LQ_c18870/f1p0/229…
		cellular_component	GO:0019028	viral capsid	0.0042367	i2.2_HQ_c9810/f1p3/2197,i1.2_LQ_c7918/f1p8/1593,i2.4_LQ_c6438/f1p0/2003,i1.4_LQ_c14067/f1p11/1666,i3_LQ_c2388/f1p3/2682,i3_HQ_c221/f16p18/3116,i2.0_LQ_c2938/f1p15/2122,i4_LQ_c6278/f1p4/4381,i2.2_HQ_c8719/f1p2/2234,i2.0_HQ_c2347/f1p40/2704,i2.2_HQ_c14027/f1p7/2007,i2.0_HQ_c12161/f1p21/2213,i2.3_HQ_c10847/f1p7/2246,i2.4_LQ_c2225/f1p1/1935,i3_HQ_c272/f11p11/3135,i1.1_HQ_c2781/f1p1/1796,i4_LQ_c6890/f…
		cellular_component	GO:0000124	SAGA complex	0.004905	i3_HQ_c11926/f1p5/3774,i2.2_HQ_c5702/f1p6/2892,i3_HQ_c13718/f1p5/3743,i7_LQ_c1396/f1p10/7180,i4_HQ_c5515/f1p9/5019,i1.2_LQ_c5157/f1p4/1916
		cellular_component	GO:0005681	spliceosomal complex	0.0053131	i4_LQ_c8527/f1p43/4350,i3_LQ_c14921/f1p1/3916,i5_LQ_c5994/f1p6/51,i4_HQ_c617/f2p4/4079,i2.1_HQ_c6891/f1p34/2441,i3_HQ_c626/f4p39/3119,i1.1_LQ_c12099/f1p2/1274,i2.2_HQ_c10133/f1p12/2603,i1.3_HQ_c15353/f3p42/1756,i2.0_LQ_c6451/f1p2/3203,i4_HQ_c8386/f1p25/4206,i3_HQ_c1869/f1p28/3080,i2.0_HQ_c3724/f1p6/2265,i4_LQ_c17366/f1p2/4311,i1.2_HQ_c6697/f1p1/1409,i4_HQ_c807/f2p2/4023,i3_HQ_c365/f10p8/3783,i4_H…
		cellular_component	GO:0005921	gap junction	0.0055466	i2.0_LQ_c12703/f1p4/2152,i2.4_HQ_c6967/f1p62/2252,i3_HQ_c2403/f1p79/4004,i3_LQ_c13118/f1p194/4103,i2.0_HQ_c9035/f1p117/2282
		cellular_component	GO:0044423	virion part	0.0057752	i2.3_HQ_c9351/f1p9/2473,i1.2_HQ_c1148/f7p6/1884,i4_LQ_c6890/f1p14/4636,i1.1_HQ_c2781/f1p1/1796,i2.0_HQ_c9483/f1p2/2159,i1.3_HQ_c6002/f1p16/1999,i2.2_HQ_c10580/f1p9/2336,i2.2_HQ_c14027/f1p7/2007,i2.0_HQ_c2347/f1p40/2704,i2.2_HQ_c8719/f1p2/2234,i3_HQ_c272/f11p11/3135,i2.4_LQ_c2225/f1p1/1935,i2.3_HQ_c10847/f1p7/2246,i2.0_HQ_c12161/f1p21/2213,i4_LQ_c6278/f1p4/4381,i2.0_LQ_c2938/f1p15/2122,i3_HQ_c221/…
		cellular_component	GO:0030529	ribonucleoprotein complex	0.0068989	i4_HQ_c17679/f1p8/4129,i5_LQ_c5994/f1p6/51,i1.2_LQ_c13738/f1p32/1811,i5_LQ_c25/f1p10/5257,i7_HQ_c1877/f1p33/6928,i1.2_HQ_c4214/f1p7/1537,i2.0_HQ_c14994/f1p9/2799,i2.0_HQ_c3699/f1p4/2371,i2.4_HQ_c12119/f1p2/2295,i3_HQ_c1869/f1p28/3080,i2.2_HQ_c18700/f1p14/2384,i6_LQ_c4113/f1p20/6480,i2.0_HQ_c6813/f1p4/2232,i4_LQ_c17366/f1p2/4311,i2.0_HQ_c4340/f1p7/2387,i1.3_HQ_c7758/f1p4/1425,i2.4_HQ_c18348/f1p32/…
		cellular_component	GO:0033178	proton-transporting two-sector ATPase complex, catalytic domain	0.0088428	i1.2_LQ_c13169/f1p1/1591,i3_LQ_c7333/f1p25/2961,i5_LQ_c706/f1p41/5263,i5_HQ_c7568/f2p19/5048,i5_LQ_c3854/f1p8/5317,i4_HQ_c1018/f2p4/4462,i1.2_HQ_c1518/f3p2/1694,i3_LQ_c11126/f1p3/3891,i4_LQ_c16723/f1p3/4171,i5_LQ_c7240/f1p6/5971,i2.0_HQ_c20937/f1p3/2990,i2.0_HQ_c10697/f1p5/2794,i2.0_HQ_c8802/f1p2/2203,i3_LQ_c2401/f1p86/3056,i4_HQ_c18726/f2p13/4626,i3_HQ_c1140/f3p9/3325,i4_LQ_c8349/f1p3/4468,i5_LQ…
		cellular_component	GO:0019012	virion	0.0091811	i2.4_LQ_c6438/f1p0/2003,i1.2_LQ_c7918/f1p8/1593,i4_HQ_c10357/f1p13/4599,i1.4_LQ_c14067/f1p11/1666,i3_HQ_c2030/f1p6/3297,i2.2_HQ_c9810/f1p3/2197,i1.0_HQ_c14429/f1p3/1934,i3_LQ_c2388/f1p3/2682,i2.0_LQ_c2938/f1p15/2122,i4_LQ_c6278/f1p4/4381,i3_HQ_c221/f16p18/3116,i2.3_HQ_c10847/f1p7/2246,i2.0_HQ_c12161/f1p21/2213,i3_HQ_c272/f11p11/3135,i2.4_LQ_c2225/f1p1/1935,i2.0_HQ_c2347/f1p40/2704,i2.2_HQ_c8719/f…
		cellular_component	GO:0070461	SAGA-type complex	0.0096567	i7_LQ_c1396/f1p10/7180,i1.2_LQ_c5157/f1p4/1916,i3_HQ_c16162/f1p3/3105,i4_HQ_c5515/f1p9/5019,i3_HQ_c13718/f1p5/3743,i3_HQ_c11926/f1p5/3774,i2.2_HQ_c5702/f1p6/2892
		cellular_component	GO:0044425	membrane part	0.011282	i5_HQ_c394/f1p20/5283,i3_HQ_c9378/f1p21/3111,i2.0_HQ_c12388/f1p10/2717,i4_HQ_c312/f1p7/4614,i1.1_HQ_c8815/f1p5/1566,i3_HQ_c14370/f1p10/3346,i6_LQ_c2280/f1p7/6424,i1.3_LQ_c12831/f1p5/1516,i3_HQ_c13569/f1p19/3426,i2.0_HQ_c6813/f1p4/2232,i3_HQ_c16550/f1p3/3213,i3_HQ_c1869/f1p28/3080,i4_LQ_c1577/f1p0/4407,i3_HQ_c1140/f3p9/3325,i1.2_HQ_c10480/f1p9/2087,i2.2_LQ_c3870/f1p0/2518,i2.0_HQ_c2663/f1p8/2360,i…
		cellular_component	GO:0031967	organelle envelope	0.012057	i2.2_LQ_c16828/f1p5/2369,i1.4_HQ_c14445/f1p3/1333,i2.2_HQ_c18964/f1p3/2298,i2.1_HQ_c9505/f1p1/2617,i1.4_HQ_c1063/f9p22/1618,i3_HQ_c15226/f1p21/3039,i2.0_HQ_c16191/f1p6/2590,i2.0_HQ_c15275/f1p11/2292,i6_LQ_c870/f1p4/6838,i2.2_HQ_c5927/f1p17/2402,i2.0_HQ_c6726/f1p8/2324,i4_HQ_c4764/f1p43/4199,i3_LQ_c2352/f1p25/2765,i2.0_HQ_c10329/f1p13/2493,i2.3_HQ_c2336/f1p3/2770,i2.0_HQ_c6355/f1p2/2681,i5_LQ_c542…
		cellular_component	GO:0012505	endomembrane system	0.012598	i3_HQ_c15812/f1p30/3201,i3_HQ_c16550/f1p3/3213,i2.2_HQ_c713/f15p89/2503,i3_HQ_c2183/f1p66/3719,i2.1_LQ_c12125/f1p11/2129,i2.2_HQ_c9969/f1p33/2384,i1.0_HQ_c8063/f1p22/1900,i4_HQ_c9194/f1p25/4064,i2.3_HQ_c1665/f2p0/2100,i2.2_HQ_c893/f8p23/2132,i2.4_HQ_c10873/f1p29/2495,i5_HQ_c7373/f1p25/5572,i1.3_HQ_c13102/f1p0/1385,i2.4_HQ_c16458/f1p6/2121,i4_HQ_c19559/f1p9/3992,i3_HQ_c13107/f1p18/3995,i1.4_HQ_c58…
		cellular_component	GO:0042611	MHC protein complex	0.014219	i1.3_LQ_c12831/f1p5/1516,i1.4_LQ_c9945/f1p12/1671,i4_LQ_c15972/f1p19/4099,i1.0_HQ_c2855/f2p10/1909,i3_HQ_c778/f3p8/3944,i1.2_LQ_c9834/f1p1/1432,i1.2_HQ_c1241/f6p16/1867,i1.2_LQ_c11394/f1p3/1428,i1.1_HQ_c6767/f1p16/1512,i1.1_HQ_c8522/f1p43/1426,i1.2_HQ_c811/f5p27/1735,i1.3_HQ_c431/f11p19/1403,i1.0_LQ_c9696/f1p30/1597,i1.2_HQ_c798/f9p11/1411,i1.1_HQ_c3558/f1p11/1506,i1.1_HQ_c14456/f1p2/1359,i1.1_HQ…
		cellular_component	GO:0009346	citrate lyase complex	0.014435	i6_HQ_c203/f1p24/6196,i6_LQ_c2382/f1p16/6363
		cellular_component	GO:0031975	envelope	0.015293	i5_LQ_c6543/f1p0/5984,i2.2_HQ_c2943/f1p14/2750,i1.2_HQ_c1832/f3p4/1276,i2.4_HQ_c16458/f1p6/2121,i4_HQ_c5871/f1p44/4585,i3_LQ_c16190/f1p0/3640,i1.3_HQ_c13219/f1p16/1754,i4_HQ_c9487/f1p27/4268,i1.4_HQ_c11113/f1p1/1700,i6_LQ_c3677/f1p14/6042,i6_HQ_c1324/f1p30/6638,i3_HQ_c5825/f1p14/3152,i2.2_HQ_c6519/f1p14/2987,i3_HQ_c14370/f1p10/3346,i2.2_HQ_c9383/f1p8/2383,i2.0_HQ_c4340/f1p7/2387,i6_LQ_c153/f2p1/6…
		cellular_component	GO:0009288	bacterial-type flagellum	0.015507	i5_HQ_c2534/f1p15/5425,i2.0_HQ_c14247/f1p16/2076,i5_HQ_c408/f1p17/5323,i2.3_LQ_c10435/f1p3/2366,i4_HQ_c10357/f1p13/4599,i2.4_HQ_c2737/f1p23/2276,i2.2_LQ_c17495/f1p17/2146,i1.2_HQ_c13966/f1p48/1896,i1.3_HQ_c5599/f1p27/1564,i3_HQ_c13904/f1p6/3027,i1.0_HQ_c8063/f1p22/1900,i2.0_HQ_c3304/f1p17/2093,i1.2_LQ_c12326/f1p4/1734,i2.3_HQ_c592/f12p56/2087,i1.0_HQ_c1804/f3p23/1701,i1.4_HQ_c6208/f1p26/1970,i3_L…
		cellular_component	GO:0000123	histone acetyltransferase complex	0.01605	i2.2_HQ_c5702/f1p6/2892,i3_HQ_c11926/f1p5/3774,i3_HQ_c13718/f1p5/3743,i7_LQ_c1396/f1p10/7180,i3_HQ_c16162/f1p3/3105,i4_HQ_c5515/f1p9/5019,i1.2_LQ_c5157/f1p4/1916
		cellular_component	GO:0031248	protein acetyltransferase complex	0.01605	i3_HQ_c11926/f1p5/3774,i2.2_HQ_c5702/f1p6/2892,i3_HQ_c13718/f1p5/3743,i3_HQ_c16162/f1p3/3105,i4_HQ_c5515/f1p9/5019,i1.2_LQ_c5157/f1p4/1916,i7_LQ_c1396/f1p10/7180
		cellular_component	GO:1902493	acetyltransferase complex	0.01605	i2.2_HQ_c5702/f1p6/2892,i3_HQ_c11926/f1p5/3774,i3_HQ_c13718/f1p5/3743,i3_HQ_c16162/f1p3/3105,i4_HQ_c5515/f1p9/5019,i1.2_LQ_c5157/f1p4/1916,i7_LQ_c1396/f1p10/7180
		cellular_component	GO:0031090	organelle membrane	0.019696	i5_HQ_c7568/f2p19/5048,i5_LQ_c706/f1p41/5263,i2.0_HQ_c6355/f1p2/2681,i5_LQ_c5428/f1p10/5641,i8_LQ_c880/f1p16/8353,i6_LQ_c4171/f1p0/6819,i3_HQ_c3217/f1p10/3499,i3_LQ_c7333/f1p25/2961,i2.0_LQ_c2799/f1p9/2302,i2.3_LQ_c7547/f1p7/2494,i1.0_LQ_c7129/f1p34/1781,i2.2_HQ_c18964/f1p3/2298,i1.4_HQ_c14445/f1p3/1333,i3_LQ_c10826/f1p1/3784,i2.2_HQ_c5427/f1p16/2022,i2.2_LQ_c16828/f1p5/2369,i2.2_HQ_c11923/f1p3/2…
		cellular_component	GO:0019031	viral envelope	0.020496	i6_LQ_c153/f2p1/6533,i1.3_HQ_c7909/f1p12/1929,i2.2_HQ_c3654/f1p11/2456,i3_HQ_c2761/f1p6/3781,i2.0_LQ_c7700/f1p0/2203,i1.4_HQ_c8821/f1p3/1553,i4_HQ_c16809/f1p34/3998,i2.0_HQ_c12364/f1p4/2451,i1.0_HQ_c4235/f1p8/1654,i1.1_HQ_c12585/f1p2/1432,i3_LQ_c12050/f1p0/3328,i6_LQ_c2886/f1p0/6686,i2.0_HQ_c19470/f1p6/2145,i1.2_LQ_c12903/f1p0/1342,i5_LQ_c6926/f1p20/5886,i2.1_LQ_c12125/f1p11/2129,i3_HQ_c1821/f1p7…
		cellular_component	GO:0036338	viral membrane	0.020496	i2.4_HQ_c18147/f1p11/2459,i1.0_HQ_c9030/f1p12/1448,i2.4_HQ_c1781/f2p8/2228,i6_LQ_c2558/f1p0/6355,i5_LQ_c6543/f1p0/5984,i3_LQ_c3321/f1p2/3876,i3_HQ_c3095/f1p8/3700,i2.4_HQ_c14265/f1p3/2695,i2.0_LQ_c11527/f1p11/2115,i2.4_LQ_c10098/f1p12/2419,i3_LQ_c13963/f1p1/3170,i3_LQ_c16190/f1p0/3640,i6_LQ_c1098/f1p4/6377,i6_HQ_c2962/f1p12/6037,i3_HQ_c1821/f1p7/3155,i3_LQ_c15554/f1p2/3430,i1.2_LQ_c12903/f1p0/134…
		cellular_component	GO:0042612	MHC class I protein complex	0.020505	i1.0_LQ_c9696/f1p30/1597,i1.4_LQ_c9945/f1p12/1671,i1.3_LQ_c12831/f1p5/1516,i1.2_HQ_c798/f9p11/1411,i1.1_HQ_c3558/f1p11/1506,i3_HQ_c778/f3p8/3944,i1.1_HQ_c588/f10p13/1417,i1.0_HQ_c2855/f2p10/1909,i1.2_LQ_c9043/f1p4/1499,i1.2_LQ_c11394/f1p3/1428,i1.2_HQ_c1241/f6p16/1867,i1.1_HQ_c6767/f1p16/1512,i1.1_HQ_c8522/f1p43/1426,i1.3_HQ_c431/f11p19/1403
		cellular_component	GO:0030688	preribosome, small subunit precursor	0.020963	i1.3_HQ_c7758/f1p4/1425,i2.4_HQ_c7226/f1p8/2254,i2.3_HQ_c5744/f1p9/2190,i3_LQ_c6186/f1p2/3003,i1.0_HQ_c5465/f1p3/1253
		cellular_component	GO:0000775	chromosome, centromeric region	0.021342	i4_HQ_c15859/f1p96/4179,i2.2_HQ_c5798/f1p28/3001,i2.4_HQ_c422/f47p77/2309,i4_HQ_c635/f2p9/4365,i3_HQ_c16014/f1p5/3693,i2.0_HQ_c21887/f1p2/2131,i2.0_HQ_c8551/f1p0/2241,i4_HQ_c2700/f1p16/4814,i6_LQ_c718/f1p14/6332,i2.0_HQ_c8483/f1p25/2428,i2.4_LQ_c6438/f1p0/2003,i1.2_HQ_c3421/f1p6/1852,i7_LQ_c1451/f1p2/7317,i2.0_HQ_c3544/f1p7/2633,i2.2_HQ_c868/f8p6/2554,i1.0_LQ_c7129/f1p34/1781,i3_HQ_c3217/f1p10/34…
		cellular_component	GO:0005744	mitochondrial inner membrane presequence translocase complex	0.021461	i1.4_HQ_c14445/f1p3/1333,i2.3_HQ_c7666/f1p8/2293
		cellular_component	GO:0005750	mitochondrial respiratory chain complex III	0.023577	i2.3_LQ_c7547/f1p7/2494,i2.4_LQ_c11443/f1p0/2185,i2.3_HQ_c1347/f3p10/2942
		cellular_component	GO:0045275	respiratory chain complex III	0.023577	i2.4_LQ_c11443/f1p0/2185,i2.3_LQ_c7547/f1p7/2494,i2.3_HQ_c1347/f3p10/2942
		cellular_component	GO:0098687	chromosomal region	0.025791	i2.0_HQ_c3544/f1p7/2633,i7_LQ_c1451/f1p2/7317,i1.2_HQ_c3421/f1p6/1852,i2.4_LQ_c6438/f1p0/2003,i2.0_HQ_c8483/f1p25/2428,i6_LQ_c718/f1p14/6332,i4_HQ_c2700/f1p16/4814,i2.0_HQ_c8551/f1p0/2241,i2.0_HQ_c21887/f1p2/2131,i3_HQ_c16014/f1p5/3693,i4_HQ_c635/f2p9/4365,i2.4_HQ_c422/f47p77/2309,i2.2_HQ_c5798/f1p28/3001,i4_HQ_c15859/f1p96/4179,i1.4_HQ_c11524/f1p5/1503,i2.0_HQ_c21653/f1p17/2302,i4_HQ_c14539/f1p6…
		cellular_component	GO:0005783	endoplasmic reticulum	0.025919	i1.0_HQ_c11851/f2p10/1662,i2.2_LQ_c9925/f1p1/2094,i2.0_HQ_c14247/f1p16/2076,i7_HQ_c1587/f1p26/7011,i3_LQ_c2417/f1p2/3262,i1.0_LQ_c7129/f1p34/1781,i3_HQ_c3217/f1p10/3499,i1.4_HQ_c11524/f1p5/1503,i3_LQ_c7899/f1p16/3748,i2.4_HQ_c5313/f1p24/2703,i1.1_HQ_c14137/f1p15/1790,i1.3_HQ_c5599/f1p27/1564,i1.4_HQ_c9599/f1p68/1628,i1.0_HQ_c6905/f1p82/1409,i2.0_HQ_c17102/f1p3/2266,i2.2_LQ_c4268/f1p29/2376,i1.3_L…
		cellular_component	GO:0072686	mitotic spindle	0.027278	i1.3_HQ_c1842/f3p4/1935,i2.2_HQ_c2931/f3p11/2185,i3_HQ_c3815/f1p10/3044,i3_LQ_c16888/f1p3/3275,i2.4_HQ_c11636/f1p4/2567,i7_LQ_c1451/f1p2/7317,i2.4_LQ_c6438/f1p0/2003,i1.2_HQ_c3421/f1p6/1852,i2.0_HQ_c8483/f1p25/2428,i2.2_HQ_c16409/f1p7/2556,i2.2_HQ_c3514/f1p8/2166,i1.2_HQ_c12552/f1p23/1976,i1.4_HQ_c8821/f1p3/1553,i5_LQ_c50/f1p5/5980,i6_LQ_c1458/f1p3/6802,i2.0_LQ_c7952/f1p2/2757,i2.0_HQ_c21653/f1p1…
		cellular_component	GO:0044456	synapse part	0.027825	i3_HQ_c15309/f1p9/3133,i5_LQ_c7176/f1p12/5949,i2.4_HQ_c6874/f1p4/2682,i5_LQ_c5745/f1p14/6032,i3_HQ_c5982/f1p19/3428,i4_HQ_c7914/f1p13/4781
		cellular_component	GO:0005741	mitochondrial outer membrane	0.02796	i2.3_HQ_c11278/f1p3/2422,i2.0_LQ_c7700/f1p0/2203,i3_LQ_c5969/f1p0/3414,i8_LQ_c880/f1p16/8353,i6_LQ_c153/f2p1/6533,i1.1_LQ_c4225/f1p27/1445,i1.3_HQ_c1650/f2p41/1325,i6_LQ_c4171/f1p0/6819,i2.0_HQ_c4340/f1p7/2387,i3_HQ_c14370/f1p10/3346,i3_HQ_c5825/f1p14/3152,i5_LQ_c5428/f1p10/5641,i6_LQ_c2886/f1p0/6686,i2.2_HQ_c4076/f1p0/2181,i3_HQ_c3815/f1p10/3044,i3_LQ_c2352/f1p25/2765,i1.3_HQ_c13219/f1p16/1754,i…
		cellular_component	GO:0031968	organelle outer membrane	0.02796	i5_LQ_c5428/f1p10/5641,i2.2_HQ_c4076/f1p0/2181,i6_LQ_c2886/f1p0/6686,i3_HQ_c14370/f1p10/3346,i3_HQ_c5825/f1p14/3152,i1.3_HQ_c1650/f2p41/1325,i1.1_LQ_c4225/f1p27/1445,i6_LQ_c153/f2p1/6533,i2.0_HQ_c4340/f1p7/2387,i6_LQ_c4171/f1p0/6819,i2.0_LQ_c7700/f1p0/2203,i2.3_HQ_c11278/f1p3/2422,i8_LQ_c880/f1p16/8353,i3_LQ_c5969/f1p0/3414,i4_LQ_c3456/f1p0/4436,i2.4_HQ_c21223/f1p7/2655,i2.2_LQ_c16828/f1p5/2369,i…
		cellular_component	GO:0036126	sperm flagellum	0.028254	i2.3_LQ_c8375/f1p2/2459,i4_LQ_c17518/f1p0/4154,i3_HQ_c15025/f1p0/3179
		cellular_component	GO:0097223	sperm part	0.028254	i2.3_LQ_c8375/f1p2/2459,i3_HQ_c15025/f1p0/3179,i4_LQ_c17518/f1p0/4154
		cellular_component	GO:0097228	sperm principal piece	0.028254	i2.3_LQ_c8375/f1p2/2459,i4_LQ_c17518/f1p0/4154,i3_HQ_c15025/f1p0/3179
		cellular_component	GO:0005911	cell-cell junction	0.030211	i2.0_HQ_c9035/f1p117/2282,i3_LQ_c13118/f1p194/4103,i3_HQ_c2403/f1p79/4004,i2.4_HQ_c6967/f1p62/2252,i2.0_LQ_c12703/f1p4/2152
		cellular_component	GO:0098798	mitochondrial protein complex	0.030623	i2.4_HQ_c12463/f2p19/2354,i2.1_HQ_c1484/f2p24/2308,i3_HQ_c3815/f1p10/3044,i1.3_HQ_c13219/f1p16/1754,i4_HQ_c4764/f1p43/4199,i3_LQ_c2352/f1p25/2765,i4_LQ_c3456/f1p0/4436,i2.4_HQ_c21223/f1p7/2655,i2.2_HQ_c6686/f1p3/2478,i2.2_LQ_c16828/f1p5/2369,i1.4_HQ_c14445/f1p3/1333,i2.2_HQ_c18964/f1p3/2298,i2.2_HQ_c11493/f2p5/2433,i1.1_LQ_c4225/f1p27/1445,i2.3_HQ_c1347/f3p10/2942,i2.3_LQ_c7547/f1p7/2494,i2.4_LQ_…
		cellular_component	GO:0015630	microtubule cytoskeleton	0.030991	i3_HQ_c12936/f1p0/3051,i2.4_LQ_c6438/f1p0/2003,i5_HQ_c4894/f1p14/5793,i1.2_HQ_c3421/f1p6/1852,i7_LQ_c1451/f1p2/7317,i4_HQ_c2700/f1p16/4814,i2.0_HQ_c8483/f1p25/2428,i2.0_HQ_c16257/f1p10/2194,i3_HQ_c15379/f1p1/3253,i2.0_HQ_c7406/f1p0/2423,i1.4_LQ_c10904/f1p5/1615,i2.0_HQ_c21653/f1p17/2302,i1.4_HQ_c11524/f1p5/1503,i2.0_HQ_c10302/f1p19/2459,i5_LQ_c50/f1p5/5980,i6_LQ_c1458/f1p3/6802,i1.2_HQ_c6094/f2p5…
		cellular_component	GO:0000778	condensed nuclear chromosome kinetochore	0.035161	i2.2_HQ_c3514/f1p8/2166,i1.2_HQ_c12552/f1p23/1976,i5_HQ_c247/f2p8/5834,i1.4_HQ_c8821/f1p3/1553,i5_LQ_c50/f1p5/5980,i6_LQ_c1458/f1p3/6802,i2.0_HQ_c21653/f1p17/2302,i2.0_LQ_c7952/f1p2/2757,i1.4_HQ_c11524/f1p5/1503,i3_LQ_c16888/f1p3/3275,i2.2_HQ_c2931/f3p11/2185,i1.3_HQ_c1842/f3p4/1935,i3_HQ_c3815/f1p10/3044,i2.4_HQ_c11636/f1p4/2567,i2.4_LQ_c6438/f1p0/2003,i1.2_HQ_c3421/f1p6/1852,i7_LQ_c1451/f1p2/73…
		cellular_component	GO:0000780	condensed nuclear chromosome, centromeric region	0.035161	i2.0_LQ_c7952/f1p2/2757,i1.4_HQ_c11524/f1p5/1503,i2.0_HQ_c21653/f1p17/2302,i6_LQ_c1458/f1p3/6802,i5_LQ_c50/f1p5/5980,i5_HQ_c247/f2p8/5834,i1.4_HQ_c8821/f1p3/1553,i1.2_HQ_c12552/f1p23/1976,i2.2_HQ_c3514/f1p8/2166,i2.2_HQ_c16409/f1p7/2556,i6_LQ_c4508/f1p10/6106,i2.0_HQ_c8483/f1p25/2428,i4_HQ_c2700/f1p16/4814,i7_LQ_c1451/f1p2/7317,i2.4_LQ_c6438/f1p0/2003,i1.2_HQ_c3421/f1p6/1852,i2.4_HQ_c11636/f1p4/2…
		cellular_component	GO:0000940	condensed chromosome outer kinetochore	0.035161	i1.2_HQ_c12552/f1p23/1976,i1.4_HQ_c8821/f1p3/1553,i5_HQ_c247/f2p8/5834,i2.2_HQ_c3514/f1p8/2166,i2.0_HQ_c21653/f1p17/2302,i2.0_LQ_c7952/f1p2/2757,i1.4_HQ_c11524/f1p5/1503,i5_LQ_c50/f1p5/5980,i6_LQ_c1458/f1p3/6802,i3_LQ_c16888/f1p3/3275,i3_HQ_c3815/f1p10/3044,i1.3_HQ_c1842/f3p4/1935,i2.2_HQ_c2931/f3p11/2185,i2.4_HQ_c11636/f1p4/2567,i6_LQ_c4508/f1p10/6106,i2.2_HQ_c16409/f1p7/2556,i1.2_HQ_c3421/f1p6/…
		cellular_component	GO:0000942	condensed nuclear chromosome outer kinetochore	0.035161	i3_LQ_c16888/f1p3/3275,i3_HQ_c3815/f1p10/3044,i2.2_HQ_c2931/f3p11/2185,i1.3_HQ_c1842/f3p4/1935,i2.4_HQ_c11636/f1p4/2567,i1.2_HQ_c3421/f1p6/1852,i2.4_LQ_c6438/f1p0/2003,i7_LQ_c1451/f1p2/7317,i4_HQ_c2700/f1p16/4814,i2.0_HQ_c8483/f1p25/2428,i6_LQ_c4508/f1p10/6106,i2.2_HQ_c16409/f1p7/2556,i2.2_HQ_c3514/f1p8/2166,i1.2_HQ_c12552/f1p23/1976,i1.4_HQ_c8821/f1p3/1553,i5_HQ_c247/f2p8/5834,i5_LQ_c50/f1p5/598…
		cellular_component	GO:0042729	DASH complex	0.035161	i2.2_HQ_c3514/f1p8/2166,i1.4_HQ_c8821/f1p3/1553,i5_HQ_c247/f2p8/5834,i1.2_HQ_c12552/f1p23/1976,i6_LQ_c1458/f1p3/6802,i5_LQ_c50/f1p5/5980,i2.0_HQ_c21653/f1p17/2302,i2.0_LQ_c7952/f1p2/2757,i1.4_HQ_c11524/f1p5/1503,i2.4_HQ_c11636/f1p4/2567,i3_LQ_c16888/f1p3/3275,i2.2_HQ_c2931/f3p11/2185,i3_HQ_c3815/f1p10/3044,i1.3_HQ_c1842/f3p4/1935,i4_HQ_c2700/f1p16/4814,i2.0_HQ_c8483/f1p25/2428,i1.2_HQ_c3421/f1p6/…
		cellular_component	GO:0098797	plasma membrane protein complex	0.035215	i4_LQ_c17518/f1p0/4154,i1.1_HQ_c14456/f1p2/1359,i2.4_HQ_c17118/f1p5/2282,i1.1_HQ_c3558/f1p11/1506,i1.2_HQ_c798/f9p11/1411,i1.0_LQ_c9696/f1p30/1597,i2.2_HQ_c6495/f1p0/2190,i2.3_LQ_c8375/f1p2/2459,i2.2_HQ_c14364/f1p3/2402,i3_HQ_c13288/f1p0/3224,i1.2_LQ_c9043/f1p4/1499,i1.1_HQ_c588/f10p13/1417,i3_HQ_c15025/f1p0/3179,i4_LQ_c15972/f1p19/4099,i2.0_HQ_c1687/f2p10/2352,i1.3_LQ_c12831/f1p5/1516,i1.4_LQ_c9…
		cellular_component	GO:0098588	bounding membrane of organelle	0.036797	i5_LQ_c3645/f1p33/5043,i2.4_LQ_c9465/f1p1/2089,i3_HQ_c1140/f3p9/3325,i5_LQ_c4402/f1p5/5543,i6_LQ_c4752/f1p8/6744,i3_HQ_c9720/f1p90/3038,i2.0_HQ_c7139/f1p10/2673,i5_HQ_c3942/f1p23/5125,i2.2_HQ_c9014/f1p2/2545,i5_LQ_c7240/f1p6/5971,i4_HQ_c19559/f1p9/3992,i3_HQ_c13107/f1p18/3995,i3_LQ_c16190/f1p0/3640,i5_LQ_c3770/f1p17/5448,i5_HQ_c7373/f1p25/5572,i2.0_HQ_c10697/f1p5/2794,i1.3_HQ_c13219/f1p16/1754,i2…
		cellular_component	GO:1902495	transmembrane transporter complex	0.037545	i2.3_HQ_c1347/f3p10/2942,i2.4_LQ_c11443/f1p0/2185,i2.3_LQ_c7547/f1p7/2494,i2.4_HQ_c17118/f1p5/2282,i3_HQ_c15025/f1p0/3179,i4_LQ_c17518/f1p0/4154,i3_HQ_c13288/f1p0/3224,i4_HQ_c10799/f1p50/4250,i2.4_HQ_c11225/f1p45/2443,i2.4_HQ_c2830/f1p42/2306,i2.3_LQ_c8375/f1p2/2459
		cellular_component	GO:1990351	transporter complex	0.037545	i2.3_LQ_c8375/f1p2/2459,i4_HQ_c10799/f1p50/4250,i3_HQ_c13288/f1p0/3224,i2.4_HQ_c11225/f1p45/2443,i2.4_HQ_c2830/f1p42/2306,i2.4_HQ_c17118/f1p5/2282,i3_HQ_c15025/f1p0/3179,i4_LQ_c17518/f1p0/4154,i2.3_HQ_c1347/f3p10/2942,i2.4_LQ_c11443/f1p0/2185,i2.3_LQ_c7547/f1p7/2494
		cellular_component	GO:0030054	cell junction	0.037901	i3_HQ_c5982/f1p19/3428,i4_HQ_c7914/f1p13/4781,i3_HQ_c2403/f1p79/4004,i4_LQ_c12020/f1p2/4221,i2.4_HQ_c6967/f1p62/2252,i2.0_HQ_c9035/f1p117/2282,i5_LQ_c5745/f1p14/6032,i3_HQ_c15309/f1p9/3133,i5_LQ_c7176/f1p12/5949,i3_LQ_c13118/f1p194/4103,i5_HQ_c2534/f1p15/5425,i2.0_LQ_c12703/f1p4/2152
		cellular_component	GO:0005740	mitochondrial envelope	0.039108	i1.2_HQ_c1832/f3p4/1276,i2.2_HQ_c6686/f1p3/2478,i4_LQ_c3456/f1p0/4436,i3_HQ_c3815/f1p10/3044,i1.3_HQ_c13219/f1p16/1754,i4_HQ_c9487/f1p27/4268,i2.4_HQ_c12463/f2p19/2354,i2.1_HQ_c1484/f2p24/2308,i3_LQ_c16190/f1p0/3640,i3_HQ_c14370/f1p10/3346,i3_HQ_c5825/f1p14/3152,i2.2_HQ_c13731/f1p2/2134,i6_LQ_c2886/f1p0/6686,i6_LQ_c3677/f1p14/6042,i2.2_HQ_c4076/f1p0/2181,i6_HQ_c1324/f1p30/6638,i2.2_HQ_c1153/f7p43…
		cellular_component	GO:0042995	cell projection	0.040801	i3_HQ_c15025/f1p0/3179,i2.4_HQ_c10586/f1p16/2678,i1.1_LQ_c7805/f1p8/1986,i1.2_HQ_c13966/f1p48/1896,i1.2_HQ_c3348/f1p0/1811,i4_HQ_c15859/f1p96/4179,i4_LQ_c17001/f1p5/4639,i4_HQ_c4764/f1p43/4199,i3_HQ_c13904/f1p6/3027,i2.0_HQ_c1032/f12p25/2511,i2.0_HQ_c14247/f1p16/2076,i2.0_HQ_c16191/f1p6/2590,i2.3_LQ_c8375/f1p2/2459,i1.2_HQ_c5206/f1p0/1435,i2.4_HQ_c2737/f1p23/2276,i1.4_HQ_c6208/f1p26/1970,i1.1_HQ_…
		cellular_component	GO:0005637	nuclear inner membrane	0.041966	i6_LQ_c870/f1p4/6838,i5_LQ_c6543/f1p0/5984,i2.0_HQ_c16805/f1p6/2080,i3_LQ_c12050/f1p0/3328,i6_LQ_c2886/f1p0/6686
		cellular_component	GO:0005639	integral component of nuclear inner membrane	0.041966	i6_LQ_c2886/f1p0/6686,i2.0_HQ_c16805/f1p6/2080,i3_LQ_c12050/f1p0/3328,i5_LQ_c6543/f1p0/5984,i6_LQ_c870/f1p4/6838
		cellular_component	GO:0031229	intrinsic component of nuclear inner membrane	0.041966	i6_LQ_c870/f1p4/6838,i2.0_HQ_c16805/f1p6/2080,i3_LQ_c12050/f1p0/3328,i5_LQ_c6543/f1p0/5984,i6_LQ_c2886/f1p0/6686
		cellular_component	GO:0044453	nuclear membrane part	0.041966	i6_LQ_c870/f1p4/6838,i6_LQ_c2886/f1p0/6686,i5_LQ_c6543/f1p0/5984,i3_LQ_c12050/f1p0/3328,i2.0_HQ_c16805/f1p6/2080
		cellular_component	GO:0031966	mitochondrial membrane	0.042541	i3_LQ_c2352/f1p25/2765,i4_HQ_c4764/f1p43/4199,i2.2_HQ_c5927/f1p17/2402,i2.0_HQ_c10329/f1p13/2493,i1.4_HQ_c14445/f1p3/1333,i2.2_LQ_c16828/f1p5/2369,i2.2_HQ_c18964/f1p3/2298,i2.2_HQ_c11493/f2p5/2433,i2.4_HQ_c21223/f1p7/2655,i2.3_HQ_c11278/f1p3/2422,i2.3_HQ_c7735/f1p0/2650,i8_LQ_c880/f1p16/8353,i2.3_HQ_c1347/f3p10/2942,i1.1_LQ_c4225/f1p27/1445,i1.3_HQ_c1650/f2p41/1325,i6_LQ_c4171/f1p0/6819,i2.4_LQ_c…
		cellular_component	GO:0031965	nuclear membrane	0.046018	i6_LQ_c2886/f1p0/6686,i5_LQ_c6543/f1p0/5984,i2.0_HQ_c16805/f1p6/2080,i3_LQ_c12050/f1p0/3328,i6_LQ_c870/f1p4/6838
		cellular_component	GO:0017119	Golgi transport complex	0.046315	i1.0_HQ_c7736/f1p10/1960,i2.1_LQ_c12125/f1p11/2129,i5_HQ_c183/f3p3/5863,i4_LQ_c1182/f1p2/4185,i2.4_HQ_c16483/f1p2/2476,i2.0_LQ_c6451/f1p2/3203,i2.0_HQ_c17617/f1p1/2599,i2.2_HQ_c868/f8p6/2554,i1.1_HQ_c6242/f1p3/1956,i4_HQ_c635/f2p9/4365,i2.1_LQ_c11103/f1p2/2173,i2.2_HQ_c15631/f1p2/2658,i3_LQ_c2388/f1p3/2682,i2.2_HQ_c7991/f1p0/2080,i2.0_LQ_c11527/f1p11/2115,i4_HQ_c491/f4p22/4079,i1.2_HQ_c3348/f1p0/…
		cellular_component	GO:0000777	condensed chromosome kinetochore	0.046708	i2.2_HQ_c3514/f1p8/2166,i1.2_HQ_c12552/f1p23/1976,i5_HQ_c247/f2p8/5834,i1.4_HQ_c8821/f1p3/1553,i5_LQ_c50/f1p5/5980,i6_LQ_c1458/f1p3/6802,i2.0_HQ_c21653/f1p17/2302,i2.0_LQ_c7952/f1p2/2757,i1.4_HQ_c11524/f1p5/1503,i3_LQ_c16888/f1p3/3275,i1.3_HQ_c1842/f3p4/1935,i2.2_HQ_c2931/f3p11/2185,i3_HQ_c3815/f1p10/3044,i2.4_HQ_c11636/f1p4/2567,i2.4_LQ_c6438/f1p0/2003,i1.2_HQ_c3421/f1p6/1852,i7_LQ_c1451/f1p2/73…
		cellular_component	GO:0000779	condensed chromosome, centromeric region	0.046708	i1.3_HQ_c1842/f3p4/1935,i3_HQ_c3815/f1p10/3044,i2.2_HQ_c2931/f3p11/2185,i3_LQ_c16888/f1p3/3275,i2.4_HQ_c11636/f1p4/2567,i6_LQ_c4508/f1p10/6106,i2.2_HQ_c16409/f1p7/2556,i7_LQ_c1451/f1p2/7317,i1.2_HQ_c3421/f1p6/1852,i2.4_LQ_c6438/f1p0/2003,i2.0_HQ_c8483/f1p25/2428,i4_HQ_c2700/f1p16/4814,i1.2_HQ_c12552/f1p23/1976,i1.4_HQ_c8821/f1p3/1553,i5_HQ_c247/f2p8/5834,i2.2_HQ_c3514/f1p8/2166,i1.4_HQ_c11524/f1p…
		cellular_component	GO:0044455	mitochondrial membrane part	0.047387	i2.2_HQ_c18964/f1p3/2298,i2.2_HQ_c11493/f2p5/2433,i2.2_HQ_c6686/f1p3/2478,i2.2_LQ_c16828/f1p5/2369,i1.4_HQ_c14445/f1p3/1333,i2.4_HQ_c21223/f1p7/2655,i4_LQ_c3456/f1p0/4436,i1.3_HQ_c13219/f1p16/1754,i3_LQ_c2352/f1p25/2765,i4_HQ_c4764/f1p43/4199,i3_HQ_c3815/f1p10/3044,i2.1_HQ_c1484/f2p24/2308,i2.4_HQ_c12463/f2p19/2354,i2.2_HQ_c13731/f1p2/2134,i2.2_HQ_c4076/f1p0/2181,i5_LQ_c5428/f1p10/5641,i2.0_HQ_c6…
		cellular_component	GO:0030126	COPI vesicle coat	0.047977	i4_LQ_c3456/f1p0/4436,i4_HQ_c1365/f1p54/4035,i2.2_HQ_c8961/f1p3/2464,i2.2_HQ_c2659/f1p10/2183,i3_HQ_c15812/f1p30/3201,i7_HQ_c1937/f1p44/7143,i3_LQ_c5969/f1p0/3414,i5_HQ_c7373/f1p25/5572
		cellular_component	GO:0030137	COPI-coated vesicle	0.047977	i2.2_HQ_c8961/f1p3/2464,i7_HQ_c1937/f1p44/7143,i3_LQ_c5969/f1p0/3414,i3_HQ_c15812/f1p30/3201,i2.2_HQ_c2659/f1p10/2183,i5_HQ_c7373/f1p25/5572,i4_HQ_c1365/f1p54/4035,i4_LQ_c3456/f1p0/4436
		cellular_component	GO:0030663	COPI-coated vesicle membrane	0.047977	i7_HQ_c1937/f1p44/7143,i3_LQ_c5969/f1p0/3414,i3_HQ_c15812/f1p30/3201,i2.2_HQ_c2659/f1p10/2183,i5_HQ_c7373/f1p25/5572,i2.2_HQ_c8961/f1p3/2464,i4_LQ_c3456/f1p0/4436,i4_HQ_c1365/f1p54/4035
		molecular_function	GO:0016887	ATPase activity	1.2224e-11	i2.2_HQ_c18086/f1p13/2649,i7_LQ_c153/f1p15/7118,i2.3_HQ_c2710/f1p18/2335,i5_HQ_c5962/f1p14/5525,i2.3_HQ_c1875/f2p2/2238,i3_HQ_c12189/f1p20/3076,i2.0_HQ_c6608/f3p34/2528,i1.3_LQ_c10249/f1p5/1427,i2.1_HQ_c5420/f1p15/2123,i2.2_HQ_c7121/f2p26/2127,i2.4_HQ_c20009/f1p3/2600,i7_HQ_c1722/f1p36/7249,i2.4_HQ_c1699/f4p23/2569,i2.2_HQ_c20113/f1p2/2756,i2.0_HQ_c2422/f1p1/2447,i2.2_HQ_c13322/f2p6/2869,i3_HQ_c5…
		molecular_function	GO:0005515	protein binding	1.8527e-10	i2.4_HQ_c21780/f1p22/2675,i1.0_HQ_c1371/f4p28/1884,i1.1_HQ_c8286/f1p8/1565,i4_HQ_c8386/f1p25/4206,i1.3_HQ_c9281/f1p0/1702,i3_HQ_c15768/f1p8/3577,i4_LQ_c5039/f1p15/4256,i5_LQ_c1538/f1p8/5943,i2.4_HQ_c7226/f1p8/2254,i2.1_HQ_c8729/f1p1/2403,i5_LQ_c229/f2p5/5996,i7_LQ_c1451/f1p2/7317,i1.1_HQ_c6583/f1p1/1289,i1.3_HQ_c1789/f3p4/1723,i3_LQ_c6793/f1p5/3765,i3_HQ_c1119/f2p6/3895,i5_LQ_c1584/f1p7/5776,i2.0…
		molecular_function	GO:0004386	helicase activity	5.4851e-10	i2.3_HQ_c8510/f1p42/2687,i3_HQ_c5207/f1p19/3665,i6_LQ_c3223/f1p0/6571,i2.4_LQ_c17046/f1p37/2837,i3_HQ_c268/f13p10/3219,i4_HQ_c7303/f1p92/4487,i7_HQ_c47/f1p67/7564,i2.1_LQ_c11391/f1p5/2281,i2.4_HQ_c12129/f1p6/2173,i2.0_HQ_c13636/f1p10/2534,i3_LQ_c16823/f1p7/3909,i1.2_HQ_c10929/f1p14/1631,i3_HQ_c10057/f1p29/3602,i2.4_LQ_c5454/f1p62/2060,i4_HQ_c17679/f1p8/4129,i3_LQ_c3396/f1p3/3735,i1.4_HQ_c13759/f1…
		molecular_function	GO:0009378	four-way junction helicase activity	1.9065e-09	i1.4_HQ_c8593/f1p15/1692,i2.0_HQ_c2418/f1p12/2204,i2.0_HQ_c3237/f1p9/2326,i2.2_HQ_c17232/f1p16/2121,i5_LQ_c7608/f2p4/5161,i2.2_HQ_c6949/f1p23/2208,i1.4_HQ_c5853/f1p3/1611,i3_HQ_c256/f12p19/3748,i4_HQ_c8148/f1p20/4477,i1.2_HQ_c2233/f4p3/1676,i2.1_HQ_c5008/f1p14/2064,i1.2_LQ_c5277/f1p1/1497,i2.1_HQ_c10752/f1p3/2510,i1.2_HQ_c13833/f1p1/1696,i5_HQ_c1680/f1p23/5932,i4_LQ_c11557/f1p2/4671,i2.2_HQ_c7251…
		molecular_function	GO:0008452	RNA ligase activity	2.2485e-09	i5_LQ_c989/f1p6/5942,i4_HQ_c8795/f1p60/4181,i2.0_HQ_c9373/f1p41/2347,i4_HQ_c6311/f1p24/4701,i2.4_HQ_c22132/f2p43/2494,i2.3_HQ_c2804/f1p38/2532,i2.1_HQ_c4184/f1p51/2556,i1.0_HQ_c7300/f1p2/1365,i1.1_LQ_c3616/f1p4/1742,i5_LQ_c5817/f1p55/5066,i2.1_HQ_c3184/f1p6/2025,i1.3_HQ_c8532/f1p8/1477,i2.0_HQ_c7084/f1p10/2641,i2.0_HQ_c1286/f3p46/2051,i1.3_HQ_c14417/f1p7/1479,i1.0_LQ_c3712/f1p2/1915
		molecular_function	GO:0016817	hydrolase activity, acting on acid anhydrides	2.3408e-09	i1.4_LQ_c7142/f1p109/1948,i4_HQ_c18726/f2p13/4626,i5_LQ_c7289/f1p5/5927,i1.2_HQ_c8052/f1p422/1826,i3_LQ_c10361/f1p3/3281,i1.3_LQ_c4321/f1p9/1653,i2.2_HQ_c10408/f1p16/2689,i1.3_HQ_c14275/f1p3/1617,i4_HQ_c1347/f1p19/4884,i1.3_LQ_c10153/f1p7/2113,i3_HQ_c16392/f1p6/3195,i1.3_LQ_c6328/f1p1/1920,i5_LQ_c2698/f1p2/5245,i5_LQ_c3645/f1p33/5043,i2.2_HQ_c687/f8p30/2423,i5_HQ_c3870/f1p16/5158,i5_HQ_c6836/f1p8…
		molecular_function	GO:0017111	nucleoside-triphosphatase activity	3.0664e-09	i5_HQ_c3644/f1p11/5426,i4_LQ_c1300/f1p0/4595,i2.0_LQ_c11076/f1p4/2274,i4_HQ_c6135/f1p50/4507,i2.1_HQ_c5728/f1p8/2246,i6_LQ_c702/f1p19/6879,i1.4_HQ_c6676/f1p8/1922,i3_HQ_c623/f4p9/3334,i4_LQ_c8349/f1p3/4468,i5_HQ_c2534/f1p15/5425,i2.4_HQ_c11356/f1p18/2123,i2.0_LQ_c7624/f1p3/2191,i4_HQ_c1606/f1p43/4566,i2.2_HQ_c17929/f1p73/2131,i1.2_HQ_c9915/f1p4/1552,i5_LQ_c924/f1p3/5073,i6_HQ_c39/f4p8/6949,i1.1_L…
		molecular_function	GO:0016462	pyrophosphatase activity	4.5002e-09	i3_LQ_c8669/f1p2/3860,i2.0_HQ_c2418/f1p12/2204,i3_LQ_c3388/f1p1/3160,i1.4_HQ_c13421/f1p3/1709,i4_HQ_c8148/f1p20/4477,i3_HQ_c15226/f1p21/3039,i2.1_HQ_c10752/f1p3/2510,i2.4_HQ_c18686/f1p6/2111,i5_LQ_c6344/f1p6/5268,i5_LQ_c7114/f1p5/53,i3_LQ_c7285/f1p5/3536,i1.3_HQ_c8243/f1p45/1900,i6_HQ_c3595/f1p67/6448,i2.0_HQ_c9780/f1p2/2480,i2.2_LQ_c18656/f1p8/2333,i5_HQ_c1680/f1p23/5932,i6_LQ_c185/f1p0/6157,i4_…
		molecular_function	GO:0016818	hydrolase activity, acting on acid anhydrides, in phosphorus-containing anhydrides	5.145e-09	i5_LQ_c7289/f1p5/5927,i1.4_LQ_c7142/f1p109/1948,i1.2_HQ_c8052/f1p422/1826,i3_LQ_c10361/f1p3/3281,i1.3_LQ_c4321/f1p9/1653,i1.3_LQ_c6328/f1p1/1920,i5_LQ_c2698/f1p2/5245,i2.2_HQ_c10408/f1p16/2689,i3_HQ_c16392/f1p6/3195,i4_HQ_c1347/f1p19/4884,i1.3_LQ_c10153/f1p7/2113,i1.3_HQ_c14275/f1p3/1617,i1.2_LQ_c13494/f1p1/1842,i5_HQ_c6248/f1p22/5261,i1.4_HQ_c7163/f1p0/1918,i2.0_LQ_c7396/f1p18/2225,i5_HQ_c3870/f…
		molecular_function	GO:0003678	DNA helicase activity	6.0479e-08	i5_LQ_c7608/f2p4/5161,i2.2_HQ_c17232/f1p16/2121,i2.2_HQ_c6949/f1p23/2208,i2.0_HQ_c3237/f1p9/2326,i2.0_HQ_c2418/f1p12/2204,i1.4_HQ_c8593/f1p15/1692,i2.1_HQ_c5008/f1p14/2064,i2.1_HQ_c10752/f1p3/2510,i1.2_LQ_c5277/f1p1/1497,i4_HQ_c8148/f1p20/4477,i1.2_HQ_c2233/f4p3/1676,i3_HQ_c256/f12p19/3748,i4_HQ_c10357/f1p13/4599,i2.0_LQ_c2544/f1p0/2659,i1.4_HQ_c5853/f1p3/1611,i4_HQ_c5844/f1p12/4723,i5_LQ_c6344/f…
		molecular_function	GO:0016787	hydrolase activity	1.5927e-07	i5_LQ_c3854/f1p8/5317,i4_HQ_c1639/f1p47/4680,i1.2_HQ_c4021/f1p52/1644,i6_LQ_c2886/f1p0/6686,i5_HQ_c5746/f1p18/5937,i5_LQ_c1902/f1p0/5768,i2.2_HQ_c20156/f1p35/2409,i4_LQ_c15702/f1p10/4647,i2.2_HQ_c10289/f1p5/2311,i2.0_LQ_c7624/f1p3/2191,i2.1_HQ_c4227/f1p2/2090,i5_LQ_c924/f1p3/5073,i3_HQ_c5338/f1p17/3865,i6_HQ_c39/f4p8/6949,i2.0_HQ_c19080/f1p33/2426,i3_HQ_c13283/f2p2/3173,i4_HQ_c6135/f1p50/4507,i2.…
		molecular_function	GO:0008026	ATP-dependent helicase activity	9.4725e-07	i4_HQ_c4562/f1p8/4566,i6_LQ_c185/f1p0/6157,i1.4_HQ_c1127/f8p31/1488,i3_HQ_c3563/f2p11/3781,i3_HQ_c453/f7p86/3489,i2.2_HQ_c4889/f1p8/2156,i2.2_LQ_c18656/f1p8/2333,i2.2_LQ_c10538/f1p6/2761,i4_LQ_c962/f2p9/4290,i3_LQ_c10988/f1p0/3584,i2.2_HQ_c12035/f1p45/2651,i6_LQ_c208/f1p12/6359,i1.4_HQ_c5853/f1p3/1611,i4_HQ_c9471/f1p22/4909,i3_LQ_c8669/f1p2/3860,i2.4_HQ_c18811/f1p5/2769,i1.2_HQ_c9502/f1p32/1889,i…
		molecular_function	GO:0070035	purine NTP-dependent helicase activity	9.4725e-07	i12_LQ_c79/f1p3/11982,i2.4_HQ_c11356/f1p18/2123,i2.4_HQ_c20009/f1p3/2600,i7_HQ_c1722/f1p36/7249,i6_LQ_c702/f1p19/6879,i2.1_HQ_c5728/f1p8/2246,i5_HQ_c5962/f1p14/5525,i5_LQ_c924/f1p3/5073,i1.3_LQ_c10249/f1p5/1427,i2.2_HQ_c7121/f2p26/2127,i2.1_HQ_c5420/f1p15/2123,i2.0_HQ_c21890/f27p124/2360,i3_HQ_c14189/f1p10/3323,i1.4_HQ_c12859/f1p27/1886,i2.3_HQ_c2710/f1p18/2335,i4_HQ_c1911/f1p17/4092,i2.2_LQ_c290…
		molecular_function	GO:0016886	ligase activity, forming phosphoric ester bonds	1.3881e-06	i2.3_HQ_c2804/f1p38/2532,i2.4_HQ_c22132/f2p43/2494,i4_HQ_c8795/f1p60/4181,i5_LQ_c989/f1p6/5942,i4_HQ_c6311/f1p24/4701,i2.0_HQ_c9373/f1p41/2347,i2.0_HQ_c9792/f1p7/2705,i5_HQ_c2398/f1p25/51,i2.4_HQ_c12398/f1p4/2264,i1.0_LQ_c3712/f1p2/1915,i1.3_HQ_c14417/f1p7/1479,i2.0_HQ_c1286/f3p46/2051,i2.0_HQ_c7084/f1p10/2641,i1.3_HQ_c8532/f1p8/1477,i5_LQ_c5817/f1p55/5066,i1.1_LQ_c3616/f1p4/1742,i2.0_HQ_c12013/f…
		molecular_function	GO:0016851	magnesium chelatase activity	1.5416e-06	i1.2_LQ_c3213/f1p1/1533,i2.0_LQ_c19948/f1p7/2788,i1.1_LQ_c13145/f1p1/2028,i2.3_HQ_c8510/f1p42/2687,i2.2_HQ_c19047/f1p12/2390,i5_HQ_c3377/f1p12/5476,i2.0_HQ_c13636/f1p10/2534,i2.4_HQ_c6694/f3p9/2631,i2.0_HQ_c15843/f1p2/2089,i3_HQ_c5396/f1p9/3039,i2.2_HQ_c13322/f2p6/2869,i1.4_HQ_c13759/f1p1/1315,i5_HQ_c3644/f1p11/5426,i5_HQ_c6836/f1p8/5693,i2.1_HQ_c4364/f1p2/2458,i5_HQ_c6248/f1p22/5261,i5_HQ_c1680/…
		molecular_function	GO:0051002	ligase activity, forming nitrogen-metal bonds	1.5416e-06	i1.2_LQ_c3213/f1p1/1533,i2.0_LQ_c19948/f1p7/2788,i1.1_LQ_c13145/f1p1/2028,i2.3_HQ_c8510/f1p42/2687,i5_HQ_c3377/f1p12/5476,i2.2_HQ_c19047/f1p12/2390,i2.0_HQ_c13636/f1p10/2534,i2.0_HQ_c15843/f1p2/2089,i2.4_HQ_c6694/f3p9/2631,i1.4_HQ_c13759/f1p1/1315,i3_HQ_c5396/f1p9/3039,i2.2_HQ_c13322/f2p6/2869,i5_HQ_c3644/f1p11/5426,i5_HQ_c6836/f1p8/5693,i2.1_HQ_c4364/f1p2/2458,i5_HQ_c6248/f1p22/5261,i2.2_HQ_c725…
		molecular_function	GO:0051003	ligase activity, forming nitrogen-metal bonds, forming coordination complexes	1.5416e-06	i5_HQ_c6836/f1p8/5693,i2.1_HQ_c4364/f1p2/2458,i5_HQ_c6248/f1p22/5261,i2.4_HQ_c6694/f3p9/2631,i2.0_HQ_c15843/f1p2/2089,i3_HQ_c5396/f1p9/3039,i2.2_HQ_c13322/f2p6/2869,i1.4_HQ_c13759/f1p1/1315,i5_HQ_c3644/f1p11/5426,i5_HQ_c3377/f1p12/5476,i2.2_HQ_c19047/f1p12/2390,i2.0_HQ_c13636/f1p10/2534,i1.2_LQ_c3213/f1p1/1533,i2.0_LQ_c19948/f1p7/2788,i1.1_LQ_c13145/f1p1/2028,i2.3_HQ_c8510/f1p42/2687,i1.2_HQ_c223…
		molecular_function	GO:0005524	ATP binding	2.3074e-06	i2.0_HQ_c730/f16p28/2202,i3_HQ_c15020/f2p4/3054,i1.2_HQ_c2836/f1p8/1336,i3_HQ_c711/f3p9/3385,i6_LQ_c2482/f1p16/6298,i2.4_HQ_c4428/f1p12/2397,i2.2_HQ_c4944/f1p12/2867,i3_HQ_c12121/f2p0/3245,i3_HQ_c9539/f1p15/3075,i6_HQ_c789/f1p14/6884,i3_LQ_c12166/f1p0/3394,i2.1_HQ_c9219/f1p7/2642,i3_HQ_c15741/f1p3/3115,i5_LQ_c1734/f1p4/5843,i3_LQ_c7503/f1p6/3755,i3_HQ_c14005/f1p4/3142,i2.4_HQ_c2521/f1p2/2226,i3_H…
		molecular_function	GO:0032559	adenyl ribonucleotide binding	2.4008e-06	i1.1_HQ_c6630/f1p44/1952,i5_LQ_c2698/f1p2/5245,i2.2_HQ_c11780/f1p11/2902,i2.2_HQ_c10408/f1p16/2689,i1.3_LQ_c10153/f1p7/2113,i4_HQ_c1347/f1p19/4884,i3_HQ_c16067/f1p5/3374,i1.3_HQ_c14275/f1p3/1617,i3_LQ_c10361/f1p3/3281,i2.0_HQ_c19250/f1p5/2346,i4_HQ_c14539/f1p6/4808,i2.1_HQ_c9836/f1p5/2248,i3_LQ_c6553/f1p10/2935,i1.1_HQ_c13917/f1p24/1685,i2.4_HQ_c14841/f1p15/2752,i3_HQ_c16014/f1p5/3693,i5_LQ_c4414…
		molecular_function	GO:0008270	zinc ion binding	3.52e-06	i2.4_HQ_c2102/f2p15/2069,i3_LQ_c1989/f1p3/3177,i1.4_HQ_c13214/f1p22/1528,i2.2_HQ_c4261/f1p13/2796,i1.4_HQ_c6200/f1p9/1955,i3_HQ_c906/f4p22/3130,i4_LQ_c12575/f1p5/4920,i2.4_HQ_c17118/f1p5/2282,i4_HQ_c15859/f1p96/4179,i1.2_HQ_c12339/f1p2/1930,i2.2_HQ_c20523/f1p13/2904,i1.4_HQ_c10572/f1p10/1961,i2.4_LQ_c8940/f1p2/2239,i2.0_LQ_c5125/f1p5/2304,i1.0_HQ_c10362/f1p3/1625,i1.0_HQ_c1647/f3p11/1505,i2.0_HQ_…
		molecular_function	GO:0035639	purine ribonucleoside triphosphate binding	5.0954e-06	i2.2_HQ_c17232/f1p16/2121,i1.2_HQ_c1090/f8p14/1775,i5_LQ_c4092/f1p5/5794,i6_LQ_c718/f1p14/6332,i6_LQ_c208/f1p12/6359,i2.3_HQ_c2315/f1p3/2355,i3_HQ_c2221/f1p18/3727,i2.2_HQ_c4889/f1p8/2156,i2.0_HQ_c16253/f1p4/2394,i2.4_HQ_c21339/f1p9/2023,i7_LQ_c1622/f1p20/7068,i3_LQ_c11150/f1p1/3570,i2.1_LQ_c11371/f1p1/2621,i1.3_HQ_c14719/f1p21/1581,i3_HQ_c9539/f1p15/3075,i3_HQ_c12121/f2p0/3245,i3_HQ_c15741/f1p3/…
		molecular_function	GO:0001883	purine nucleoside binding	5.4435e-06	i2.4_HQ_c8490/f1p3/2014,i1.2_LQ_c9365/f1p9/1474,i4_HQ_c14131/f1p20/4041,i3_HQ_c8565/f1p14/3705,i6_LQ_c3242/f1p15/6608,i2.2_HQ_c6949/f1p23/2208,i5_LQ_c7608/f2p4/5161,i1.2_HQ_c13367/f1p1/1800,i2.2_HQ_c19046/f1p15/2484,i2.2_HQ_c1046/f4p7/2420,i1.0_HQ_c4208/f1p1/1633,i1.3_HQ_c5670/f1p3/1711,i2.2_HQ_c18230/f1p23/2259,i3_HQ_c5140/f1p2/3475,i5_HQ_c7612/f2p31/5287,i2.0_HQ_c6213/f1p12/2806,i1.1_HQ_c11914/…
		molecular_function	GO:0032549	ribonucleoside binding	5.4435e-06	i4_LQ_c11295/f1p11/4096,i2.0_HQ_c3237/f1p9/2326,i4_LQ_c14477/f1p0/4035,i5_HQ_c466/f1p44/5075,i6_LQ_c658/f1p3/5982,i4_HQ_c11959/f1p16/4365,i4_LQ_c12751/f1p7/4197,i4_HQ_c10357/f1p13/4599,i2.2_HQ_c2916/f1p2/2312,i2.1_HQ_c8455/f1p20/2392,i1.1_LQ_c3863/f1p38/1896,i2.4_HQ_c3046/f1p12/2374,i4_HQ_c5844/f1p12/4723,i8_LQ_c980/f1p17/8178,i2.2_HQ_c11093/f1p10/2342,i4_HQ_c9976/f1p52/4243,i3_HQ_c12982/f1p147/3…
		molecular_function	GO:0032550	purine ribonucleoside binding	5.4435e-06	i2.2_HQ_c13078/f3p24/2227,i4_LQ_c3171/f1p2/4138,i3_HQ_c6315/f1p3/3115,i2.2_HQ_c17483/f1p5/1993,i2.0_HQ_c10192/f1p5/2317,i2.0_LQ_c7396/f1p18/2225,i1.2_LQ_c13494/f1p1/1842,i5_HQ_c6248/f1p22/5261,i1.4_HQ_c7163/f1p0/1918,i5_LQ_c2269/f1p11/5319,i2.3_LQ_c10552/f1p6/2285,i2.3_HQ_c5815/f1p5/2433,i1.0_HQ_c8235/f1p21/1630,i4_LQ_c3529/f1p1/4506,i2.2_HQ_c4128/f1p17/2737,i2.1_HQ_c9590/f1p49/2052,i2.0_LQ_c1994…
		molecular_function	GO:0001882	nucleoside binding	5.7153e-06	i6_LQ_c3706/f1p15/6054,i1.2_HQ_c12811/f1p9/1789,i2.2_LQ_c10538/f1p6/2761,i2.0_HQ_c2452/f1p4/2387,i2.0_LQ_c2544/f1p0/2659,i3_HQ_c906/f4p22/3130,i1.4_HQ_c6200/f1p9/1955,i4_HQ_c9471/f1p22/4909,i2.4_HQ_c9637/f1p3/2444,i4_HQ_c15859/f1p96/4179,i6_LQ_c850/f1p15/6304,i2.3_HQ_c2710/f1p18/2335,i2.3_LQ_c7387/f1p2/2885,i2.0_HQ_c6608/f3p34/2528,i6_LQ_c4508/f1p10/6106,i2.0_HQ_c2422/f1p1/2447,i7_HQ_c1722/f1p36/…
		molecular_function	GO:0032555	purine ribonucleotide binding	5.767e-06	i1.4_HQ_c13273/f1p0/1952,i3_HQ_c14189/f1p10/3323,i3_HQ_c16448/f1p3/3318,i2.0_HQ_c21890/f27p124/2360,i2.4_HQ_c19936/f1p15/2478,i5_LQ_c6979/f1p0/55,i2.4_HQ_c2521/f1p2/2226,i3_HQ_c14005/f1p4/3142,i5_LQ_c1734/f1p4/5843,i3_HQ_c3830/f1p7/3445,i1.4_HQ_c12859/f1p27/1886,i5_LQ_c3613/f1p25/5133,i2.2_HQ_c4944/f1p12/2867,i3_HQ_c15020/f2p4/3054,i1.2_HQ_c2836/f1p8/1336,i1.3_HQ_c2901/f1p64/1607,i2.1_HQ_c9219/f1…
		molecular_function	GO:0016655	oxidoreductase activity, acting on NAD(P)H, quinone or similar compound as acceptor	8.778e-06	i1.3_HQ_c11144/f1p3/1677,i1.0_HQ_c3521/f1p9/1468,i4_HQ_c958/f2p21/4255,i3_LQ_c13963/f1p1/3170,i3_LQ_c3321/f1p2/3876,i4_HQ_c280/f1p37/4448,i2.0_HQ_c5716/f1p8/2951,i4_LQ_c8239/f1p11/4267,i4_LQ_c5171/f1p39/4045,i4_HQ_c14995/f1p31/3992,i4_LQ_c18456/f2p12/4216,i1.2_HQ_c10174/f1p20/1398,i3_LQ_c8331/f1p28/3510,i1.0_HQ_c7503/f1p10/1796,i5_LQ_c6053/f1p297/4835,i3_LQ_c14102/f1p1/3357,i4_HQ_c8993/f1p88/4652…
		molecular_function	GO:0032553	ribonucleotide binding	1.0763e-05	i2.1_HQ_c9020/f1p9/2079,i2.4_LQ_c5454/f1p62/2060,i3_HQ_c10057/f1p29/3602,i2.1_HQ_c11049/f1p4/2363,i1.2_HQ_c2207/f2p5/1620,i5_LQ_c56/f1p9/5158,i4_HQ_c7303/f1p92/4487,i2.1_LQ_c11391/f1p5/2281,i2.4_LQ_c17046/f1p37/2837,i3_HQ_c2761/f1p6/3781,i6_LQ_c4929/f1p0/6332,i7_LQ_c239/f1p8/7395,i7_HQ_c1887/f1p1333/8029,i2.0_LQ_c9067/f1p1/2419,i3_HQ_c14154/f1p12/3125,i1.2_LQ_c7719/f1p6/1902,i1.0_LQ_c7460/f1p1/18…
		molecular_function	GO:0015631	tubulin binding	1.114e-05	i2.0_LQ_c21051/f1p0/2587,i2.0_HQ_c6813/f1p4/2232,i2.2_HQ_c6789/f1p2/2426,i4_LQ_c11712/f1p18/4801,i6_HQ_c188/f1p16/6419,i4_HQ_c11011/f1p33/4142,i4_HQ_c1541/f1p22/3983,i2.2_HQ_c5185/f1p8/2959,i2.0_HQ_c14501/f1p17/2669,i3_HQ_c16448/f1p3/3318,i3_HQ_c9103/f1p23/3548,i3_HQ_c5284/f1p19/3652,i2.2_LQ_c3123/f1p9/2092,i1.0_HQ_c11970/f1p5/1851,i5_LQ_c2604/f1p19/5331,i2.1_HQ_c9219/f1p7/2642,i3_HQ_c6315/f1p3/3…
		molecular_function	GO:0042623	ATPase activity, coupled	1.1951e-05	i2.2_HQ_c4128/f1p17/2737,i4_HQ_c7303/f1p92/4487,i2.1_HQ_c9590/f1p49/2052,i1.2_LQ_c3213/f1p1/1533,i3_HQ_c1946/f1p21/3943,i3_HQ_c268/f13p10/3219,i5_LQ_c4459/f1p0/58,i2.4_LQ_c17046/f1p37/2837,i6_LQ_c3223/f1p0/6571,i2.4_LQ_c5454/f1p62/2060,i2.2_HQ_c7576/f1p48/1941,i3_LQ_c16823/f1p7/3909,i1.2_HQ_c10929/f1p14/1631,i2.2_LQ_c16734/f1p15/2455,i2.2_LQ_c9235/f1p14/2587,i3_HQ_c10057/f1p29/3602,i2.4_HQ_c12129…
		molecular_function	GO:0008839	4-hydroxy-tetrahydrodipicolinate reductase	1.315e-05	i4_HQ_c525/f3p13/4998,i2.2_LQ_c11044/f1p8/2585,i2.0_HQ_c21057/f1p9/2905,i1.0_LQ_c3941/f1p1/1306,i2.2_HQ_c20523/f1p13/2904,i2.4_LQ_c5226/f1p9/2246,i4_HQ_c11604/f1p106/4237,i1.4_HQ_c2574/f3p5/1906,i2.0_HQ_c8695/f1p5/2066,i2.3_HQ_c10861/f1p41/2225,i1.3_HQ_c15307/f22p84/1402
		molecular_function	GO:0019888	protein phosphatase regulator activity	1.8906e-05	i2.2_LQ_c7424/f1p9/2051,i1.1_HQ_c14920/f1p8/1354,i1.0_LQ_c13125/f1p7/1777,i6_LQ_c3294/f1p20/6905,i3_HQ_c13106/f1p15/3100,i1.3_HQ_c5790/f1p79/1365,i1.2_LQ_c12697/f1p10/1565,i5_HQ_c4787/f1p82/6013,i1.0_HQ_c3641/f1p8/1519,i1.3_HQ_c15085/f1p0/1319,i2.4_LQ_c20388/f1p9/2982,i6_HQ_c4097/f1p84/6227,i2.0_HQ_c12964/f2p2/2932,i1.1_HQ_c12302/f1p8/1798
		molecular_function	GO:0030554	adenyl nucleotide binding	1.9068e-05	i1.0_HQ_c6262/f1p2/1965,i2.2_LQ_c16734/f1p15/2455,i2.2_LQ_c9235/f1p14/2587,i2.3_HQ_c592/f12p56/2087,i3_LQ_c2652/f1p36/3212,i3_LQ_c14744/f1p13/3335,i1.0_HQ_c12350/f1p1/1316,i2.2_HQ_c6817/f1p52/2149,i1.1_HQ_c1329/f4p7/1389,i2.0_HQ_c547/f33p45/2419,i1.4_HQ_c9973/f1p13/1337,i6_LQ_c1178/f1p12/6047,i5_HQ_c2603/f1p27/5539,i2.3_HQ_c12053/f1p5/2010,i1.4_HQ_c10113/f1p6/1510,i4_HQ_c16293/f1p99/4584,i4_HQ_c1…
		molecular_function	GO:0017076	purine nucleotide binding	3.0753e-05	i2.2_HQ_c4128/f1p17/2737,i2.1_HQ_c9590/f1p49/2052,i2.0_LQ_c19948/f1p7/2788,i5_LQ_c1584/f1p7/5776,i4_LQ_c3529/f1p1/4506,i2.0_HQ_c14841/f1p7/2170,i2.2_HQ_c8159/f1p21/2833,i3_LQ_c2721/f1p9/3004,i2.2_HQ_c1939/f2p17/2030,i2.4_HQ_c18348/f1p32/2080,i4_LQ_c3171/f1p2/4138,i3_HQ_c6315/f1p3/3115,i2.2_HQ_c17483/f1p5/1993,i2.0_HQ_c10192/f1p5/2317,i2.2_HQ_c13078/f3p24/2227,i5_LQ_c2269/f1p11/5319,i2.3_HQ_c5815/…
		molecular_function	GO:0019208	phosphatase regulator activity	3.8487e-05	i2.0_HQ_c12964/f2p2/2932,i1.3_HQ_c15085/f1p0/1319,i5_HQ_c4787/f1p82/6013,i1.0_HQ_c3641/f1p8/1519,i1.1_HQ_c14920/f1p8/1354,i2.2_LQ_c7424/f1p9/2051,i1.3_HQ_c5790/f1p79/1365,i3_HQ_c13106/f1p15/3100,i6_HQ_c4097/f1p84/6227,i2.4_LQ_c20388/f1p9/2982,i1.1_HQ_c12302/f1p8/1798,i6_LQ_c3294/f1p20/6905,i1.0_LQ_c13125/f1p7/1777,i2.1_HQ_c2168/f2p36/2368,i2.0_HQ_c6219/f1p20/2520,i1.2_LQ_c12697/f1p10/1565
		molecular_function	GO:0016628	oxidoreductase activity, acting on the CH-CH group of donors, NAD or NADP as acceptor	6.2684e-05	i2.4_LQ_c5226/f1p9/2246,i1.4_HQ_c3949/f1p57/1804,i2.4_LQ_c9450/f1p7/2208,i2.3_LQ_c3936/f1p5/2194,i1.0_LQ_c3941/f1p1/1306,i2.0_HQ_c21057/f1p9/2905,i2.2_LQ_c11044/f1p8/2585,i4_HQ_c525/f3p13/4998,i2.3_LQ_c12444/f1p3/2326,i3_HQ_c10771/f1p2/3307,i1.4_HQ_c2574/f3p5/1906,i2.0_HQ_c1123/f4p27/2207,i2.2_HQ_c20523/f1p13/2904,i2.0_HQ_c1303/f4p14/2491,i2.0_HQ_c14562/f1p2/2059,i1.3_HQ_c15307/f22p84/1402,i2.3_H…
		molecular_function	GO:0097367	carbohydrate derivative binding	7.276e-05	i2.2_LQ_c5687/f1p1/3023,i1.1_HQ_c10220/f1p2/1366,i1.4_HQ_c5853/f1p3/1611,i3_LQ_c7417/f1p55/3180,i3_HQ_c256/f12p19/3748,i2.2_HQ_c18724/f1p32/2649,i3_HQ_c5736/f1p31/3280,i1.2_HQ_c5206/f1p0/1435,i3_LQ_c10988/f1p0/3584,i4_HQ_c5638/f1p15/4084,i2.0_HQ_c4657/f1p1/2386,i4_LQ_c962/f2p9/4290,i1.3_HQ_c10297/f1p58/1679,i1.0_HQ_c14390/f1p7/1644,i2.4_HQ_c18811/f1p5/2769,i1.0_HQ_c9007/f1p2/1405,i4_HQ_c9817/f1p3…
		molecular_function	GO:0003676	nucleic acid binding	7.4271e-05	i2.0_LQ_c14257/f1p13/2901,i2.4_HQ_c3130/f1p1/2341,i2.4_HQ_c18147/f1p11/2459,i2.0_HQ_c7802/f1p16/2028,i5_HQ_c6483/f1p31/6052,i2.0_HQ_c5610/f5p116/2927,i3_LQ_c7206/f1p4/3081,i1.3_HQ_c14417/f1p7/1479,i2.2_HQ_c17473/f1p4/2079,i5_HQ_c210/f2p31/5993,i2.2_HQ_c5059/f1p8/2602,i2.0_LQ_c15755/f1p5/2168,i2.2_HQ_c2110/f6p11/2582,i3_HQ_c1361/f2p16/3073,i3_HQ_c9870/f1p1/3850,i2.0_HQ_c14035/f1p1/2603,i4_HQ_c7006…
		molecular_function	GO:0004420	hydroxymethylglutaryl-CoA reductase (NADPH) activity	9.1889e-05	i4_HQ_c1393/f1p10/4320,i7_LQ_c1993/f1p22/7338,i4_HQ_c4909/f1p3/4285,i8_HQ_c493/f1p19/7959,i4_LQ_c15118/f1p7/4712,i7_LQ_c1855/f1p29/7301
		molecular_function	GO:0003950	NAD+ ADP-ribosyltransferase activity	0.00010115	i5_LQ_c1433/f1p10/5783,i1.0_LQ_c15056/f1p13/1368,i3_LQ_c8977/f1p1/3604,i2.2_HQ_c5847/f1p0/2329,i3_HQ_c806/f3p3/3658,i2.0_HQ_c7607/f1p1/2549,i5_HQ_c1715/f1p19/5784,i2.4_HQ_c6471/f1p8/2419,i2.0_LQ_c10776/f1p0/2664,i2.3_HQ_c6696/f1p0/2478,i3_HQ_c13322/f1p5/3082,i3_HQ_c15110/f1p2/3523,i2.2_HQ_c13098/f2p15/2899,i2.2_HQ_c8698/f1p0/2537
		molecular_function	GO:0008252	nucleotidase activity	0.00010497	i2.2_HQ_c12282/f1p3/2733,i2.3_HQ_c3562/f1p1/2108,i2.2_HQ_c16271/f1p2/2089,i2.2_HQ_c1616/f2p1/2570,i2.1_HQ_c11333/f1p2/2261,i2.1_HQ_c10567/f1p5/2498,i2.2_LQ_c11246/f1p2/2065,i1.2_HQ_c2813/f1p8/1496,i1.1_HQ_c2157/f2p5/1320
		molecular_function	GO:0008253	5'-nucleotidase activity	0.00010497	i2.2_HQ_c12282/f1p3/2733,i2.1_HQ_c11333/f1p2/2261,i2.1_HQ_c10567/f1p5/2498,i2.3_HQ_c3562/f1p1/2108,i2.2_HQ_c16271/f1p2/2089,i2.2_HQ_c1616/f2p1/2570,i2.2_LQ_c11246/f1p2/2065,i1.2_HQ_c2813/f1p8/1496,i1.1_HQ_c2157/f2p5/1320
		molecular_function	GO:0016708	oxidoreductase activity, acting on paired donors, with incorporation or reduction of molecular oxygen, NAD(P)H as one donor, and incorporation of two atoms of oxygen into one donor	0.00011156	i2.3_HQ_c7517/f1p22/2118,i1.2_HQ_c14760/f1p14/1638,i2.0_HQ_c11010/f1p17/2084,i2.0_HQ_c10581/f1p24/2581,i2.2_HQ_c9714/f1p21/2440,i3_HQ_c9899/f1p15/3147
		molecular_function	GO:0016624	oxidoreductase activity, acting on the aldehyde or oxo group of donors, disulfide as acceptor	0.00012104	i5_LQ_c4375/f1p13/51,i5_LQ_c7479/f1p24/5834,i4_HQ_c7397/f1p15/4673,i6_HQ_c354/f1p20/6196,i1.0_HQ_c14395/f1p6/1378,i1.2_HQ_c1696/f5p5/1401,i3_HQ_c126/f23p25/3601,i6_HQ_c4721/f1p19/6881,i3_LQ_c15370/f1p4/3252,i3_LQ_c10418/f1p2/3831,i3_HQ_c11819/f1p6/3217,i1.1_HQ_c5090/f1p5/1499
		molecular_function	GO:0004637	phosphoribosylamine-glycine ligase activity	0.00012179	i4_LQ_c12002/f1p5/4635,i2.2_LQ_c5379/f1p8/2527,i4_HQ_c14209/f1p9/4567
		molecular_function	GO:0005488	binding	0.00026866	i2.2_HQ_c6211/f1p2/2113,i2.0_HQ_c21841/f2p53/2175,i3_HQ_c12794/f1p5/3118,i3_LQ_c6762/f1p22/3111,i2.0_HQ_c7084/f1p10/2641,i2.3_HQ_c8508/f1p44/2020,i2.4_LQ_c5395/f1p8/2886,i2.0_HQ_c12013/f1p6/2217,i4_LQ_c11030/f1p20/4986,i3_LQ_c7675/f1p17/3982,i1.1_LQ_c12099/f1p2/1274,i1.4_HQ_c7537/f1p10/1590,i2.1_HQ_c9042/f1p20/2419,i2.2_HQ_c10735/f1p2/2564,i2.4_HQ_c19053/f1p7/2953,i2.4_LQ_c9450/f1p7/2208,i2.2_LQ_…
		molecular_function	GO:0003724	RNA helicase activity	0.00029777	i2.0_HQ_c13636/f1p10/2534,i4_LQ_c7871/f1p20/4014,i2.2_LQ_c16734/f1p15/2455,i3_LQ_c7503/f1p6/3755,i2.0_HQ_c21890/f27p124/2360,i2.3_HQ_c8510/f1p42/2687,i1.1_LQ_c13145/f1p1/2028,i2.1_LQ_c11391/f1p5/2281,i1.2_LQ_c3213/f1p1/1533,i2.0_LQ_c19948/f1p7/2788,i3_HQ_c15020/f2p4/3054,i5_HQ_c6248/f1p22/5261,i2.2_LQ_c15640/f1p26/2762,i5_HQ_c3644/f1p11/5426,i2.2_HQ_c13322/f2p6/2869,i1.4_HQ_c13759/f1p1/1315,i4_LQ…
		molecular_function	GO:0016651	oxidoreductase activity, acting on NAD(P)H	0.00031728	i3_HQ_c7325/f1p212/3991,i4_HQ_c13888/f1p8/4724,i4_HQ_c8788/f6p48/4465,i3_HQ_c15051/f1p6/3705,i2.2_HQ_c6633/f1p1/2328,i2.4_LQ_c6250/f1p9/2473,i4_HQ_c357/f4p63/4736,i6_LQ_c2636/f1p27/6625,i4_HQ_c8993/f1p88/4652,i3_LQ_c14102/f1p1/3357,i5_HQ_c2810/f1p18/5065,i5_LQ_c6053/f1p297/4835,i3_HQ_c2387/f1p341/3448,i4_LQ_c18456/f2p12/4216,i2.2_HQ_c1841/f3p42/2493,i5_LQ_c4234/f1p6/5452,i4_LQ_c5171/f1p39/4045,i4…
		molecular_function	GO:0016903	oxidoreductase activity, acting on the aldehyde or oxo group of donors	0.00034838	i3_HQ_c126/f23p25/3601,i1.2_HQ_c1696/f5p5/1401,i1.0_HQ_c14395/f1p6/1378,i5_LQ_c7479/f1p24/5834,i5_LQ_c4375/f1p13/51,i3_LQ_c6499/f1p0/3055,i1.1_HQ_c5090/f1p5/1499,i6_LQ_c2339/f1p2/6381,i2.3_HQ_c10861/f1p41/2225,i1.3_HQ_c15307/f22p84/1402,i6_HQ_c4721/f1p19/6881,i2.4_HQ_c7811/f1p3/2479,i4_HQ_c11604/f1p106/4237,i1.0_LQ_c3941/f1p1/1306,i2.4_LQ_c5226/f1p9/2246,i6_HQ_c354/f1p20/6196,i4_HQ_c7397/f1p15/46…
		molecular_function	GO:0003684	damaged DNA binding	0.00037013	i4_HQ_c7479/f1p16/4834,i2.3_HQ_c1908/f2p3/2080,i2.2_HQ_c4771/f1p6/2477,i4_HQ_c15080/f1p76/4520,i1.1_LQ_c4225/f1p27/1445,i1.3_HQ_c1573/f1p2/1802,i3_HQ_c15188/f2p1/3143,i4_LQ_c10131/f1p4/4545,i2.2_HQ_c2483/f1p2/2011,i3_HQ_c13360/f1p1/3515,i2.0_HQ_c20681/f1p3/2199,i1.2_HQ_c15027/f1p1/1501,i2.4_LQ_c20064/f1p0/2052,i2.4_HQ_c2075/f2p19/2758,i1.3_HQ_c13219/f1p16/1754,i3_HQ_c8736/f1p1/3495,i3_LQ_c2352/f1…
		molecular_function	GO:0008017	microtubule binding	0.000472	i3_HQ_c4483/f1p2/3093,i1.2_LQ_c5157/f1p4/1916,i3_HQ_c13586/f1p15/3323,i6_LQ_c1308/f1p4/6198,i2.0_HQ_c21653/f1p17/2302,i7_HQ_c1031/f1p34/7356,i5_LQ_c7114/f1p5/53,i6_LQ_c4639/f1p1/6195,i3_HQ_c3583/f2p18/3215,i5_LQ_c2698/f1p2/5245,i5_HQ_c247/f2p8/5834,i4_HQ_c10357/f1p13/4599,i4_HQ_c2700/f1p16/4814,i2.0_HQ_c8483/f1p25/2428,i5_LQ_c7289/f1p5/5927,i6_HQ_c4209/f1p34/6429,i4_LQ_c12751/f1p7/4197,i2.2_HQ_c2…
		molecular_function	GO:0016874	ligase activity	0.00047862	i3_HQ_c8934/f1p2/3186,i5_HQ_c2398/f1p25/51,i3_LQ_c16888/f1p3/3275,i1.2_LQ_c7719/f1p6/1902,i1.4_HQ_c13759/f1p1/1315,i1.1_HQ_c5547/f1p12/1415,i2.0_HQ_c13636/f1p10/2534,i2.0_HQ_c9373/f1p41/2347,i5_HQ_c3377/f1p12/5476,i1.4_HQ_c10707/f1p5/2055,i2.4_LQ_c5454/f1p62/2060,i1.1_HQ_c14767/f1p144/1932,i2.3_HQ_c8510/f1p42/2687,i4_LQ_c19211/f1p5/4938,i5_HQ_c6185/f1p70/5065,i3_HQ_c14805/f1p8/3982,i4_LQ_c11974/f…
		molecular_function	GO:0003677	DNA binding	0.00050833	i4_HQ_c15272/f1p13/4134,i3_HQ_c14576/f1p5/3852,i2.4_LQ_c5647/f1p2/2854,i1.0_HQ_c5437/f1p3/1430,i2.1_LQ_c11371/f1p1/2621,i1.4_HQ_c1127/f8p31/1488,i3_HQ_c3217/f1p10/3499,i2.2_HQ_c4889/f1p8/2156,i2.0_HQ_c16253/f1p4/2394,i2.3_HQ_c7893/f1p5/2175,i3_HQ_c1504/f2p5/3082,i4_HQ_c15080/f1p76/4520,i5_HQ_c5/f1p94/5650,i3_HQ_c14146/f1p9/3685,i3_HQ_c3563/f2p11/3781,i4_LQ_c8332/f1p22/4752,i6_LQ_c2381/f1p26/6280,…
		molecular_function	GO:0003924	GTPase activity	0.00052184	i3_HQ_c2761/f1p6/3781,i3_HQ_c10549/f1p4/3195,i2.0_HQ_c4340/f1p7/2387,i1.2_HQ_c12496/f1p108/1403,i3_HQ_c14370/f1p10/3346,i3_HQ_c5825/f1p14/3152,i2.2_HQ_c10346/f3p35/2613,i1.1_HQ_c9890/f1p1/1611,i2.2_HQ_c4123/f1p58/2133,i3_HQ_c9378/f1p21/3111,i2.4_LQ_c16519/f1p0/2031,i2.2_LQ_c15640/f1p26/2762,i1.4_HQ_c12206/f1p5/1436,i1.2_HQ_c8113/f1p6/1363,i7_HQ_c1887/f1p1333/8029,i5_HQ_c7612/f2p31/5287,i1.2_HQ_c1…
		molecular_function	GO:0004221	obsolete ubiquitin thiolesterase activity	0.00066596	i2.2_LQ_c11044/f1p8/2585,i2.0_HQ_c21057/f1p9/2905,i6_HQ_c72/f3p29/6029,i4_HQ_c525/f3p13/4998,i4_LQ_c1862/f1p2/4170,i2.0_HQ_c19554/f1p1/2099,i5_LQ_c1204/f1p21/5756,i2.4_HQ_c3576/f4p3/2190,i2.0_HQ_c8420/f1p5/2687,i2.4_HQ_c14261/f1p24/2175,i2.1_HQ_c4466/f1p7/2017,i4_LQ_c6060/f1p18/4866,i2.0_HQ_c19360/f1p9/2884,i3_HQ_c687/f3p6/3534,i3_HQ_c16639/f1p2/3642,i1.0_LQ_c3154/f1p1/1750,i4_LQ_c17061/f1p26/419…
		molecular_function	GO:0008601	protein phosphatase type 2A regulator activity	0.0007833	i1.1_HQ_c12302/f1p8/1798,i1.0_HQ_c3641/f1p8/1519,i2.0_HQ_c12964/f2p2/2932,i2.4_LQ_c20388/f1p9/2982,i1.2_LQ_c12697/f1p10/1565,i1.1_HQ_c14920/f1p8/1354,i2.2_LQ_c7424/f1p9/2051,i6_LQ_c3294/f1p20/6905,i1.0_LQ_c13125/f1p7/1777
		molecular_function	GO:0004842	ubiquitin-protein transferase activity	0.00087041	i1.4_HQ_c4429/f1p10/1691,i4_LQ_c17366/f1p2/4311,i2.3_HQ_c12399/f1p5/2183,i3_LQ_c14824/f1p2/3416,i5_HQ_c1327/f1p55/5936,i3_HQ_c2761/f1p6/3781,i1.2_HQ_c9440/f1p9/1396,i2.1_HQ_c12286/f1p4/2297,i1.3_HQ_c11196/f1p20/1843,i1.0_HQ_c5856/f1p1/1871,i2.2_HQ_c6817/f1p52/2149,i4_LQ_c5460/f1p15/4766,i6_HQ_c38/f4p31/6402,i3_HQ_c9730/f1p17/3720,i3_LQ_c4678/f1p4/3925,i2.2_HQ_c8081/f1p7/2783,i4_LQ_c4271/f1p11/447…
		molecular_function	GO:0019787	ubiquitin-like protein transferase activity	0.00087041	i1.2_HQ_c12332/f1p20/1627,i2.2_HQ_c22056/f16p28/2319,i3_HQ_c1982/f1p9/3156,i4_LQ_c16333/f1p26/4523,i3_HQ_c4761/f1p60/3762,i2.2_LQ_c18367/f1p2/2188,i3_HQ_c10495/f1p5/3382,i4_HQ_c14866/f1p13/4418,i4_HQ_c495/f4p6/4115,i2.4_LQ_c7773/f1p2/2121,i2.1_HQ_c12538/f2p8/2420,i2.2_HQ_c9945/f1p9/2307,i2.2_HQ_c2043/f5p9/2487,i4_HQ_c3036/f1p11/4028,i1.3_HQ_c10409/f1p5/1885,i5_HQ_c922/f1p9/55,i3_LQ_c16296/f1p0/32…
		molecular_function	GO:0043015	gamma-tubulin binding	0.0012334	i1.0_HQ_c1284/f4p20/1702,i2.2_LQ_c3123/f1p9/2092,i4_LQ_c9621/f1p8/4546,i5_LQ_c2604/f1p19/5331,i4_HQ_c15795/f1p13/4730,i3_HQ_c14187/f1p10/3114,i1.4_HQ_c1063/f9p22/1618,i3_HQ_c13919/f2p10/3130,i2.3_LQ_c7433/f1p2/2815,i2.2_HQ_c5185/f1p8/2959,i2.0_HQ_c14501/f1p17/2669,i1.2_HQ_c7319/f1p7/1571
		molecular_function	GO:0008237	metallopeptidase activity	0.0013782	i3_LQ_c5554/f1p0/3338,i2.1_HQ_c599/f11p20/2484,i4_HQ_c9817/f1p38/4635,i2.2_HQ_c4468/f1p8/2390,i2.2_HQ_c17489/f1p5/2443,i1.0_HQ_c1647/f3p11/1505,i5_LQ_c1616/f1p59/6067,i3_HQ_c4443/f1p10/3477,i2.0_LQ_c14315/f1p2/2895,i4_HQ_c4667/f1p0/4380,i2.1_HQ_c10752/f1p3/2510,i2.4_HQ_c3658/f1p2/2460,i5_LQ_c4614/f1p11/5573,i2.2_HQ_c11320/f1p6/2454,i4_LQ_c15702/f1p10/4647,i2.0_LQ_c15312/f1p3/3001,i2.2_HQ_c19047/f…
		molecular_function	GO:0098519	nucleotide phosphatase activity, acting on free nucleotides	0.0016037	i4_LQ_c11557/f1p2/4671,i1.2_LQ_c3213/f1p1/1533,i1.2_HQ_c13833/f1p1/1696,i2.0_HQ_c19920/f1p6/2554,i2.0_HQ_c18647/f1p38/2142,i3_LQ_c7503/f1p6/3755,i3_LQ_c10361/f1p3/3281,i4_LQ_c3171/f1p2/4138,i2.0_HQ_c15843/f1p2/2089,i2.0_HQ_c2418/f1p12/2204,i1.4_HQ_c13759/f1p1/1315,i1.2_LQ_c5277/f1p1/1497,i6_LQ_c4929/f1p0/6332,i2.0_LQ_c2544/f1p0/2659,i1.4_HQ_c5853/f1p3/1611,i5_HQ_c6248/f1p22/5261,i3_HQ_c15020/f2p4…
		molecular_function	GO:0008158	hedgehog receptor activity	0.001611	i4_HQ_c4909/f1p3/4285,i7_LQ_c1993/f1p22/7338,i8_HQ_c493/f1p19/7959,i4_LQ_c15118/f1p7/4712,i5_LQ_c5120/f1p2/5971,i7_LQ_c1855/f1p29/7301,i5_LQ_c4965/f1p0/55
		molecular_function	GO:0005133	interferon-gamma receptor binding	0.0020828	i2.0_HQ_c11219/f1p4/2144,i4_HQ_c1044/f2p9/4070,i2.0_HQ_c9483/f1p2/2159,i2.4_HQ_c17118/f1p5/2282
		molecular_function	GO:0034618	arginine binding	0.002286	i5_HQ_c7180/f1p14/5132,i5_HQ_c6615/f1p6/59,i4_LQ_c12575/f1p5/4920
		molecular_function	GO:0008740	L-rhamnose isomerase activity	0.0023682	i2.4_HQ_c14708/f1p30/2172,i1.4_HQ_c5903/f1p6/1773
		molecular_function	GO:0003887	DNA-directed DNA polymerase activity	0.0023963	i3_HQ_c15188/f2p1/3143,i4_HQ_c15080/f1p76/4520,i2.0_HQ_c9483/f1p2/2159,i1.0_LQ_c7129/f1p34/1781,i2.3_HQ_c7893/f1p5/2175,i2.2_HQ_c935/f5p25/2300,i2.2_HQ_c4771/f1p6/2477,i8_LQ_c40/f1p2/8383,i2.0_HQ_c20243/f1p7/2221,i3_HQ_c272/f11p11/3135,i1.1_HQ_c10735/f1p13/2035,i1.0_HQ_c5437/f1p3/1430,i2.2_HQ_c5798/f1p28/3001,i2.4_LQ_c17293/f1p1/2956,i2.2_HQ_c6684/f1p9/2437,i2.4_HQ_c17118/f1p5/2282,i2.0_HQ_c11219…
		molecular_function	GO:0004181	metallocarboxypeptidase activity	0.0027493	i3_HQ_c10519/f1p6/3744,i3_LQ_c16804/f1p1/3594,i4_HQ_c4667/f1p0/4380,i3_HQ_c3241/f1p11/3472,i3_HQ_c4443/f1p10/3477,i3_HQ_c13541/f1p3/3421,i3_HQ_c1503/f2p8/3504,i4_HQ_c1018/f2p4/4462,i3_HQ_c1028/f3p1/3620,i3_LQ_c5830/f1p3/3109,i5_LQ_c6532/f1p12/6021,i5_LQ_c4614/f1p11/5573
		molecular_function	GO:0004347	glucose-6-phosphate isomerase activity	0.0028187	i4_LQ_c5299/f1p25/4115,i2.4_HQ_c16497/f1p26/2338,i2.4_HQ_c642/f19p34/2068,i1.4_HQ_c12762/f1p14/1258
		molecular_function	GO:0036094	small molecule binding	0.0028349	i2.4_HQ_c2521/f1p2/2226,i5_LQ_c6979/f1p0/55,i3_HQ_c14005/f1p4/3142,i5_LQ_c1734/f1p4/5843,i3_HQ_c3830/f1p7/3445,i1.4_HQ_c12859/f1p27/1886,i1.4_HQ_c13273/f1p0/1952,i3_HQ_c14189/f1p10/3323,i6_LQ_c2296/f1p18/6287,i3_HQ_c16448/f1p3/3318,i2.0_HQ_c21890/f27p124/2360,i2.4_HQ_c19936/f1p15/2478,i5_LQ_c3613/f1p25/5133,i2.2_HQ_c1616/f2p1/2570,i6_LQ_c3675/f1p3/6107,i3_HQ_c15020/f2p4/3054,i1.3_HQ_c2901/f1p64/1…
		molecular_function	GO:0008235	metalloexopeptidase activity	0.0030153	i3_LQ_c5830/f1p3/3109,i3_HQ_c1503/f2p8/3504,i3_HQ_c1028/f3p1/3620,i4_HQ_c1018/f2p4/4462,i5_LQ_c4614/f1p11/5573,i5_LQ_c6532/f1p12/6021,i3_HQ_c10519/f1p6/3744,i3_HQ_c3241/f1p11/3472,i4_HQ_c4667/f1p0/4380,i3_LQ_c16804/f1p1/3594,i3_HQ_c4443/f1p10/3477,i3_HQ_c13541/f1p3/3421
		molecular_function	GO:0044877	macromolecular complex binding	0.0030691	i4_HQ_c9471/f1p22/4909,i2.2_HQ_c5927/f1p17/2402,i2.0_HQ_c8551/f1p0/2241,i4_HQ_c15795/f1p13/4730,i3_HQ_c4256/f1p3/3645,i3_HQ_c5736/f1p31/3280,i2.0_HQ_c8483/f1p25/2428,i3_HQ_c3583/f2p18/3215,i2.0_HQ_c1337/f4p5/2631,i3_HQ_c3217/f1p10/3499,i1.0_LQ_c7129/f1p34/1781,i1.3_HQ_c8243/f1p45/1900,i5_LQ_c7114/f1p5/53,i1.0_HQ_c10362/f1p3/1625,i7_HQ_c1031/f1p34/7356,i2.0_HQ_c5364/f1p79/2197,i2.0_HQ_c21653/f1p17…
		molecular_function	GO:0008661	1-deoxy-D-xylulose-5-phosphate synthase activity	0.0030792	i1.2_HQ_c1696/f5p5/1401,i1.0_HQ_c14395/f1p6/1378,i1.1_HQ_c5090/f1p5/1499,i3_HQ_c126/f23p25/3601,i6_HQ_c354/f1p20/6196,i4_HQ_c7397/f1p15/4673
		molecular_function	GO:0016744	transferase activity, transferring aldehyde or ketonic groups	0.0030792	i1.2_HQ_c1696/f5p5/1401,i1.0_HQ_c14395/f1p6/1378,i1.1_HQ_c5090/f1p5/1499,i3_HQ_c126/f23p25/3601,i6_HQ_c354/f1p20/6196,i4_HQ_c7397/f1p15/4673
		molecular_function	GO:0008047	enzyme activator activity	0.0031531	i5_LQ_c65/f1p12/5446,i2.0_LQ_c10776/f1p0/2664,i6_LQ_c4462/f1p7/6454,i1.0_LQ_c4807/f1p7/1674,i1.0_HQ_c3135/f1p6/1665,i4_HQ_c2700/f1p16/4814,i5_LQ_c7289/f1p5/5927,i3_HQ_c16238/f1p8/3419,i2.1_LQ_c11925/f1p1/2787,i3_LQ_c1964/f1p0/3257,i3_HQ_c4931/f1p12/3855,i3_HQ_c5212/f1p5/3119,i6_LQ_c4570/f1p6/6094,i1.1_HQ_c1218/f7p9/1382,i5_HQ_c247/f2p8/5834,i5_LQ_c1902/f1p0/5768,i3_LQ_c9984/f1p4/3408,i3_HQ_c16188…
		molecular_function	GO:0000166	nucleotide binding	0.0031533	i5_LQ_c2698/f1p2/5245,i1.1_HQ_c6630/f1p44/1952,i4_HQ_c14539/f1p6/4808,i2.0_HQ_c19250/f1p5/2346,i3_LQ_c6553/f1p10/2935,i2.0_HQ_c14562/f1p2/2059,i5_LQ_c4414/f1p23/56,i2.0_LQ_c6290/f1p9/2513,i3_HQ_c14213/f1p11/3676,i5_LQ_c2724/f1p13/54,i1.4_LQ_c7142/f1p109/1948,i4_LQ_c3529/f1p1/4506,i2.0_LQ_c19948/f1p7/2788,i2.2_HQ_c4128/f1p17/2737,i2.1_HQ_c9590/f1p49/2052,i5_LQ_c1584/f1p7/5776,i2.4_HQ_c18348/f1p32/…
		molecular_function	GO:1901265	nucleoside phosphate binding	0.0031533	i2.0_HQ_c10112/f1p3/2388,i1.4_HQ_c8593/f1p15/1692,i5_LQ_c1596/f1p10/5850,i5_LQ_c4548/f1p26/5833,i2.3_HQ_c7472/f1p2/2094,i4_LQ_c17196/f1p2/4183,i1.1_HQ_c6659/f1p2/1666,i1.3_HQ_c6897/f2p5/1495,i4_HQ_c1515/f1p114/4464,i2.0_HQ_c6627/f1p6/2531,i2.0_HQ_c1500/f2p8/2722,i7_LQ_c1315/f1p0/7254,i2.4_HQ_c2315/f1p4/2088,i7_LQ_c1261/f1p12/7215,i2.2_HQ_c9014/f1p2/2545,i3_HQ_c10641/f1p1/3325,i1.2_LQ_c13738/f1p32…
		molecular_function	GO:0008536	Ran GTPase binding	0.0032827	i2.2_LQ_c14861/f1p31/2577,i5_LQ_c7240/f1p6/5971,i4_HQ_c12537/f2p41/4083,i7_LQ_c1289/f1p18/7620,i6_LQ_c2563/f1p7/6238,i7_HQ_c2021/f1p43/7105,i3_LQ_c11126/f1p3/3891,i4_HQ_c1755/f1p66/4330,i7_LQ_c1451/f1p2/7317,i3_HQ_c14384/f1p32/3653,i3_HQ_c13787/f1p22/3412,i6_LQ_c4886/f1p6/6630,i3_HQ_c1063/f2p2/3728,i6_LQ_c4111/f1p0/6083,i7_HQ_c5/f2p110/7060
		molecular_function	GO:0051537	2 iron, 2 sulfur cluster binding	0.0036174	i2.0_HQ_c11010/f1p17/2084,i1.2_HQ_c14760/f1p14/1638,i2.3_HQ_c7517/f1p22/2118,i2.1_HQ_c1409/f3p0/2758,i3_HQ_c9899/f1p15/3147,i2.2_HQ_c9714/f1p21/2440,i2.0_HQ_c10581/f1p24/2581
		molecular_function	GO:0008241	peptidyl-dipeptidase activity	0.0036954	i2.0_HQ_c5581/f1p2/2683,i2.0_LQ_c14315/f1p2/2895,i5_LQ_c1616/f1p59/6067,i2.2_LQ_c18711/f1p18/2087,i5_LQ_c3302/f1p34/5114,i2.4_HQ_c2526/f1p2/2437,i6_LQ_c2280/f1p7/6424
		molecular_function	GO:0000990	transcription factor activity, core RNA polymerase binding	0.0042184	i3_HQ_c1869/f1p28/3080,i2.2_HQ_c18700/f1p14/2384,i1.3_HQ_c7909/f1p12/1929,i2.3_HQ_c10323/f1p2/2560,i1.0_LQ_c7129/f1p34/1781,i2.2_HQ_c5798/f1p28/3001,i2.0_HQ_c14035/f1p1/2603,i3_HQ_c626/f4p39/3119,i2.0_HQ_c6279/f1p1/2073,i1.3_HQ_c15353/f3p42/1756,i3_HQ_c272/f11p11/3135,i3_HQ_c12260/f1p9/3699,i2.4_HQ_c6944/f1p2/2023,i1.4_HQ_c13421/f1p3/1709
		molecular_function	GO:0000996	core DNA-dependent RNA polymerase binding promoter specificity activity	0.0042184	i3_HQ_c626/f4p39/3119,i2.0_HQ_c14035/f1p1/2603,i3_HQ_c272/f11p11/3135,i2.0_HQ_c6279/f1p1/2073,i1.3_HQ_c15353/f3p42/1756,i1.4_HQ_c13421/f1p3/1709,i2.4_HQ_c6944/f1p2/2023,i3_HQ_c12260/f1p9/3699,i2.2_HQ_c18700/f1p14/2384,i3_HQ_c1869/f1p28/3080,i1.0_LQ_c7129/f1p34/1781,i2.3_HQ_c10323/f1p2/2560,i1.3_HQ_c7909/f1p12/1929,i2.2_HQ_c5798/f1p28/3001
		molecular_function	GO:0016987	sigma factor activity	0.0042184	i2.4_HQ_c6944/f1p2/2023,i1.4_HQ_c13421/f1p3/1709,i3_HQ_c12260/f1p9/3699,i3_HQ_c272/f11p11/3135,i1.3_HQ_c15353/f3p42/1756,i2.0_HQ_c6279/f1p1/2073,i3_HQ_c626/f4p39/3119,i2.0_HQ_c14035/f1p1/2603,i2.2_HQ_c5798/f1p28/3001,i1.0_LQ_c7129/f1p34/1781,i2.3_HQ_c10323/f1p2/2560,i1.3_HQ_c7909/f1p12/1929,i2.2_HQ_c18700/f1p14/2384,i3_HQ_c1869/f1p28/3080
		molecular_function	GO:0004649	poly(ADP-ribose) glycohydrolase activity	0.0043674	i2.4_LQ_c4127/f1p9/2052,i3_LQ_c4380/f1p1/3074,i3_HQ_c12632/f1p5/3602,i1.3_LQ_c13031/f1p7/1631,i2.4_HQ_c17664/f1p7/3025,i5_HQ_c5746/f1p18/5937
		molecular_function	GO:0015159	polysaccharide transmembrane transporter activity	0.0044149	i2.2_HQ_c4117/f1p75/2260,i1.3_HQ_c7464/f1p5/1524,i2.3_LQ_c3255/f1p77/2160,i2.4_HQ_c19184/f1p49/2342,i1.0_LQ_c8033/f1p21/1525
		molecular_function	GO:0030695	GTPase regulator activity	0.0044337	i6_LQ_c2328/f1p8/6180,i3_HQ_c15768/f1p8/3577,i3_HQ_c16188/f1p6/3578,i3_LQ_c9984/f1p4/3408,i5_LQ_c1902/f1p0/5768,i5_HQ_c247/f2p8/5834,i6_LQ_c4570/f1p6/6094,i3_HQ_c5212/f1p5/3119,i4_HQ_c7914/f1p13/4781,i3_HQ_c4931/f1p12/3855,i3_LQ_c1964/f1p0/3257,i2.1_LQ_c11925/f1p1/2787,i5_LQ_c5745/f1p14/6032,i3_HQ_c16238/f1p8/3419,i3_HQ_c15309/f1p9/3133,i5_LQ_c7176/f1p12/5949,i5_LQ_c7289/f1p5/5927,i4_HQ_c2700/f1p…
		molecular_function	GO:0004576	oligosaccharyl transferase activity	0.0045305	i3_LQ_c5205/f1p7/3153,i1.4_LQ_c3371/f1p0/1873,i5_LQ_c2941/f1p30/50,i2.1_HQ_c9648/f1p8/2157,i1.3_HQ_c5599/f1p27/1564,i2.2_HQ_c7734/f1p12/2345,i2.2_LQ_c17495/f1p17/2146,i3_LQ_c8205/f1p56/3584,i2.0_HQ_c14247/f1p16/2076,i1.0_HQ_c8063/f1p22/1900,i2.0_HQ_c3304/f1p17/2093,i3_HQ_c16978/f6p21/3114,i2.3_LQ_c10435/f1p3/2366
		molecular_function	GO:0000287	magnesium ion binding	0.0046971	i2.3_HQ_c9723/f1p35/2332,i2.1_HQ_c7873/f1p12/2171,i2.2_LQ_c11246/f1p2/2065,i1.2_HQ_c2813/f1p8/1496,i4_HQ_c16112/f1p34/4563,i2.0_HQ_c5490/f1p19/2394,i2.2_HQ_c1616/f2p1/2570,i4_HQ_c15886/f1p30/4526,i1.1_HQ_c3783/f2p12/1966,i1.1_HQ_c2157/f2p5/1320,i2.2_HQ_c918/f5p26/2562,i2.3_HQ_c10571/f1p27/2249,i2.0_HQ_c3087/f1p39/2571,i2.3_HQ_c4876/f1p37/2194,i2.1_HQ_c11333/f1p2/2261,i1.0_HQ_c9279/f1p8/1572,i2.0_…
		molecular_function	GO:0003682	chromatin binding	0.0052455	i3_HQ_c12435/f1p11/3355,i3_HQ_c1869/f1p28/3080,i2.0_HQ_c13139/f2p8/2850,i7_HQ_c47/f1p67/7564,i2.3_HQ_c4059/f1p3/2210,i2.0_HQ_c14035/f1p1/2603,i2.2_HQ_c12290/f1p4/2380,i2.2_HQ_c13156/f1p2/2669,i5_LQ_c7249/f1p1/5783,i2.0_HQ_c16337/f1p2/2594,i2.0_HQ_c5297/f1p7/2714,i3_HQ_c626/f4p39/3119,i7_HQ_c1722/f1p36/7249,i1.3_HQ_c15353/f3p42/1756,i2.2_HQ_c11444/f1p2/2455,i2.1_HQ_c1894/f2p4/2206,i3_HQ_c12260/f1p…
		molecular_function	GO:0043168	anion binding	0.0057999	i2.0_HQ_c10112/f1p3/2388,i1.3_HQ_c6170/f1p11/1851,i5_LQ_c1596/f1p10/5850,i1.4_HQ_c8593/f1p15/1692,i5_LQ_c4548/f1p26/5833,i2.3_HQ_c7472/f1p2/2094,i4_LQ_c17196/f1p2/4183,i1.1_HQ_c6659/f1p2/1666,i1.3_HQ_c6897/f2p5/1495,i4_HQ_c1515/f1p114/4464,i2.0_HQ_c6627/f1p6/2531,i2.4_HQ_c2315/f1p4/2088,i2.0_HQ_c1500/f2p8/2722,i7_LQ_c1315/f1p0/7254,i7_LQ_c1261/f1p12/7215,i2.2_HQ_c9014/f1p2/2545,i1.2_LQ_c13738/f1p…
		molecular_function	GO:0016788	hydrolase activity, acting on ester bonds	0.00585	i2.2_HQ_c7991/f1p0/2080,i3_LQ_c16804/f1p1/3594,i2.2_LQ_c12035/f1p1/2406,i3_LQ_c2388/f1p3/2682,i3_HQ_c10519/f1p6/3744,i1.0_HQ_c14429/f1p3/1934,i2.4_LQ_c8801/f1p1/2102,i5_HQ_c6352/f1p32/5646,i2.4_HQ_c422/f47p77/2309,i2.3_HQ_c3562/f1p1/2108,i3_HQ_c16527/f1p2/3140,i2.1_HQ_c5163/f1p10/2134,i5_LQ_c1039/f1p18/5362,i2.1_HQ_c6051/f1p9/2250,i1.1_HQ_c2290/f2p0/1246,i5_HQ_c6615/f1p6/59,i2.2_HQ_c21243/f1p17/2…
		molecular_function	GO:0016861	intramolecular oxidoreductase activity, interconverting aldoses and ketoses	0.0062786	i2.4_HQ_c642/f19p34/2068,i4_HQ_c16750/f1p24/4016,i1.4_HQ_c12762/f1p14/1258,i2.4_HQ_c14708/f1p30/2172,i1.0_HQ_c2087/f2p16/1669,i1.0_HQ_c6147/f1p5/1596,i6_HQ_c3452/f1p32/6877,i1.4_HQ_c5903/f1p6/1773,i2.4_HQ_c16497/f1p26/2338,i4_LQ_c5299/f1p25/4115
		molecular_function	GO:0003723	RNA binding	0.0065703	i3_HQ_c12443/f2p9/3666,i4_HQ_c16809/f1p34/3998,i2.2_LQ_c4054/f1p0/2435,i5_HQ_c5962/f1p14/5525,i6_LQ_c611/f1p15/6455,i6_LQ_c800/f1p0/6092,i2.4_LQ_c14574/f1p0/2827,i3_HQ_c1361/f2p16/3073,i4_HQ_c12192/f1p17/4841,i2.3_LQ_c7387/f1p2/2885,i6_HQ_c4966/f1p138/6847,i4_LQ_c9925/f1p5/4375,i2.2_HQ_c17473/f1p4/2079,i3_HQ_c9103/f1p23/3548,i2.0_HQ_c5610/f5p116/2927,i2.2_HQ_c13322/f2p6/2869,i3_LQ_c7206/f1p4/3081…
		molecular_function	GO:0004356	glutamate-ammonia ligase activity	0.0066355	i2.1_HQ_c9707/f1p40/2390,i3_LQ_c7743/f1p77/3634,i2.3_HQ_c6589/f1p6/2993,i1.3_HQ_c5452/f1p15/1670,i2.0_LQ_c10074/f1p11/2525,i3_HQ_c2856/f1p5/3218,i2.2_HQ_c7656/f1p13/2550,i5_HQ_c46/f7p94/5075
		molecular_function	GO:0004074	biliverdin reductase activity	0.0066364	i2.3_LQ_c3936/f1p5/2194,i2.4_LQ_c9450/f1p7/2208,i2.3_LQ_c12444/f1p3/2326,i2.0_HQ_c1303/f4p14/2491
		molecular_function	GO:0004864	protein phosphatase inhibitor activity	0.0068974	i6_HQ_c4097/f1p84/6227,i5_HQ_c4787/f1p82/6013,i1.3_HQ_c15085/f1p0/1319,i3_HQ_c13106/f1p15/3100,i1.3_HQ_c5790/f1p79/1365
		molecular_function	GO:0019212	phosphatase inhibitor activity	0.0068974	i5_HQ_c4787/f1p82/6013,i1.3_HQ_c15085/f1p0/1319,i6_HQ_c4097/f1p84/6227,i3_HQ_c13106/f1p15/3100,i1.3_HQ_c5790/f1p79/1365
		molecular_function	GO:0000988	transcription factor activity, protein binding	0.0069261	i6_LQ_c3677/f1p14/6042,i3_HQ_c472/f9p12/3376,i1.4_HQ_c2592/f1p14/1648,i2.0_HQ_c21890/f27p124/2360,i6_HQ_c688/f1p11/6069,i2.2_LQ_c16734/f1p15/2455,i3_HQ_c11926/f1p5/3774,i2.2_HQ_c5702/f1p6/2892,i3_LQ_c11759/f1p2/3260,i2.0_HQ_c14035/f1p1/2603,i1.3_HQ_c7909/f1p12/1929,i2.1_LQ_c11391/f1p5/2281,i2.2_HQ_c2155/f3p8/2326,i6_LQ_c153/f2p1/6533,i2.2_LQ_c18807/f1p2/2623,i2.2_HQ_c9562/f2p15/2223,i3_HQ_c1869/f…
		molecular_function	GO:0016211	ammonia ligase activity	0.0073619	i2.1_HQ_c9707/f1p40/2390,i2.3_HQ_c6589/f1p6/2993,i3_LQ_c7743/f1p77/3634,i1.3_HQ_c5452/f1p15/1670,i2.0_LQ_c10074/f1p11/2525,i2.2_HQ_c7656/f1p13/2550,i3_HQ_c2856/f1p5/3218,i5_HQ_c46/f7p94/5075
		molecular_function	GO:0016880	acid-ammonia (or amide) ligase activity	0.0073619	i5_HQ_c46/f7p94/5075,i2.0_LQ_c10074/f1p11/2525,i3_HQ_c2856/f1p5/3218,i2.2_HQ_c7656/f1p13/2550,i2.3_HQ_c6589/f1p6/2993,i3_LQ_c7743/f1p77/3634,i1.3_HQ_c5452/f1p15/1670,i2.1_HQ_c9707/f1p40/2390
		molecular_function	GO:0005326	neurotransmitter transporter activity	0.0083971	i2.0_HQ_c2526/f1p1/2478,i3_HQ_c14290/f1p1/3447,i3_LQ_c3388/f1p1/3160,i2.0_HQ_c14853/f1p5/2220,i4_LQ_c9250/f1p2/4248,i2.0_LQ_c8325/f1p1/2639,i2.3_LQ_c2300/f1p1/2254,i2.2_LQ_c3870/f1p0/2518,i2.0_HQ_c2422/f1p1/2447
		molecular_function	GO:0005328	neurotransmitter:sodium symporter activity	0.0083971	i3_LQ_c3388/f1p1/3160,i3_HQ_c14290/f1p1/3447,i2.0_HQ_c2526/f1p1/2478,i2.0_HQ_c14853/f1p5/2220,i4_LQ_c9250/f1p2/4248,i2.0_HQ_c2422/f1p1/2447,i2.3_LQ_c2300/f1p1/2254,i2.0_LQ_c8325/f1p1/2639,i2.2_LQ_c3870/f1p0/2518
		molecular_function	GO:0005096	GTPase activator activity	0.009404	i1.0_LQ_c4807/f1p7/1674,i6_LQ_c4462/f1p7/6454,i5_LQ_c65/f1p12/5446,i2.1_LQ_c11925/f1p1/2787,i3_HQ_c16238/f1p8/3419,i5_LQ_c7289/f1p5/5927,i4_HQ_c2700/f1p16/4814,i1.0_HQ_c3135/f1p6/1665,i5_HQ_c247/f2p8/5834,i6_LQ_c4570/f1p6/6094,i3_HQ_c5212/f1p5/3119,i3_HQ_c4931/f1p12/3855,i3_LQ_c1964/f1p0/3257,i6_LQ_c2328/f1p8/6180,i3_HQ_c15768/f1p8/3577,i3_HQ_c16188/f1p6/3578,i3_LQ_c9984/f1p4/3408,i5_LQ_c1902/f1p…
		molecular_function	GO:0098772	molecular function regulator	0.0099063	i1.0_HQ_c6113/f1p4/1849,i1.0_HQ_c3135/f1p6/1665,i3_HQ_c13106/f1p15/3100,i1.2_HQ_c12069/f1p11/1840,i1.3_HQ_c5790/f1p79/1365,i2.4_HQ_c19247/f1p0/2300,i3_HQ_c15309/f1p9/3133,i5_LQ_c5745/f1p14/6032,i5_LQ_c5342/f1p7/51,i3_LQ_c8641/f1p1/3093,i2.2_HQ_c7943/f1p6/2317,i1.3_HQ_c4193/f1p3/1553,i2.0_HQ_c12964/f2p2/2932,i3_LQ_c4037/f1p0/3013,i1.0_HQ_c3641/f1p8/1519,i5_LQ_c1902/f1p0/5768,i1.3_HQ_c3034/f1p4/191…
		molecular_function	GO:0004312	fatty acid synthase activity	0.011512	i6_LQ_c4563/f1p42/7058,i5_HQ_c78/f3p51/54,i2.4_HQ_c18260/f1p36/2283,i5_LQ_c1312/f1p2/5791,i2.3_HQ_c3020/f1p71/2504,i2.2_HQ_c9662/f1p23/2574,i4_HQ_c19637/f1p4/4984,i1.3_HQ_c14438/f1p9/1568,i4_LQ_c3728/f1p1/4447,i2.0_HQ_c17831/f1p62/2337
		molecular_function	GO:0004315	3-oxoacyl-[acyl-carrier-protein] synthase activity	0.011512	i1.3_HQ_c14438/f1p9/1568,i2.0_HQ_c17831/f1p62/2337,i4_LQ_c3728/f1p1/4447,i6_LQ_c4563/f1p42/7058,i2.4_HQ_c18260/f1p36/2283,i5_HQ_c78/f3p51/54,i5_LQ_c1312/f1p2/5791,i2.2_HQ_c9662/f1p23/2574,i2.3_HQ_c3020/f1p71/2504,i4_HQ_c19637/f1p4/4984
		molecular_function	GO:0005085	guanyl-nucleotide exchange factor activity	0.012655	i3_LQ_c4037/f1p0/3013,i1.3_HQ_c4193/f1p3/1553,i2.2_HQ_c7943/f1p6/2317,i1.2_HQ_c11819/f2p7/1485,i4_HQ_c10508/f1p18/4821,i3_LQ_c8641/f1p1/3093,i5_LQ_c5342/f1p7/51,i4_LQ_c14913/f1p4/4621,i2.4_HQ_c19247/f1p0/2300,i1.2_HQ_c12069/f1p11/1840,i1.0_HQ_c2081/f8p11/1612,i1.3_HQ_c9493/f1p11/1725,i2.4_LQ_c5178/f1p0/2086,i2.3_LQ_c9049/f1p0/2756,i4_HQ_c14813/f1p13/4516,i4_HQ_c17429/f1p9/4355,i3_LQ_c9438/f1p3/31…
		molecular_function	GO:0008531	riboflavin kinase activity	0.013516	i2.0_HQ_c10950/f1p9/2656,i4_LQ_c5818/f1p11/4709
		molecular_function	GO:0008814	citrate CoA-transferase activity	0.014435	i6_HQ_c203/f1p24/6196,i6_LQ_c2382/f1p16/6363
		molecular_function	GO:0018822	nitrile hydratase activity	0.014823	i5_HQ_c1183/f1p14/5890,i6_LQ_c718/f1p14/6332
		molecular_function	GO:0015078	hydrogen ion transmembrane transporter activity	0.014883	i4_HQ_c7000/f1p63/4573,i4_HQ_c490/f3p3/4128,i2.0_HQ_c14501/f1p17/2669,i3_LQ_c11759/f1p2/3260,i2.2_HQ_c13731/f1p2/2134,i4_HQ_c1791/f1p1226/4347,i1.2_HQ_c5887/f1p27/1691,i4_LQ_c10036/f1p10/4906,i2.0_HQ_c4817/f1p17/2657,i4_HQ_c16809/f1p34/3998,i2.2_HQ_c1206/f5p19/2133,i4_LQ_c8349/f1p3/4468,i4_LQ_c4013/f1p4/4609,i2.2_HQ_c6686/f1p3/2478,i2.2_HQ_c20113/f1p2/2756,i2.4_HQ_c12463/f2p19/2354,i6_HQ_c2962/f1…
		molecular_function	GO:0015205	nucleobase transmembrane transporter activity	0.0149	i6_LQ_c3314/f1p29/6967,i6_HQ_c1111/f1p23/6834
		molecular_function	GO:0030976	thiamine pyrophosphate binding	0.015642	i6_HQ_c354/f1p20/6196,i6_LQ_c2636/f1p27/6625,i4_HQ_c16112/f1p34/4563,i3_HQ_c126/f23p25/3601,i1.2_HQ_c1696/f5p5/1401,i1.0_HQ_c14395/f1p6/1378,i2.0_LQ_c8060/f1p1/2506,i3_HQ_c464/f8p39/3347,i2.2_HQ_c9263/f1p15/2529,i1.1_HQ_c5090/f1p5/1499
		molecular_function	GO:0044183	protein binding involved in protein folding	0.016731	i3_LQ_c6964/f1p18/3115,i1.1_HQ_c1384/f6p28/1937,i3_HQ_c9720/f1p90/3038,i1.4_HQ_c5903/f1p6/1773,i3_LQ_c7333/f1p25/2961
		molecular_function	GO:0016860	intramolecular oxidoreductase activity	0.019528	i4_LQ_c5299/f1p25/4115,i2.4_HQ_c16497/f1p26/2338,i1.4_HQ_c5903/f1p6/1773,i6_HQ_c3452/f1p32/6877,i1.0_HQ_c6147/f1p5/1596,i1.0_HQ_c2087/f2p16/1669,i1.4_HQ_c12762/f1p14/1258,i2.4_HQ_c14708/f1p30/2172,i4_HQ_c16750/f1p24/4016,i2.4_HQ_c642/f19p34/2068
		molecular_function	GO:0004222	metalloendopeptidase activity	0.019952	i2.2_HQ_c1616/f2p1/2570,i4_HQ_c11215/f1p20/4844,i1.0_LQ_c10136/f1p8/1619,i2.2_HQ_c9137/f1p2/2752,i4_LQ_c8924/f1p3/4235,i2.2_HQ_c11320/f1p6/2454,i2.0_HQ_c10531/f1p2/2004,i4_LQ_c15702/f1p10/4647,i2.0_LQ_c15312/f1p3/3001,i2.2_HQ_c19047/f1p12/2390,i2.2_LQ_c4011/f1p0/2997,i4_HQ_c5602/f1p20/4144,i2.4_HQ_c7980/f1p2/2222,i1.0_HQ_c15007/f1p8/1971,i2.2_HQ_c6995/f3p17/2735,i1.4_HQ_c2163/f3p12/1510,i3_HQ_c53…
		molecular_function	GO:0008430	selenium binding	0.021249	i4_LQ_c7860/f1p5/4886,i5_LQ_c1168/f1p3/5218,i2.1_HQ_c7696/f1p21/2184,i4_HQ_c5477/f1p8/4803,i2.0_HQ_c17929/f1p92/2247,i2.2_HQ_c13524/f1p28/2186,i2.2_HQ_c6817/f1p52/2149,i2.4_HQ_c15885/f1p60/2156,i5_HQ_c3942/f1p23/5125,i2.0_HQ_c19080/f1p33/2426,i2.0_LQ_c9535/f1p7/2204,i2.2_HQ_c12041/f1p11/2448,i2.2_HQ_c8722/f1p25/2201,i1.1_LQ_c3130/f1p0/1261
		molecular_function	GO:0032266	phosphatidylinositol-3-phosphate binding	0.023558	i1.4_HQ_c7993/f1p14/1752,i2.2_HQ_c6329/f1p17/2742,i1.0_HQ_c1371/f4p28/1884,i1.3_HQ_c6170/f1p11/1851,i1.1_HQ_c10285/f1p3/1835
		molecular_function	GO:1901981	phosphatidylinositol phosphate binding	0.023558	i2.2_HQ_c6329/f1p17/2742,i1.0_HQ_c1371/f4p28/1884,i1.4_HQ_c7993/f1p14/1752,i1.3_HQ_c6170/f1p11/1851,i1.1_HQ_c10285/f1p3/1835
		molecular_function	GO:0032403	protein complex binding	0.023913	i2.0_HQ_c11681/f1p0/2157,i2.4_HQ_c3046/f1p12/2374,i5_HQ_c247/f2p8/5834,i5_LQ_c2698/f1p2/5245,i6_LQ_c4639/f1p1/6195,i6_HQ_c653/f1p53/6545,i3_HQ_c13586/f1p15/3323,i6_LQ_c1308/f1p4/6198,i1.4_LQ_c12643/f1p1/1805,i1.2_LQ_c5157/f1p4/1916,i2.2_HQ_c20877/f1p2/2093,i4_HQ_c16844/f1p24/4450,i2.3_HQ_c7254/f1p24/2521,i4_LQ_c9621/f1p8/4546,i7_LQ_c1572/f1p7/7209,i3_HQ_c5340/f1p3/3559,i4_HQ_c2700/f1p16/4814,i3_L…
		molecular_function	GO:0004749	ribose phosphate diphosphokinase activity	0.024457	i2.3_HQ_c10571/f1p27/2249,i2.2_HQ_c918/f5p26/2562,i4_HQ_c6701/f1p37/4176,i1.1_HQ_c11887/f2p2/1909,i4_HQ_c15886/f1p30/4526
		molecular_function	GO:0004803	transposase activity	0.025201	i4_HQ_c15272/f1p13/4134,i3_HQ_c14442/f1p34/3027,i2.4_HQ_c20758/f1p20/2156,i2.0_HQ_c17470/f1p28/2771,i2.4_HQ_c10586/f1p16/2678,i5_HQ_c183/f3p3/5863,i4_HQ_c6650/f1p27/4049,i4_HQ_c491/f4p22/4079,i5_LQ_c4149/f1p55/5722,i4_HQ_c6540/f1p51/4794
		molecular_function	GO:0017016	Ras GTPase binding	0.02721	i2.2_LQ_c14861/f1p31/2577,i4_HQ_c12537/f2p41/4083,i6_LQ_c2563/f1p7/6238,i2.0_HQ_c5737/f1p10/2927,i7_HQ_c2021/f1p43/7105,i3_HQ_c10371/f1p5/3004,i3_LQ_c8534/f1p10/3193,i3_LQ_c6178/f1p4/3401,i3_HQ_c1063/f2p2/3728,i3_HQ_c1341/f2p3/3513,i4_LQ_c19168/f1p4/4602,i7_HQ_c5/f2p110/7060,i3_HQ_c14384/f1p32/3653,i3_HQ_c9627/f1p10/3235,i6_LQ_c4886/f1p6/6630,i3_HQ_c14452/f1p12/3732,i4_HQ_c1755/f1p66/4330,i5_LQ_c…
		molecular_function	GO:0031267	small GTPase binding	0.02721	i4_HQ_c14131/f1p20/4041,i6_LQ_c4111/f1p0/6083,i7_LQ_c1451/f1p2/7317,i2.0_HQ_c1395/f3p15/2702,i4_LQ_c8589/f1p7/4640,i3_HQ_c13787/f1p22/3412,i5_LQ_c3514/f1p10/5216,i3_HQ_c14452/f1p12/3732,i4_HQ_c1755/f1p66/4330,i5_LQ_c7240/f1p6/5971,i4_HQ_c10508/f1p18/4821,i4_LQ_c2752/f1p3/5122,i3_LQ_c11126/f1p3/3891,i7_LQ_c1289/f1p18/7620,i3_LQ_c8641/f1p1/3093,i2.4_HQ_c16931/f1p3/2373,i3_HQ_c10371/f1p5/3004,i3_LQ_…
		molecular_function	GO:0051020	GTPase binding	0.02721	i4_LQ_c19168/f1p4/4602,i3_HQ_c1341/f2p3/3513,i7_HQ_c5/f2p110/7060,i3_LQ_c8534/f1p10/3193,i3_HQ_c10371/f1p5/3004,i3_LQ_c6178/f1p4/3401,i3_HQ_c1063/f2p2/3728,i3_HQ_c9627/f1p10/3235,i6_LQ_c4886/f1p6/6630,i3_HQ_c14384/f1p32/3653,i6_LQ_c2563/f1p7/6238,i2.0_HQ_c5737/f1p10/2927,i7_HQ_c2021/f1p43/7105,i2.2_LQ_c14861/f1p31/2577,i4_HQ_c12537/f2p41/4083,i6_LQ_c4111/f1p0/6083,i4_HQ_c14131/f1p20/4041,i5_LQ_c3…
		molecular_function	GO:0004180	carboxypeptidase activity	0.027484	i3_HQ_c13541/f1p3/3421,i3_HQ_c4443/f1p10/3477,i4_HQ_c4667/f1p0/4380,i3_LQ_c16804/f1p1/3594,i3_HQ_c3241/f1p11/3472,i3_HQ_c10519/f1p6/3744,i2.2_HQ_c12573/f1p4/2266,i5_LQ_c6532/f1p12/6021,i5_LQ_c4614/f1p11/5573,i4_HQ_c1018/f2p4/4462,i3_HQ_c1028/f3p1/3620,i3_HQ_c1503/f2p8/3504,i3_LQ_c5830/f1p3/3109
		molecular_function	GO:0003906	DNA-(apurinic or apyrimidinic site) lyase activity	0.029167	i5_LQ_c5140/f1p1/5153,i1.3_HQ_c1573/f1p2/1802,i1.2_HQ_c15027/f1p1/1501
		molecular_function	GO:0008745	N-acetylmuramoyl-L-alanine amidase activity	0.029338	i4_HQ_c14209/f1p9/4567,i2.2_LQ_c5379/f1p8/2527,i4_LQ_c12002/f1p5/4635
		molecular_function	GO:0030234	enzyme regulator activity	0.030061	i3_HQ_c5196/f1p5/3228,i1.0_LQ_c13125/f1p7/1777,i3_HQ_c15768/f1p8/3577,i6_HQ_c4869/f1p71/6835,i1.1_HQ_c1218/f7p9/1382,i5_HQ_c247/f2p8/5834,i3_LQ_c1964/f1p0/3257,i3_HQ_c2128/f1p69/3284,i2.0_LQ_c7589/f1p10/2590,i4_HQ_c7914/f1p13/4781,i5_LQ_c7289/f1p5/5927,i5_LQ_c7176/f1p12/5949,i4_HQ_c2700/f1p16/4814,i5_HQ_c4787/f1p82/6013,i1.3_HQ_c15085/f1p0/1319,i2.3_HQ_c592/f12p56/2087,i2.0_HQ_c13571/f1p43/2484,i…
		molecular_function	GO:0003994	aconitate hydratase activity	0.032788	i6_LQ_c2898/f1p5/6957,i3_HQ_c13276/f1p4/3035
		molecular_function	GO:0003777	microtubule motor activity	0.032926	i2.0_HQ_c21653/f1p17/2302,i6_HQ_c188/f1p16/6419,i6_LQ_c1308/f1p4/6198,i3_HQ_c4483/f1p2/3093,i3_HQ_c16448/f1p3/3318,i2.0_LQ_c21051/f1p0/2587,i5_LQ_c2698/f1p2/5245,i6_LQ_c4639/f1p1/6195,i3_HQ_c16392/f1p6/3195,i5_LQ_c7114/f1p5/53,i3_HQ_c12936/f1p0/3051,i3_HQ_c623/f4p9/3334,i4_LQ_c12751/f1p7/4197,i2.3_HQ_c8473/f1p5/2746,i2.0_HQ_c8483/f1p25/2428,i2.0_HQ_c16257/f1p10/2194,i4_HQ_c10357/f1p13/4599,i1.0_H…
		molecular_function	GO:0032182	ubiquitin-like protein binding	0.032994	i1.4_HQ_c7993/f1p14/1752,i1.0_HQ_c1371/f4p28/1884,i2.2_HQ_c6329/f1p17/2742,i1.1_HQ_c10285/f1p3/1835,i1.3_HQ_c6170/f1p11/1851
		molecular_function	GO:0043130	ubiquitin binding	0.032994	i1.0_HQ_c1371/f4p28/1884,i2.2_HQ_c6329/f1p17/2742,i1.4_HQ_c7993/f1p14/1752,i1.1_HQ_c10285/f1p3/1835,i1.3_HQ_c6170/f1p11/1851
		molecular_function	GO:0003747	translation release factor activity	0.033538	i2.4_HQ_c12398/f1p4/2264,i2.0_HQ_c21887/f1p2/2131,i3_HQ_c1592/f2p3/3467,i2.0_HQ_c9792/f1p7/2705,i1.2_LQ_c7719/f1p6/1902,i5_LQ_c7289/f1p5/5927,i1.1_HQ_c6242/f1p3/1956,i1.1_HQ_c10735/f1p13/2035
		molecular_function	GO:0008079	translation termination factor activity	0.033538	i5_LQ_c7289/f1p5/5927,i1.1_HQ_c6242/f1p3/1956,i1.1_HQ_c10735/f1p13/2035,i2.4_HQ_c12398/f1p4/2264,i2.0_HQ_c9792/f1p7/2705,i1.2_LQ_c7719/f1p6/1902,i2.0_HQ_c21887/f1p2/2131,i3_HQ_c1592/f2p3/3467
		molecular_function	GO:0003922	GMP synthase (glutamine-hydrolyzing) activity	0.036088	i4_HQ_c16293/f1p99/4584,i2.2_HQ_c13078/f3p24/2227,i2.0_HQ_c21841/f2p53/2175,i2.2_HQ_c920/f9p54/2168
		molecular_function	GO:0017069	snRNA binding	0.038142	i2.0_LQ_c5782/f1p4/2441,i3_HQ_c1361/f2p16/3073,i3_LQ_c15951/f1p0/3325,i2.1_LQ_c7365/f1p0/2237
		molecular_function	GO:0008408	3'-5' exonuclease activity	0.039423	i2.3_HQ_c10153/f1p5/2204,i2.2_LQ_c1570/f3p42/2907,i2.2_HQ_c21243/f1p17/2186,i1.2_HQ_c14877/f1p11/1940,i5_LQ_c2297/f1p2/5430,i2.3_HQ_c5706/f1p9/2626,i2.4_HQ_c4091/f1p19/2117,i4_HQ_c18452/f2p55/4671,i5_HQ_c7605/f1p25/5281,i1.0_HQ_c6373/f1p7/1952,i2.2_HQ_c13251/f2p9/2092,i5_HQ_c6352/f1p32/5646,i5_LQ_c423/f1p5/5313,i2.2_HQ_c5715/f1p20/2063,i1.3_HQ_c2394/f6p18/1429,i3_HQ_c13507/f1p3/3325,i2.2_HQ_c1097…
		molecular_function	GO:0019899	enzyme binding	0.039696	i4_LQ_c19168/f1p4/4602,i4_LQ_c3914/f1p4/4794,i3_LQ_c11759/f1p2/3260,i3_HQ_c9627/f1p10/3235,i6_LQ_c4886/f1p6/6630,i2.0_HQ_c5737/f1p10/2927,i6_LQ_c2563/f1p7/6238,i2.2_LQ_c14861/f1p31/2577,i2.0_HQ_c14297/f1p3/2452,i4_HQ_c12537/f2p41/4083,i6_LQ_c4111/f1p0/6083,i6_LQ_c4563/f1p42/7058,i2.2_HQ_c11795/f1p4/2165,i5_LQ_c3514/f1p10/5216,i2.0_HQ_c1395/f3p15/2702,i4_HQ_c1755/f1p66/4330,i3_LQ_c8641/f1p1/3093,i…
		molecular_function	GO:0022884	macromolecule transmembrane transporter activity	0.039777	i2.3_LQ_c3255/f1p77/2160,i2.1_LQ_c5594/f1p0/2721,i1.2_LQ_c14056/f1p2/1613,i1.0_LQ_c8033/f1p21/1525,i2.4_HQ_c19184/f1p49/2342,i2.2_HQ_c4117/f1p75/2260,i1.3_HQ_c7464/f1p5/1524,i2.4_HQ_c11224/f2p16/2036
		molecular_function	GO:0004402	histone acetyltransferase activity	0.039782	i3_HQ_c472/f9p12/3376,i5_LQ_c489/f1p4/5332,i1.4_HQ_c2592/f1p14/1648,i4_LQ_c1810/f1p6/4951,i5_LQ_c5217/f1p4/5312,i2.2_LQ_c5852/f1p23/2091
		molecular_function	GO:0017137	Rab GTPase binding	0.040701	i3_LQ_c8534/f1p10/3193,i3_HQ_c10371/f1p5/3004,i3_LQ_c6178/f1p4/3401,i3_HQ_c1341/f2p3/3513,i4_LQ_c19168/f1p4/4602,i3_HQ_c9627/f1p10/3235,i2.0_HQ_c5737/f1p10/2927,i4_HQ_c14131/f1p20/4041,i4_LQ_c8589/f1p7/4640,i2.0_HQ_c1395/f3p15/2702,i5_LQ_c3514/f1p10/5216,i3_HQ_c14452/f1p12/3732,i2.4_HQ_c16931/f1p3/2373,i3_LQ_c8641/f1p1/3093,i4_LQ_c2752/f1p3/5122,i4_HQ_c10508/f1p18/4821
		molecular_function	GO:0042578	phosphoric ester hydrolase activity	0.040859	i3_HQ_c5843/f1p0/3245,i1.2_HQ_c1398/f5p3/1637,i2.0_HQ_c547/f33p45/2419,i1.3_HQ_c3669/f1p2/1322,i5_LQ_c7376/f1p16/5849,i2.2_LQ_c11246/f1p2/2065,i3_LQ_c10692/f1p0/3309,i2.2_HQ_c13135/f2p26/2817,i1.2_LQ_c3213/f1p1/1533,i6_LQ_c1323/f1p1/6058,i3_LQ_c2970/f1p9/3965,i1.1_HQ_c3783/f2p12/1966,i3_HQ_c2187/f1p4/3308,i6_LQ_c4929/f1p0/6332,i5_HQ_c6248/f1p22/5261,i2.1_HQ_c11333/f1p2/2261,i4_LQ_c17651/f1p1/4974…
		molecular_function	GO:0015077	monovalent inorganic cation transmembrane transporter activity	0.044494	i2.1_HQ_c1484/f2p24/2308,i1.2_LQ_c10367/f1p24/1545,i6_HQ_c2962/f1p12/6037,i2.0_HQ_c2526/f1p1/2478,i2.4_HQ_c12463/f2p19/2354,i5_HQ_c5847/f1p24/5226,i2.4_HQ_c14265/f1p3/2695,i4_LQ_c8349/f1p3/4468,i2.2_HQ_c1206/f5p19/2133,i2.2_HQ_c20113/f1p2/2756,i2.0_HQ_c2422/f1p1/2447,i4_LQ_c4013/f1p4/4609,i2.2_HQ_c6686/f1p3/2478,i1.3_LQ_c11369/f1p0/1934,i1.2_HQ_c5887/f1p27/1691,i1.2_HQ_c13173/f1p9/1821,i4_HQ_c168…
		molecular_function	GO:0008081	phosphoric diester hydrolase activity	0.045909	i2.0_HQ_c16328/f1p12/2295,i6_LQ_c1323/f1p1/6058,i2.2_HQ_c9137/f2p4/2431,i1.1_HQ_c7177/f1p8/1819,i2.2_LQ_c7681/f1p6/2521,i2.2_HQ_c13135/f2p26/2817,i2.3_HQ_c6730/f1p13/2301,i2.4_HQ_c1964/f2p12/2456,i3_LQ_c10692/f1p0/3309,i1.3_HQ_c3669/f1p2/1322,i2.3_HQ_c11152/f1p3/2127,i1.2_HQ_c1398/f5p3/1637,i2.3_HQ_c6970/f1p3/2222,i2.0_HQ_c547/f33p45/2419,i3_LQ_c15734/f1p0/3160,i2.1_HQ_c10689/f1p7/2310,i2.0_LQ_c8…
		molecular_function	GO:0008455	alpha-1,6-mannosylglycoprotein 2-beta-N-acetylglucosaminyltransferase activity	0.046981	i2.0_LQ_c7521/f1p2/2257,i1.1_HQ_c7986/f1p4/1776,i2.2_HQ_c4068/f1p11/2617
		molecular_function	GO:0043167	ion binding	0.049233	i8_LQ_c980/f1p17/8178,i3_HQ_c10181/f1p13/3605,i2.4_HQ_c3046/f1p12/2374,i4_HQ_c5844/f1p12/4723,i2.1_HQ_c8455/f1p20/2392,i6_HQ_c653/f1p53/6545,i2.3_HQ_c4440/f1p9/2059,i2.2_HQ_c9945/f1p9/2307,i3_HQ_c12982/f1p147/3907,i4_HQ_c17615/f1p8/4337,i2.2_HQ_c11093/f1p10/2342,i1.0_LQ_c3602/f1p9/1702,i1.3_HQ_c7464/f1p5/1524,i4_HQ_c11959/f1p16/4365,i2.0_HQ_c3237/f1p9/2326,i2.2_HQ_c2916/f1p2/2312,i4_HQ_c10357/f1p…

## Sheet: Tst_4 vs Tst_3
Additional File 4 GO categories of differential unigenes in four growth periods (Tst_4 vs Tst_3) (P<0.05)
		Term_type	GO_accession	Description	P-value	Unigene_names
		biological_process	GO:0006310	DNA recombination	2.013e-10	i4_LQ_c6121/f1p4/4689,i2.4_HQ_c10586/f1p16/2678,i5_HQ_c2398/f1p25/51,i4_LQ_c592/f1p2/4221,i3_HQ_c7996/f1p26/3990,i4_HQ_c491/f4p22/4079,i2.1_HQ_c10752/f1p3/2510,i3_HQ_c4504/f1p1/3569,i4_HQ_c6650/f1p27/4049,i4_HQ_c16345/f1p13/4289,i5_LQ_c2900/f1p4/5364,i2.2_HQ_c10878/f1p2/2621,i4_LQ_c3171/f1p2/4138,i4_HQ_c15203/f1p15/4190,i4_HQ_c9817/f1p38/4635,i5_HQ_c2341/f1p20/5122,i2.0_HQ_c17470/f1p28/2771,i5_LQ…
		biological_process	GO:0006928	movement of cell or subcellular component	3.0634e-07	i6_LQ_c4546/f1p18/6107,i2.2_HQ_c8117/f1p13/2928,i6_LQ_c4261/f1p12/6173,i4_LQ_c7740/f1p18/3976,i6_LQ_c2387/f1p2/6452,i3_HQ_c5825/f1p14/3152,i3_HQ_c14370/f1p10/3346,i4_LQ_c17001/f1p5/4639,i1.3_LQ_c9084/f1p0/1633,i6_LQ_c4665/f1p49/6495,i1.1_HQ_c5389/f1p8/1920,i3_HQ_c8143/f1p97/4002,i4_HQ_c5514/f1p92/5013,i4_HQ_c13432/f1p9/4450,i3_HQ_c11533/f1p7/3651,i1.0_HQ_c6722/f1p19/1700,i2.4_HQ_c7968/f1p22/2481,…
		biological_process	GO:0015994	chlorophyll metabolic process	3.3928e-07	i4_HQ_c9817/f1p38/4635,i2.2_HQ_c10878/f1p2/2621,i2.1_HQ_c10752/f1p3/2510,i3_HQ_c13797/f1p1/3460,i1.4_LQ_c8926/f1p3/1238,i4_LQ_c6121/f1p4/4689,i2.4_HQ_c19505/f1p31/2335,i5_LQ_c5959/f1p9/5893,i1.1_LQ_c13145/f1p1/2028,i5_LQ_c7507/f1p2/5773,i1.1_HQ_c13775/f1p5/1454,i3_HQ_c12799/f1p11/3767,i2.2_HQ_c13322/f2p6/2869,i4_HQ_c5844/f1p12/4723,i3_HQ_c1294/f2p2/3138,i1.4_HQ_c5853/f1p3/1611,i2.2_LQ_c8416/f1p4/…
		biological_process	GO:0015995	chlorophyll biosynthetic process	5.3625e-07	i1.2_HQ_c13833/f1p1/1696,i2.0_HQ_c15843/f1p2/2089,i5_LQ_c6720/f1p5/55,i3_HQ_c15820/f1p7/3107,i2.0_HQ_c11377/f1p8/2632,i2.1_HQ_c9420/f1p5/2146,i1.2_LQ_c5277/f1p1/1497,i2.4_HQ_c20866/f1p14/2098,i2.1_LQ_c7455/f1p0/2532,i2.4_HQ_c6694/f3p9/2631,i4_HQ_c8322/f1p17/4035,i2.0_LQ_c5666/f1p5/3007,i2.2_HQ_c7251/f1p36/2327,i2.2_HQ_c1795/f3p6/2740,i2.0_LQ_c2978/f1p7/2286,i5_HQ_c3377/f1p12/5476,i5_HQ_c6836/f1p8…
		biological_process	GO:0006779	porphyrin-containing compound biosynthetic process	1.1123e-06	i5_LQ_c7507/f1p2/5773,i1.1_HQ_c13775/f1p5/1454,i2.4_HQ_c19505/f1p31/2335,i5_LQ_c5959/f1p9/5893,i1.1_LQ_c13145/f1p1/2028,i3_HQ_c13589/f1p3/3508,i7_LQ_c950/f1p20/7119,i4_LQ_c9701/f1p16/4899,i3_HQ_c12799/f1p11/3767,i4_HQ_c5844/f1p12/4723,i3_HQ_c1294/f2p2/3138,i2.2_HQ_c13322/f2p6/2869,i1.4_HQ_c5853/f1p3/1611,i2.2_LQ_c8416/f1p4/2084,i2.0_HQ_c2696/f1p6/2425,i5_HQ_c2341/f1p20/5122,i2.0_HQ_c1123/f4p27/22…
		biological_process	GO:0046907	intracellular transport	2.4442e-06	i3_HQ_c9585/f1p18/3359,i1.0_HQ_c11298/f1p8/1819,i5_HQ_c4890/f1p12/5838,i1.1_LQ_c4225/f1p27/1445,i1.1_LQ_c15356/f1p1/1440,i7_LQ_c49/f1p1/7511,i3_HQ_c14452/f1p12/3732,i1.3_HQ_c9864/f1p4/1831,i5_HQ_c155/f3p69/5516,i3_HQ_c513/f5p40/3659,i2.0_HQ_c1643/f2p13/2499,i2.2_HQ_c1295/f4p42/2279,i2.2_HQ_c18717/f1p1/2171,i1.2_HQ_c13028/f1p5/1304,i1.1_LQ_c4561/f1p23/1668,i1.3_LQ_c9084/f1p0/1633,i2.4_HQ_c9889/f1p…
		biological_process	GO:0051649	establishment of localization in cell	5.9541e-06	i2.0_LQ_c2799/f1p9/2302,i6_HQ_c4548/f1p17/6479,i5_LQ_c1168/f1p3/5218,i2.0_HQ_c9792/f1p7/2705,i3_HQ_c3058/f2p2/3118,i2.0_HQ_c9085/f2p1/2282,i2.0_HQ_c12969/f2p21/2051,i1.1_HQ_c1575/f3p6/1291,i5_LQ_c1569/f1p23/5669,i5_LQ_c7509/f1p7/5779,i4_HQ_c18640/f2p7/4018,i3_HQ_c7912/f1p29/3969,i6_LQ_c4665/f1p49/6495,i3_HQ_c3727/f1p10/3232,i5_LQ_c3770/f1p17/5448,i6_LQ_c4508/f1p10/6106,i3_HQ_c6257/f1p5/3358,i1.3_…
		biological_process	GO:0006778	porphyrin-containing compound metabolic process	7.2718e-06	i2.4_HQ_c20866/f1p14/2098,i3_LQ_c10044/f1p4/3365,i2.1_LQ_c7455/f1p0/2532,i2.0_LQ_c5666/f1p5/3007,i1.4_HQ_c3949/f1p57/1804,i4_HQ_c8322/f1p17/4035,i2.4_HQ_c6694/f3p9/2631,i3_HQ_c15820/f1p7/3107,i5_LQ_c6720/f1p5/55,i2.0_HQ_c15843/f1p2/2089,i2.0_HQ_c11377/f1p8/2632,i1.1_HQ_c8572/f1p3/1530,i1.2_HQ_c13833/f1p1/1696,i1.1_LQ_c3147/f3p11/1770,i2.1_HQ_c9420/f1p5/2146,i3_LQ_c13740/f1p4/3243,i1.2_LQ_c5277/f1…
		biological_process	GO:0051641	cellular localization	7.4623e-06	i4_HQ_c3269/f1p5/4152,i1.2_HQ_c11177/f1p3/1690,i2.2_HQ_c8961/f1p3/2464,i6_HQ_c5007/f2p12/6169,i3_HQ_c1728/f2p3/3397,i2.0_HQ_c17617/f1p1/2599,i5_LQ_c5793/f1p7/5923,i3_LQ_c15483/f1p1/3702,i1.3_HQ_c13219/f1p16/1754,i2.4_HQ_c8305/f1p18/2098,i2.0_HQ_c12097/f1p6/2468,i3_LQ_c7333/f1p25/2961,i2.2_HQ_c19355/f1p4/2927,i1.1_HQ_c11064/f1p14/1487,i4_HQ_c9194/f1p25/4064,i2.2_HQ_c20230/f1p10/2302,i7_LQ_c1420/f1…
		biological_process	GO:0007017	microtubule-based process	7.7298e-06	i2.4_LQ_c15957/f1p0/2231,i3_HQ_c6084/f1p11/3694,i3_HQ_c922/f3p16/3524,i3_HQ_c8977/f1p5/3532,i2.3_HQ_c9483/f1p0/2627,i2.4_HQ_c11636/f1p4/2567,i2.3_HQ_c8473/f1p5/2746,i1.0_HQ_c14826/f1p1/1456,i1.0_HQ_c11970/f1p5/1851,i2.2_HQ_c14074/f1p4/2460,i2.2_HQ_c10555/f1p4/2469,i3_HQ_c136/f23p19/3227,i1.4_HQ_c8821/f1p3/1553,i2.2_HQ_c10580/f1p9/2336,i2.0_LQ_c17889/f1p0/2364,i6_HQ_c4719/f1p26/6208,i2.2_HQ_c14536…
		biological_process	GO:0007018	microtubule-based movement	9.9659e-06	i4_LQ_c19659/f1p2/4183,i1.0_HQ_c11970/f1p5/1851,i2.0_LQ_c17889/f1p0/2364,i5_HQ_c6594/f1p11/5612,i6_LQ_c1308/f1p4/6198,i3_HQ_c3499/f1p3/3234,i2.0_LQ_c21051/f1p0/2587,i2.2_HQ_c14536/f1p0/2107,i3_HQ_c4483/f1p2/3093,i2.2_HQ_c18347/f1p1/2953,i3_LQ_c4508/f1p8/3221,i6_LQ_c1068/f1p2/6514,i2.4_LQ_c15957/f1p0/2231,i2.0_HQ_c7406/f1p0/2423,i2.0_HQ_c15363/f1p16/2574,i1.1_HQ_c6444/f1p5/1993,i3_HQ_c922/f3p16/35…
		biological_process	GO:0042440	pigment metabolic process	2.022e-05	i5_LQ_c7608/f2p4/5161,i3_HQ_c6105/f1p43/3951,i4_HQ_c1099/f1p58/4064,i2.1_HQ_c5008/f1p14/2064,i5_HQ_c3644/f1p11/5426,i5_HQ_c6836/f1p8/5693,i1.0_HQ_c8094/f1p2/1262,i1.2_LQ_c3213/f1p1/1533,i3_HQ_c7907/f1p23/3960,i3_HQ_c10771/f1p2/3307,i2.0_LQ_c2978/f1p7/2286,i5_HQ_c3377/f1p12/5476,i2.2_HQ_c7251/f1p36/2327,i2.2_HQ_c1795/f3p6/2740,i3_LQ_c10044/f1p4/3365,i2.1_LQ_c7455/f1p0/2532,i2.0_LQ_c5666/f1p5/3007,…
		biological_process	GO:0046148	pigment biosynthetic process	2.7528e-05	i2.2_HQ_c1795/f3p6/2740,i2.2_HQ_c7251/f1p36/2327,i5_HQ_c3377/f1p12/5476,i2.0_LQ_c2978/f1p7/2286,i3_HQ_c10771/f1p2/3307,i1.2_LQ_c3213/f1p1/1533,i5_HQ_c6836/f1p8/5693,i5_HQ_c3644/f1p11/5426,i4_HQ_c1099/f1p58/4064,i2.1_HQ_c5008/f1p14/2064,i3_HQ_c6105/f1p43/3951,i5_LQ_c7608/f2p4/5161,i2.1_HQ_c9420/f1p5/2146,i1.1_HQ_c8572/f1p3/1530,i1.2_HQ_c13833/f1p1/1696,i3_HQ_c15820/f1p7/3107,i5_LQ_c6720/f1p5/55,i2…
		biological_process	GO:0006516	glycoprotein catabolic process	3.0433e-05	i4_LQ_c7267/f1p22/4650,i2.2_HQ_c21183/f1p14/2242,i2.0_HQ_c13270/f2p10/2374,i2.0_HQ_c4083/f1p2/2326,i2.3_HQ_c1722/f2p16/2333,i1.2_HQ_c5094/f1p24/1656,i4_LQ_c10131/f1p4/4545,i2.3_HQ_c6378/f1p28/2145
		biological_process	GO:0044248	cellular catabolic process	3.3516e-05	i3_HQ_c15193/f1p16/3155,i1.4_LQ_c8926/f1p3/1238,i7_HQ_c1719/f1p25/7039,i6_LQ_c4975/f2p4/6187,i3_HQ_c1271/f2p6/3218,i3_HQ_c16067/f1p5/3374,i2.3_HQ_c1722/f2p16/2333,i3_HQ_c10640/f1p2/3532,i4_HQ_c9194/f1p25/4064,i1.3_HQ_c788/f23p38/1802,i2.2_HQ_c12142/f1p4/2351,i2.2_HQ_c8249/f1p10/2043,i3_HQ_c15226/f1p21/3039,i5_HQ_c6354/f1p44/5450,i2.0_LQ_c9067/f1p1/2419,i3_HQ_c15574/f1p14/3357,i2.1_HQ_c9505/f1p1/2…
		biological_process	GO:0006886	intracellular protein transport	5.0461e-05	i3_HQ_c9627/f1p10/3235,i7_HQ_c11/f3p24/7418,i1.0_HQ_c11851/f2p10/1662,i4_HQ_c19353/f1p9/4433,i2.2_HQ_c5638/f1p6/2983,i1.1_HQ_c8695/f1p10/1688,i1.3_HQ_c12259/f1p0/1787,i7_LQ_c449/f1p16/7500,i3_LQ_c1356/f2p1/3128,i2.3_HQ_c9483/f1p0/2627,i1.3_HQ_c8597/f1p2/1401,i3_HQ_c1703/f2p3/3857,i2.2_HQ_c13855/f1p19/2276,i5_LQ_c3445/f1p13/5152,i2.2_LQ_c5609/f1p7/2886,i5_LQ_c4681/f1p2/5836,i1.1_HQ_c7844/f1p1/1459…
		biological_process	GO:0007006	mitochondrial membrane organization	6.0495e-05	i2.2_LQ_c16828/f1p5/2369,i1.1_LQ_c4225/f1p27/1445,i1.3_HQ_c8597/f1p2/1401,i2.4_HQ_c10121/f3p13/2217,i3_LQ_c5969/f1p0/3414,i1.3_HQ_c13219/f1p16/1754,i4_LQ_c3456/f1p0/4436,i2.4_HQ_c21223/f1p7/2655
		biological_process	GO:0007008	outer mitochondrial membrane organization	6.0495e-05	i2.2_LQ_c16828/f1p5/2369,i1.3_HQ_c8597/f1p2/1401,i1.1_LQ_c4225/f1p27/1445,i2.4_HQ_c10121/f3p13/2217,i3_LQ_c5969/f1p0/3414,i1.3_HQ_c13219/f1p16/1754,i4_LQ_c3456/f1p0/4436,i2.4_HQ_c21223/f1p7/2655
		biological_process	GO:0045040	protein import into mitochondrial outer membrane	6.0495e-05	i2.4_HQ_c21223/f1p7/2655,i1.3_HQ_c13219/f1p16/1754,i4_LQ_c3456/f1p0/4436,i3_LQ_c5969/f1p0/3414,i2.2_LQ_c16828/f1p5/2369,i1.3_HQ_c8597/f1p2/1401,i1.1_LQ_c4225/f1p27/1445,i2.4_HQ_c10121/f3p13/2217
		biological_process	GO:0090151	establishment of protein localization to mitochondrial membrane	6.0495e-05	i3_LQ_c5969/f1p0/3414,i2.2_LQ_c16828/f1p5/2369,i1.3_HQ_c8597/f1p2/1401,i1.1_LQ_c4225/f1p27/1445,i2.4_HQ_c10121/f3p13/2217,i2.4_HQ_c21223/f1p7/2655,i1.3_HQ_c13219/f1p16/1754,i4_LQ_c3456/f1p0/4436
		biological_process	GO:0034613	cellular protein localization	6.1374e-05	i3_HQ_c412/f5p11/3258,i3_HQ_c15812/f1p30/3201,i2.4_HQ_c8305/f1p18/2098,i2.0_HQ_c12097/f1p6/2468,i5_HQ_c3942/f1p23/5125,i3_LQ_c7333/f1p25/2961,i3_HQ_c14059/f1p20/3446,i2.2_HQ_c19355/f1p4/2927,i3_HQ_c1140/f3p9/3325,i2.4_LQ_c11443/f1p0/2185,i1.4_LQ_c8926/f1p3/1238,i6_LQ_c850/f1p15/6304,i3_HQ_c15226/f1p21/3039,i4_HQ_c13824/f1p16/4329,i6_LQ_c902/f1p0/6117,i1.1_HQ_c11064/f1p14/1487,i2.2_LQ_c17280/f1p3/…
		biological_process	GO:0070727	cellular macromolecule localization	6.1374e-05	i1.2_HQ_c11400/f2p18/1882,i5_LQ_c1753/f1p14/5149,i3_HQ_c8961/f1p18/3002,i5_HQ_c2973/f1p9/5033,i7_LQ_c1495/f1p9/7732,i1.1_HQ_c5495/f1p0/1511,i4_HQ_c9503/f1p50/4167,i1.1_LQ_c5975/f1p6/1884,i5_LQ_c1732/f1p13/5693,i2.2_LQ_c4957/f1p8/2542,i2.2_LQ_c3123/f1p9/2092,i2.2_HQ_c8117/f1p13/2928,i2.2_HQ_c17725/f1p5/2402,i6_HQ_c3783/f1p20/6323,i1.3_HQ_c9522/f1p11/1783,i3_HQ_c6257/f1p5/3358,i1.2_HQ_c14597/f1p27/…
		biological_process	GO:0007623	circadian rhythm	7.1227e-05	i4_HQ_c1515/f1p114/4464,i3_HQ_c12982/f1p147/3907,i3_HQ_c13020/f1p109/3077,i2.2_LQ_c4268/f1p29/2376,i2.0_HQ_c1618/f3p7/2080,i2.3_HQ_c12477/f1p1/2946,i6_LQ_c1524/f1p60/6113,i1.0_HQ_c11796/f15p86/1734,i3_LQ_c2652/f1p36/3212
		biological_process	GO:0048511	rhythmic process	9.1576e-05	i1.0_HQ_c11796/f15p86/1734,i3_LQ_c2652/f1p36/3212,i2.3_HQ_c12477/f1p1/2946,i6_LQ_c1524/f1p60/6113,i3_HQ_c13020/f1p109/3077,i2.2_LQ_c4268/f1p29/2376,i2.0_HQ_c1618/f3p7/2080,i4_HQ_c1515/f1p114/4464,i3_HQ_c12982/f1p147/3907
		biological_process	GO:0006836	neurotransmitter transport	0.00014762	i5_LQ_c65/f1p2/5886,i2.0_HQ_c2422/f1p1/2447,i2.4_HQ_c3889/f1p6/2215,i2.0_HQ_c14853/f1p5/2220,i2.0_HQ_c16127/f1p2/2175,i4_LQ_c9250/f1p2/4248,i2.3_LQ_c2300/f1p1/2254,i2.0_LQ_c8325/f1p1/2639,i2.0_HQ_c2526/f1p1/2478,i1.4_HQ_c6207/f1p2/1935,i2.1_LQ_c4399/f1p1/2429,i3_LQ_c3388/f1p1/3160,i2.3_HQ_c7429/f1p0/2152,i2.4_HQ_c6874/f1p4/2682,i2.2_HQ_c14449/f1p2/2070
		biological_process	GO:0006397	mRNA processing	0.00020273	i2.1_LQ_c4521/f1p7/3342,i2.2_LQ_c5609/f1p7/2886,i2.4_HQ_c10292/f1p4/2602,i5_LQ_c6410/f1p2/5579,i3_HQ_c13459/f1p4/3421,i4_LQ_c2506/f1p1/4961,i1.3_HQ_c15353/f3p42/1756,i1.4_HQ_c913/f6p18/1712,i5_HQ_c2398/f1p25/51,i4_LQ_c592/f1p2/4221,i4_LQ_c8527/f1p43/4350,i1.3_HQ_c2066/f2p1/1677,i2.0_HQ_c10940/f1p5/2406,i3_LQ_c5531/f1p4/3440,i1.0_HQ_c11851/f2p10/1662,i1.1_HQ_c11064/f1p14/1487,i5_HQ_c797/f1p7/5955,…
		biological_process	GO:0006370	7-methylguanosine mRNA capping	0.00026912	i4_LQ_c592/f1p2/4221,i5_HQ_c2398/f1p25/51,i1.4_HQ_c11297/f1p4/1969,i1.1_LQ_c15356/f1p1/1440,i1.3_HQ_c12259/f1p0/1787,i7_LQ_c514/f1p0/7532,i4_HQ_c15203/f1p15/4190,i1.3_HQ_c9607/f1p1/1614
		biological_process	GO:1990542	mitochondrial transmembrane transport	0.00028931	i1.1_LQ_c4225/f1p27/1445,i1.3_HQ_c8597/f1p2/1401,i2.4_HQ_c10121/f3p13/2217,i2.2_LQ_c16828/f1p5/2369,i3_LQ_c5969/f1p0/3414,i4_LQ_c3456/f1p0/4436,i1.3_HQ_c13219/f1p16/1754,i2.4_HQ_c21223/f1p7/2655
		biological_process	GO:0022402	cell cycle process	0.00029259	i1.0_HQ_c10287/f1p0/1705,i3_LQ_c7791/f1p2/3659,i5_HQ_c4980/f1p10/6042,i1.1_HQ_c5495/f1p0/1511,i4_HQ_c9795/f1p18/4925,i3_HQ_c16143/f1p5/3504,i5_LQ_c1264/f1p5/5828,i2.4_HQ_c17717/f1p7/2626,i2.4_HQ_c16483/f1p2/2476,i2.2_HQ_c8288/f1p15/2012,i6_LQ_c3010/f1p12/6265,i2.0_LQ_c10660/f1p10/2076,i1.0_HQ_c2882/f1p3/1672,i3_HQ_c16895/f1p6/3074,i2.0_HQ_c4592/f1p26/2444,i3_HQ_c9661/f1p13/3631,i3_LQ_c6793/f1p5/3…
		biological_process	GO:0015031	protein transport	0.00031187	i4_HQ_c16345/f1p13/4289,i2.0_HQ_c6726/f1p8/2324,i6_LQ_c4111/f1p0/6083,i2.4_LQ_c8536/f1p6/2820,i2.3_HQ_c10847/f1p7/2246,i4_LQ_c2752/f1p3/5122,i2.2_LQ_c16828/f1p5/2369,i6_LQ_c2558/f1p0/6355,i1.4_HQ_c913/f6p18/1712,i3_HQ_c641/f4p11/3909,i6_HQ_c3288/f1p39/6289,i7_HQ_c1489/f4p78/7094,i1.1_LQ_c8047/f1p0/1586,i3_HQ_c12855/f1p22/3120,i3_HQ_c1242/f2p11/3667,i2.2_HQ_c18889/f1p9/2040,i1.4_HQ_c2032/f1p1/1366…
		biological_process	GO:0040011	locomotion	0.00033911	i3_HQ_c10001/f1p7/3298,i3_LQ_c4698/f1p0/3069,i1.2_HQ_c3348/f1p0/1811,i3_HQ_c412/f8p51/3200,i3_HQ_c8621/f1p13/3180,i2.0_HQ_c21048/f1p14/2248,i1.3_HQ_c7907/f1p11/1580,i1.4_HQ_c8821/f1p3/1553,i2.2_HQ_c10580/f1p9/2336,i4_LQ_c4416/f1p11/4045,i3_HQ_c9374/f1p3/3359,i5_LQ_c7102/f1p7/5964,i1.1_HQ_c7844/f1p1/1459,i1.4_HQ_c12123/f1p1/1485,i5_LQ_c1151/f1p4/5755,i3_HQ_c9420/f1p47/3010,i1.1_HQ_c9008/f1p1/1431,…
		biological_process	GO:0008104	protein localization	0.00035512	i3_HQ_c7912/f1p29/3969,i4_HQ_c18640/f2p7/4018,i5_LQ_c1569/f1p23/5669,i5_LQ_c7509/f1p7/5779,i1.1_HQ_c1575/f3p6/1291,i2.0_HQ_c9085/f2p1/2282,i6_HQ_c4548/f1p17/6479,i3_HQ_c12120/f1p6/3272,i3_HQ_c3058/f2p2/3118,i5_LQ_c1168/f1p3/5218,i2.0_HQ_c9792/f1p7/2705,i2.0_LQ_c2799/f1p9/2302,i5_LQ_c1753/f1p14/5149,i5_HQ_c2973/f1p9/5033,i7_LQ_c1495/f1p9/7732,i2.0_HQ_c20918/f1p7/2691,i5_LQ_c1732/f1p13/5693,i2.2_LQ…
		biological_process	GO:0045184	establishment of protein localization	0.00035717	i6_LQ_c153/f2p1/6533,i4_LQ_c11826/f1p18/4686,i2.2_HQ_c10578/f1p15/2316,i1.0_HQ_c14077/f1p28/1984,i3_LQ_c6892/f1p12/3707,i1.1_HQ_c8248/f1p6/1474,i1.1_HQ_c7479/f1p1/1817,i6_LQ_c983/f1p9/6582,i2.4_LQ_c16055/f1p6/2845,i1.3_HQ_c2632/f1p9/1654,i1.4_HQ_c5903/f1p6/1773,i1.0_LQ_c5394/f1p43/1449,i4_HQ_c19356/f1p14/4370,i3_HQ_c4256/f1p3/3645,i1.0_HQ_c13838/f1p10/1975,i2.2_HQ_c10137/f1p2/2530,i2.1_LQ_c6441/f…
		biological_process	GO:0009056	catabolic process	0.00035949	i3_HQ_c10662/f1p15/3051,i4_LQ_c7053/f1p6/4178,i4_LQ_c7267/f1p22/4650,i4_HQ_c8786/f1p44/4046,i2.1_HQ_c377/f1p99/2295,i3_HQ_c6290/f1p3/3346,i4_HQ_c9052/f1p26/4720,i5_LQ_c7552/f2p0/5495,i2.3_HQ_c6378/f1p28/2145,i2.2_HQ_c4388/f2p170/2526,i2.2_HQ_c5756/f1p38/2934,i1.1_LQ_c9007/f1p3/1595,i5_HQ_c247/f2p8/5834,i1.1_HQ_c4331/f1p1/1726,i1.2_HQ_c6949/f1p23/1488,i1.1_HQ_c8463/f1p0/1643,i1.3_HQ_c2696/f1p20/17…
		biological_process	GO:0006396	RNA processing	0.00042702	i4_LQ_c9023/f1p3/4515,i1.3_HQ_c2066/f2p1/1677,i1.4_LQ_c14088/f1p1/1633,i1.0_HQ_c11851/f2p10/1662,i5_HQ_c797/f1p7/5955,i2.1_LQ_c9445/f1p2/2683,i1.3_HQ_c10741/f1p3/1978,i1.3_HQ_c12259/f1p0/1787,i3_HQ_c365/f10p8/3783,i2.2_LQ_c5609/f1p7/2886,i2.4_LQ_c11945/f1p2/2373,i4_HQ_c317/f1p21/4276,i2.0_HQ_c21802/f2p27/2264,i2.3_HQ_c626/f10p43/2722,i4_HQ_c18926/f2p44/4329,i2.3_LQ_c11724/f1p4/3028,i4_LQ_c6299/f1…
		biological_process	GO:0016071	mRNA metabolic process	0.00042928	i6_LQ_c3677/f1p14/6042,i1.3_HQ_c9607/f1p1/1614,i3_HQ_c11533/f1p7/3651,i2.2_HQ_c16507/f1p22/2578,i1.4_HQ_c11297/f1p4/1969,i2.4_HQ_c13807/f1p5/2531,i6_LQ_c4546/f1p18/6107,i1.3_HQ_c9522/f1p11/1783,i6_LQ_c946/f1p4/6294,i3_LQ_c11113/f1p0/3272,i1.4_HQ_c1659/f5p16/1517,i1.1_LQ_c5975/f1p6/1884,i1.1_LQ_c15356/f1p1/1440,i2.1_LQ_c3731/f1p6/2399,i1.0_HQ_c7893/f1p5/1229,i1.3_HQ_c2066/f2p1/1677,i1.0_HQ_c11851/…
		biological_process	GO:0007067	mitotic nuclear division	0.00068068	i3_HQ_c9034/f1p9/3263,i1.3_LQ_c9084/f1p0/1633,i2.0_HQ_c7955/f1p9/2675,i1.0_HQ_c6722/f1p19/1700,i3_HQ_c342/f10p10/3162,i6_LQ_c4508/f1p10/6106,i3_LQ_c6793/f1p5/3765,i3_HQ_c15708/f1p12/3288,i2.2_HQ_c14810/f1p10/2111,i2.4_HQ_c4829/f1p11/2244,i1.0_HQ_c2950/f1p12/1946,i3_HQ_c6290/f1p3/3346,i3_HQ_c16895/f1p6/3074,i2.2_HQ_c9383/f1p8/2383,i1.3_HQ_c1842/f3p4/1935,i1.1_HQ_c6561/f1p3/1238,i5_HQ_c7545/f3p5/57…
		biological_process	GO:0000278	mitotic cell cycle	0.00068245	i5_HQ_c247/f2p8/5834,i2.3_HQ_c11705/f1p6/2960,i7_LQ_c973/f1p7/7049,i2.0_LQ_c6451/f1p2/3203,i2.2_HQ_c14810/f1p10/2111,i1.1_HQ_c5217/f1p4/1638,i3_HQ_c6290/f1p3/3346,i2.2_HQ_c9383/f1p8/2383,i1.3_HQ_c1842/f3p4/1935,i1.1_HQ_c6561/f1p3/1238,i5_HQ_c7545/f3p5/5777,i6_LQ_c386/f1p6/6565,i2.0_LQ_c10885/f1p0/2089,i4_HQ_c9194/f1p25/4064,i2.3_HQ_c5686/f1p6/2394,i3_HQ_c10640/f1p2/3532,i3_HQ_c4504/f1p1/3569,i1.3…
		biological_process	GO:1903047	mitotic cell cycle process	0.00068245	i5_HQ_c247/f2p8/5834,i2.0_LQ_c6451/f1p2/3203,i7_LQ_c973/f1p7/7049,i2.2_HQ_c14810/f1p10/2111,i2.3_HQ_c11705/f1p6/2960,i1.3_HQ_c1842/f3p4/1935,i2.2_HQ_c9383/f1p8/2383,i3_HQ_c6290/f1p3/3346,i1.1_HQ_c5217/f1p4/1638,i2.0_LQ_c10885/f1p0/2089,i6_LQ_c386/f1p6/6565,i5_HQ_c7545/f3p5/5777,i1.1_HQ_c6561/f1p3/1238,i4_HQ_c9194/f1p25/4064,i3_HQ_c10640/f1p2/3532,i2.3_HQ_c5686/f1p6/2394,i1.0_LQ_c9193/f1p2/1650,i1…
		biological_process	GO:0007049	cell cycle	0.00073407	i1.0_HQ_c2882/f1p3/1672,i2.0_LQ_c10660/f1p10/2076,i2.2_HQ_c4944/f1p12/2867,i2.0_HQ_c4592/f1p26/2444,i3_HQ_c16895/f1p6/3074,i4_HQ_c9795/f1p18/4925,i5_HQ_c4980/f1p10/6042,i3_LQ_c7791/f1p2/3659,i1.0_HQ_c10287/f1p0/1705,i2.2_HQ_c8288/f1p15/2012,i5_LQ_c1264/f1p5/5828,i1.1_LQ_c2609/f1p0/1502,i2.4_HQ_c16483/f1p2/2476,i2.4_HQ_c17717/f1p7/2626,i4_LQ_c5462/f1p2/4066,i3_HQ_c9034/f1p9/3263,i1.3_LQ_c9084/f1p0…
		biological_process	GO:0006935	chemotaxis	0.00080091	i5_LQ_c789/f1p5/58,i6_HQ_c2383/f1p56/6259,i3_HQ_c9420/f1p47/3010,i1.3_LQ_c12314/f1p1/1836,i3_HQ_c412/f8p51/3200,i3_LQ_c8748/f1p2/3729,i2.0_HQ_c3945/f1p56/2581,i1.2_HQ_c15283/f1p4/1535,i2.4_HQ_c18018/f1p4/2142,i2.4_HQ_c2737/f1p23/2276,i4_HQ_c11618/f1p103/4136,i3_HQ_c17027/f1p41/3130,i3_HQ_c9374/f1p3/3359,i4_HQ_c5514/f1p92/5013,i2.1_HQ_c7548/f1p3/2175
		biological_process	GO:0042330	taxis	0.00080091	i3_LQ_c8748/f1p2/3729,i1.3_LQ_c12314/f1p1/1836,i3_HQ_c412/f8p51/3200,i6_HQ_c2383/f1p56/6259,i3_HQ_c9420/f1p47/3010,i5_LQ_c789/f1p5/58,i4_HQ_c11618/f1p103/4136,i3_HQ_c17027/f1p41/3130,i3_HQ_c9374/f1p3/3359,i4_HQ_c5514/f1p92/5013,i2.1_HQ_c7548/f1p3/2175,i2.4_HQ_c18018/f1p4/2142,i2.4_HQ_c2737/f1p23/2276,i2.0_HQ_c3945/f1p56/2581,i1.2_HQ_c15283/f1p4/1535
		biological_process	GO:0033036	macromolecule localization	0.00080114	i5_LQ_c4538/f1p49/5616,i3_HQ_c1923/f1p4/3754,i1.3_HQ_c12946/f1p10/1335,i2.1_LQ_c7568/f1p0/2149,i3_LQ_c11126/f1p3/3891,i3_HQ_c13829/f1p2/3445,i2.3_HQ_c12477/f1p1/2946,i2.1_HQ_c9505/f1p1/2617,i4_HQ_c1023/f2p40/4065,i5_LQ_c4107/f1p0/5739,i2.2_HQ_c6817/f1p52/2149,i5_HQ_c1183/f1p14/5890,i2.2_LQ_c17280/f1p3/2132,i4_HQ_c13824/f1p16/4329,i6_LQ_c902/f1p0/6117,i3_HQ_c15226/f1p21/3039,i3_HQ_c1140/f3p9/3325,…
		biological_process	GO:0051188	cofactor biosynthetic process	0.00084682	i2.2_HQ_c13322/f2p6/2869,i2.2_LQ_c8416/f1p4/2084,i1.4_HQ_c5853/f1p3/1611,i2.3_HQ_c8010/f1p4/2237,i5_LQ_c6344/f1p6/5268,i5_LQ_c1529/f1p12/54,i2.0_HQ_c6258/f1p5/2064,i1.4_HQ_c8025/f1p5/1373,i5_HQ_c2341/f1p20/5122,i2.0_HQ_c1123/f4p27/2207,i2.4_HQ_c19505/f1p31/2335,i3_HQ_c13589/f1p3/3508,i5_LQ_c5959/f1p9/5893,i1.1_LQ_c13145/f1p1/2028,i1.1_HQ_c13775/f1p5/1454,i5_LQ_c7507/f1p2/5773,i2.3_HQ_c4724/f1p7/2…
		biological_process	GO:0006313	transposition, DNA-mediated	0.00087235	i3_LQ_c7791/f1p2/3659,i5_LQ_c7426/f1p11/5585,i2.0_HQ_c17470/f1p28/2771,i5_LQ_c4149/f1p55/5722,i5_HQ_c183/f3p3/5863,i2.4_HQ_c10586/f1p16/2678,i2.0_HQ_c17826/f1p24/2450,i2.1_HQ_c9193/f1p10/2570,i3_HQ_c7996/f1p26/3990,i5_LQ_c5191/f1p11/5971,i4_HQ_c491/f4p22/4079,i4_HQ_c16345/f1p13/4289,i4_HQ_c6650/f1p27/4049,i4_HQ_c6540/f1p51/4794,i2.4_HQ_c20758/f1p20/2156,i5_LQ_c2900/f1p4/5364
		biological_process	GO:0032196	transposition	0.00087235	i3_LQ_c7791/f1p2/3659,i5_LQ_c7426/f1p11/5585,i2.0_HQ_c17470/f1p28/2771,i5_HQ_c183/f3p3/5863,i5_LQ_c4149/f1p55/5722,i5_LQ_c5191/f1p11/5971,i3_HQ_c7996/f1p26/3990,i4_HQ_c491/f4p22/4079,i2.1_HQ_c9193/f1p10/2570,i2.4_HQ_c10586/f1p16/2678,i2.0_HQ_c17826/f1p24/2450,i5_LQ_c2900/f1p4/5364,i4_HQ_c6540/f1p51/4794,i2.4_HQ_c20758/f1p20/2156,i4_HQ_c6650/f1p27/4049,i4_HQ_c16345/f1p13/4289
		biological_process	GO:0071840	cellular component organization or biogenesis	0.00087498	i4_LQ_c8366/f1p1/4272,i4_HQ_c7458/f1p297/4863,i3_HQ_c15193/f1p16/3155,i6_LQ_c4044/f1p16/6101,i2.1_HQ_c10517/f1p211/2514,i1.0_HQ_c5225/f1p2/1474,i1.2_HQ_c3421/f1p6/1852,i2.0_HQ_c10329/f1p13/2493,i3_LQ_c11464/f1p7/3770,i2.0_HQ_c10378/f1p28/2220,i2.0_HQ_c3724/f1p6/2265,i2.0_HQ_c9474/f1p10/2060,i1.2_LQ_c5157/f1p4/1916,i1.3_HQ_c12946/f1p10/1335,i3_HQ_c1946/f1p21/3943,i2.3_HQ_c11705/f1p6/2960,i4_HQ_c99…
		biological_process	GO:0006626	protein targeting to mitochondrion	0.00087779	i2.4_HQ_c21223/f1p7/2655,i1.3_HQ_c13219/f1p16/1754,i5_LQ_c5633/f1p0/5565,i4_LQ_c3456/f1p0/4436,i3_LQ_c5969/f1p0/3414,i2.2_LQ_c16828/f1p5/2369,i1.3_HQ_c8597/f1p2/1401,i1.1_LQ_c4225/f1p27/1445,i2.4_HQ_c10121/f3p13/2217
		biological_process	GO:0070585	protein localization to mitochondrion	0.00087779	i2.4_HQ_c21223/f1p7/2655,i1.3_HQ_c13219/f1p16/1754,i4_LQ_c3456/f1p0/4436,i5_LQ_c5633/f1p0/5565,i3_LQ_c5969/f1p0/3414,i2.2_LQ_c16828/f1p5/2369,i2.4_HQ_c10121/f3p13/2217,i1.3_HQ_c8597/f1p2/1401,i1.1_LQ_c4225/f1p27/1445
		biological_process	GO:0072655	establishment of protein localization to mitochondrion	0.00087779	i2.4_HQ_c10121/f3p13/2217,i1.3_HQ_c8597/f1p2/1401,i1.1_LQ_c4225/f1p27/1445,i2.2_LQ_c16828/f1p5/2369,i3_LQ_c5969/f1p0/3414,i5_LQ_c5633/f1p0/5565,i4_LQ_c3456/f1p0/4436,i1.3_HQ_c13219/f1p16/1754,i2.4_HQ_c21223/f1p7/2655
		biological_process	GO:0015979	photosynthesis	0.00097095	i3_HQ_c12799/f1p11/3767,i5_LQ_c5959/f1p9/5893,i1.1_LQ_c13145/f1p1/2028,i2.4_HQ_c19505/f1p31/2335,i5_LQ_c7507/f1p2/5773,i1.1_HQ_c13775/f1p5/1454,i5_LQ_c1529/f1p12/54,i5_LQ_c6344/f1p6/5268,i2.0_HQ_c6258/f1p5/2064,i2.3_HQ_c8010/f1p4/2237,i5_HQ_c2341/f1p20/5122,i2.0_HQ_c2696/f1p6/2425,i2.2_LQ_c8416/f1p4/2084,i1.4_HQ_c5853/f1p3/1611,i4_HQ_c5844/f1p12/4723,i2.2_HQ_c13322/f2p6/2869,i3_HQ_c1294/f2p2/3138…
		biological_process	GO:0071702	organic substance transport	0.00097993	i5_LQ_c3770/f1p17/5448,i3_HQ_c3727/f1p10/3232,i6_LQ_c4665/f1p49/6495,i3_LQ_c5072/f1p8/3100,i1.3_HQ_c9522/f1p11/1783,i6_HQ_c3783/f1p20/6323,i6_LQ_c4508/f1p10/6106,i3_HQ_c6257/f1p5/3358,i5_LQ_c6883/f1p20/52,i5_LQ_c1732/f1p13/5693,i2.0_HQ_c20918/f1p7/2691,i2.2_LQ_c3123/f1p9/2092,i7_LQ_c1495/f1p9/7732,i2.0_LQ_c10776/f1p0/2664,i5_HQ_c2973/f1p9/5033,i5_LQ_c1753/f1p14/5149,i2.1_HQ_c10155/f1p10/2378,i5_L…
		biological_process	GO:1902589	single-organism organelle organization	0.0011306	i2.2_HQ_c9383/f1p8/2383,i2.0_LQ_c7700/f1p0/2203,i1.3_HQ_c1842/f3p4/1935,i3_HQ_c6290/f1p3/3346,i3_LQ_c4445/f1p2/3021,i6_LQ_c386/f1p6/6565,i2.4_LQ_c16131/f1p0/2199,i3_LQ_c11978/f1p1/3034,i3_HQ_c4256/f1p3/3645,i2.0_LQ_c10885/f1p0/2089,i2.2_HQ_c2027/f2p0/2231,i2.2_HQ_c5474/f1p4/2853,i2.4_LQ_c2211/f1p6/2599,i1.1_HQ_c6561/f1p3/1238,i5_HQ_c7545/f3p5/5777,i2.4_LQ_c6438/f1p0/2003,i1.3_HQ_c8165/f1p6/1485,i…
		biological_process	GO:0006839	mitochondrial transport	0.0012104	i3_LQ_c5969/f1p0/3414,i2.2_LQ_c16828/f1p5/2369,i1.1_LQ_c4225/f1p27/1445,i1.3_HQ_c8597/f1p2/1401,i2.4_HQ_c10121/f3p13/2217,i2.4_HQ_c21223/f1p7/2655,i1.3_HQ_c13219/f1p16/1754,i4_LQ_c3456/f1p0/4436,i5_LQ_c5633/f1p0/5565
		biological_process	GO:0006914	autophagy	0.0012838	i2.2_HQ_c8249/f1p10/2043,i3_HQ_c15226/f1p21/3039,i5_HQ_c6354/f1p44/5450,i4_HQ_c9194/f1p25/4064,i3_HQ_c10640/f1p2/3532,i2.2_HQ_c12142/f1p4/2351,i1.3_HQ_c788/f23p38/1802,i3_HQ_c16067/f1p5/3374,i3_HQ_c15193/f1p16/3155,i2.2_HQ_c11516/f2p25/2679,i2.1_HQ_c1110/f2p20/2475,i5_LQ_c5793/f1p7/5923,i2.0_HQ_c16455/f1p8/2126,i4_HQ_c1264/f1p28/4772,i2.1_HQ_c9505/f1p1/2617,i1.2_HQ_c11177/f1p3/1690,i5_HQ_c247/f2p…
		biological_process	GO:0006784	heme a biosynthetic process	0.0014805	i4_LQ_c9701/f1p16/4899,i7_LQ_c950/f1p20/7119,i1.1_HQ_c8572/f1p3/1530
		biological_process	GO:0046160	heme a metabolic process	0.0014805	i4_LQ_c9701/f1p16/4899,i7_LQ_c950/f1p20/7119,i1.1_HQ_c8572/f1p3/1530
		biological_process	GO:0006139	nucleobase-containing compound metabolic process	0.0016646	i3_HQ_c7996/f1p26/3990,i2.3_HQ_c12682/f2p101/2453,i4_LQ_c592/f1p2/4221,i7_LQ_c1098/f1p2/7624,i2.1_LQ_c7365/f1p0/2237,i3_HQ_c8158/f1p42/3110,i2.4_HQ_c10121/f3p13/2217,i2.2_HQ_c12282/f1p3/2733,i2.0_HQ_c11912/f1p9/2242,i2.1_LQ_c4521/f1p7/3342,i2.1_HQ_c8046/f1p30/2640,i2.0_LQ_c10892/f1p1/2612,i3_HQ_c16014/f1p5/3693,i4_HQ_c13394/f1p5/4713,i2.2_HQ_c10954/f1p10/2132,i2.4_LQ_c5592/f1p65/2946,i1.0_HQ_c154…
		biological_process	GO:0022904	respiratory electron transport chain	0.0018286	i4_LQ_c6440/f1p22/4203,i3_HQ_c10575/f1p30/3131,i2.4_LQ_c11443/f1p0/2185,i1.2_HQ_c1832/f3p4/1276,i2.3_LQ_c7547/f1p7/2494,i1.2_HQ_c5887/f1p27/1691,i2.1_LQ_c7348/f1p4/2708,i1.2_LQ_c10367/f1p24/1545,i6_LQ_c3677/f1p14/6042,i3_HQ_c12034/f1p53/3794,i2.3_HQ_c1347/f3p10/2942
		biological_process	GO:0006289	nucleotide-excision repair	0.0018472	i2.2_LQ_c16828/f1p5/2369,i6_LQ_c3814/f1p4/6487,i1.1_LQ_c4225/f1p27/1445,i2.4_HQ_c10121/f3p13/2217,i2.3_HQ_c1722/f2p16/2333,i4_LQ_c10131/f1p4/4545,i2.0_HQ_c13270/f2p10/2374,i2.2_HQ_c12580/f1p3/2275,i2.0_HQ_c4083/f1p2/2326,i1.3_HQ_c13219/f1p16/1754,i2.4_HQ_c21223/f1p7/2655,i1.3_HQ_c1573/f1p2/1802,i2.2_LQ_c7124/f1p1/2541,i4_LQ_c7267/f1p22/4650,i2.2_HQ_c21183/f1p14/2242
		biological_process	GO:0000280	nuclear division	0.0021933	i3_HQ_c16895/f1p6/3074,i2.2_HQ_c9383/f1p8/2383,i1.3_HQ_c1842/f3p4/1935,i3_HQ_c6290/f1p3/3346,i6_LQ_c3010/f1p12/6265,i6_LQ_c386/f1p6/6565,i2.0_LQ_c10885/f1p0/2089,i2.2_HQ_c8288/f1p15/2012,i5_LQ_c1264/f1p5/5828,i2.4_HQ_c17717/f1p7/2626,i2.4_HQ_c16483/f1p2/2476,i1.1_HQ_c6561/f1p3/1238,i5_HQ_c7545/f3p5/5777,i3_LQ_c7791/f1p2/3659,i1.0_HQ_c10287/f1p0/1705,i3_HQ_c9034/f1p9/3263,i1.3_LQ_c9084/f1p0/1633,i…
		biological_process	GO:0033014	tetrapyrrole biosynthetic process	0.0024146	i2.2_HQ_c1795/f3p6/2740,i2.2_HQ_c7251/f1p36/2327,i5_HQ_c3377/f1p12/5476,i2.0_LQ_c2978/f1p7/2286,i3_HQ_c10771/f1p2/3307,i1.2_LQ_c3213/f1p1/1533,i5_HQ_c6836/f1p8/5693,i5_HQ_c3644/f1p11/5426,i2.1_HQ_c5008/f1p14/2064,i4_HQ_c1099/f1p58/4064,i3_HQ_c6105/f1p43/3951,i5_LQ_c7608/f2p4/5161,i2.1_HQ_c9420/f1p5/2146,i1.2_HQ_c13833/f1p1/1696,i1.1_HQ_c8572/f1p3/1530,i5_LQ_c6720/f1p5/55,i2.0_HQ_c15843/f1p2/2089,…
		biological_process	GO:0051301	cell division	0.0027004	i3_LQ_c14238/f1p3/3481,i2.0_HQ_c9971/f1p9/2107,i2.0_HQ_c5716/f1p8/2951,i3_HQ_c333/f10p24/3169,i1.2_HQ_c11177/f1p3/1690,i2.0_HQ_c853/f6p22/2984,i1.2_HQ_c8253/f1p22/1645,i2.2_LQ_c3038/f1p31/2396,i2.2_HQ_c9091/f1p1/2109,i1.2_LQ_c5157/f1p4/1916,i1.3_HQ_c12946/f1p10/1335,i6_LQ_c3909/f1p7/6338,i3_HQ_c641/f4p11/3909,i3_HQ_c16067/f1p5/3374,i3_HQ_c15193/f1p16/3155,i2.1_HQ_c2478/f1p4/2234,i3_HQ_c965/f3p10/…
		biological_process	GO:0048870	cell motility	0.0027655	i3_HQ_c8143/f1p97/4002,i4_HQ_c5514/f1p92/5013,i3_HQ_c11533/f1p7/3651,i1.0_HQ_c6722/f1p19/1700,i4_HQ_c13432/f1p9/4450,i1.3_LQ_c9084/f1p0/1633,i6_LQ_c4665/f1p49/6495,i1.1_HQ_c5389/f1p8/1920,i1.1_LQ_c7805/f1p8/1986,i4_HQ_c15859/f1p96/4179,i4_LQ_c7740/f1p18/3976,i6_LQ_c4546/f1p18/6107,i2.2_HQ_c8117/f1p13/2928,i3_HQ_c5825/f1p14/3152,i3_HQ_c14370/f1p10/3346,i4_LQ_c17001/f1p5/4639,i3_HQ_c17027/f1p41/313…
		biological_process	GO:0051674	localization of cell	0.0027655	i2.1_LQ_c12470/f1p2/2917,i2.0_LQ_c6451/f1p2/3203,i5_LQ_c789/f1p5/58,i2.1_HQ_c1623/f2p64/2101,i5_HQ_c247/f2p8/5834,i1.3_HQ_c8165/f1p6/1485,i1.2_HQ_c15283/f1p4/1535,i4_LQ_c2163/f1p4/4366,i3_HQ_c4592/f1p82/3149,i2.3_HQ_c7938/f1p9/2416,i2.4_HQ_c4466/f3p26/2343,i2.0_LQ_c10885/f1p0/2089,i4_LQ_c15552/f1p14/4671,i3_LQ_c11978/f1p1/3034,i2.2_HQ_c5474/f1p4/2853,i5_LQ_c1902/f1p0/5768,i2.0_LQ_c7700/f1p0/2203,…
		biological_process	GO:0051186	cofactor metabolic process	0.0032532	i3_HQ_c10771/f1p2/3307,i3_HQ_c7907/f1p23/3960,i1.0_HQ_c8094/f1p2/1262,i1.2_LQ_c3213/f1p1/1533,i5_HQ_c6836/f1p8/5693,i4_HQ_c1099/f1p58/4064,i2.1_HQ_c5008/f1p14/2064,i3_HQ_c6105/f1p43/3951,i2.1_HQ_c377/f1p99/2295,i3_LQ_c7736/f1p15/2956,i2.2_HQ_c1795/f3p6/2740,i7_LQ_c1993/f1p22/7338,i2.2_HQ_c7251/f1p36/2327,i5_LQ_c5878/f1p2/5972,i2.0_LQ_c2978/f1p7/2286,i2.2_HQ_c9011/f2p262/2195,i2.2_HQ_c5756/f1p38/2…
		biological_process	GO:0044781	bacterial-type flagellum organization	0.0033305	i2.4_HQ_c19288/f1p36/2693,i3_HQ_c5207/f1p11/3996,i2.1_HQ_c4621/f1p18/2151,i2.1_HQ_c5397/f1p5/2468,i2.0_HQ_c6812/f1p20/2758,i1.4_HQ_c10147/f1p4/1637,i2.3_HQ_c7619/f1p5/2336,i1.0_HQ_c13274/f1p10/1757,i2.4_HQ_c16375/f1p24/2263,i1.2_HQ_c9189/f1p4/1579,i4_HQ_c9923/f1p28/4717,i1.1_HQ_c7834/f2p11/1622
		biological_process	GO:0016043	cellular component organization	0.0035381	i2.2_LQ_c20154/f1p5/2543,i7_LQ_c905/f1p7/7965,i4_HQ_c767/f2p20/4757,i2.0_HQ_c5501/f1p4/2070,i2.4_HQ_c3522/f1p7/2123,i1.4_LQ_c10904/f1p5/1615,i3_HQ_c333/f10p24/3169,i2.0_HQ_c9971/f1p9/2107,i3_LQ_c14238/f1p3/3481,i1.0_HQ_c1546/f6p10/1453,i3_HQ_c13941/f1p1/3194,i2.3_HQ_c5686/f1p6/2394,i1.0_LQ_c9193/f1p2/1650,i3_HQ_c16014/f1p5/3693,i1.4_HQ_c2853/f1p1/1318,i6_HQ_c653/f1p53/6545,i1.2_HQ_c4021/f1p52/164…
		biological_process	GO:0048285	organelle fission	0.004089	i4_LQ_c4408/f1p4/4030,i6_LQ_c1458/f1p3/6802,i1.3_HQ_c12946/f1p10/1335,i1.1_LQ_c8047/f1p0/1586,i1.2_LQ_c5157/f1p4/1916,i3_LQ_c11083/f1p4/3390,i3_HQ_c3815/f1p10/3044,i2.0_HQ_c5716/f1p8/2951,i2.0_HQ_c3724/f1p6/2265,i1.3_HQ_c7907/f1p11/1580,i3_HQ_c333/f10p24/3169,i3_HQ_c13904/f1p6/3027,i4_LQ_c4416/f1p11/4045,i3_HQ_c2271/f1p5/3411,i3_LQ_c11272/f1p0/3308,i2.3_HQ_c5686/f1p6/2394,i1.1_HQ_c7844/f1p1/1459,…
		biological_process	GO:0046483	heterocycle metabolic process	0.0041645	i2.0_HQ_c11912/f1p9/2242,i2.1_LQ_c4521/f1p7/3342,i7_LQ_c1098/f1p2/7624,i2.4_HQ_c10121/f3p13/2217,i3_HQ_c8158/f1p42/3110,i2.2_HQ_c12282/f1p3/2733,i2.1_LQ_c7365/f1p0/2237,i3_HQ_c7996/f1p26/3990,i4_LQ_c592/f1p2/4221,i2.3_HQ_c12682/f2p101/2453,i1.0_HQ_c1546/f6p10/1453,i2.0_LQ_c10892/f1p1/2612,i2.4_LQ_c5592/f1p65/2946,i4_HQ_c13394/f1p5/4713,i3_HQ_c16014/f1p5/3693,i2.2_HQ_c10954/f1p10/2132,i2.1_HQ_c804…
		biological_process	GO:0006996	organelle organization	0.0041793	i1.3_HQ_c7870/f1p0/1623,i2.4_HQ_c11636/f1p4/2567,i1.2_HQ_c12113/f1p1/1337,i1.1_HQ_c9008/f1p1/1431,i6_LQ_c1458/f1p3/6802,i5_LQ_c7509/f1p7/5779,i2.1_HQ_c7986/f1p5/2546,i2.4_HQ_c8393/f1p1/2163,i4_LQ_c4408/f1p4/4030,i4_HQ_c11011/f1p33/4142,i3_HQ_c13904/f1p6/3027,i2.2_HQ_c17552/f1p2/2855,i1.3_HQ_c7907/f1p11/1580,i3_HQ_c3789/f1p5/3208,i4_HQ_c14539/f1p6/4808,i4_LQ_c4416/f1p11/4045,i2.2_HQ_c10580/f1p9/23…
		biological_process	GO:0044237	cellular metabolic process	0.0048224	i2.4_HQ_c14980/f1p13/2028,i1.0_LQ_c9193/f1p2/1650,i2.4_HQ_c13257/f2p17/2219,i1.4_HQ_c14551/f1p0/1764,i2.0_HQ_c12988/f2p4/2160,i3_LQ_c10065/f1p5/3841,i2.3_LQ_c3927/f1p9/2117,i2.2_HQ_c13087/f2p13/2237,i2.4_HQ_c4091/f1p19/2117,i4_LQ_c1245/f1p4/4217,i2.2_HQ_c9365/f1p10/2260,i5_HQ_c6352/f1p32/5646,i4_LQ_c16402/f1p10/4585,i7_LQ_c905/f1p7/7965,i4_HQ_c6617/f1p12/4807,i1.0_HQ_c9088/f1p130/1949,i1.1_LQ_c13…
		biological_process	GO:0033013	tetrapyrrole metabolic process	0.0049083	i3_LQ_c10044/f1p4/3365,i2.1_LQ_c7455/f1p0/2532,i2.0_LQ_c5666/f1p5/3007,i4_HQ_c8322/f1p17/4035,i1.4_HQ_c3949/f1p57/1804,i2.4_HQ_c6694/f3p9/2631,i2.4_HQ_c20866/f1p14/2098,i3_LQ_c13740/f1p4/3243,i1.2_LQ_c5277/f1p1/1497,i5_LQ_c6720/f1p5/55,i2.0_HQ_c15843/f1p2/2089,i3_HQ_c15820/f1p7/3107,i2.0_HQ_c11377/f1p8/2632,i1.2_HQ_c13833/f1p1/1696,i1.1_HQ_c8572/f1p3/1530,i2.1_HQ_c9420/f1p5/2146,i1.1_LQ_c3147/f3p…
		biological_process	GO:0009314	response to radiation	0.0052164	i2.1_HQ_c7548/f1p3/2175,i1.3_LQ_c12314/f1p1/1836,i2.0_LQ_c5582/f1p1/2623
		biological_process	GO:0009416	response to light stimulus	0.0052164	i2.1_HQ_c7548/f1p3/2175,i1.3_LQ_c12314/f1p1/1836,i2.0_LQ_c5582/f1p1/2623
		biological_process	GO:0015936	coenzyme A metabolic process	0.005369	i8_HQ_c493/f1p19/7959,i1.4_HQ_c5853/f1p3/1611,i1.2_HQ_c13833/f1p1/1696,i7_LQ_c1993/f1p22/7338,i1.0_HQ_c4208/f1p1/1633,i4_HQ_c1393/f1p10/4320,i3_HQ_c13265/f1p9/3343,i1.2_HQ_c3687/f1p4/1789,i4_HQ_c4909/f1p3/4285,i7_LQ_c1855/f1p29/7301,i1.2_LQ_c3213/f1p1/1533,i1.1_HQ_c9890/f1p1/1611
		biological_process	GO:0033865	nucleoside bisphosphate metabolic process	0.005369	i1.1_HQ_c9890/f1p1/1611,i1.2_LQ_c3213/f1p1/1533,i7_LQ_c1855/f1p29/7301,i4_HQ_c4909/f1p3/4285,i1.2_HQ_c3687/f1p4/1789,i4_HQ_c1393/f1p10/4320,i1.0_HQ_c4208/f1p1/1633,i3_HQ_c13265/f1p9/3343,i1.2_HQ_c13833/f1p1/1696,i7_LQ_c1993/f1p22/7338,i1.4_HQ_c5853/f1p3/1611,i8_HQ_c493/f1p19/7959
		biological_process	GO:0033875	ribonucleoside bisphosphate metabolic process	0.005369	i1.1_HQ_c9890/f1p1/1611,i1.2_LQ_c3213/f1p1/1533,i7_LQ_c1855/f1p29/7301,i4_HQ_c4909/f1p3/4285,i1.2_HQ_c3687/f1p4/1789,i3_HQ_c13265/f1p9/3343,i4_HQ_c1393/f1p10/4320,i1.0_HQ_c4208/f1p1/1633,i1.2_HQ_c13833/f1p1/1696,i7_LQ_c1993/f1p22/7338,i1.4_HQ_c5853/f1p3/1611,i8_HQ_c493/f1p19/7959
		biological_process	GO:0034032	purine nucleoside bisphosphate metabolic process	0.005369	i8_HQ_c493/f1p19/7959,i1.4_HQ_c5853/f1p3/1611,i7_LQ_c1993/f1p22/7338,i1.2_HQ_c13833/f1p1/1696,i3_HQ_c13265/f1p9/3343,i1.0_HQ_c4208/f1p1/1633,i4_HQ_c1393/f1p10/4320,i1.2_HQ_c3687/f1p4/1789,i4_HQ_c4909/f1p3/4285,i7_LQ_c1855/f1p29/7301,i1.2_LQ_c3213/f1p1/1533,i1.1_HQ_c9890/f1p1/1611
		biological_process	GO:0009628	response to abiotic stimulus	0.0056005	i1.3_LQ_c12314/f1p1/1836,i4_LQ_c15289/f1p2/4477,i2.1_HQ_c7548/f1p3/2175,i2.0_LQ_c5582/f1p1/2623
		biological_process	GO:0000902	cell morphogenesis	0.005771	i5_HQ_c5844/f1p45/5251,i6_LQ_c1011/f1p95/6442,i4_HQ_c3889/f1p71/4207,i5_LQ_c7030/f1p15/5566,i6_HQ_c4940/f1p11/6737,i4_HQ_c5785/f1p31/4418,i5_HQ_c7212/f1p42/5351,i2.2_HQ_c20289/f1p100/2314,i7_LQ_c983/f1p43/7163,i5_HQ_c5830/f1p40/5872,i6_LQ_c1630/f1p1/6867,i1.2_HQ_c11301/f1p5/1458,i5_LQ_c1440/f1p8/59,i3_HQ_c16143/f1p5/3504,i5_HQ_c4980/f1p10/6042,i4_LQ_c2528/f1p7/4809,i2.4_LQ_c2211/f1p6/2599,i5_LQ_c…
		biological_process	GO:0034641	cellular nitrogen compound metabolic process	0.0059571	i6_LQ_c1026/f1p9/6352,i4_LQ_c13035/f1p2/4050,i5_LQ_c6720/f1p5/55,i3_HQ_c513/f5p40/3659,i1.0_HQ_c4208/f1p1/1633,i3_HQ_c12443/f2p9/3666,i6_LQ_c946/f1p4/6294,i4_LQ_c7740/f1p18/3976,i1.2_HQ_c12587/f1p7/1880,i1.1_HQ_c4229/f1p17/1840,i1.1_LQ_c10300/f1p0/1452,i1.1_HQ_c3246/f1p4/1414,i4_HQ_c9578/f1p13/4837,i2.0_LQ_c5666/f1p5/3007,i4_HQ_c8322/f1p17/4035,i2.3_HQ_c4876/f1p37/2194,i2.2_HQ_c12580/f1p3/2275,i2…
		biological_process	GO:0006974	cellular response to DNA damage stimulus	0.005985	i3_LQ_c12378/f1p6/3211,i1.1_LQ_c4225/f1p27/1445,i3_HQ_c13445/f1p2/3532,i2.3_HQ_c1908/f2p3/2080,i3_HQ_c1688/f2p1/3515,i2.3_LQ_c3720/f1p0/2249,i5_HQ_c3644/f1p11/5426,i2.2_LQ_c14644/f1p2/2180,i3_HQ_c15820/f1p7/3107,i5_LQ_c6720/f1p5/55,i2.4_HQ_c21223/f1p7/2655,i4_HQ_c8322/f1p17/4035,i4_HQ_c15859/f1p96/4179,i2.2_HQ_c12580/f1p3/2275,i1.3_HQ_c6142/f1p6/1716,i2.4_HQ_c1273/f5p10/2349,i4_HQ_c5844/f1p12/472…
		biological_process	GO:0006281	DNA repair	0.0061235	i2.2_HQ_c6817/f1p52/2149,i2.2_LQ_c8416/f1p4/2084,i2.3_HQ_c8010/f1p4/2237,i2.2_HQ_c15342/f1p3/2242,i5_LQ_c1529/f1p12/54,i5_HQ_c2341/f1p20/5122,i7_LQ_c1761/f1p19/7844,i1.2_LQ_c13494/f1p1/1842,i3_LQ_c7503/f1p6/3755,i5_LQ_c5959/f1p9/5893,i2.2_HQ_c1313/f3p10/2404,i3_HQ_c906/f4p22/3130,i1.3_HQ_c13219/f1p16/1754,i2.2_HQ_c18086/f1p13/2649,i2.3_HQ_c1875/f2p2/2238,i2.3_HQ_c1722/f2p16/2333,i4_HQ_c9817/f1p38…
		biological_process	GO:0016192	vesicle-mediated transport	0.0063677	i6_LQ_c4071/f1p0/6331,i3_HQ_c7912/f1p29/3969,i5_HQ_c1369/f1p16/5914,i1.2_HQ_c736/f31p53/1950,i2.2_HQ_c1603/f2p5/2754,i3_HQ_c3789/f1p5/3208,i3_HQ_c8539/f1p10/3351,i1.1_HQ_c9008/f1p1/1431,i2.2_HQ_c11557/f1p1/2912,i6_HQ_c4548/f1p17/6479,i2.0_HQ_c9792/f1p7/2705,i2.0_LQ_c2799/f1p9/2302,i3_HQ_c8961/f1p18/3002,i1.2_HQ_c11400/f2p18/1882,i4_HQ_c9503/f1p50/4167,i5_HQ_c183/f3p3/5863,i1.4_HQ_c14484/f1p1/1246…
		biological_process	GO:0044260	cellular macromolecule metabolic process	0.006549	i2.4_HQ_c422/f47p77/2309,i2.2_HQ_c935/f5p25/2300,i5_HQ_c1825/f1p21/5384,i7_LQ_c514/f1p0/7532,i3_HQ_c14028/f1p5/3765,i4_LQ_c2506/f1p1/4961,i2.0_HQ_c1618/f3p7/2080,i2.1_HQ_c11110/f1p122/2330,i1.3_HQ_c13362/f1p5/1856,i5_LQ_c5020/f1p31/5832,i1.3_HQ_c4913/f1p2/1205,i4_HQ_c491/f4p22/4079,i2.2_HQ_c9091/f1p1/2109,i5_HQ_c2437/f1p13/5254,i2.2_LQ_c17495/f1p17/2146,i1.2_HQ_c5024/f1p39/1484,i2.0_HQ_c6258/f1p5…
		biological_process	GO:0006950	response to stress	0.0066029	i2.2_HQ_c2577/f1p13/2388,i2.0_HQ_c775/f7p21/2591,i2.1_HQ_c9682/f1p2/2613,i2.2_HQ_c8273/f1p1/2912,i2.0_HQ_c12013/f1p6/2217,i2.0_HQ_c4136/f1p17/2265,i1.1_HQ_c8815/f1p5/1566,i3_HQ_c10548/f1p16/3969,i2.4_HQ_c22007/f1p15/1984,i7_LQ_c1850/f1p19/7246,i2.2_HQ_c21183/f1p14/2242,i2.4_LQ_c9417/f1p2/2169,i2.0_HQ_c9792/f1p7/2705,i2.2_HQ_c10580/f1p9/2336,i2.1_HQ_c11049/f1p4/2363,i2.0_HQ_c2696/f1p6/2425,i4_HQ_c…
		biological_process	GO:0048869	cellular developmental process	0.0072964	i5_HQ_c7212/f1p42/5351,i5_LQ_c7030/f1p15/5566,i7_LQ_c852/f1p11/7408,i6_HQ_c4940/f1p11/6737,i4_HQ_c5785/f1p31/4418,i5_HQ_c5844/f1p45/5251,i1.1_HQ_c4229/f1p17/1840,i4_HQ_c3889/f1p71/4207,i6_LQ_c1011/f1p95/6442,i3_HQ_c1679/f3p5/3729,i2.4_HQ_c10116/f1p17/2790,i3_LQ_c16447/f1p2/3397,i1.3_HQ_c9802/f1p10/1841,i6_HQ_c2615/f1p28/6482,i5_LQ_c6059/f1p13/5323,i1.1_HQ_c1449/f4p6/1481,i3_LQ_c7513/f1p11/3955,i5…
		biological_process	GO:0006725	cellular aromatic compound metabolic process	0.0076833	i6_LQ_c3814/f1p4/6487,i2.3_HQ_c11705/f1p6/2960,i2.0_LQ_c4648/f1p1/2805,i1.2_LQ_c5277/f1p1/1497,i1.3_LQ_c5268/f1p3/1470,i1.2_HQ_c9390/f1p4/1718,i2.4_LQ_c19678/f1p1/2284,i1.1_LQ_c14354/f1p4/1729,i2.0_HQ_c6967/f1p68/2127,i4_LQ_c10131/f1p4/4545,i2.3_HQ_c3505/f1p5/2024,i2.3_HQ_c5945/f1p1/2222,i5_LQ_c5473/f1p3/5131,i2.0_HQ_c4209/f1p1/2366,i2.2_HQ_c18548/f1p8/2327,i2.0_HQ_c4116/f1p7/2377,i4_HQ_c6701/f1p…
		biological_process	GO:0032989	cellular component morphogenesis	0.0077457	i3_HQ_c5338/f1p17/3865,i5_HQ_c103/f3p26/5923,i3_HQ_c8977/f1p5/3532,i4_HQ_c7458/f1p297/4863,i5_HQ_c37/f1p40/5759,i5_HQ_c2525/f1p21/5287,i2.3_HQ_c1610/f2p26/2898,i6_HQ_c4995/f5p91/6211,i3_HQ_c3353/f1p31/3787,i2.3_HQ_c841/f6p445/2337,i5_HQ_c4856/f1p56/5683,i5_HQ_c5785/f1p37/5639,i2.0_HQ_c19080/f1p33/2426,i3_HQ_c10181/f1p13/3605,i2.0_HQ_c10378/f1p28/2220,i2.0_HQ_c5501/f1p4/2070,i2.4_HQ_c17307/f1p11/2…
		biological_process	GO:0044743	intracellular protein transmembrane import	0.0078158	i4_LQ_c3456/f1p0/4436,i1.3_HQ_c13219/f1p16/1754,i2.4_HQ_c21223/f1p7/2655,i2.4_HQ_c10121/f3p13/2217,i1.3_HQ_c8597/f1p2/1401,i1.1_LQ_c4225/f1p27/1445,i2.2_LQ_c16828/f1p5/2369,i3_LQ_c5969/f1p0/3414,i3_HQ_c4256/f1p3/3645
		biological_process	GO:0065002	intracellular protein transmembrane transport	0.0078158	i2.4_HQ_c21223/f1p7/2655,i4_LQ_c3456/f1p0/4436,i1.3_HQ_c13219/f1p16/1754,i3_HQ_c4256/f1p3/3645,i3_LQ_c5969/f1p0/3414,i2.4_HQ_c10121/f3p13/2217,i1.1_LQ_c4225/f1p27/1445,i1.3_HQ_c8597/f1p2/1401,i2.2_LQ_c16828/f1p5/2369
		biological_process	GO:0019299	rhamnose metabolic process	0.0086417	i1.4_HQ_c5903/f1p6/1773,i2.4_HQ_c14708/f1p30/2172
		biological_process	GO:0044238	primary metabolic process	0.0089061	i2.2_HQ_c4569/f1p2/2237,i1.0_HQ_c7893/f1p5/1229,i1.2_LQ_c3203/f1p1/1214,i2.0_LQ_c10776/f1p0/2664,i3_LQ_c15293/f1p23/3110,i2.3_LQ_c10552/f1p6/2285,i2.2_HQ_c1716/f3p9/2230,i2.2_HQ_c12573/f1p4/2266,i2.3_HQ_c4059/f1p3/2210,i3_HQ_c4251/f1p5/3274,i5_LQ_c1732/f1p13/5693,i2.0_HQ_c5581/f1p2/2683,i3_HQ_c5123/f1p1/3133,i6_LQ_c1311/f1p13/6491,i1.3_LQ_c2949/f1p91/1526,i3_HQ_c1280/f2p12/3221,i2.2_LQ_c11044/f1p…
		biological_process	GO:0032324	molybdopterin cofactor biosynthetic process	0.0089488	i3_LQ_c13442/f1p1/3615,i3_HQ_c752/f4p6/3206,i5_LQ_c5878/f1p2/5972,i3_LQ_c12062/f1p1/3836,i3_LQ_c11919/f1p0/3096,i1.0_HQ_c6253/f1p11/1940,i1.4_HQ_c8025/f1p5/1373
		biological_process	GO:0043545	molybdopterin cofactor metabolic process	0.0089488	i1.0_HQ_c6253/f1p11/1940,i1.4_HQ_c8025/f1p5/1373,i3_LQ_c12062/f1p1/3836,i5_LQ_c5878/f1p2/5972,i3_HQ_c752/f4p6/3206,i3_LQ_c13442/f1p1/3615,i3_LQ_c11919/f1p0/3096
		biological_process	GO:0002097	tRNA wobble base modification	0.0090232	i4_LQ_c7536/f1p3/4904,i2.0_LQ_c6939/f1p2/2482
		biological_process	GO:0002098	tRNA wobble uridine modification	0.0090232	i4_LQ_c7536/f1p3/4904,i2.0_LQ_c6939/f1p2/2482
		biological_process	GO:0002143	tRNA wobble position uridine thiolation	0.0090232	i2.0_LQ_c6939/f1p2/2482,i4_LQ_c7536/f1p3/4904
		biological_process	GO:0008218	bioluminescence	0.0090589	i2.2_HQ_c2631/f1p6/2339,i2.2_LQ_c8425/f1p43/2553,i5_HQ_c7048/f1p22/5529,i3_HQ_c1944/f1p14/3759,i2.2_LQ_c5358/f1p14/2095,i2.2_LQ_c8413/f1p2/2001,i1.4_HQ_c4216/f1p215/1522,i2.4_LQ_c7273/f1p45/2151,i3_LQ_c8405/f1p15/3578
		biological_process	GO:0043487	regulation of RNA stability	0.009151	i2.0_HQ_c20550/f1p7/2128,i2.2_HQ_c9304/f1p5/2459
		biological_process	GO:0043488	regulation of mRNA stability	0.009151	i2.0_HQ_c20550/f1p7/2128,i2.2_HQ_c9304/f1p5/2459
		biological_process	GO:0043489	RNA stabilization	0.009151	i2.0_HQ_c20550/f1p7/2128,i2.2_HQ_c9304/f1p5/2459
		biological_process	GO:0048255	mRNA stabilization	0.009151	i2.0_HQ_c20550/f1p7/2128,i2.2_HQ_c9304/f1p5/2459
		biological_process	GO:0008616	queuosine biosynthetic process	0.0092288	i3_HQ_c11608/f1p9/3289,i3_HQ_c14059/f1p20/3446,i3_HQ_c415/f6p19/3202,i3_HQ_c9585/f1p18/3359,i3_HQ_c513/f5p40/3659,i3_HQ_c8961/f1p18/3002,i2.4_HQ_c5124/f1p7/2966
		biological_process	GO:0046116	queuosine metabolic process	0.0092288	i3_HQ_c513/f5p40/3659,i3_HQ_c9585/f1p18/3359,i3_HQ_c8961/f1p18/3002,i2.4_HQ_c5124/f1p7/2966,i3_HQ_c11608/f1p9/3289,i3_HQ_c14059/f1p20/3446,i3_HQ_c415/f6p19/3202
		biological_process	GO:0051276	chromosome organization	0.0092965	i2.2_HQ_c14810/f1p10/2111,i3_LQ_c9549/f1p1/3269,i2.0_LQ_c6451/f1p2/3203,i2.3_HQ_c6144/f1p27/2498,i3_HQ_c1946/f1p21/3943,i6_LQ_c208/f1p12/6359,i3_HQ_c4876/f1p2/3513,i5_LQ_c706/f1p41/5263,i6_LQ_c983/f1p9/6582,i2.3_HQ_c7688/f1p21/2183,i6_LQ_c386/f1p6/6565,i1.1_HQ_c1634/f4p1/1392,i4_HQ_c14052/f1p13/4011,i2.0_LQ_c10885/f1p0/2089,i6_LQ_c573/f1p6/6033,i1.3_HQ_c5053/f1p31/1488,i1.1_HQ_c6561/f1p3/1238,i3_…
		biological_process	GO:1901360	organic cyclic compound metabolic process	0.0093871	i2.2_HQ_c9011/f2p262/2195,i1.1_HQ_c5336/f1p2/1317,i2.0_LQ_c2978/f1p7/2286,i2.2_HQ_c7251/f1p36/2327,i4_HQ_c807/f2p2/4023,i5_HQ_c7605/f1p25/5281,i2.2_HQ_c8982/f1p7/2420,i6_LQ_c3706/f1p15/6054,i1.2_HQ_c11328/f1p35/1973,i3_HQ_c626/f4p39/3119,i2.0_HQ_c4083/f1p2/2326,i2.2_LQ_c6441/f1p16/2901,i2.1_HQ_c6193/f1p45/2456,i3_HQ_c10771/f1p2/3307,i3_HQ_c7907/f1p23/3960,i5_LQ_c789/f1p5/58,i4_HQ_c16293/f1p99/458…
		biological_process	GO:0007059	chromosome segregation	0.0095801	i1.2_HQ_c12552/f1p23/1976,i3_HQ_c965/f3p10/3479,i2.4_HQ_c13038/f2p9/2861,i3_LQ_c11272/f1p0/3308,i2.4_HQ_c11636/f1p4/2567,i1.1_HQ_c7844/f1p1/1459,i6_LQ_c3636/f1p14/6242,i3_HQ_c641/f4p11/3909,i4_LQ_c8366/f1p1/4272,i2.3_HQ_c9530/f1p1/2155,i1.1_HQ_c9008/f1p1/1431,i2.0_HQ_c21485/f1p1/2110,i4_LQ_c4408/f1p4/4030,i1.2_HQ_c5159/f1p24/1348,i1.3_HQ_c12946/f1p10/1335,i1.2_LQ_c5157/f1p4/1916,i6_HQ_c1008/f1p22…
		biological_process	GO:0009653	anatomical structure morphogenesis	0.0097876	i3_HQ_c10181/f1p13/3605,i2.0_HQ_c10378/f1p28/2220,i2.4_HQ_c17307/f1p11/2530,i2.0_HQ_c5501/f1p4/2070,i3_HQ_c14243/f1p3/3699,i4_HQ_c767/f2p20/4757,i2.1_HQ_c2736/f1p5/2515,i4_HQ_c710/f2p14/4533,i5_LQ_c3090/f1p63/5357,i3_HQ_c5338/f1p17/3865,i5_HQ_c103/f3p26/5923,i5_HQ_c37/f1p40/5759,i5_HQ_c2525/f1p21/5287,i3_HQ_c8977/f1p5/3532,i4_HQ_c7458/f1p297/4863,i6_HQ_c4995/f5p91/6211,i2.3_HQ_c1610/f2p26/2898,i2…
		biological_process	GO:0009307	DNA restriction-modification system	0.011023	i2.2_HQ_c9097/f1p95/2502,i2.1_HQ_c8306/f1p72/2507,i3_LQ_c2723/f1p0/3104,i2.1_HQ_c11110/f1p122/2330,i1.2_HQ_c5380/f2p2/1753,i2.3_HQ_c3020/f1p71/2504,i1.1_HQ_c1850/f2p2/1744,i4_HQ_c11175/f1p37/4090
		biological_process	GO:0044355	clearance of foreign intracellular DNA	0.011023	i1.1_HQ_c1850/f2p2/1744,i1.2_HQ_c5380/f2p2/1753,i2.3_HQ_c3020/f1p71/2504,i4_HQ_c11175/f1p37/4090,i2.1_HQ_c8306/f1p72/2507,i2.2_HQ_c9097/f1p95/2502,i3_LQ_c2723/f1p0/3104,i2.1_HQ_c11110/f1p122/2330
		biological_process	GO:0000910	cytokinesis	0.011297	i2.4_HQ_c14250/f1p9/2415,i5_LQ_c4678/f1p6/5823,i4_HQ_c13432/f1p9/4450,i5_HQ_c247/f2p8/5834,i2.2_LQ_c2948/f1p6/2712,i5_LQ_c4253/f1p6/5941,i2.3_HQ_c11705/f1p6/2960,i7_LQ_c973/f1p7/7049,i2.0_LQ_c6451/f1p2/3203,i2.2_HQ_c14810/f1p10/2111,i1.0_HQ_c2882/f1p3/1672,i1.1_HQ_c5217/f1p4/1638,i2.0_LQ_c10660/f1p10/2076,i3_HQ_c9661/f1p13/3631,i4_HQ_c9795/f1p18/4925,i3_HQ_c10640/f1p2/3532,i4_HQ_c9194/f1p25/4064,…
		biological_process	GO:0043170	macromolecule metabolic process	0.011623	i2.4_HQ_c19505/f1p31/2335,i2.2_HQ_c6686/f1p3/2478,i2.2_LQ_c20154/f1p5/2543,i2.4_HQ_c4172/f2p31/2789,i2.3_HQ_c10323/f1p2/2560,i2.0_HQ_c9971/f1p9/2107,i2.1_HQ_c2596/f1p3/2085,i9_LQ_c71/f1p3/9719,i3_HQ_c8053/f1p103/3145,i3_LQ_c5057/f1p4/2265,i2.0_HQ_c4951/f1p9/2286,i4_HQ_c13394/f1p5/4713,i2.2_HQ_c10954/f1p10/2132,i3_HQ_c1503/f2p8/3504,i2.2_HQ_c21639/f1p21/2089,i2.0_HQ_c11912/f1p9/2242,i2.4_HQ_c10121…
		biological_process	GO:0098813	nuclear chromosome segregation	0.013784	i6_LQ_c3010/f1p12/6265,i3_HQ_c6290/f1p3/3346,i2.2_HQ_c9383/f1p8/2383,i3_LQ_c7791/f1p2/3659,i1.0_HQ_c10287/f1p0/1705,i1.1_HQ_c6561/f1p3/1238,i1.1_HQ_c5495/f1p0/1511,i5_HQ_c7545/f3p5/5777,i2.4_LQ_c6438/f1p0/2003,i5_LQ_c1264/f1p5/5828,i6_LQ_c386/f1p6/6565,i3_LQ_c11978/f1p1/3034,i2.0_LQ_c10885/f1p0/2089,i2.2_HQ_c8288/f1p15/2012,i1.0_HQ_c6722/f1p19/1700,i5_HQ_c247/f2p8/5834,i6_LQ_c4665/f1p49/6495,i6_L…
		biological_process	GO:0006818	hydrogen transport	0.014175	i6_LQ_c2365/f1p5/6271,i4_HQ_c18986/f17p18/4195,i4_LQ_c7740/f1p18/3976,i5_LQ_c6290/f1p13/5214,i3_HQ_c6257/f1p5/3358,i4_LQ_c19372/f1p4/4396,i4_HQ_c13432/f1p9/4450,i3_HQ_c3899/f1p2/3054,i5_LQ_c1576/f1p7/5441,i1.1_LQ_c2609/f1p0/1502,i2.4_HQ_c12463/f2p19/2354,i3_HQ_c6108/f1p16/3547,i4_HQ_c19439/f1p169/5003,i6_LQ_c3010/f1p12/6265,i1.3_HQ_c12137/f1p4/1774,i2.0_HQ_c16999/f1p17/2337,i5_HQ_c7568/f2p19/5048…
		biological_process	GO:0015992	proton transport	0.014175	i4_LQ_c19372/f1p4/4396,i3_HQ_c6257/f1p5/3358,i5_LQ_c6290/f1p13/5214,i6_LQ_c2365/f1p5/6271,i4_HQ_c18986/f17p18/4195,i4_LQ_c7740/f1p18/3976,i5_LQ_c1576/f1p7/5441,i3_HQ_c3899/f1p2/3054,i4_HQ_c13432/f1p9/4450,i3_HQ_c6108/f1p16/3547,i2.4_HQ_c12463/f2p19/2354,i1.1_LQ_c2609/f1p0/1502,i1.3_HQ_c12137/f1p4/1774,i6_LQ_c3010/f1p12/6265,i4_HQ_c19439/f1p169/5003,i3_LQ_c6047/f1p36/3548,i2.2_LQ_c11914/f1p4/2289,…
		biological_process	GO:0042775	mitochondrial ATP synthesis coupled electron transport	0.01451	i2.3_LQ_c7547/f1p7/2494,i2.3_HQ_c1347/f3p10/2942,i6_LQ_c3677/f1p14/6042,i2.4_LQ_c11443/f1p0/2185
		biological_process	GO:1902600	hydrogen ion transmembrane transport	0.015166	i1.1_HQ_c9812/f1p47/1235,i4_HQ_c4679/f2p7/4092,i2.2_HQ_c6686/f1p3/2478,i3_LQ_c11126/f1p3/3891,i2.2_HQ_c12070/f1p11/2062,i4_HQ_c9194/f1p25/4064,i1.4_HQ_c14551/f1p0/1764,i4_HQ_c15953/f1p105/4144,i1.2_HQ_c1518/f3p2/1694,i2.1_HQ_c8993/f1p5/2649,i3_LQ_c10826/f1p1/3784,i4_LQ_c4013/f1p4/4609,i5_HQ_c2853/f1p24/5613,i3_HQ_c1140/f3p9/3325,i3_LQ_c7333/f1p25/2961,i2.2_LQ_c19045/f1p3/2963,i3_HQ_c14210/f1p21/3…
		biological_process	GO:0009251	glucan catabolic process	0.015186	i3_HQ_c3809/f1p2/3370,i3_HQ_c1363/f2p2/3520,i4_LQ_c7053/f1p6/4178,i3_HQ_c16360/f1p0/3127
		biological_process	GO:0044247	cellular polysaccharide catabolic process	0.015186	i3_HQ_c3809/f1p2/3370,i3_HQ_c1363/f2p2/3520,i4_LQ_c7053/f1p6/4178,i3_HQ_c16360/f1p0/3127
		biological_process	GO:0010498	proteasomal protein catabolic process	0.015336	i2.2_LQ_c7124/f1p1/2541,i2.2_HQ_c9383/f1p8/2383,i1.2_LQ_c5157/f1p4/1916,i3_HQ_c6290/f1p3/3346,i1.3_HQ_c12946/f1p10/1335,i1.3_HQ_c13219/f1p16/1754,i2.0_LQ_c10885/f1p0/2089,i2.2_HQ_c8288/f1p15/2012,i6_LQ_c386/f1p6/6565,i2.0_HQ_c5716/f1p8/2951,i5_LQ_c1264/f1p5/5828,i5_HQ_c7545/f3p5/5777,i4_LQ_c4416/f1p11/4045,i1.1_HQ_c6561/f1p3/1238,i1.1_LQ_c4225/f1p27/1445,i1.0_HQ_c10287/f1p0/1705,i3_HQ_c333/f10p24…
		biological_process	GO:0043161	proteasome-mediated ubiquitin-dependent protein catabolic process	0.015336	i5_HQ_c7545/f3p5/5777,i4_LQ_c4416/f1p11/4045,i1.1_HQ_c6561/f1p3/1238,i1.0_HQ_c10287/f1p0/1705,i1.1_LQ_c4225/f1p27/1445,i3_HQ_c333/f10p24/3169,i1.3_HQ_c7907/f1p11/1580,i2.2_HQ_c8288/f1p15/2012,i2.0_LQ_c10885/f1p0/2089,i6_LQ_c386/f1p6/6565,i2.0_HQ_c5716/f1p8/2951,i5_LQ_c1264/f1p5/5828,i1.3_HQ_c12946/f1p10/1335,i3_HQ_c6290/f1p3/3346,i1.2_LQ_c5157/f1p4/1916,i1.3_HQ_c13219/f1p16/1754,i2.2_LQ_c7124/f1p…
		biological_process	GO:0090304	nucleic acid metabolic process	0.015476	i4_LQ_c13976/f1p1/4741,i3_HQ_c4540/f1p0/3206,i2.2_HQ_c4979/f1p2/2096,i3_HQ_c4573/f1p12/3244,i3_HQ_c12982/f1p147/3907,i2.3_LQ_c3948/f1p3/2566,i2.0_HQ_c12478/f1p3/2266,i6_LQ_c413/f1p2/6163,i2.2_HQ_c10556/f1p1/2074,i1.3_HQ_c12804/f1p42/1771,i2.4_LQ_c11945/f1p2/2373,i2.1_HQ_c9118/f1p1/2451,i2.0_HQ_c16470/f1p3/2559,i3_HQ_c8684/f1p6/3907,i3_HQ_c3183/f1p6/3038,i3_HQ_c365/f10p8/3783,i7_LQ_c153/f1p15/7118…
		biological_process	GO:0042278	purine nucleoside metabolic process	0.015972	i2.2_HQ_c1153/f7p43/2373,i2.1_HQ_c377/f1p99/2295,i2.4_HQ_c21198/f1p21/2653,i4_HQ_c5627/f1p16/4180,i1.2_LQ_c3213/f1p1/1533,i2.0_HQ_c1964/f2p26/2653,i2.2_HQ_c4388/f2p170/2526,i2.2_HQ_c9011/f2p262/2195,i2.2_HQ_c5756/f1p38/2934,i3_LQ_c7736/f1p15/2956,i2.4_HQ_c4466/f3p26/2343,i7_LQ_c1993/f1p22/7338,i3_HQ_c15530/f1p26/3078,i3_HQ_c4592/f1p82/3149,i2.3_HQ_c5945/f1p1/2222,i3_HQ_c6939/f1p41/2943,i2.3_HQ_c7…
		biological_process	GO:0046128	purine ribonucleoside metabolic process	0.015972	i6_LQ_c3677/f1p14/6042,i2.3_HQ_c4876/f1p37/2194,i2.3_HQ_c1347/f3p10/2942,i1.1_HQ_c9890/f1p1/1611,i2.2_HQ_c17564/f1p38/2866,i2.2_HQ_c14940/f1p32/2160,i1.2_HQ_c2065/f3p5/1497,i4_HQ_c1393/f1p10/4320,i1.0_HQ_c4208/f1p1/1633,i4_LQ_c7740/f1p18/3976,i2.4_HQ_c5073/f2p6/2230,i4_HQ_c18986/f17p18/4195,i1.2_HQ_c6564/f1p2/1292,i1.2_HQ_c3687/f1p4/1789,i2.2_HQ_c13561/f1p7/2195,i4_HQ_c19439/f1p169/5003,i3_HQ_c61…
		biological_process	GO:0006777	Mo-molybdopterin cofactor biosynthetic process	0.017337	i1.0_HQ_c6253/f1p11/1940,i3_LQ_c11919/f1p0/3096,i3_LQ_c13442/f1p1/3615,i3_HQ_c752/f4p6/3206,i3_LQ_c12062/f1p1/3836,i5_LQ_c5878/f1p2/5972
		biological_process	GO:0019720	Mo-molybdopterin cofactor metabolic process	0.017337	i3_LQ_c11919/f1p0/3096,i3_HQ_c752/f4p6/3206,i3_LQ_c13442/f1p1/3615,i5_LQ_c5878/f1p2/5972,i3_LQ_c12062/f1p1/3836,i1.0_HQ_c6253/f1p11/1940
		biological_process	GO:0009119	ribonucleoside metabolic process	0.01751	i3_HQ_c4592/f1p82/3149,i3_HQ_c15530/f1p26/3078,i2.3_HQ_c5945/f1p1/2222,i2.0_HQ_c5490/f1p19/2394,i2.3_HQ_c7044/f1p3/2081,i3_HQ_c6939/f1p41/2943,i3_LQ_c3385/f1p3/3760,i2.0_HQ_c4209/f1p1/2366,i2.4_HQ_c6578/f1p166/2183,i4_HQ_c16293/f1p99/4584,i2.1_HQ_c1623/f2p64/2101,i1.2_HQ_c13833/f1p1/1696,i4_HQ_c5627/f1p16/4180,i2.4_HQ_c21198/f1p21/2653,i2.1_HQ_c377/f1p99/2295,i2.2_HQ_c1153/f7p43/2373,i1.2_LQ_c321…
		biological_process	GO:0009439	cyanate metabolic process	0.017906	i1.0_HQ_c3857/f1p2/1446,i2.0_HQ_c1736/f2p1/2145
		biological_process	GO:0000726	non-recombinational repair	0.018489	i4_HQ_c11290/f1p10/4492,i2.2_HQ_c10365/f1p3/2556,i4_HQ_c1009/f2p16/4987,i2.0_HQ_c775/f7p21/2591,i2.2_LQ_c18656/f1p8/2333
		biological_process	GO:0006303	double-strand break repair via nonhomologous end joining	0.018489	i4_HQ_c1009/f2p16/4987,i4_HQ_c11290/f1p10/4492,i2.2_HQ_c10365/f1p3/2556,i2.0_HQ_c775/f7p21/2591,i2.2_LQ_c18656/f1p8/2333
		biological_process	GO:0009150	purine ribonucleotide metabolic process	0.018703	i8_HQ_c493/f1p19/7959,i1.4_HQ_c5853/f1p3/1611,i2.4_HQ_c1146/f6p13/2633,i2.4_HQ_c7423/f2p169/2473,i4_LQ_c5162/f1p6/3770,i2.2_HQ_c920/f9p54/2168,i2.2_HQ_c6686/f1p3/2478,i7_LQ_c1855/f1p29/7301,i1.1_HQ_c9812/f1p47/1235,i2.2_LQ_c9953/f1p26/2525,i2.4_HQ_c17256/f1p2/2314,i4_HQ_c4909/f1p3/4285,i2.2_HQ_c5308/f1p218/2471,i3_HQ_c13265/f1p9/3343,i3_HQ_c14210/f1p21/3102,i2.4_HQ_c14336/f1p3/2002,i1.3_HQ_c693/f…
		biological_process	GO:0051179	localization	0.019352	i1.3_HQ_c12137/f1p4/1774,i4_LQ_c6593/f1p6/4087,i2.2_LQ_c3123/f1p9/2092,i2.1_LQ_c4399/f1p1/2429,i5_LQ_c1732/f1p13/5693,i2.1_HQ_c10155/f1p10/2378,i2.0_HQ_c2422/f1p1/2447,i2.0_LQ_c10776/f1p0/2664,i7_LQ_c1495/f1p9/7732,i3_LQ_c5072/f1p8/3100,i6_LQ_c4665/f1p49/6495,i1.0_HQ_c6722/f1p19/1700,i3_HQ_c6257/f1p5/3358,i5_LQ_c6883/f1p20/52,i6_HQ_c3783/f1p20/6323,i2.0_HQ_c12036/f5p7/2436,i2.0_HQ_c2526/f1p1/2478…
		biological_process	GO:0031329	regulation of cellular catabolic process	0.019551	i1.1_HQ_c9008/f1p1/1431,i1.1_HQ_c7844/f1p1/1459,i4_HQ_c19353/f1p9/4433,i2.2_HQ_c10556/f1p1/2074,i4_LQ_c5490/f1p4/4548,i1.3_HQ_c9970/f2p23/1662,i4_LQ_c4416/f1p11/4045,i1.3_HQ_c7907/f1p11/1580,i2.3_HQ_c7619/f1p5/2336,i2.1_HQ_c6458/f1p41/2968,i2.0_LQ_c8583/f1p2/2172,i2.4_LQ_c17057/f1p3/2181,i1.4_HQ_c12538/f1p6/1328,i2.0_LQ_c14743/f1p1/2538,i3_LQ_c6793/f1p5/3765,i6_LQ_c4508/f1p10/6106,i6_LQ_c4546/f1p…
		biological_process	GO:0000070	mitotic sister chromatid segregation	0.019731	i4_LQ_c8366/f1p1/4272,i3_LQ_c6793/f1p5/3765,i3_HQ_c15708/f1p12/3288,i6_LQ_c4508/f1p10/6106,i2.3_HQ_c9530/f1p1/2155,i1.1_HQ_c9008/f1p1/1431,i1.0_HQ_c2950/f1p12/1946,i2.4_HQ_c4829/f1p11/2244,i2.2_HQ_c14810/f1p10/2111,i1.1_HQ_c7844/f1p1/1459,i1.0_HQ_c6722/f1p19/1700,i1.0_HQ_c10287/f1p0/1705,i3_LQ_c7791/f1p2/3659,i3_HQ_c333/f10p24/3169,i1.3_HQ_c7907/f1p11/1580,i5_HQ_c7545/f3p5/5777,i1.1_HQ_c6561/f1p3…
		biological_process	GO:0000819	sister chromatid segregation	0.019731	i4_LQ_c8366/f1p1/4272,i3_LQ_c6793/f1p5/3765,i3_HQ_c15708/f1p12/3288,i6_LQ_c4508/f1p10/6106,i1.1_HQ_c9008/f1p1/1431,i2.3_HQ_c9530/f1p1/2155,i2.4_HQ_c4829/f1p11/2244,i2.2_HQ_c14810/f1p10/2111,i1.1_HQ_c7844/f1p1/1459,i1.0_HQ_c2950/f1p12/1946,i1.0_HQ_c6722/f1p19/1700,i1.0_HQ_c10287/f1p0/1705,i3_LQ_c7791/f1p2/3659,i1.3_HQ_c7907/f1p11/1580,i3_HQ_c333/f10p24/3169,i5_HQ_c7545/f3p5/5777,i1.1_HQ_c6561/f1p3…
		biological_process	GO:0044780	bacterial-type flagellum assembly	0.020773	i2.0_HQ_c6812/f1p20/2758,i2.1_HQ_c5397/f1p5/2468,i1.4_HQ_c10147/f1p4/1637,i1.0_HQ_c13274/f1p10/1757,i2.3_HQ_c7619/f1p5/2336,i2.1_HQ_c4621/f1p18/2151,i3_HQ_c5207/f1p11/3996,i1.1_HQ_c7834/f2p11/1622,i1.2_HQ_c9189/f1p4/1579
		biological_process	GO:0009894	regulation of catabolic process	0.020835	i2.2_HQ_c8288/f1p15/2012,i1.1_LQ_c2609/f1p0/1502,i5_LQ_c1264/f1p5/5828,i4_LQ_c1414/f1p39/4672,i1.0_HQ_c10287/f1p0/1705,i5_LQ_c4887/f1p10/6151,i6_LQ_c4546/f1p18/6107,i1.0_HQ_c2950/f1p12/1946,i2.4_HQ_c4829/f1p11/2244,i2.0_LQ_c14743/f1p1/2538,i6_LQ_c4508/f1p10/6106,i3_LQ_c6793/f1p5/3765,i1.1_HQ_c7979/f1p4/1721,i1.0_HQ_c6722/f1p19/1700,i4_HQ_c8155/f1p17/4193,i2.0_HQ_c14441/f1p16/2168,i4_LQ_c4416/f1p1…
		biological_process	GO:1902582	single-organism intracellular transport	0.02148	i5_LQ_c5793/f1p7/5923,i1.1_LQ_c8047/f1p0/1586,i2.3_HQ_c2937/f1p4/2165,i3_HQ_c12855/f1p22/3120,i3_HQ_c4330/f1p7/3562,i1.3_HQ_c13219/f1p16/1754,i3_HQ_c1923/f1p4/3754,i5_HQ_c1183/f1p14/5890,i2.0_HQ_c5716/f1p8/2951,i2.0_HQ_c9971/f1p9/2107,i2.3_HQ_c9241/f1p1/2007,i4_HQ_c3269/f1p5/4152,i2.0_HQ_c17617/f1p1/2599,i2.1_HQ_c9505/f1p1/2617,i2.4_HQ_c3522/f1p7/2123,i3_HQ_c333/f10p24/3169,i1.2_HQ_c11177/f1p3/16…
		biological_process	GO:0071704	organic substance metabolic process	0.021491	i2.2_LQ_c6441/f1p16/2901,i1.3_LQ_c14894/f1p27/1373,i2.1_LQ_c6441/f1p10/2846,i3_HQ_c626/f4p39/3119,i1.2_HQ_c11328/f1p35/1973,i2.0_HQ_c4083/f1p2/2326,i5_LQ_c287/f2p2/5861,i2.2_HQ_c7251/f1p36/2327,i2.2_LQ_c10974/f1p5/2447,i5_HQ_c7605/f1p25/5281,i4_HQ_c807/f2p2/4023,i6_LQ_c3706/f1p15/6054,i2.0_LQ_c2978/f1p7/2286,i5_HQ_c7545/f3p5/5777,i3_HQ_c1753/f2p3/3819,i2.0_HQ_c20092/f1p5/2336,i3_HQ_c1819/f1p3/379…
		biological_process	GO:0051302	regulation of cell division	0.021988	i2.1_HQ_c2478/f1p4/2234,i1.0_HQ_c6722/f1p19/1700,i5_LQ_c4253/f1p6/5941,i1.1_HQ_c9008/f1p1/1431,i6_LQ_c4508/f1p10/6106,i3_LQ_c6793/f1p5/3765,i6_LQ_c3909/f1p7/6338,i2.4_HQ_c4829/f1p11/2244,i4_LQ_c11409/f1p6/4085,i1.0_HQ_c2950/f1p12/1946,i2.2_HQ_c14810/f1p10/2111,i1.1_HQ_c7844/f1p1/1459,i1.2_LQ_c5157/f1p4/1916,i3_HQ_c6290/f1p3/3346,i1.3_HQ_c12946/f1p10/1335,i2.2_HQ_c9383/f1p8/2383,i1.1_HQ_c6561/f1p3…
		biological_process	GO:0033554	cellular response to stress	0.022013	i3_HQ_c8143/f1p97/4002,i1.4_HQ_c8206/f1p6/1784,i2.4_HQ_c20866/f1p14/2098,i3_HQ_c996/f3p9/3739,i2.2_HQ_c9771/f1p12/2765,i2.1_HQ_c9420/f1p5/2146,i2.2_HQ_c5197/f1p31/2061,i1.3_HQ_c4340/f1p3/1449,i1.1_HQ_c13438/f1p1/1900,i2.0_HQ_c13270/f2p10/2374,i5_LQ_c7608/f2p4/5161,i4_HQ_c6409/f1p124/4291,i3_HQ_c15188/f2p1/3143,i1.1_LQ_c9299/f1p2/1616,i1.2_HQ_c2018/f3p7/1680,i2.4_LQ_c9417/f1p2/2169,i2.0_HQ_c9792/f…
		biological_process	GO:0009987	cellular process	0.022194	i3_HQ_c6182/f1p51/3570,i3_HQ_c9661/f1p13/3631,i1.1_LQ_c9299/f1p2/1616,i2.2_LQ_c6069/f1p5/3024,i7_LQ_c970/f1p6/7856,i2.0_HQ_c18962/f1p11/2132,i5_LQ_c4678/f1p6/5823,i2.0_LQ_c3350/f1p3/2007,i1.1_HQ_c7834/f2p11/1622,i2.0_HQ_c3785/f1p20/2220,i4_HQ_c18986/f17p18/4195,i1.3_HQ_c9522/f1p11/1783,i2.0_HQ_c5171/f1p5/2942,i6_LQ_c4546/f1p18/6107,i7_LQ_c1115/f1p0/7712,i2.1_HQ_c6458/f1p41/2968,i3_HQ_c15389/f1p7/…
		biological_process	GO:0008219	cell death	0.022322	i1.0_HQ_c15463/f4p34/1990,i2.4_HQ_c8952/f1p8/2324,i2.2_HQ_c11760/f4p4/2400,i6_HQ_c1324/f1p30/6638,i6_HQ_c1152/f1p51/6163,i1.3_HQ_c11652/f21p98/1689,i1.0_HQ_c9088/f1p130/1949,i3_HQ_c796/f4p29/3801,i2.0_HQ_c6914/f1p40/2327,i3_HQ_c16728/f2p16/3132,i1.1_HQ_c14918/f1p3/1923,i9_LQ_c49/f1p13/9521,i3_HQ_c2592/f1p145/3400,i1.1_HQ_c14767/f1p144/1932,i5_HQ_c2137/f1p36/5036,i3_LQ_c13166/f1p1/3536,i2.0_LQ_c61…
		biological_process	GO:0016265	death	0.022322	i2.2_HQ_c11760/f4p4/2400,i2.4_HQ_c8952/f1p8/2324,i1.0_HQ_c15463/f4p34/1990,i3_HQ_c796/f4p29/3801,i2.0_HQ_c6914/f1p40/2327,i3_HQ_c16728/f2p16/3132,i9_LQ_c49/f1p13/9521,i1.1_HQ_c14918/f1p3/1923,i6_HQ_c1324/f1p30/6638,i6_HQ_c1152/f1p51/6163,i1.3_HQ_c11652/f21p98/1689,i1.0_HQ_c9088/f1p130/1949,i5_LQ_c4253/f1p6/5941,i4_HQ_c4712/f1p10/4930,i3_HQ_c2592/f1p145/3400,i1.1_HQ_c14767/f1p144/1932,i3_LQ_c13166…
		biological_process	GO:0071806	protein transmembrane transport	0.023244	i2.4_HQ_c21223/f1p7/2655,i4_LQ_c3456/f1p0/4436,i1.3_HQ_c13219/f1p16/1754,i3_LQ_c5969/f1p0/3414,i2.4_HQ_c10121/f3p13/2217,i1.3_HQ_c8597/f1p2/1401,i1.1_LQ_c4225/f1p27/1445,i2.2_LQ_c16828/f1p5/2369,i3_HQ_c4256/f1p3/3645
		biological_process	GO:0044265	cellular macromolecule catabolic process	0.023359	i3_LQ_c15370/f1p4/3252,i1.0_HQ_c10287/f1p0/1705,i1.1_LQ_c4225/f1p27/1445,i2.1_HQ_c6908/f1p7/2375,i4_HQ_c330/f6p15/4161,i2.2_HQ_c8288/f1p15/2012,i2.4_HQ_c14842/f1p4/2494,i2.1_LQ_c3731/f1p6/2399,i4_LQ_c2392/f1p5/4303,i5_LQ_c1264/f1p5/5828,i4_HQ_c409/f5p4/4054,i1.4_HQ_c1659/f5p16/1517,i2.0_HQ_c13270/f2p10/2374,i1.2_HQ_c7889/f2p3/1496,i3_LQ_c6793/f1p5/3765,i2.4_HQ_c13807/f1p5/2531,i6_LQ_c4508/f1p10/6…
		biological_process	GO:0007076	mitotic chromosome condensation	0.024755	i4_LQ_c4408/f1p4/4030,i2.3_HQ_c9530/f1p1/2155,i3_HQ_c15708/f1p12/3288,i4_LQ_c8366/f1p1/4272,i3_LQ_c7791/f1p2/3659
		biological_process	GO:0002263	cell activation involved in immune response	0.025003	i6_LQ_c185/f1p0/6157,i3_HQ_c1437/f2p7/3481,i3_HQ_c16323/f1p10/3876
		biological_process	GO:0002274	myeloid leukocyte activation	0.025003	i6_LQ_c185/f1p0/6157,i3_HQ_c1437/f2p7/3481,i3_HQ_c16323/f1p10/3876
		biological_process	GO:0002275	myeloid cell activation involved in immune response	0.025003	i3_HQ_c16323/f1p10/3876,i3_HQ_c1437/f2p7/3481,i6_LQ_c185/f1p0/6157
		biological_process	GO:0002279	mast cell activation involved in immune response	0.025003	i3_HQ_c16323/f1p10/3876,i6_LQ_c185/f1p0/6157,i3_HQ_c1437/f2p7/3481
		biological_process	GO:0002366	leukocyte activation involved in immune response	0.025003	i3_HQ_c16323/f1p10/3876,i3_HQ_c1437/f2p7/3481,i6_LQ_c185/f1p0/6157
		biological_process	GO:0002444	myeloid leukocyte mediated immunity	0.025003	i3_HQ_c16323/f1p10/3876,i3_HQ_c1437/f2p7/3481,i6_LQ_c185/f1p0/6157
		biological_process	GO:0002448	mast cell mediated immunity	0.025003	i3_HQ_c1437/f2p7/3481,i6_LQ_c185/f1p0/6157,i3_HQ_c16323/f1p10/3876
		biological_process	GO:0032418	lysosome localization	0.025003	i3_HQ_c16323/f1p10/3876,i6_LQ_c185/f1p0/6157,i3_HQ_c1437/f2p7/3481
		biological_process	GO:0043299	leukocyte degranulation	0.025003	i3_HQ_c16323/f1p10/3876,i3_HQ_c1437/f2p7/3481,i6_LQ_c185/f1p0/6157
		biological_process	GO:0043303	mast cell degranulation	0.025003	i3_HQ_c16323/f1p10/3876,i3_HQ_c1437/f2p7/3481,i6_LQ_c185/f1p0/6157
		biological_process	GO:0045055	regulated secretory pathway	0.025003	i3_HQ_c16323/f1p10/3876,i3_HQ_c1437/f2p7/3481,i6_LQ_c185/f1p0/6157
		biological_process	GO:0045576	mast cell activation	0.025003	i3_HQ_c16323/f1p10/3876,i6_LQ_c185/f1p0/6157,i3_HQ_c1437/f2p7/3481
		biological_process	GO:0051640	organelle localization	0.025003	i3_HQ_c1437/f2p7/3481,i6_LQ_c185/f1p0/6157,i3_HQ_c16323/f1p10/3876
		biological_process	GO:0006553	lysine metabolic process	0.02562	i1.2_HQ_c13589/f1p4/1876,i5_HQ_c2755/f1p10/5043,i2.0_HQ_c21057/f1p9/2905,i1.4_HQ_c2574/f3p5/1906,i2.4_LQ_c5226/f1p9/2246,i2.2_LQ_c11044/f1p8/2585,i4_HQ_c525/f3p13/4998
		biological_process	GO:0006338	chromatin remodeling	0.025714	i1.4_HQ_c4388/f1p3/1592,i4_HQ_c9471/f1p22/4909,i7_HQ_c1722/f1p36/7249,i7_HQ_c41/f1p65/7048,i6_LQ_c573/f1p6/6033,i2.4_LQ_c3672/f1p4/2343,i6_HQ_c653/f1p53/6545,i3_LQ_c4134/f1p11/3360,i1.3_HQ_c7870/f1p0/1623
		biological_process	GO:0051726	regulation of cell cycle	0.026238	i1.2_LQ_c14056/f1p2/1613,i1.3_HQ_c12723/f1p0/1621,i1.1_HQ_c7844/f1p1/1459,i6_LQ_c4044/f1p16/6101,i1.1_HQ_c9008/f1p1/1431,i3_HQ_c8977/f1p5/3532,i1.2_LQ_c5157/f1p4/1916,i1.3_HQ_c12946/f1p10/1335,i1.2_HQ_c15329/f4p32/1558,i1.1_HQ_c7010/f1p33/1631,i8_LQ_c14/f1p13/8669,i2.0_HQ_c5716/f1p8/2951,i4_LQ_c4416/f1p11/4045,i3_HQ_c333/f10p24/3169,i1.3_HQ_c7907/f1p11/1580,i1.0_HQ_c7018/f1p31/1728,i1.0_HQ_c6722/…
		biological_process	GO:0006423	cysteinyl-tRNA aminoacylation	0.026637	i1.2_HQ_c9390/f1p4/1718,i2.0_HQ_c19250/f1p5/2346,i1.1_HQ_c5336/f1p2/1317
		biological_process	GO:0006163	purine nucleotide metabolic process	0.028859	i4_HQ_c19439/f1p169/5003,i2.2_HQ_c13561/f1p7/2195,i1.2_HQ_c3687/f1p4/1789,i1.2_HQ_c6564/f1p2/1292,i2.4_HQ_c12463/f2p19/2354,i1.0_HQ_c11065/f1p8/1560,i2.1_HQ_c7873/f1p12/2171,i3_HQ_c6108/f1p16/3547,i1.2_HQ_c2065/f3p5/1497,i2.2_HQ_c17564/f1p38/2866,i2.2_HQ_c14940/f1p32/2160,i1.1_HQ_c9890/f1p1/1611,i2.3_HQ_c1347/f3p10/2942,i2.3_HQ_c4876/f1p37/2194,i6_LQ_c3677/f1p14/6042,i4_LQ_c7740/f1p18/3976,i4_HQ_…
		biological_process	GO:0030261	chromosome condensation	0.028992	i2.3_HQ_c9530/f1p1/2155,i3_LQ_c7791/f1p2/3659,i3_HQ_c15708/f1p12/3288,i4_LQ_c8366/f1p1/4272,i4_LQ_c4408/f1p4/4030,i2.3_HQ_c6144/f1p27/2498
		biological_process	GO:0006122	mitochondrial electron transport, ubiquinol to cytochrome c	0.029945	i2.3_LQ_c7547/f1p7/2494,i2.3_HQ_c1347/f3p10/2942,i2.4_LQ_c11443/f1p0/2185
		biological_process	GO:0010467	gene expression	0.0308	i3_LQ_c7254/f1p60/2747,i5_LQ_c5473/f1p3/5131,i2.2_HQ_c18548/f1p8/2327,i1.3_HQ_c8165/f1p6/1485,i2.0_HQ_c4116/f1p7/2377,i2.3_HQ_c11705/f1p6/2960,i1.2_LQ_c5277/f1p1/1497,i1.3_LQ_c5268/f1p3/1470,i1.2_HQ_c9390/f1p4/1718,i1.1_LQ_c14354/f1p4/1729,i2.4_LQ_c19678/f1p1/2284,i2.0_HQ_c6967/f1p68/2127,i2.3_HQ_c3505/f1p5/2024,i1.1_HQ_c6242/f1p3/1956,i2.4_HQ_c22064/f48p105/2239,i4_HQ_c5627/f1p16/4180,i2.0_HQ_c1…
		biological_process	GO:0016070	RNA metabolic process	0.030842	i1.1_LQ_c5975/f1p6/1884,i1.4_HQ_c6691/f1p8/1482,i1.1_HQ_c5495/f1p0/1511,i2.4_HQ_c3774/f1p3/2423,i3_LQ_c14794/f1p2/3869,i6_LQ_c3010/f1p12/6265,i5_HQ_c153/f1p82/5935,i3_HQ_c1680/f2p0/3676,i2.1_LQ_c6856/f1p3/2164,i2.0_HQ_c1286/f3p46/2051,i1.4_HQ_c14484/f1p1/1246,i5_LQ_c7256/f1p6/5626,i2.0_HQ_c12161/f1p21/2213,i2.2_HQ_c12357/f1p7/2505,i2.2_HQ_c10988/f1p8/2520,i2.1_LQ_c7271/f1p0/2868,i2.4_LQ_c3672/f1p…
		biological_process	GO:0005980	glycogen catabolic process	0.03095	i3_HQ_c3809/f1p2/3370,i3_HQ_c1363/f2p2/3520,i3_HQ_c16360/f1p0/3127
		biological_process	GO:0048856	anatomical structure development	0.031278	i4_LQ_c2163/f1p4/4366,i5_HQ_c7212/f1p42/5351,i5_LQ_c7030/f1p15/5566,i7_LQ_c852/f1p11/7408,i6_HQ_c4940/f1p11/6737,i4_HQ_c5785/f1p31/4418,i1.0_HQ_c6722/f1p19/1700,i5_HQ_c5844/f1p45/5251,i4_HQ_c3889/f1p71/4207,i6_LQ_c1011/f1p95/6442,i3_HQ_c5825/f1p14/3152,i3_HQ_c14370/f1p10/3346,i5_LQ_c789/f1p5/58,i6_LQ_c4546/f1p18/6107,i3_HQ_c1679/f3p5/3729,i3_LQ_c16447/f1p2/3397,i2.4_HQ_c10116/f1p17/2790,i1.3_HQ_c…
		biological_process	GO:0030865	cortical cytoskeleton organization	0.031306	i2.1_HQ_c4732/f1p5/2205,i5_LQ_c7509/f1p7/5779,i2.4_LQ_c16131/f1p0/2199,i2.2_HQ_c12182/f1p9/2119,i4_LQ_c6445/f1p13/3977
		biological_process	GO:0030866	cortical actin cytoskeleton organization	0.031306	i2.1_HQ_c4732/f1p5/2205,i5_LQ_c7509/f1p7/5779,i2.2_HQ_c12182/f1p9/2119,i2.4_LQ_c16131/f1p0/2199,i4_LQ_c6445/f1p13/3977
		biological_process	GO:0006807	nitrogen compound metabolic process	0.031516	i4_HQ_c1893/f2p1389/4113,i7_LQ_c1115/f1p0/7712,i2.4_HQ_c7226/f1p8/2254,i5_LQ_c3034/f1p12/5292,i4_LQ_c17594/f1p247/4266,i2.2_LQ_c18656/f1p8/2333,i3_HQ_c15389/f1p7/3690,i2.4_HQ_c9790/f2p28/2077,i4_LQ_c17366/f1p2/4311,i5_LQ_c7509/f1p7/5779,i3_HQ_c6067/f1p1/3602,i5_LQ_c7426/f1p11/5585,i2.1_HQ_c11049/f1p4/2363,i4_HQ_c2797/f1p4/4054,i2.3_HQ_c11901/f1p35/2100,i1.1_HQ_c8815/f1p5/1566,i2.0_HQ_c12013/f1p6/…
		biological_process	GO:0044085	cellular component biogenesis	0.03264	i2.2_HQ_c12142/f1p4/2351,i1.3_HQ_c788/f23p38/1802,i4_HQ_c9194/f1p25/4064,i3_HQ_c10640/f1p2/3532,i3_LQ_c11272/f1p0/3308,i2.2_HQ_c16616/f1p0/2056,i3_HQ_c13797/f1p1/3460,i3_HQ_c15193/f1p16/3155,i2.1_HQ_c10517/f1p211/2514,i3_HQ_c16067/f1p5/3374,i2.0_HQ_c9474/f1p10/2060,i2.1_HQ_c10422/f1p9/2565,i5_LQ_c7507/f1p2/5773,i1.2_HQ_c8253/f1p22/1645,i2.1_HQ_c1110/f2p20/2475,i1.2_HQ_c11177/f1p3/1690,i4_HQ_c3269…
		biological_process	GO:0008203	cholesterol metabolic process	0.03365	i3_HQ_c458/f7p5/3428,i2.2_LQ_c12035/f1p1/2406,i5_LQ_c6763/f1p5/5177
		biological_process	GO:1902652	secondary alcohol metabolic process	0.03365	i2.2_LQ_c12035/f1p1/2406,i5_LQ_c6763/f1p5/5177,i3_HQ_c458/f7p5/3428
		biological_process	GO:0032065	cortical protein anchoring	0.034216	i3_LQ_c15483/f1p1/3702,i3_HQ_c12120/f1p6/3272,i5_LQ_c4107/f1p0/5739,i3_LQ_c10692/f1p0/3309,i5_LQ_c287/f2p2/5861
		biological_process	GO:0009057	macromolecule catabolic process	0.036833	i3_HQ_c15054/f2p6/3369,i1.4_HQ_c2658/f1p4/1602,i2.0_HQ_c7885/f1p2/2155,i2.0_HQ_c21057/f1p9/2905,i2.4_HQ_c12267/f1p12/2015,i6_LQ_c413/f1p2/6163,i4_HQ_c525/f3p13/4998,i3_LQ_c4698/f1p0/3069,i3_LQ_c14119/f1p14/3508,i3_HQ_c15085/f1p13/3763,i4_LQ_c4416/f1p11/4045,i1.3_HQ_c7907/f1p11/1580,i2.2_HQ_c21183/f1p14/2242,i1.1_HQ_c7844/f1p1/1459,i3_HQ_c3809/f1p2/3370,i1.1_HQ_c9008/f1p1/1431,i1.2_HQ_c7889/f2p3/1…
		biological_process	GO:0030030	cell projection organization	0.037579	i1.1_HQ_c7834/f2p11/1622,i3_HQ_c8977/f1p5/3532,i4_HQ_c9923/f1p28/4717,i2.1_HQ_c4621/f1p18/2151,i3_HQ_c5207/f1p11/3996,i2.4_HQ_c19288/f1p36/2693,i2.1_HQ_c5397/f1p5/2468,i1.2_HQ_c9189/f1p4/1579,i2.4_HQ_c16375/f1p24/2263,i1.2_HQ_c10652/f1p6/1909,i2.4_LQ_c9747/f1p7/2602,i2.4_LQ_c2211/f1p6/2599,i1.0_HQ_c13274/f1p10/1757,i2.3_HQ_c7619/f1p5/2336,i2.1_HQ_c10422/f1p9/2565,i2.0_HQ_c6812/f1p20/2758,i1.4_HQ_…
		biological_process	GO:0030163	protein catabolic process	0.037785	i2.2_HQ_c14810/f1p10/2111,i4_LQ_c10131/f1p4/4545,i5_LQ_c5210/f2p8/5589,i6_HQ_c2463/f1p15/6120,i2.2_LQ_c14280/f1p1/2936,i4_LQ_c6060/f1p18/4866,i1.2_HQ_c6949/f1p23/1488,i2.2_HQ_c11795/f1p4/2165,i6_LQ_c386/f1p6/6565,i2.0_LQ_c10885/f1p0/2089,i3_HQ_c11819/f1p6/3217,i5_LQ_c7552/f2p0/5495,i4_LQ_c17061/f1p26/4198,i2.3_HQ_c6378/f1p28/2145,i1.1_HQ_c6561/f1p3/1238,i2.0_HQ_c14297/f1p3/2452,i5_HQ_c7545/f3p5/5…
		biological_process	GO:0002443	leukocyte mediated immunity	0.038499	i6_LQ_c185/f1p0/6157,i3_HQ_c1437/f2p7/3481,i3_HQ_c16323/f1p10/3876
		biological_process	GO:0006953	acute-phase response	0.039252	i1.2_HQ_c10940/f1p7/1324,i1.0_HQ_c15021/f1p5/1865,i1.2_HQ_c13339/f1p8/1997
		biological_process	GO:0006633	fatty acid biosynthetic process	0.039584	i1.0_HQ_c1911/f2p7/1770,i2.2_LQ_c18369/f1p26/2038,i2.4_HQ_c21308/f1p6/2994,i1.1_HQ_c7719/f1p4/1617,i6_LQ_c4563/f1p42/7058,i1.4_LQ_c3999/f1p82/1709,i1.4_HQ_c5358/f1p19/1730,i4_LQ_c3728/f1p1/4447,i1.1_HQ_c9183/f1p9/1386,i1.0_HQ_c9693/f1p14/1661,i2.2_HQ_c16616/f1p0/2056,i4_HQ_c19637/f1p4/4984,i2.2_HQ_c9662/f1p23/2574,i3_LQ_c14119/f1p14/3508,i2.1_HQ_c8306/f1p72/2507,i3_HQ_c8751/f1p6/3102,i2.3_HQ_c302…
		biological_process	GO:0018106	peptidyl-histidine phosphorylation	0.039644	i4_HQ_c19606/f1p8/4531,i5_LQ_c4093/f1p6/5923
		biological_process	GO:0034227	tRNA thio-modification	0.040892	i4_LQ_c7536/f1p3/4904,i2.0_LQ_c6939/f1p2/2482
		biological_process	GO:0009166	nucleotide catabolic process	0.040896	i3_HQ_c8158/f1p42/3110,i2.0_LQ_c9067/f1p1/2419,i3_LQ_c11824/f1p0/3030,i2.2_LQ_c15266/f1p2/2682
		biological_process	GO:1901292	nucleoside phosphate catabolic process	0.040896	i2.2_LQ_c15266/f1p2/2682,i3_LQ_c11824/f1p0/3030,i2.0_LQ_c9067/f1p1/2419,i3_HQ_c8158/f1p42/3110
		biological_process	GO:0016125	sterol metabolic process	0.040959	i5_LQ_c6763/f1p5/5177,i2.2_LQ_c12035/f1p1/2406,i3_HQ_c458/f7p5/3428
		biological_process	GO:0051189	prosthetic group metabolic process	0.04477	i1.0_HQ_c6253/f1p11/1940,i1.4_HQ_c8025/f1p5/1373,i3_LQ_c12062/f1p1/3836,i5_LQ_c5878/f1p2/5972,i3_LQ_c13442/f1p1/3615,i3_HQ_c752/f4p6/3206,i3_LQ_c11919/f1p0/3096
		biological_process	GO:0006720	isoprenoid metabolic process	0.045017	i1.1_HQ_c5090/f1p5/1499,i3_HQ_c10771/f1p2/3307,i4_HQ_c11021/f1p17/4422,i2.4_HQ_c4822/f1p2/2291,i3_HQ_c13589/f1p3/3508,i4_HQ_c7397/f1p15/4673,i3_LQ_c14119/f1p14/3508,i2.0_HQ_c5716/f1p8/2951,i2.0_HQ_c1123/f4p27/2207,i2.0_HQ_c17474/f1p16/2630,i2.0_HQ_c1236/f4p12/2596,i1.4_HQ_c3949/f1p57/1804,i1.0_HQ_c14395/f1p6/1378,i2.2_HQ_c9662/f1p23/2574,i2.2_LQ_c18369/f1p26/2038,i2.0_HQ_c21802/f2p27/2264,i2.0_HQ…
		biological_process	GO:0008299	isoprenoid biosynthetic process	0.045017	i2.0_HQ_c17474/f1p16/2630,i2.2_HQ_c9662/f1p23/2574,i1.0_HQ_c14395/f1p6/1378,i1.4_HQ_c3949/f1p57/1804,i2.0_HQ_c1236/f4p12/2596,i2.0_HQ_c8009/f1p5/2066,i2.0_HQ_c21802/f2p27/2264,i2.2_LQ_c18369/f1p26/2038,i2.1_HQ_c11463/f1p13/2009,i1.3_HQ_c8353/f1p4/1284,i6_LQ_c4563/f1p42/7058,i4_HQ_c11021/f1p17/4422,i2.4_HQ_c4822/f1p2/2291,i3_HQ_c13589/f1p3/3508,i3_HQ_c10771/f1p2/3307,i1.1_HQ_c5090/f1p5/1499,i4_HQ_…
		biological_process	GO:0006721	terpenoid metabolic process	0.045426	i3_HQ_c13589/f1p3/3508,i4_HQ_c11021/f1p17/4422,i3_HQ_c10771/f1p2/3307,i1.1_HQ_c5090/f1p5/1499,i2.0_HQ_c17474/f1p16/2630,i1.4_HQ_c3949/f1p57/1804,i1.0_HQ_c14395/f1p6/1378,i2.0_HQ_c1236/f4p12/2596,i4_HQ_c7397/f1p15/4673,i2.0_HQ_c8009/f1p5/2066,i2.0_HQ_c21802/f2p27/2264,i2.0_HQ_c5716/f1p8/2951,i2.1_HQ_c11463/f1p13/2009,i2.0_HQ_c1123/f4p27/2207,i1.3_HQ_c8353/f1p4/1284
		biological_process	GO:0016114	terpenoid biosynthetic process	0.045426	i2.0_HQ_c5716/f1p8/2951,i2.0_HQ_c21802/f2p27/2264,i2.0_HQ_c8009/f1p5/2066,i2.1_HQ_c11463/f1p13/2009,i1.3_HQ_c8353/f1p4/1284,i2.0_HQ_c1123/f4p27/2207,i3_HQ_c10771/f1p2/3307,i3_HQ_c13589/f1p3/3508,i4_HQ_c11021/f1p17/4422,i1.1_HQ_c5090/f1p5/1499,i2.0_HQ_c17474/f1p16/2630,i1.4_HQ_c3949/f1p57/1804,i1.0_HQ_c14395/f1p6/1378,i2.0_HQ_c1236/f4p12/2596,i4_HQ_c7397/f1p15/4673
		biological_process	GO:0006419	alanyl-tRNA aminoacylation	0.046424	i2.0_HQ_c4396/f3p1/2300,i2.1_HQ_c11301/f1p4/2262,i1.1_HQ_c6630/f1p44/1952,i6_LQ_c1026/f1p9/6352,i1.3_HQ_c14719/f1p21/1581
		biological_process	GO:0015988	energy coupled proton transmembrane transport, against electrochemical gradient	0.048272	i2.2_HQ_c1206/f5p19/2133,i5_LQ_c7240/f1p6/5971,i6_LQ_c3010/f1p12/6265,i2.4_LQ_c5785/f1p23/2641,i1.3_HQ_c12137/f1p4/1774,i2.2_HQ_c2027/f2p0/2231,i2.2_HQ_c5474/f1p4/2853,i1.1_HQ_c6561/f1p3/1238,i5_HQ_c5847/f1p24/5226,i1.1_LQ_c2609/f1p0/1502,i1.2_LQ_c12521/f1p9/1727,i3_HQ_c9720/f1p90/3038,i5_LQ_c1576/f1p7/5441,i6_LQ_c983/f1p9/6582,i4_LQ_c2163/f1p4/4366,i1.3_HQ_c8165/f1p6/1485,i5_LQ_c6204/f1p10/5136,…
		biological_process	GO:0015991	ATP hydrolysis coupled proton transport	0.048272	i2.0_HQ_c8802/f1p2/2203,i2.4_HQ_c6578/f1p166/2183,i4_LQ_c19372/f1p4/4396,i3_HQ_c6257/f1p5/3358,i5_LQ_c6290/f1p13/5214,i3_LQ_c6964/f1p18/3115,i6_LQ_c2365/f1p5/6271,i6_LQ_c983/f1p9/6582,i4_LQ_c2163/f1p4/4366,i5_LQ_c1576/f1p7/5441,i3_HQ_c6939/f1p41/2943,i3_HQ_c3899/f1p2/3054,i5_LQ_c6204/f1p10/5136,i1.3_HQ_c8165/f1p6/1485,i5_LQ_c706/f1p41/5263,i4_HQ_c13432/f1p9/4450,i1.1_HQ_c6561/f1p3/1238,i5_HQ_c584…
		biological_process	GO:0019079	viral genome replication	0.048789	i3_HQ_c15820/f1p7/3107,i5_LQ_c6720/f1p5/55,i6_LQ_c208/f1p12/6359,i1.2_LQ_c5277/f1p1/1497,i1.4_HQ_c12859/f1p27/1886,i2.4_LQ_c5454/f1p62/2060,i5_LQ_c7078/f1p6/5694,i1.4_HQ_c1127/f8p31/1488,i3_HQ_c13941/f1p1/3194,i4_HQ_c13394/f1p5/4713,i1.4_HQ_c13153/f1p3/1584,i2.2_HQ_c13322/f2p6/2869,i4_HQ_c5844/f1p12/4723,i2.0_HQ_c6258/f1p5/2064,i5_LQ_c1529/f1p12/54,i5_LQ_c5959/f1p9/5893,i1.1_LQ_c13145/f1p1/2028,i…
		biological_process	GO:0006771	riboflavin metabolic process	0.04917	i2.0_HQ_c14393/f1p1/2063,i4_LQ_c5818/f1p11/4709,i1.4_HQ_c9672/f1p4/1356,i1.4_LQ_c10755/f1p0/1932
		biological_process	GO:0009231	riboflavin biosynthetic process	0.04917	i1.4_HQ_c9672/f1p4/1356,i1.4_LQ_c10755/f1p0/1932,i2.0_HQ_c14393/f1p1/2063,i4_LQ_c5818/f1p11/4709
		biological_process	GO:0042726	flavin-containing compound metabolic process	0.04917	i4_LQ_c5818/f1p11/4709,i2.0_HQ_c14393/f1p1/2063,i1.4_HQ_c9672/f1p4/1356,i1.4_LQ_c10755/f1p0/1932
		biological_process	GO:0042727	flavin-containing compound biosynthetic process	0.04917	i1.4_LQ_c10755/f1p0/1932,i1.4_HQ_c9672/f1p4/1356,i4_LQ_c5818/f1p11/4709,i2.0_HQ_c14393/f1p1/2063
		biological_process	GO:0072521	purine-containing compound metabolic process	0.049287	i4_HQ_c16293/f1p99/4584,i2.1_HQ_c1623/f2p64/2101,i2.4_HQ_c6578/f1p166/2183,i1.2_HQ_c13833/f1p1/1696,i2.3_HQ_c5945/f1p1/2222,i3_HQ_c4592/f1p82/3149,i3_HQ_c15530/f1p26/3078,i3_LQ_c3385/f1p3/3760,i2.0_HQ_c4209/f1p1/2366,i2.0_HQ_c5490/f1p19/2394,i3_HQ_c6939/f1p41/2943,i2.3_HQ_c7044/f1p3/2081,i2.0_LQ_c5918/f1p6/2248,i2.2_HQ_c5756/f1p38/2934,i2.2_HQ_c9011/f2p262/2195,i2.2_HQ_c4388/f2p170/2526,i7_LQ_c19…
		cellular_component	GO:0005622	intracellular	1.5442e-13	i1.3_LQ_c5268/f1p3/1470,i2.0_LQ_c4648/f1p1/2805,i2.3_HQ_c11705/f1p6/2960,i2.0_HQ_c5544/f1p4/2992,i7_LQ_c28/f2p4/7732,i1.2_HQ_c9390/f1p4/1718,i4_LQ_c11392/f1p279/4341,i2.3_HQ_c7688/f1p21/2183,i4_LQ_c2163/f1p4/4366,i1.2_LQ_c4359/f1p0/1291,i1.0_HQ_c14604/f1p17/1632,i1.3_HQ_c8165/f1p6/1485,i4_HQ_c7474/f1p14/4304,i2.0_HQ_c14297/f1p3/2452,i1.3_HQ_c5053/f1p31/1488,i1.1_HQ_c1634/f4p1/1392,i2.1_LQ_c11103/…
		cellular_component	GO:0005623	cell	4.3331e-13	i4_HQ_c9578/f1p13/4837,i4_HQ_c5514/f1p92/5013,i1.1_HQ_c5389/f1p8/1920,i2.2_LQ_c6269/f1p2/2523,i2.2_HQ_c7245/f1p12/2284,i1.1_HQ_c588/f10p13/1417,i5_HQ_c2137/f1p36/5036,i6_LQ_c946/f1p4/6294,i2.2_HQ_c19561/f1p11/2185,i1.2_HQ_c12351/f1p20/1690,i1.1_LQ_c10300/f1p0/1452,i7_LQ_c1396/f1p10/7180,i3_HQ_c16895/f1p6/3074,i2.3_HQ_c4209/f1p5/2071,i3_HQ_c11393/f1p16/3394,i4_HQ_c18965/f1p5/4168,i5_LQ_c4149/f1p55…
		cellular_component	GO:0044464	cell part	4.3331e-13	i1.1_HQ_c3558/f1p11/1506,i2.2_HQ_c11516/f2p25/2679,i3_HQ_c14243/f1p3/3699,i2.0_HQ_c16851/f1p3/2972,i1.2_HQ_c9440/f1p9/1396,i2.0_LQ_c11080/f1p4/2416,i2.4_HQ_c17256/f1p2/2314,i1.0_HQ_c6905/f1p82/1409,i4_HQ_c3269/f1p5/4152,i1.4_HQ_c9599/f1p68/1628,i3_LQ_c11272/f1p0/3308,i3_HQ_c2895/f1p15/3149,i2.2_HQ_c12142/f1p4/2351,i6_HQ_c2859/f1p36/6097,i3_HQ_c16067/f1p5/3374,i2.0_HQ_c10432/f1p11/2226,i2.3_HQ_c17…
		cellular_component	GO:0044424	intracellular part	8.1218e-13	i3_HQ_c14168/f1p11/3335,i4_HQ_c10616/f1p12/4452,i2.4_HQ_c12463/f2p19/2354,i1.1_HQ_c7206/f1p0/1221,i7_LQ_c161/f1p5/7415,i3_LQ_c7513/f1p11/3955,i6_HQ_c152/f2p54/6086,i2.3_HQ_c5744/f1p9/2190,i2.4_HQ_c5073/f2p6/2230,i1.2_HQ_c5094/f1p24/1656,i2.4_HQ_c19476/f1p7/2273,i3_LQ_c12148/f1p3/3809,i3_HQ_c12389/f1p16/3223,i3_HQ_c10504/f1p6/3213,i6_HQ_c557/f1p6/6022,i5_LQ_c4906/f1p11/5296,i2.2_HQ_c2351/f1p2/2302…
[truncated: 247 more rows]
