# Supplementary material for: Comparison of miRNA and mRNA Expression in Sika Deer Testes With Age
Source: Front Vet Sci. 2022 Apr 5;9:854503. doi: 10.3389/fvets.2022.854503 (PMC9019638; doi:10.3389/fvets.2022.854503)
Supplement: Supplementary File 5 — KEGG pathways of differential unigenes in four growth periods. [file Table_5.XLS]

## Sheet: Tst_2 vsTst_1
Supplementary File 5 KEGG pathways of differential unigenes in four growth periods (Tst_2 vs Tst_1) (P<0.05)
		Term	ID	Input number	Background number	P-Value	Input
		Ribosome	ko03010	80	359	1.47375e-11	i2.4_HQ_c15907/f1p0/2326|i1.2_HQ_c8224/f1p5/1448|i1.3_LQ_c14493/f1p0/1500|i2.0_HQ_c6118/f1p1/2621|i3_HQ_c2790/f1p6/3087|i3_HQ_c8053/f1p103/3145|i1.2_HQ_c8573/f1p1/1508|i1.0_LQ_c7456/f1p22/1499|i2.4_LQ_c10740/f1p0/2179|i2.0_HQ_c8216/f1p2/2985|i2.2_HQ_c16026/f1p1/2377|i1.3_HQ_c11035/f1p0/1456|i5_LQ_c7055/f1p5/5965|i2.2_HQ_c8548/f1p83/2372|i1.0_HQ_c13886/f1p4/1411|i1.1_HQ_c5784/f2p3/1096|i1.1_HQ_c20…
		Protein processing in endoplasmic reticulum	ko04141	294	2276	6.42004e-09	i3_HQ_c15001/f1p1/3513|i1.1_HQ_c9710/f2p65/1970|i1.4_LQ_c8422/f1p0/1854|i3_HQ_c3041/f1p6/3011|i1.0_HQ_c15244/f2p44/1589|i3_LQ_c7630/f1p14/4003|i4_HQ_c3889/f1p71/4207|i3_LQ_c14921/f1p1/3916|i3_HQ_c14996/f2p11/3265|i1.4_HQ_c4356/f1p17/1316|i3_LQ_c2417/f1p2/3262|i2.1_LQ_c3358/f1p6/2512|i3_HQ_c3815/f1p10/3044|i4_HQ_c15574/f1p25/4075|i2.1_HQ_c7970/f1p22/2289|i3_HQ_c896/f4p8/3156|i2.0_HQ_c6743/f1p2/227…
		Glycerophospholipid metabolism	ko00564	108	637	6.92631e-09	i2.2_HQ_c6002/f1p3/2671|i2.2_HQ_c16853/f1p4/2731|i2.2_HQ_c19872/f1p4/2422|i3_HQ_c10882/f1p1/3145|i1.4_HQ_c15390/f2p23/1986|i2.2_HQ_c6343/f1p1/2281|i5_HQ_c6327/f1p21/57|i5_LQ_c3105/f1p12/5132|i1.3_HQ_c12417/f1p0/1739|i2.4_HQ_c12254/f2p1/2136|i3_HQ_c3747/f1p12/3423|i1.2_LQ_c14870/f1p3/2009|i1.4_HQ_c12202/f1p3/1964|i3_LQ_c14874/f1p18/4003|i1.4_LQ_c14786/f1p13/1355|i1.4_HQ_c12614/f1p1/1332|i3_HQ_c154…
		RNA transport	ko03013	228	1707	2.99392e-08	i3_HQ_c6744/f1p21/3531|i1.1_HQ_c14597/f1p5/1345|i1.0_HQ_c15244/f2p44/1589|i4_HQ_c1375/f1p31/4140|i3_HQ_c4247/f1p4/3345|i4_LQ_c15365/f1p28/4817|i2.2_LQ_c13967/f1p1/2090|i2.4_HQ_c13972/f1p6/2328|i1.4_HQ_c1127/f8p31/1488|i3_HQ_c784/f4p60/3637|i3_HQ_c4250/f1p0/3260|i1.4_HQ_c4046/f2p21/1541|i1.4_HQ_c7353/f1p4/1724|i1.0_LQ_c2756/f1p2/1993|i4_LQ_c4824/f1p1/4047|i3_LQ_c11902/f1p1/3095|i1.2_HQ_c14132/f1p1…
		Cell cycle	ko04110	130	856	7.26897e-08	i1.0_HQ_c7842/f1p55/1868|i1.4_LQ_c14210/f1p59/1062|i3_HQ_c1355/f3p11/3486|i3_HQ_c8100/f1p43/3983|i7_LQ_c400/f1p16/7293|i1.3_HQ_c8652/f2p5/1723|i6_LQ_c4871/f1p6/6405|i1.4_LQ_c3137/f1p3/1742|i1.0_LQ_c2701/f1p4/1964|i1.3_HQ_c8849/f1p4/1912|i7_LQ_c1083/f1p4/7523|i2.0_HQ_c20127/f1p15/2594|i4_LQ_c16967/f1p6/4890|i1.4_HQ_c12394/f1p6/1726|i2.2_HQ_c12472/f1p2/2647|i1.0_HQ_c1582/f3p18/1572|i5_LQ_c4113/f1p6…
		Glycerolipid metabolism	ko00561	66	357	3.87228e-07	i3_LQ_c10749/f1p5/3776|i2.0_HQ_c1016/f3p9/2597|i2.1_HQ_c11270/f1p0/2694|i1.3_LQ_c12530/f1p0/1407|i1.2_LQ_c4869/f1p13/1416|i3_HQ_c1850/f1p2/3231|i4_HQ_c2166/f1p1/4309|i2.2_HQ_c8276/f1p6/3156|i1.3_HQ_c2398/f2p0/1656|i2.2_HQ_c16853/f1p4/2731|i1.4_LQ_c5656/f1p2/1577|i1.0_HQ_c13747/f1p7/1458|i4_HQ_c835/f2p83/4428|i2.2_LQ_c4131/f1p3/2060|i7_HQ_c280/f1p19/7918|i5_LQ_c4630/f1p19/55|i1.2_LQ_c14870/f1p3/20…
		Pathways in cancer	ko05200	277	2256	7.98501e-07	i3_HQ_c9481/f3p26/3661|i2.2_HQ_c6999/f2p5/2026|i2.2_HQ_c19524/f1p1/2322|i4_LQ_c10761/f1p19/4414|i3_LQ_c16523/f1p1/3277|i3_LQ_c4709/f1p2/3299|i3_HQ_c2089/f1p14/3352|i6_LQ_c2508/f1p0/6137|i5_LQ_c2613/f1p3/5136|i3_LQ_c2417/f1p2/3262|i2.2_HQ_c3221/f1p8/2504|i4_LQ_c16617/f1p4/4312|i2.2_LQ_c13738/f1p16/2272|i3_LQ_c8583/f1p3/3624|i2.0_LQ_c6653/f1p3/2206|i9_LQ_c49/f1p13/9521|i4_HQ_c194/f8p46/4713|i1.4_LQ…
		Viral carcinogenesis	ko05203	211	1651	1.49767e-06	i1.0_HQ_c7842/f1p55/1868|i2.2_LQ_c6101/f1p7/2813|i1.4_LQ_c14210/f1p59/1062|i1.2_HQ_c15209/f29p51/1442|i2.0_HQ_c1620/f2p12/2041|i1.2_HQ_c9124/f1p2/1263|i2.0_HQ_c3597/f1p1/2653|i1.0_HQ_c1306/f7p17/1547|i1.3_HQ_c8652/f2p5/1723|i5_HQ_c108/f3p31/5838|i2.0_HQ_c19794/f1p5/2435|i2.4_HQ_c2762/f1p5/2157|i3_LQ_c12351/f1p0/3221|i2.0_HQ_c14268/f1p16/2651|i4_HQ_c4634/f1p26/4571|i2.0_HQ_c21128/f1p3/2181|i2.3_HQ…
		Ubiquitin mediated proteolysis	ko04120	133	942	1.71764e-06	i6_LQ_c2381/f1p26/6280|i1.3_LQ_c9991/f1p2/1820|i2.3_LQ_c7465/f1p8/2459|i3_LQ_c7630/f1p14/4003|i3_LQ_c14824/f1p2/3416|i3_LQ_c15774/f1p1/3991|i1.4_HQ_c6245/f1p7/1934|i2.0_HQ_c6743/f1p2/2275|i9_LQ_c49/f1p13/9521|i2.0_LQ_c5669/f1p7/2343|i2.4_HQ_c11222/f1p1/2311|i4_LQ_c10694/f1p11/4724|i3_HQ_c9855/f1p3/3315|i1.1_HQ_c9353/f1p5/1730|i2.2_HQ_c14759/f1p1/2100|i2.2_HQ_c11925/f2p7/2018|i4_HQ_c679/f2p3/4044|…
		mRNA surveillance pathway	ko03015	120	844	3.95221e-06	i5_LQ_c2260/f1p16/4997|i6_LQ_c898/f1p8/6815|i4_LQ_c15512/f1p18/4206|i1.2_LQ_c14902/f1p2/2003|i8_LQ_c413/f1p2/8876|i2.3_HQ_c1428/f3p7/2106|i2.0_HQ_c11105/f1p8/2079|i1.2_HQ_c14132/f1p11/1687|i2.0_LQ_c5689/f1p0/2094|i2.0_HQ_c19808/f1p6/2192|i2.2_HQ_c8965/f1p14/2134|i4_HQ_c11267/f1p67/4657|i2.4_HQ_c12397/f2p5/2181|i4_LQ_c1645/f1p8/4646|i2.0_HQ_c1217/f3p9/2415|i5_HQ_c6490/f1p6/5149|i2.4_HQ_c21222/f1p1…
		Hedgehog signaling pathway	ko04340	53	286	4.73813e-06	i3_LQ_c14470/f1p4/3417|i2.2_HQ_c8679/f1p6/2477|i3_LQ_c4501/f1p2/3490|i3_LQ_c3573/f1p21/3761|i2.0_HQ_c7045/f1p3/2509|i4_HQ_c16676/f1p6/4476|i9_LQ_c321/f1p0/9067|i7_LQ_c1601/f1p28/7861|i2.1_HQ_c9219/f1p7/2642|i2.0_HQ_c9060/f1p4/2391|i1.0_HQ_c10140/f1p4/1585|i3_LQ_c8094/f1p31/3641|i1.3_HQ_c12476/f1p14/1408|i1.0_LQ_c12850/f1p1/1805|i2.0_HQ_c9552/f1p6/2688|i3_HQ_c5039/f1p4/3358|i7_LQ_c260/f1p2/7757|i2…
		Gap junction	ko04540	77	481	5.74452e-06	i1.1_HQ_c3779/f2p38/1601|i1.0_HQ_c9007/f1p2/1405|i1.0_HQ_c1297/f7p9/1597|i1.3_HQ_c2901/f1p64/1607|i3_HQ_c3399/f1p36/3736|i1.1_HQ_c9283/f1p1/1775|i2.4_HQ_c6945/f1p0/2595|i1.4_HQ_c10327/f2p33/1624|i1.3_HQ_c14873/f1p1/1354|i1.1_LQ_c3248/f1p0/1779|i1.3_HQ_c8179/f1p1/1443|i3_LQ_c6762/f1p22/3111|i1.0_LQ_c12850/f1p1/1805|i2.2_LQ_c13738/f1p16/2272|i1.1_HQ_c6237/f1p1/1988|i1.2_HQ_c4021/f1p52/1644|i4_LQ_c1…
		Other types of O-glycan biosynthesis	ko00514	29	119	9.47548e-06	i2.0_LQ_c4173/f1p6/2171|i2.2_HQ_c6926/f1p1/2228|i4_LQ_c6930/f1p3/4147|i2.4_HQ_c9739/f1p2/2632|i2.4_HQ_c18589/f1p2/2145|i6_LQ_c108/f2p0/6163|i2.0_LQ_c6438/f1p3/2866|i3_LQ_c14906/f1p1/3080|i2.3_LQ_c4843/f1p0/2013|i2.0_HQ_c1210/f5p5/2202|i2.0_HQ_c2411/f1p2/2677|i4_HQ_c8574/f1p14/4678|i3_HQ_c4575/f1p1/3008|i1.0_HQ_c13735/f1p1/1426|i2.1_HQ_c6520/f1p5/2173|i1.3_HQ_c8632/f2p5/1713|i1.2_HQ_c13685/f1p3/16…
		Hedgehog signaling pathway - fly	ko04341	40	196	9.62297e-06	i4_LQ_c13276/f1p0/4205|i2.0_LQ_c3053/f1p3/2911|i3_LQ_c4501/f1p2/3490|i3_LQ_c3573/f1p21/3761|i2.0_HQ_c7045/f1p3/2509|i4_HQ_c16676/f1p6/4476|i9_LQ_c321/f1p0/9067|i7_LQ_c1601/f1p28/7861|i2.0_HQ_c9060/f1p4/2391|i1.0_HQ_c10140/f1p4/1585|i3_LQ_c8094/f1p31/3641|i1.3_HQ_c12476/f1p14/1408|i7_LQ_c260/f1p2/7757|i2.4_HQ_c10859/f1p11/2548|i2.2_LQ_c5933/f1p1/2014|i3_HQ_c4671/f1p12/3249|i2.2_HQ_c3975/f1p4/2142|…
		Herpes simplex infection	ko05168	186	1484	1.63048e-05	i2.2_LQ_c6101/f1p7/2813|i1.0_HQ_c9741/f1p46/1654|i2.2_HQ_c6999/f2p5/2026|i3_HQ_c14047/f1p2/3320|i2.0_HQ_c16861/f1p11/2968|i3_LQ_c11095/f1p19/3774|i2.0_HQ_c3597/f1p1/2653|i2.2_HQ_c4840/f1p0/2616|i5_HQ_c6001/f1p64/5615|i1.0_HQ_c11145/f1p4/1789|i1.0_HQ_c9913/f1p3/1783|i4_HQ_c18919/f2p13/4905|i4_HQ_c4634/f1p26/4571|i3_HQ_c15156/f1p19/3009|i1.0_HQ_c15244/f2p44/1589|i2.2_HQ_c14364/f1p3/2402|i2.3_HQ_c68…
		Cell adhesion molecules (CAMs)	ko04514	147	1121	1.69302e-05	i2.2_LQ_c6101/f1p7/2813|i6_LQ_c2498/f1p4/6617|i2.3_HQ_c4831/f1p31/2031|i2.0_HQ_c3597/f1p1/2653|i2.2_HQ_c14364/f1p3/2402|i1.4_HQ_c9018/f1p1/1561|i1.2_HQ_c10147/f1p2/1790|i4_HQ_c4634/f1p26/4571|i6_LQ_c4099/f1p5/6364|i2.4_HQ_c12998/f3p10/2581|i1.2_HQ_c798/f9p11/1411|i4_LQ_c4931/f1p2/4627|i1.1_HQ_c851/f18p34/1730|i3_HQ_c5300/f1p2/3339|i5_HQ_c6209/f1p11/57|i3_HQ_c6269/f1p6/3286|i1.0_LQ_c9696/f1p30/159…
		Oocyte meiosis	ko04114	117	854	2.23305e-05	i1.0_HQ_c7842/f1p55/1868|i1.4_LQ_c14210/f1p59/1062|i3_HQ_c8100/f1p43/3983|i3_HQ_c1734/f2p5/3272|i3_HQ_c2089/f1p14/3352|i2.2_HQ_c5712/f1p0/2165|i3_HQ_c5890/f1p5/3123|i8_LQ_c413/f1p2/8876|i2.2_HQ_c1608/f2p5/2109|i2.0_LQ_c5689/f1p0/2094|i1.3_HQ_c8849/f1p4/1912|i7_LQ_c1083/f1p4/7523|i4_LQ_c1645/f1p8/4646|i1.4_HQ_c5193/f1p0/1700|i2.2_HQ_c4117/f1p75/2260|i2.4_HQ_c21222/f1p12/2527|i2.4_HQ_c17784/f1p9/22…
		Huntington's disease	ko05016	142	1092	3.31435e-05	i1.0_HQ_c4369/f2p3/1456|i2.2_LQ_c15589/f1p0/2544|i1.2_HQ_c15209/f29p51/1442|i2.4_LQ_c7571/f1p0/2323|i2.0_HQ_c5224/f1p41/2714|i6_LQ_c2508/f1p0/6137|i2.0_LQ_c20571/f1p2/2211|i1.0_HQ_c11669/f3p69/1570|i3_LQ_c15990/f1p0/3627|i3_HQ_c2724/f1p2/3044|i2.0_HQ_c21128/f1p3/2181|i3_LQ_c9763/f1p0/3042|i4_HQ_c6538/f1p50/4412|i3_LQ_c16307/f1p2/3655|i3_HQ_c14146/f1p9/3685|i2.0_LQ_c6623/f1p1/2060|i7_LQ_c880/f1p3/…
		Glycosaminoglycan biosynthesis - CS/DS	ko00532	17	53	3.89222e-05	i2.2_HQ_c18763/f1p3/2338|i3_HQ_c1229/f2p2/3193|i2.3_LQ_c12260/f1p0/2073|i2.2_LQ_c7118/f1p1/2784|i1.4_HQ_c13290/f1p6/1547|i1.1_HQ_c1731/f7p14/1664|i1.3_HQ_c9370/f1p1/1676|i2.4_HQ_c2697/f1p5/2250|i3_HQ_c9981/f1p3/3540|i3_HQ_c896/f3p6/3046|i3_LQ_c5132/f1p0/3268|i1.3_HQ_c3399/f1p3/1486|i1.0_HQ_c11315/f1p9/1664|i3_LQ_c13243/f1p2/3504|i1.0_HQ_c6525/f1p2/2029|i3_LQ_c15249/f1p4/3454|i2.0_LQ_c20509/f1p0/2…
		RNA degradation	ko03018	105	762	4.60342e-05	i2.2_HQ_c20854/f1p18/2603|i15_LQ_c60/f1p4/15866|i4_HQ_c11175/f1p37/4090|i2.4_HQ_c5145/f1p70/2517|i1.1_HQ_c8016/f2p2/1924|i3_HQ_c4241/f1p5/3822|i3_HQ_c11191/f1p10/3079|i5_LQ_c5876/f1p6/5666|i5_LQ_c5441/f1p3/5334|i2.0_HQ_c1737/f4p6/2142|i2.4_HQ_c1146/f6p13/2633|i2.1_HQ_c7873/f1p12/2171|i3_HQ_c943/f3p38/3046|i2.0_HQ_c20097/f1p17/2194|i2.2_HQ_c3409/f1p3/2344|i1.0_HQ_c2395/f2p1/1331|i3_LQ_c12263/f1p14…
		Regulation of actin cytoskeleton	ko04810	173	1403	6.67319e-05	i6_LQ_c2418/f1p4/6868|i2.0_HQ_c9299/f1p13/2401|i2.2_HQ_c8428/f1p2/2674|i2.2_HQ_c19524/f1p1/2322|i2.2_LQ_c7943/f1p1/2489|i1.2_LQ_c3467/f1p0/1637|i2.0_HQ_c19794/f1p5/2435|i3_LQ_c8583/f1p3/3624|i3_HQ_c15768/f1p8/3577|i1.0_HQ_c10053/f1p22/1792|i2.0_HQ_c14268/f1p16/2651|i3_HQ_c5068/f1p5/3409|i3_LQ_c5125/f1p2/3525|i4_HQ_c762/f2p43/4019|i3_LQ_c4086/f1p1/3415|i3_HQ_c6333/f1p1/3410|i2.1_HQ_c3105/f1p141/24…
		Hippo signaling pathway	ko04390	131	1016	8.97461e-05	i1.0_HQ_c7842/f1p55/1868|i1.4_LQ_c14210/f1p59/1062|i2.0_HQ_c1620/f2p12/2041|i1.0_LQ_c7856/f1p7/1259|i7_LQ_c427/f1p7/7309|i6_LQ_c3643/f1p2/6113|i4_LQ_c16708/f1p1/4343|i1.0_HQ_c10053/f1p22/1792|i2.1_HQ_c3105/f1p141/2413|i9_LQ_c295/f1p11/9562|i3_HQ_c964/f2p2/3808|i3_HQ_c10508/f1p4/3024|i1.3_HQ_c8849/f1p4/1912|i2.3_HQ_c8426/f1p141/2361|i3_HQ_c15337/f1p2/3735|i4_LQ_c1645/f1p8/4646|i2.4_HQ_c16165/f1p5/…
		Glycosaminoglycan biosynthesis - HS/Hep	ko00534	17	62	0.000193957	i3_LQ_c4609/f1p1/3424|i1.1_HQ_c1731/f7p14/1664|i1.4_HQ_c13290/f1p6/1547|i3_HQ_c11473/f1p1/3375|i1.3_HQ_c3399/f1p3/1486|i3_LQ_c12640/f1p0/3618|i5_LQ_c6436/f1p0/5551|i2.3_LQ_c9092/f1p0/2149|i1.3_HQ_c11309/f1p3/1614|i3_LQ_c8593/f1p1/3728|i3_LQ_c12186/f1p1/3712|i2.0_HQ_c2268/f1p0/2128|i1.0_HQ_c11315/f1p9/1664|i3_LQ_c15973/f1p0/3175|i3_LQ_c14914/f1p1/3304|i3_LQ_c15249/f1p4/3454|i1.2_LQ_c6759/f1p1/1664
		Endocytosis	ko04144	277	2460	0.000199392	i6_LQ_c2381/f1p26/6280|i2.2_LQ_c6101/f1p7/2813|i2.2_HQ_c11076/f1p22/2810|i2.0_LQ_c16040/f1p26/2318|i3_HQ_c16728/f1p11/3289|i2.0_HQ_c3597/f1p1/2653|i3_HQ_c2089/f1p14/3352|i3_LQ_c14824/f1p2/3416|i2.2_HQ_c316/f1p11/2372|i2.0_LQ_c20511/f1p13/2156|i2.2_HQ_c21500/f1p42/2158|i1.3_HQ_c6849/f1p3/1545|i5_HQ_c2916/f1p29/5166|i1.4_HQ_c1566/f5p2/1489|i2.2_HQ_c1748/f2p21/2155|i3_HQ_c1070/f3p5/3313|i5_LQ_c1107/…
		Small cell lung cancer	ko05222	74	519	0.000226756	i3_LQ_c14106/f1p4/3256|i3_HQ_c16089/f1p7/3823|i3_LQ_c5500/f1p1/3176|i2.3_HQ_c8655/f1p4/2541|i4_HQ_c15185/f1p39/4060|i4_LQ_c6665/f1p4/4139|i3_HQ_c11465/f1p5/3922|i4_LQ_c2896/f1p5/4984|i3_LQ_c15415/f1p7/3357|i2.0_HQ_c3839/f1p0/2243|i5_LQ_c2613/f1p3/5136|i3_HQ_c4434/f1p21/3284|i3_HQ_c3067/f1p3/3209|i9_LQ_c49/f1p13/9521|i2.0_HQ_c10377/f1p3/2204|i2.0_HQ_c13866/f1p1/2568|i2.2_HQ_c18221/f1p19/2437|i6_LQ…
		Purine metabolism	ko00230	125	989	0.000261313	i3_LQ_c15880/f1p9/3673|i6_LQ_c1218/f1p6/6734|i1.4_HQ_c5853/f1p3/1611|i2.0_HQ_c3087/f1p39/2571|i1.1_HQ_c2157/f2p5/1320|i2.2_HQ_c920/f9p54/2168|i1.2_HQ_c1090/f8p14/1775|i2.1_HQ_c11333/f1p2/2261|i2.0_HQ_c10371/f1p5/2431|i4_HQ_c6538/f1p50/4412|i3_HQ_c14146/f1p9/3685|i1.1_LQ_c8967/f1p1/1956|i2.0_HQ_c16832/f1p9/2227|i1.2_HQ_c1425/f3p26/1598|i2.2_HQ_c10142/f1p15/2202|i2.0_LQ_c6660/f1p1/2686|i3_HQ_c4474/…
		cAMP signaling pathway	ko04024	138	1134	0.000538779	i6_LQ_c2418/f1p4/6868|i2.1_HQ_c12102/f1p3/2559|i3_HQ_c1734/f2p5/3272|i4_LQ_c16617/f1p4/4312|i2.2_LQ_c13738/f1p16/2272|i3_LQ_c10753/f1p1/3163|i3_HQ_c5068/f1p5/3409|i2.0_HQ_c21128/f1p3/2181|i1.0_HQ_c7503/f1p10/1796|i2.3_HQ_c6881/f1p8/2736|i3_LQ_c3428/f1p1/3400|i2.4_HQ_c14682/f1p1/2501|i3_HQ_c10641/f1p1/3325|i2.2_LQ_c2715/f1p54/2132|i3_HQ_c5736/f1p31/3280|i4_LQ_c1645/f1p8/4646|i2.2_HQ_c8600/f1p17/22…
		Graft-versus-host disease	ko05332	56	379	0.000574198	i2.2_LQ_c6101/f1p7/2813|i1.2_HQ_c811/f5p27/1735|i1.0_LQ_c6535/f1p10/1974|i1.1_HQ_c3558/f1p11/1506|i2.0_HQ_c8332/f1p2/2063|i2.0_HQ_c3597/f1p1/2653|i1.4_HQ_c9125/f1p0/1302|i3_HQ_c1030/f3p3/3453|i1.4_HQ_c9018/f1p1/1561|i3_LQ_c6707/f1p91/2957|i1.2_LQ_c9043/f1p4/1499|i4_HQ_c4634/f1p26/4571|i1.1_HQ_c8522/f1p43/1426|i2.4_HQ_c12998/f3p10/2581|i1.2_HQ_c798/f9p11/1411|i1.1_HQ_c851/f18p34/1730|i1.1_HQ_c1228…
		Ribosome biogenesis in eukaryotes	ko03008	74	545	0.00078175	i1.3_HQ_c1365/f4p5/1857|i2.4_HQ_c10041/f1p12/2757|i3_HQ_c5301/f1p11/3636|i2.2_HQ_c7001/f1p4/2591|i2.1_LQ_c11051/f1p6/2451|i2.2_LQ_c13967/f1p1/2090|i3_HQ_c620/f4p11/3563|i2.0_HQ_c763/f16p27/2369|i2.4_HQ_c4091/f1p19/2117|i3_HQ_c15173/f1p12/3412|i2.3_LQ_c12463/f1p4/2987|i2.4_HQ_c12207/f2p18/2401|i2.2_HQ_c5161/f1p11/2911|i1.0_HQ_c9913/f1p3/1783|i6_LQ_c4886/f1p6/6630|i2.4_LQ_c21543/f1p0/2321|i4_HQ_c10…
		Proteasome	ko03050	39	247	0.00126202	i3_HQ_c12875/f1p7/4011|i1.0_HQ_c2053/f4p5/1417|i1.0_HQ_c7443/f1p17/1369|i1.1_HQ_c9736/f1p18/1460|i1.3_LQ_c7590/f1p18/1565|i1.0_HQ_c1306/f7p17/1547|i2.0_HQ_c3621/f1p2/2284|i1.1_HQ_c1106/f7p12/1360|i2.0_LQ_c2978/f1p7/2286|i5_LQ_c7171/f1p5/5957|i3_HQ_c14177/f1p7/3386|i2.4_HQ_c21001/f1p6/2103|i1.3_LQ_c9013/f1p3/1566|i1.0_HQ_c3950/f1p9/1286|i1.4_LQ_c4456/f1p11/1589|i2.1_LQ_c9026/f1p1/2707|i3_LQ_c5478/…
		Tight junction	ko04530	153	1310	0.0013199	i3_HQ_c1239/f2p4/3147|i3_HQ_c1843/f1p1/3064|i6_LQ_c898/f1p8/6815|i2.2_HQ_c10819/f1p0/2597|i1.0_HQ_c11145/f1p4/1789|i7_LQ_c1543/f1p30/7664|i1.3_HQ_c6390/f1p2/2000|i2.2_HQ_c16821/f1p3/2114|i2.0_HQ_c3207/f1p9/2651|i6_LQ_c3643/f1p2/6113|i1.0_HQ_c10053/f1p22/1792|i2.0_HQ_c14268/f1p16/2651|i4_LQ_c17332/f1p7/4487|i3_HQ_c714/f4p3/3573|i1.1_LQ_c4561/f1p23/1668|i2.1_HQ_c3105/f1p141/2413|i9_LQ_c295/f1p11/95…
		Adherens junction	ko04520	94	746	0.00148495	i3_HQ_c2089/f1p14/3352|i1.0_HQ_c11145/f1p4/1789|i2.2_HQ_c5705/f1p3/2966|i3_LQ_c13386/f1p6/3229|i1.0_HQ_c10053/f1p22/1792|i2.0_HQ_c14268/f1p16/2651|i2.1_HQ_c3105/f1p141/2413|i2.0_HQ_c7078/f1p4/2335|i1.1_HQ_c4611/f1p8/1667|i2.2_HQ_c12472/f1p2/2647|i1.4_HQ_c8796/f1p6/1680|i2.0_HQ_c15673/f1p3/2162|i1.0_LQ_c7856/f1p7/1259|i2.2_HQ_c2112/f4p13/2267|i1.0_HQ_c7921/f1p7/1920|i2.2_LQ_c3559/f1p3/2366|i2.2_HQ…
		Type I diabetes mellitus	ko04940	63	478	0.00332407	i2.2_LQ_c6101/f1p7/2813|i1.2_HQ_c811/f5p27/1735|i1.0_LQ_c6535/f1p10/1974|i1.1_HQ_c3558/f1p11/1506|i2.0_LQ_c7517/f1p8/2560|i2.0_HQ_c3597/f1p1/2653|i1.4_HQ_c9125/f1p0/1302|i1.3_HQ_c2894/f1p10/1787|i3_HQ_c1030/f3p3/3453|i1.4_HQ_c9018/f1p1/1561|i3_LQ_c6707/f1p91/2957|i1.2_LQ_c9043/f1p4/1499|i2.0_HQ_c8709/f1p6/2183|i4_HQ_c4634/f1p26/4571|i1.1_HQ_c8522/f1p43/1426|i3_LQ_c12664/f1p41/3564|i2.4_HQ_c12998/…
		MAPK signaling pathway - fly	ko04013	76	606	0.00431183	i5_LQ_c4116/f1p6/5311|i2.2_HQ_c12137/f1p6/2323|i2.0_LQ_c21055/f1p1/2974|i1.4_LQ_c14210/f1p59/1062|i6_LQ_c4886/f1p6/6630|i1.3_HQ_c7456/f1p6/1511|i3_LQ_c9008/f1p0/3610|i2.4_HQ_c645/f15p30/2081|i6_LQ_c924/f1p3/6386|i2.1_HQ_c9055/f1p3/2260|i1.1_HQ_c7088/f1p8/1761|i3_HQ_c17027/f1p41/3130|i2.1_LQ_c2458/f1p1/2125|i2.0_HQ_c16835/f1p1/2375|i2.0_HQ_c15659/f1p27/2675|i1.1_HQ_c10227/f1p55/1487|i4_HQ_c16325/f…
		Vasopressin-regulated water reabsorption	ko04962	42	295	0.00458636	i3_HQ_c3399/f1p36/3736|i3_LQ_c4501/f1p2/3490|i3_LQ_c16464/f1p1/3726|i1.0_HQ_c933/f11p22/1897|i2.2_LQ_c20595/f1p2/2242|i1.3_HQ_c6849/f1p3/1545|i3_HQ_c1070/f3p5/3313|i3_HQ_c16392/f1p6/3195|i4_LQ_c19537/f1p1/4489|i2.0_HQ_c21128/f1p3/2181|i3_HQ_c13904/f1p6/3027|i2.4_HQ_c19632/f1p2/2200|i1.1_HQ_c7491/f1p0/1505|i1.0_HQ_c2882/f1p3/1672|i2.3_HQ_c1622/f2p10/2599|i1.2_HQ_c2241/f2p28/1691|i3_HQ_c1582/f3p5/3…
		Hippo signaling pathway - multiple species	ko04392	20	111	0.00512139	i7_LQ_c427/f1p7/7309|i2.4_HQ_c5072/f1p3/2460|i4_LQ_c7464/f1p2/4647|i3_HQ_c5068/f1p5/3409|i3_HQ_c6251/f1p2/3161|i2.2_HQ_c5392/f1p3/2195|i2.2_HQ_c1868/f4p7/2388|i6_LQ_c3176/f1p3/6522|i5_LQ_c493/f1p2/5898|i3_HQ_c10508/f1p4/3024|i2.0_HQ_c4000/f1p2/2181|i4_LQ_c19666/f1p4/4420|i4_LQ_c8432/f1p6/4615|i3_LQ_c14818/f1p1/3930|i3_LQ_c15845/f1p0/3381|i1.3_LQ_c4063/f1p0/1429|i3_LQ_c10007/f1p0/3004|i1.4_HQ_c105…
		Morphine addiction	ko05032	53	397	0.00526759	i2.0_LQ_c3053/f1p3/2911|i3_HQ_c3399/f1p36/3736|i3_LQ_c4501/f1p2/3490|i2.2_HQ_c687/f8p30/2423|i2.2_LQ_c13738/f1p16/2272|i3_HQ_c1618/f3p3/3230|i2.2_HQ_c17994/f1p2/2243|i3_HQ_c6164/f1p1/3085|i3_LQ_c15734/f1p0/3160|i1.3_HQ_c13191/f1p1/1175|i7_LQ_c1880/f1p3/7529|i4_LQ_c19537/f1p1/4489|i2.0_LQ_c6103/f1p1/2665|i2.2_HQ_c3975/f1p4/2142|i2.0_HQ_c20851/f1p3/2082|i2.4_LQ_c11508/f1p2/2331|i3_HQ_c833/f4p1/3045…
		Lysine degradation	ko00310	78	631	0.005331	i3_LQ_c16601/f1p2/3943|i1.4_HQ_c10350/f1p1/1413|i2.4_LQ_c13877/f1p0/2149|i3_LQ_c1704/f2p1/3956|i3_HQ_c4724/f1p3/3472|i4_LQ_c16888/f1p3/4802|i4_HQ_c6405/f1p24/4738|i1.2_HQ_c4204/f1p3/1425|i2.0_HQ_c11088/f1p5/2598|i3_HQ_c2928/f1p0/3540|i2.1_HQ_c8937/f1p0/2362|i1.1_HQ_c8001/f1p2/1693|i6_HQ_c109/f2p4/6296|i2.2_HQ_c10708/f1p2/2517|i4_HQ_c6332/f1p89/4463|i3_LQ_c11364/f1p2/3693|i1.1_HQ_c7212/f1p3/1740|i…
		Endocrine and other factor-regulated calcium reabsorption	ko04961	54	408	0.00570188	i2.2_HQ_c1748/f2p21/2155|i3_LQ_c4501/f1p2/3490|i2.2_HQ_c21500/f1p42/2158|i2.0_LQ_c14225/f1p0/2569|i2.0_HQ_c15108/f1p34/2945|i3_HQ_c3399/f1p36/3736|i1.4_HQ_c3800/f1p25/1479|i6_LQ_c2508/f1p0/6137|i4_HQ_c16720/f1p120/4121|i2.0_HQ_c17233/f1p3/2830|i3_LQ_c13240/f1p1/3311|i3_LQ_c13166/f1p1/3536|i1.0_LQ_c4204/f2p0/1574|i3_HQ_c16987/f64p49/3365|i1.3_HQ_c15349/f3p23/1631|i1.0_HQ_c7503/f1p10/1796|i3_LQ_c34…
		Notch signaling pathway	ko04330	34	230	0.0060848	i2.0_HQ_c5925/f1p61/2291|i5_LQ_c53/f1p8/5989|i1.0_HQ_c4180/f1p8/1912|i2.2_HQ_c6372/f1p15/2296|i2.3_HQ_c11328/f1p12/2344|i2.4_HQ_c16224/f1p19/2839|i1.2_LQ_c14901/f1p10/1803|i3_LQ_c7982/f1p19/4098|i2.3_HQ_c867/f5p29/2793|i4_LQ_c16219/f1p9/4248|i2.0_LQ_c15863/f1p4/2562|i2.4_LQ_c19417/f1p5/2083|i3_LQ_c8988/f1p0/3132|i2.4_HQ_c14617/f1p16/2894|i1.4_HQ_c4523/f1p11/1947|i2.4_HQ_c4768/f1p4/2682|i2.3_HQ_c1…
		Alcoholism	ko05034	81	669	0.00725963	i2.0_HQ_c5925/f1p61/2291|i4_LQ_c1645/f1p8/4646|i8_LQ_c172/f1p28/8522|i3_HQ_c6077/f1p2/3037|i1.3_HQ_c13191/f1p1/1175|i2.4_LQ_c19953/f1p0/2418|i2.2_HQ_c14449/f1p2/2070|i1.0_HQ_c3980/f1p8/1547|i1.2_HQ_c14027/f1p41/1258|i6_LQ_c924/f1p3/6386|i3_HQ_c1618/f3p3/3230|i2.4_HQ_c17883/f1p4/2082|i2.2_HQ_c18659/f1p4/2686|i2.0_HQ_c16835/f1p1/2375|i3_LQ_c7982/f1p19/4098|i2.2_LQ_c13738/f1p16/2272|i5_LQ_c7052/f1p1…
		ABC transporters	ko02010	36	251	0.00738089	i4_LQ_c1300/f1p0/4595|i3_LQ_c5962/f1p2/3013|i3_LQ_c6015/f1p0/3280|i6_LQ_c2816/f1p2/6589|i2.1_HQ_c12102/f1p3/2559|i7_LQ_c1340/f1p2/7308|i2.4_HQ_c1320/f4p12/2449|i3_LQ_c10351/f1p2/3183|i2.3_HQ_c9477/f1p7/2659|i2.4_HQ_c17725/f1p1/2117|i2.3_HQ_c3641/f1p2/2306|i2.2_LQ_c2749/f1p2/2200|i2.1_HQ_c7189/f1p2/2063|i4_HQ_c1606/f1p43/4566|i2.3_LQ_c11207/f1p1/2776|i3_HQ_c8817/f1p30/3969|i3_LQ_c15608/f1p1/3855|i…
		Ether lipid metabolism	ko00565	43	314	0.00755583	i2.0_HQ_c15388/f1p12/2859|i2.0_HQ_c3885/f1p19/2089|i6_HQ_c4756/f1p45/6205|i2.2_HQ_c19872/f1p4/2422|i1.1_HQ_c7700/f1p53/1980|i3_LQ_c7788/f1p5/3322|i3_HQ_c10882/f1p1/3145|i3_LQ_c12127/f1p1/3071|i1.0_HQ_c13747/f1p7/1458|i3_HQ_c6172/f1p3/3892|i4_LQ_c7492/f1p26/4298|i3_HQ_c8704/f1p12/3506|i1.4_HQ_c14571/f1p11/1668|i3_HQ_c665/f4p22/3863|i3_LQ_c3177/f1p18/3713|i2.2_HQ_c10187/f1p3/2283|i2.4_HQ_c12254/f2p…
		Glutamatergic synapse	ko04724	66	528	0.00780254	i3_LQ_c14470/f1p4/3417|i3_HQ_c3399/f1p36/3736|i3_LQ_c4501/f1p2/3490|i2.0_HQ_c2145/f4p11/2170|i2.2_HQ_c687/f8p30/2423|i1.4_HQ_c5193/f1p0/1700|i2.2_LQ_c13738/f1p16/2272|i3_HQ_c1618/f3p3/3230|i3_LQ_c11286/f1p0/3624|i6_LQ_c2508/f1p0/6137|i4_LQ_c933/f2p0/4056|i3_HQ_c5890/f1p5/3123|i1.3_HQ_c13191/f1p1/1175|i1.0_HQ_c4432/f1p10/1683|i2.2_HQ_c7656/f1p13/2550|i5_LQ_c7052/f1p12/5786|i3_LQ_c10753/f1p1/3163|i…
		Antigen processing and presentation	ko04612	119	1044	0.00799757	i2.0_HQ_c3716/f1p24/2214|i2.2_LQ_c6101/f1p7/2813|i1.0_HQ_c9741/f1p46/1654|i2.0_HQ_c3597/f1p1/2653|i2.2_HQ_c14364/f1p3/2402|i1.4_HQ_c4356/f1p17/1316|i3_LQ_c2417/f1p2/3262|i2.2_HQ_c12041/f1p11/2448|i4_HQ_c4634/f1p26/4571|i2.4_HQ_c12998/f3p10/2581|i1.2_HQ_c798/f9p11/1411|i2.2_LQ_c4268/f1p29/2376|i1.1_HQ_c851/f18p34/1730|i2.1_HQ_c10903/f1p10/2478|i1.0_LQ_c9696/f1p30/1597|i2.2_HQ_c17908/f1p3/2321|i4_H…
		Basal transcription factors	ko03022	36	254	0.00864652	i1.0_LQ_c12631/f1p1/1769|i1.1_HQ_c7001/f1p4/1354|i1.3_HQ_c1568/f7p10/1606|i2.0_LQ_c3055/f1p2/2755|i4_HQ_c254/f7p12/4402|i3_HQ_c12582/f1p12/3980|i1.2_LQ_c7694/f1p2/1384|i1.1_LQ_c12099/f1p2/1274|i2.2_HQ_c10938/f1p4/2263|i1.4_HQ_c4411/f1p2/1314|i4_LQ_c17275/f1p7/4166|i2.4_HQ_c8850/f1p6/2485|i2.4_HQ_c14781/f1p4/2819|i2.4_HQ_c21081/f1p9/2079|i1.4_HQ_c3531/f1p5/1696|i1.1_HQ_c15278/f1p2/1237|i4_LQ_c1912…
		Fatty acid biosynthesis	ko00061	27	176	0.00887483	i3_HQ_c12939/f1p10/3087|i2.0_HQ_c16284/f1p3/2681|i4_LQ_c11421/f1p0/4140|i2.2_HQ_c7648/f1p6/2695|i2.2_LQ_c9236/f1p3/2319|i2.0_HQ_c8826/f1p3/2603|i2.2_HQ_c3623/f1p10/2622|i6_LQ_c1730/f1p1/6323|i2.2_HQ_c18390/f1p8/2668|i2.2_HQ_c14062/f1p1/2536|i2.4_HQ_c15598/f1p1/2349|i2.4_HQ_c19106/f1p5/2335|i2.3_HQ_c5121/f1p0/2124|i4_HQ_c8770/f1p8/4914|i2.2_HQ_c13703/f1p1/2272|i2.0_HQ_c14991/f1p7/2797|i2.4_HQ_c656…
		Lysine biosynthesis	ko00300	7	24	0.0113032	i1.4_HQ_c1830/f2p5/1662|i7_HQ_c280/f1p19/7918|i3_HQ_c3924/f1p8/3015|i1.1_HQ_c8001/f1p2/1693|i5_LQ_c4630/f1p19/55|i1.1_HQ_c7212/f1p3/1740|i2.0_HQ_c21200/f1p9/2878
		TGF-beta signaling pathway	ko04350	41	305	0.0115567	i2.2_HQ_c19803/f1p4/1986|i3_LQ_c13123/f1p0/3466|i8_LQ_c386/f1p4/8991|i3_HQ_c16273/f1p3/3805|i2.1_HQ_c4403/f1p4/2213|i7_LQ_c1008/f1p0/7496|i1.3_LQ_c6294/f1p1/2053|i1.4_HQ_c2169/f2p0/1633|i2.2_LQ_c5933/f1p1/2014|i8_LQ_c542/f1p1/8575|i1.1_HQ_c15270/f1p1/1417|i1.4_HQ_c1676/f4p19/1809|i4_HQ_c303/f5p37/4178|i2.1_HQ_c5907/f1p50/2015|i1.2_LQ_c4938/f1p1/1892|i4_HQ_c2705/f1p2/4365|i2.2_HQ_c3703/f1p14/2081|…
		Neurotrophin signaling pathway	ko04722	81	690	0.0137773	i3_HQ_c9382/f1p3/3303|i6_HQ_c4424/f1p10/6230|i5_LQ_c469/f1p8/5424|i2.0_HQ_c15659/f1p27/2675|i1.3_HQ_c7456/f1p6/1511|i3_HQ_c1108/f2p2/3123|i6_LQ_c924/f1p3/6386|i2.1_HQ_c9055/f1p3/2260|i3_HQ_c1734/f2p5/3272|i1.0_HQ_c933/f11p22/1897|i2.0_HQ_c3839/f1p0/2243|i2.2_HQ_c18659/f1p4/2686|i2.4_HQ_c16224/f1p19/2839|i1.3_HQ_c12476/f1p14/1408|i2.2_LQ_c16432/f1p0/2183|i2.3_HQ_c867/f5p29/2793|i2.2_LQ_c3078/f1p26…
		Vascular smooth muscle contraction	ko04270	89	769	0.0139945	i3_HQ_c9764/f1p11/3411|i6_LQ_c2508/f1p0/6137|i3_HQ_c10882/f1p1/3145|i3_HQ_c714/f4p3/3573|i1.1_LQ_c4561/f1p23/1668|i3_LQ_c16307/f1p2/3655|i4_LQ_c1645/f1p8/4646|i2.2_HQ_c8600/f1p17/2253|i2.0_LQ_c6660/f1p1/2686|i2.4_HQ_c21222/f1p12/2527|i3_LQ_c7195/f1p1/2907|i3_HQ_c3164/f1p7/3898|i2.4_HQ_c18476/f1p2/2343|i2.2_HQ_c8695/f2p12/2322|i1.4_HQ_c7226/f1p17/1673|i2.4_HQ_c16445/f1p13/2147|i2.2_LQ_c2318/f1p0/2…
		Salivary secretion	ko04970	50	398	0.0169872	i3_HQ_c3399/f1p36/3736|i3_LQ_c4501/f1p2/3490|i3_LQ_c3428/f1p1/3400|i5_LQ_c547/f1p16/5669|i1.4_HQ_c3800/f1p25/1479|i6_LQ_c2508/f1p0/6137|i2.0_HQ_c17233/f1p3/2830|i3_LQ_c13240/f1p1/3311|i3_LQ_c13166/f1p1/3536|i1.0_LQ_c4204/f2p0/1574|i4_LQ_c19537/f1p1/4489|i1.1_HQ_c10674/f1p3/1993|i2.0_HQ_c10146/f1p1/2106|i1.0_HQ_c7503/f1p10/1796|i5_LQ_c5750/f1p0/5973|i2.4_HQ_c14682/f1p1/2501|i1.1_HQ_c11984/f1p21/17…
		Progesterone-mediated oocyte maturation	ko04914	67	561	0.017118	i3_HQ_c9005/f1p14/3572|i2.2_HQ_c21483/f1p3/2500|i1.3_HQ_c7456/f1p6/1511|i1.2_LQ_c8155/f1p1/1484|i1.2_HQ_c10273/f1p7/1243|i3_HQ_c8100/f1p43/3983|i3_LQ_c6553/f1p10/2935|i9_LQ_c116/f1p93/9571|i3_HQ_c2089/f1p14/3352|i2.0_HQ_c3839/f1p0/2243|i3_HQ_c9281/f1p6/3306|i3_LQ_c2417/f1p2/3262|i2.2_HQ_c5712/f1p0/2165|i1.4_HQ_c13273/f1p0/1952|i2.0_HQ_c16835/f1p1/2375|i2.2_LQ_c13738/f1p16/2272|i1.4_HQ_c8129/f1p6/…
		Choline metabolism in cancer	ko05231	77	660	0.017919	i1.0_HQ_c4221/f1p8/1635|i2.0_HQ_c1016/f3p9/2597|i3_HQ_c8857/f1p6/3302|i2.0_HQ_c3885/f1p19/2089|i1.1_LQ_c10141/f1p1/1250|i4_LQ_c1251/f1p5/4616|i2.4_HQ_c6945/f1p0/2595|i2.1_HQ_c9055/f1p3/2260|i3_LQ_c4709/f1p2/3299|i3_LQ_c11286/f1p0/3624|i2.0_HQ_c3839/f1p0/2243|i1.1_LQ_c3248/f1p0/1779|i3_LQ_c8583/f1p3/3624|i2.1_HQ_c6249/f1p10/2090|i4_LQ_c9571/f1p10/4154|i2.0_HQ_c15659/f1p27/2675|i1.1_HQ_c6237/f1p1/1…
		cGMP-PKG signaling pathway	ko04022	112	1008	0.018052	i1.2_HQ_c15209/f29p51/1442|i4_LQ_c17275/f1p7/4166|i6_LQ_c2508/f1p0/6137|i2.2_LQ_c13738/f1p16/2272|i3_HQ_c5890/f1p5/3123|i2.0_HQ_c21128/f1p3/2181|i1.0_HQ_c7503/f1p10/1796|i3_LQ_c3428/f1p1/3400|i2.4_HQ_c14682/f1p1/2501|i3_HQ_c10641/f1p1/3325|i2.2_LQ_c2715/f1p54/2132|i3_HQ_c5736/f1p31/3280|i3_LQ_c16307/f1p2/3655|i2.0_HQ_c3191/f1p1/2255|i4_LQ_c1645/f1p8/4646|i1.4_HQ_c5193/f1p0/1700|i7_LQ_c183/f1p68/7…
		Gastric acid secretion	ko04971	58	476	0.0181283	i3_HQ_c3399/f1p36/3736|i3_LQ_c4501/f1p2/3490|i3_LQ_c3428/f1p1/3400|i4_HQ_c3342/f2p11/4176|i1.4_HQ_c3800/f1p25/1479|i4_LQ_c13722/f1p6/4855|i3_HQ_c1734/f2p5/3272|i6_LQ_c2508/f1p0/6137|i1.3_HQ_c944/f10p44/1554|i2.0_HQ_c17233/f1p3/2830|i3_LQ_c13240/f1p1/3311|i2.2_HQ_c687/f8p30/2423|i2.2_LQ_c13738/f1p16/2272|i3_LQ_c13166/f1p1/3536|i1.0_LQ_c4204/f2p0/1574|i1.3_LQ_c14188/f1p2/1391|i4_LQ_c19537/f1p1/4489…
		Apoptosis	ko04210	115	1040	0.0188159	i2.0_HQ_c3716/f1p24/2214|i2.2_HQ_c6999/f2p5/2026|i1.4_HQ_c1051/f9p18/1462|i2.0_HQ_c3889/f1p13/2667|i2.2_LQ_c8429/f1p6/2071|i2.0_HQ_c20800/f1p11/2223|i9_LQ_c49/f1p13/9521|i1.0_HQ_c10053/f1p22/1792|i1.0_HQ_c15244/f2p44/1589|i2.3_HQ_c6881/f1p8/2736|i2.1_HQ_c3105/f1p141/2413|i2.0_LQ_c5522/f1p94/2080|i1.3_HQ_c8179/f1p1/1443|i1.1_HQ_c4552/f1p23/1932|i2.2_LQ_c8502/f1p3/2510|i1.2_LQ_c13270/f1p11/1936|i1.…
		Hippo signaling pathway - fly	ko04391	71	603	0.0188161	i2.4_HQ_c5072/f1p3/2460|i1.0_HQ_c7842/f1p55/1868|i1.4_LQ_c14210/f1p59/1062|i5_LQ_c815/f1p3/5818|i5_LQ_c6278/f1p16/5458|i1.0_LQ_c2701/f1p4/1964|i1.4_HQ_c12394/f1p6/1726|i2.4_HQ_c11783/f1p0/2314|i2.4_LQ_c9191/f2p0/2426|i3_HQ_c17027/f1p41/3130|i4_LQ_c8432/f1p6/4615|i3_LQ_c11984/f1p0/3307|i2.4_LQ_c8206/f1p1/2243|i2.0_HQ_c3330/f1p2/2782|i7_LQ_c427/f1p7/7309|i3_LQ_c10007/f1p0/3004|i1.4_HQ_c10528/f1p6/2…
		Basal cell carcinoma	ko05217	23	155	0.0202412	i4_LQ_c13276/f1p0/4205|i3_HQ_c2261/f1p4/3080|i1.0_LQ_c7856/f1p7/1259|i3_HQ_c1250/f2p3/3912|i4_LQ_c16617/f1p4/4312|i2.0_HQ_c10377/f1p3/2204|i7_LQ_c260/f1p2/7757|i3_HQ_c415/f6p19/3202|i1.4_LQ_c3137/f1p3/1742|i5_LQ_c6968/f1p2/5876|i3_LQ_c14236/f1p1/3356|i1.2_LQ_c5979/f1p1/1398|i3_HQ_c964/f2p2/3808|i2.0_HQ_c5862/f1p1/2064|i3_LQ_c8988/f1p0/3132|i3_HQ_c12653/f1p2/3655|i3_HQ_c3204/f1p1/3140|i2.4_HQ_c423…
		Renin secretion	ko04924	50	403	0.0204102	i2.0_HQ_c3716/f1p24/2214|i3_HQ_c3399/f1p36/3736|i3_LQ_c4501/f1p2/3490|i2.0_HQ_c2145/f4p11/2170|i2.2_HQ_c687/f8p30/2423|i2.0_HQ_c1333/f3p5/2740|i2.2_LQ_c13738/f1p16/2272|i6_LQ_c2508/f1p0/6137|i3_HQ_c12849/f1p3/3439|i2.0_HQ_c5581/f1p2/2683|i3_HQ_c5890/f1p5/3123|i4_LQ_c19537/f1p1/4489|i2.0_HQ_c10146/f1p1/2106|i2.4_HQ_c2526/f1p2/2437|i2.0_HQ_c20851/f1p3/2082|i5_LQ_c3302/f1p34/5114|i2.3_HQ_c518/f16p40…
		Proteoglycans in cancer	ko05205	186	1770	0.020608	i3_HQ_c1239/f2p4/3147|i6_LQ_c2418/f1p4/6868|i2.0_LQ_c4712/f1p1/2307|i3_HQ_c1734/f2p5/3272|i3_HQ_c2089/f1p14/3352|i7_LQ_c1543/f1p30/7664|i2.3_HQ_c10306/f1p5/2227|i2.0_HQ_c16177/f1p5/2249|i1.0_HQ_c6797/f1p10/1432|i2.0_HQ_c20800/f1p11/2223|i1.0_HQ_c10053/f1p22/1792|i2.3_HQ_c12149/f1p32/2116|i1.4_LQ_c3137/f1p3/1742|i4_HQ_c762/f2p43/4019|i5_HQ_c1535/f1p14/5321|i1.1_HQ_c13810/f1p3/1371|i3_HQ_c10162/f5p…
		Dorso-ventral axis formation	ko04320	21	139	0.0219311	i3_HQ_c16254/f1p2/3417|i1.3_HQ_c11995/f1p0/1599|i1.3_HQ_c11904/f2p3/1366|i5_LQ_c468/f1p22/5816|i3_HQ_c489/f7p28/3576|i5_HQ_c6892/f1p17/5361|i2.0_HQ_c5250/f1p1/2256|i1.2_HQ_c10273/f1p7/1243|i2.4_HQ_c21060/f1p0/2187|i6_LQ_c747/f1p0/6598|i1.4_LQ_c9639/f1p0/1483|i2.4_HQ_c2650/f1p22/2132|i2.2_HQ_c5712/f1p0/2165|i1.4_HQ_c2312/f2p5/1349|i2.4_HQ_c20146/f1p0/2682|i2.0_HQ_c16835/f1p1/2375|i1.3_HQ_c8766/f1p…
		DNA replication	ko03030	23	157	0.0227699	i3_HQ_c6138/f1p0/3031|i2.4_HQ_c8817/f1p1/2386|i1.3_HQ_c3313/f1p8/1299|i5_LQ_c6026/f1p23/5567|i1.4_HQ_c12744/f1p1/1571|i3_LQ_c16720/f1p0/3058|i2.2_HQ_c2844/f1p10/2707|i1.1_LQ_c8967/f1p1/1956|i1.3_HQ_c7445/f2p5/1549|i5_LQ_c7507/f1p2/5773|i1.1_HQ_c10327/f1p1/1426|i1.4_HQ_c8409/f1p3/1668|i3_HQ_c16800/f1p9/3625|i1.1_HQ_c15058/f1p2/1271|i1.3_HQ_c1189/f5p4/1656|i1.4_HQ_c6148/f1p5/1442|i5_LQ_c3203/f1p8/5…
		Prostate cancer	ko05215	71	610	0.0230649	i3_HQ_c9005/f1p14/3572|i3_HQ_c2261/f1p4/3080|i3_LQ_c6553/f1p10/2935|i9_LQ_c116/f1p93/9571|i3_HQ_c2089/f1p14/3352|i2.0_HQ_c3839/f1p0/2243|i1.1_LQ_c3248/f1p0/1779|i3_LQ_c2417/f1p2/3262|i2.4_HQ_c6494/f1p3/2135|i1.3_HQ_c12476/f1p14/1408|i2.4_HQ_c10703/f1p20/2569|i1.1_HQ_c6237/f1p1/1988|i2.0_HQ_c10377/f1p3/2204|i1.0_LQ_c7856/f1p7/1259|i3_HQ_c13148/f1p0/3102|i2.0_HQ_c20800/f1p11/2223|i4_HQ_c194/f8p46/4…
		Mucin type O-Glycan biosynthesis	ko00512	21	140	0.0233317	i3_HQ_c1647/f2p5/3780|i2.0_HQ_c9496/f1p0/2512|i4_LQ_c5673/f1p0/4829|i1.0_HQ_c10893/f3p5/1913|i2.4_HQ_c15287/f1p8/2552|i3_HQ_c3289/f1p1/3116|i3_LQ_c12326/f1p2/3139|i2.0_HQ_c6502/f1p2/2138|i1.0_HQ_c1055/f7p18/1838|i2.1_HQ_c9064/f1p2/2556|i3_HQ_c5494/f2p10/3269|i4_HQ_c200/f5p9/4296|i2.2_LQ_c14374/f1p0/2057|i2.0_HQ_c9275/f1p3/2252|i2.4_LQ_c10255/f1p0/2553|i6_LQ_c4778/f1p0/6280|i2.0_HQ_c2138/f2p28/251…
		Inflammatory bowel disease (IBD)	ko05321	38	295	0.0248338	i4_HQ_c3636/f1p34/4200|i2.4_HQ_c1980/f4p21/2758|i1.4_HQ_c1566/f5p2/1489|i3_LQ_c2319/f1p0/3133|i2.0_HQ_c8332/f1p2/2063|i1.4_HQ_c9125/f1p0/1302|i1.2_HQ_c811/f5p27/1735|i2.0_HQ_c15659/f1p27/2675|i3_HQ_c8861/f1p6/3217|i7_HQ_c1911/f1p63/7255|i2.2_HQ_c1056/f5p20/2687|i2.3_HQ_c6881/f1p8/2736|i1.1_HQ_c851/f18p34/1730|i5_HQ_c2264/f1p36/5222|i2.2_HQ_c3703/f1p14/2081|i7_LQ_c1350/f1p2/7605|i1.4_HQ_c13103/f1p…
		Glycosaminoglycan degradation	ko00531	24	168	0.025764	i3_HQ_c13906/f1p4/3212|i6_HQ_c6/f4p56/6812|i2.0_HQ_c8040/f2p4/2379|i1.4_HQ_c4376/f1p6/1911|i1.3_LQ_c9334/f1p1/1856|i2.0_HQ_c9469/f1p2/2651|i3_LQ_c7232/f1p0/3122|i1.2_LQ_c12042/f1p1/1634|i2.2_HQ_c11978/f1p4/2544|i2.3_HQ_c8018/f1p10/2328|i3_HQ_c16370/f1p0/3349|i7_HQ_c9/f3p67/7702|i1.4_HQ_c14198/f1p16/1996|i2.3_LQ_c9878/f1p1/2349|i1.2_HQ_c1394/f6p8/1962|i2.3_HQ_c9660/f1p76/2041|i3_HQ_c4806/f1p1/3244…
		Phosphatidylinositol signaling system	ko04070	68	586	0.0269492	i3_LQ_c10749/f1p5/3776|i2.0_HQ_c1016/f3p9/2597|i4_LQ_c17491/f1p0/4477|i6_LQ_c3791/f1p7/6914|i2.2_HQ_c4117/f1p75/2260|i2.0_HQ_c14573/f1p3/2340|i1.4_HQ_c5193/f1p0/1700|i2.2_LQ_c11817/f1p3/2561|i6_LQ_c2508/f1p0/6137|i2.2_LQ_c7943/f1p1/2489|i3_LQ_c4775/f1p0/3143|i2.1_LQ_c3371/f1p3/2096|i2.0_HQ_c2908/f1p1/2340|i1.2_HQ_c9245/f1p4/1611|i2.0_HQ_c10146/f1p1/2106|i6_LQ_c3690/f1p2/6546|i2.2_LQ_c4131/f1p3/20…
		Chronic myeloid leukemia	ko05220	45	367	0.030964	i2.0_HQ_c5925/f1p61/2291|i5_LQ_c469/f1p8/5424|i3_LQ_c7982/f1p19/4098|i8_LQ_c386/f1p4/8991|i6_LQ_c924/f1p3/6386|i2.0_HQ_c3839/f1p0/2243|i3_HQ_c4434/f1p21/3284|i2.0_HQ_c16835/f1p1/2375|i5_HQ_c4272/f1p19/6054|i2.0_HQ_c10377/f1p3/2204|i2.2_HQ_c18221/f1p19/2437|i3_LQ_c13709/f1p0/3818|i4_HQ_c19593/f1p4/4926|i1.4_LQ_c3137/f1p3/1742|i3_LQ_c16023/f1p2/3586|i2.3_HQ_c6881/f1p8/2736|i3_LQ_c10585/f1p4/3431|i2…
		Insulin signaling pathway	ko04910	112	1034	0.0317692	i1.1_HQ_c5105/f1p18/1808|i2.2_HQ_c19819/f1p21/2069|i3_HQ_c8565/f1p14/3705|i2.2_HQ_c5705/f1p3/2966|i2.0_HQ_c20800/f1p11/2223|i1.4_HQ_c8665/f1p30/1722|i1.4_HQ_c1044/f9p16/1792|i1.1_HQ_c13810/f1p3/1371|i1.0_LQ_c14039/f1p0/1283|i2.0_HQ_c3191/f1p1/2255|i5_LQ_c6907/f1p11/5881|i2.4_HQ_c21222/f1p12/2527|i2.3_LQ_c4791/f1p0/2347|i3_LQ_c7195/f1p1/2907|i2.1_LQ_c10406/f1p0/2073|i1.4_HQ_c2312/f2p5/1349|i2.0_HQ…
		Inositol phosphate metabolism	ko00562	58	494	0.0321554	i4_LQ_c17491/f1p0/4477|i6_LQ_c3791/f1p7/6914|i2.2_LQ_c11817/f1p3/2561|i6_LQ_c2508/f1p0/6137|i3_LQ_c15387/f1p0/3419|i2.2_LQ_c7943/f1p1/2489|i2.1_LQ_c3371/f1p3/2096|i3_HQ_c11061/f1p3/3295|i1.2_HQ_c9245/f1p4/1611|i1.3_HQ_c2563/f1p5/1372|i2.2_LQ_c6786/f1p4/2067|i1.1_HQ_c13330/f1p10/1769|i3_HQ_c6345/f1p3/3444|i1.3_HQ_c5594/f1p2/1831|i2.0_HQ_c2908/f1p1/2340|i2.2_HQ_c1608/f2p5/2109|i3_LQ_c4775/f1p0/3143…
		Fatty acid elongation	ko00062	30	229	0.0354803	i3_HQ_c1234/f2p8/3234|i1.0_HQ_c9791/f1p27/1614|i2.4_HQ_c20676/f1p22/2330|i2.1_HQ_c9559/f1p3/2665|i3_LQ_c7843/f1p10/3994|i2.2_HQ_c17519/f1p1/2244|i2.4_HQ_c18260/f1p36/2283|i1.3_HQ_c14146/f1p14/1399|i1.1_HQ_c1827/f2p3/1649|i5_LQ_c2869/f1p8/51|i2.3_HQ_c2729/f1p30/2015|i1.2_LQ_c3203/f1p1/1214|i1.3_HQ_c8404/f1p13/1370|i4_LQ_c9547/f1p11/4885|i1.4_LQ_c8502/f1p5/1625|i1.4_HQ_c13452/f2p11/1418|i4_HQ_c8998…
		MicroRNAs in cancer	ko05206	104	958	0.0355183	i2.0_HQ_c4326/f1p0/2192|i3_LQ_c4709/f1p2/3299|i3_LQ_c8583/f1p3/3624|i1.0_HQ_c12604/f1p2/1954|i3_HQ_c16518/f1p3/3395|i2.3_LQ_c2842/f1p2/2528|i2.4_HQ_c4979/f1p15/2198|i1.4_LQ_c3137/f1p3/1742|i3_LQ_c4089/f1p81/3728|i2.2_HQ_c8646/f1p4/2194|i3_LQ_c11486/f1p2/3576|i2.0_HQ_c3191/f1p1/2255|i5_LQ_c6907/f1p11/5881|i2.3_LQ_c5191/f1p0/2023|i3_LQ_c1719/f1p1/3708|i4_LQ_c15708/f1p19/4308|i2.0_LQ_c7589/f1p10/259…
		Ras signaling pathway	ko04014	109	1010	0.0363314	i3_HQ_c9382/f1p3/3303|i3_LQ_c4356/f1p1/3074|i6_LQ_c2418/f1p4/6868|i2.2_HQ_c19524/f1p1/2322|i3_HQ_c2089/f1p14/3352|i3_LQ_c11293/f1p2/3948|i3_HQ_c10882/f1p1/3145|i3_LQ_c8583/f1p3/3624|i3_HQ_c1070/f3p5/3313|i3_HQ_c5068/f1p5/3409|i2.2_HQ_c11795/f1p2/2125|i2.3_HQ_c6881/f1p8/2736|i2.2_HQ_c8646/f1p4/2194|i2.2_LQ_c3728/f1p8/2335|i3_HQ_c15337/f1p2/3735|i5_LQ_c6907/f1p11/5881|i3_HQ_c879/f4p12/3992|i3_HQ_c1…
		Hepatitis B	ko05161	96	879	0.0372317	i1.0_HQ_c7842/f1p55/1868|i1.4_LQ_c14210/f1p59/1062|i1.2_HQ_c15209/f29p51/1442|i2.2_HQ_c6999/f2p5/2026|i1.3_HQ_c8652/f2p5/1723|i2.0_HQ_c21128/f1p3/2181|i2.3_HQ_c6881/f1p8/2736|i2.2_HQ_c4391/f1p3/2337|i1.3_HQ_c8849/f1p4/1912|i8_LQ_c386/f1p4/8991|i2.2_HQ_c12472/f1p2/2647|i5_HQ_c94/f3p37/5914|i4_HQ_c10773/f1p18/4497|i1.4_HQ_c2312/f2p5/1349|i3_LQ_c7093/f1p38/2863|i4_HQ_c3636/f1p34/4200|i2.2_HQ_c20940/…
		Long-term depression	ko04730	42	349	0.0450047	i3_HQ_c9005/f1p14/3572|i1.0_HQ_c7125/f1p1/1635|i1.4_HQ_c5193/f1p0/1700|i3_HQ_c2089/f1p14/3352|i6_LQ_c2508/f1p0/6137|i4_LQ_c933/f2p0/4056|i2.3_HQ_c1517/f2p36/2164|i2.0_HQ_c16835/f1p1/2375|i2.2_LQ_c13738/f1p16/2272|i3_LQ_c10753/f1p1/3163|i2.0_HQ_c10146/f1p1/2106|i2.0_HQ_c11876/f1p6/2331|i2.2_HQ_c687/f8p30/2423|i3_HQ_c12775/f1p13/3777|i1.2_HQ_c2241/f2p28/1691|i3_HQ_c3399/f1p36/3736|i1.3_HQ_c8766/f1p…
		Estrogen signaling pathway	ko04915	98	910	0.0466026	i2.3_HQ_c12490/f1p4/2980|i6_LQ_c2508/f1p0/6137|i1.4_HQ_c4356/f1p17/1316|i3_LQ_c2417/f1p2/3262|i2.2_LQ_c13738/f1p16/2272|i2.2_HQ_c12041/f1p11/2448|i2.0_LQ_c6653/f1p3/2206|i4_HQ_c194/f8p46/4713|i2.0_HQ_c21128/f1p3/2181|i1.1_LQ_c4561/f1p23/1668|i2.2_LQ_c4268/f1p29/2376|i2.1_HQ_c10903/f1p10/2478|i3_HQ_c5736/f1p31/3280|i3_LQ_c16307/f1p2/3655|i5_LQ_c6907/f1p11/5881|i4_HQ_c15229/f1p49/4700|i1.0_HQ_c4332…

## Sheet: Tst_3 vs Tst_2
Additional File 5 KEGG pathways of differential unigenes in four growth periods (Tst_3 vs Tst_2) (P<0.05)
		Term	ID	Input number	Background number	P-Value	Input
		RNA transport	ko03013	109	1707	1.55526e-13	i2.2_LQ_c3266/f1p1/2028|i2.0_HQ_c3527/f1p1/2335|i2.4_LQ_c5928/f1p89/2049|i3_HQ_c3675/f1p29/3491|i2.4_LQ_c5478/f1p25/2451|i2.0_HQ_c4350/f1p12/2499|i1.4_HQ_c1127/f8p31/1488|i2.0_HQ_c3699/f1p4/2371|i2.0_HQ_c5610/f5p116/2927|i1.2_HQ_c14132/f1p11/1687|i4_LQ_c19485/f1p4/4682|i1.3_HQ_c1190/f6p4/1657|i4_HQ_c10300/f1p26/4185|i6_HQ_c3385/f1p118/6816|i2.0_HQ_c9483/f1p2/2159|i3_HQ_c5572/f1p1/3022|i2.3_HQ_c72…
		mRNA surveillance pathway	ko03015	67	844	1.35146e-12	i3_LQ_c15372/f1p2/3386|i4_LQ_c1183/f1p16/4974|i4_HQ_c16168/f1p26/4374|i2.4_HQ_c12508/f1p6/2239|i2.4_HQ_c12788/f5p22/2466|i1.0_LQ_c13125/f1p7/1777|i1.2_HQ_c10929/f1p14/1631|i2.2_LQ_c13967/f1p1/2090|i3_HQ_c3675/f1p29/3491|i2.0_HQ_c12964/f2p2/2932|i2.2_HQ_c12573/f1p4/2266|i2.0_HQ_c6213/f1p12/2806|i5_HQ_c2398/f1p25/51|i7_HQ_c989/f1p14/7251|i5_LQ_c4372/f1p14/5473|i5_HQ_c277/f2p46/53|i4_LQ_c11391/f1p13…
		Ribosome biogenesis in eukaryotes	ko03008	50	545	8.38583e-12	i2.4_HQ_c10041/f1p12/2757|i7_LQ_c1622/f1p20/7068|i2.3_HQ_c10153/f1p5/2204|i2.2_HQ_c7001/f1p4/2591|i2.2_LQ_c13967/f1p1/2090|i5_HQ_c6352/f1p32/5646|i2.4_HQ_c4091/f1p19/2117|i3_LQ_c6603/f1p2/3183|i2.2_HQ_c3834/f1p22/2129|i6_LQ_c4886/f1p6/6630|i4_HQ_c10191/f1p8/4762|i4_HQ_c5844/f1p12/4723|i4_HQ_c709/f2p1/4069|i3_HQ_c3755/f1p19/3752|i5_LQ_c25/f1p10/5257|i2.0_HQ_c14994/f1p9/2799|i6_HQ_c935/f1p39/6436|i…
		Protein processing in endoplasmic reticulum	ko04141	124	2276	7.424e-11	i1.1_HQ_c9710/f2p65/1970|i2.0_HQ_c3304/f1p17/2093|i2.4_HQ_c10116/f1p17/2790|i3_LQ_c7630/f1p14/4003|i4_HQ_c3889/f1p71/4207|i3_LQ_c14921/f1p1/3916|i1.4_HQ_c4356/f1p17/1316|i3_LQ_c2417/f1p2/3262|i3_HQ_c3815/f1p10/3044|i4_HQ_c15574/f1p25/4075|i2.2_HQ_c12041/f1p11/2448|i3_HQ_c6173/f1p16/3719|i4_HQ_c7607/f1p16/4367|i4_HQ_c7458/f1p297/4863|i8_LQ_c926/f1p10/7908|i2.2_LQ_c4268/f1p29/2376|i3_HQ_c9283/f1p2/…
		Huntington's disease	ko05016	67	1092	2.74244e-08	i4_HQ_c4883/f1p6/4125|i2.0_HQ_c20252/f1p3/2103|i2.0_LQ_c16212/f1p1/2575|i5_HQ_c4199/f1p78/5729|i5_HQ_c4894/f1p14/5793|i1.3_LQ_c13418/f1p12/1921|i2.0_LQ_c5717/f1p6/2899|i1.2_LQ_c7719/f1p6/1902|i1.2_LQ_c5157/f1p4/1916|i9_LQ_c383/f1p9/9951|i2.1_HQ_c1409/f3p0/2758|i3_LQ_c11681/f1p2/3816|i6_LQ_c2636/f1p27/6625|i3_HQ_c1728/f2p3/3397|i3_HQ_c12936/f1p0/3051|i2.1_HQ_c11280/f1p5/2633|i3_HQ_c16987/f64p49/33…
		Endocytosis	ko04144	118	2460	1.55636e-07	i6_LQ_c2381/f1p26/6280|i1.2_HQ_c12069/f1p11/1840|i3_HQ_c14195/f1p7/3773|i3_HQ_c2089/f1p14/3352|i1.4_HQ_c4356/f1p17/1316|i1.2_HQ_c13937/f1p4/1310|i3_HQ_c12389/f1p16/3223|i2.2_HQ_c12041/f1p11/2448|i4_HQ_c5627/f1p16/4180|i2.2_HQ_c1581/f2p5/2488|i1.3_HQ_c8243/f1p45/1900|i2.0_HQ_c18647/f1p38/2142|i1.2_HQ_c798/f9p11/1411|i1.3_LQ_c12831/f1p5/1516|i2.2_HQ_c12182/f1p19/2215|i1.1_HQ_c8574/f1p2/1642|i3_HQ_c…
		Glycerophospholipid metabolism	ko00564	40	637	9.28709e-06	i2.0_HQ_c1016/f3p9/2597|i4_LQ_c19914/f1p1/4824|i1.0_HQ_c10058/f1p7/1599|i2.2_HQ_c19872/f1p4/2422|i4_HQ_c152/f9p25/4855|i1.4_HQ_c15390/f2p23/1986|i1.3_HQ_c9604/f1p4/1463|i3_LQ_c12127/f1p1/3071|i5_HQ_c2810/f1p18/5065|i1.4_LQ_c5656/f1p2/1577|i3_LQ_c14416/f1p0/3205|i3_LQ_c15867/f1p4/3190|i2.1_HQ_c2371/f1p39/2355|i5_HQ_c6327/f1p21/57|i1.2_LQ_c14870/f1p3/2009|i1.3_HQ_c12334/f1p1/1338|i2.2_HQ_c1241/f3p4…
		Purine metabolism	ko00230	54	989	1.36468e-05	i2.3_HQ_c10625/f1p6/2210|i2.2_LQ_c11246/f1p2/2065|i6_LQ_c1218/f1p6/6734|i1.2_LQ_c3213/f1p1/1533|i2.0_HQ_c21841/f2p53/2175|i1.4_HQ_c5853/f1p3/1611|i2.0_HQ_c3087/f1p39/2571|i1.1_HQ_c2157/f2p5/1320|i2.2_HQ_c920/f9p54/2168|i4_LQ_c810/f2p1/4184|i1.2_HQ_c1090/f8p14/1775|i2.2_HQ_c1616/f2p1/2570|i2.1_HQ_c11333/f1p2/2261|i4_LQ_c12002/f1p5/4635|i2.0_LQ_c8845/f1p0/2398|i2.0_HQ_c2760/f1p0/2693|i4_LQ_c14665/f…
		Progesterone-mediated oocyte maturation	ko04914	36	561	1.63819e-05	i2.2_HQ_c687/f8p30/2423|i2.2_HQ_c4099/f1p14/2082|i1.3_HQ_c10574/f2p1/1976|i3_HQ_c8100/f1p43/3983|i3_LQ_c6553/f1p10/2935|i2.2_LQ_c13738/f1p16/2272|i4_LQ_c8715/f1p1/4548|i3_HQ_c2089/f1p14/3352|i2.2_LQ_c4268/f1p29/2376|i3_LQ_c2417/f1p2/3262|i1.4_HQ_c13273/f1p0/1952|i5_LQ_c1596/f1p10/5850|i2.0_HQ_c4042/f1p1/2485|i3_HQ_c1355/f3p11/3486|i3_LQ_c2652/f1p36/3212|i3_LQ_c3142/f1p0/3798|i2.2_HQ_c1581/f2p5/24…
		Butirosin and neomycin biosynthesis	ko00524	7	29	5.16128e-05	i3_HQ_c529/f5p20/3872|i3_HQ_c14213/f1p11/3676|i1.2_HQ_c4254/f1p12/1809|i5_LQ_c573/f1p30/6015|i3_HQ_c8565/f1p14/3705|i5_HQ_c210/f2p31/5993|i6_LQ_c3242/f1p15/6608
		Antigen processing and presentation	ko04612	54	1044	5.32872e-05	i5_HQ_c2525/f1p21/5287|i1.2_HQ_c811/f5p27/1735|i6_LQ_c410/f1p0/6610|i1.1_HQ_c3558/f1p11/1506|i1.2_HQ_c14529/f1p3/1419|i2.0_HQ_c3917/f1p11/2589|i1.0_HQ_c11796/f15p86/1734|i2.2_HQ_c14364/f1p3/2402|i1.4_HQ_c4356/f1p17/1316|i3_LQ_c2417/f1p2/3262|i1.3_HQ_c431/f11p19/1403|i1.2_LQ_c9043/f1p4/1499|i1.0_LQ_c5394/f1p43/1449|i6_LQ_c1524/f1p60/6113|i2.2_HQ_c12041/f1p11/2448|i6_LQ_c3350/f1p1/6744|i1.2_HQ_c798…
		AMPK signaling pathway	ko04152	59	1189	7.35704e-05	i1.3_HQ_c12769/f1p48/1485|i1.4_LQ_c7142/f1p109/1948|i2.2_HQ_c4099/f1p14/2082|i1.0_LQ_c13125/f1p7/1777|i8_HQ_c493/f1p19/7959|i6_HQ_c3595/f1p67/6448|i2.4_HQ_c18889/f1p6/2213|i3_HQ_c2089/f1p14/3352|i2.0_HQ_c12964/f2p2/2932|i3_LQ_c7285/f1p5/3536|i2.2_LQ_c7424/f1p9/2051|i5_LQ_c1596/f1p10/5850|i2.3_LQ_c7194/f1p2/2182|i4_HQ_c1393/f1p10/4320|i3_HQ_c16014/f1p5/3693|i7_LQ_c1855/f1p29/7301|i2.2_HQ_c1581/f2p…
		Pyruvate metabolism	ko00620	35	611	0.000174659	i2.0_HQ_c19970/f1p16/2552|i2.0_HQ_c3087/f1p39/2571|i1.2_HQ_c1696/f5p5/1401|i2.0_HQ_c6416/f1p145/2654|i4_HQ_c6332/f1p89/4463|i1.1_HQ_c2209/f5p4/1284|i1.1_HQ_c848/f23p98/1545|i6_HQ_c354/f1p20/6196|i2.0_LQ_c6002/f1p4/1921|i2.3_HQ_c3020/f1p71/2504|i1.2_HQ_c14895/f1p109/1908|i1.3_HQ_c2129/f1p3/1285|i1.1_HQ_c5090/f1p5/1499|i1.3_HQ_c15307/f22p84/1402|i3_LQ_c6513/f1p36/3588|i2.3_HQ_c599/f3p54/2333|i2.3_H…
		Base excision repair	ko03410	14	157	0.000325769	i2.3_HQ_c1908/f2p3/2080|i2.0_HQ_c20681/f1p3/2199|i3_LQ_c8977/f1p1/3604|i1.3_HQ_c1573/f1p2/1802|i2.1_LQ_c10779/f1p5/2587|i3_HQ_c15110/f1p2/3523|i2.2_HQ_c2483/f1p2/2011|i1.2_HQ_c929/f9p8/1372|i1.4_HQ_c10089/f1p0/1425|i1.1_HQ_c15235/f2p7/1339|i1.2_HQ_c15027/f1p1/1501|i1.1_LQ_c8967/f1p1/1956|i2.0_HQ_c21039/f1p4/2118|i3_HQ_c806/f3p3/3658
		RNA degradation	ko03018	40	762	0.000346025	i1.3_HQ_c693/f4p84/1416|i2.0_HQ_c1634/f2p7/2557|i2.4_HQ_c12788/f5p22/2466|i5_LQ_c2297/f1p2/5430|i1.1_HQ_c8016/f2p2/1924|i3_LQ_c14750/f1p8/3306|i5_HQ_c6390/f1p24/5081|i4_LQ_c11391/f1p13/4419|i3_LQ_c6715/f1p11/3040|i2.2_HQ_c6998/f1p4/2570|i2.2_HQ_c5803/f1p32/2143|i2.3_HQ_c4876/f1p37/2194|i2.3_HQ_c9723/f1p35/2332|i4_HQ_c14541/f1p50/4398|i4_HQ_c1618/f1p27/4432|i1.3_HQ_c5463/f1p0/1905|i4_HQ_c11267/f1p…
		Cysteine and methionine metabolism	ko00270	28	469	0.000399366	i2.3_LQ_c3168/f1p12/2174|i2.4_HQ_c10562/f1p4/2649|i1.0_LQ_c12978/f1p1/1732|i1.3_HQ_c12391/f1p1/1726|i2.0_HQ_c6416/f1p145/2654|i2.0_HQ_c21802/f2p27/2264|i1.4_HQ_c3949/f1p57/1804|i2.1_LQ_c8079/f1p5/2591|i1.2_HQ_c14895/f1p109/1908|i2.2_LQ_c5250/f1p39/2262|i2.2_HQ_c21747/f1p7/2772|i1.3_HQ_c15307/f22p84/1402|i2.2_HQ_c8161/f1p20/2939|i1.4_HQ_c2574/f3p5/1906|i1.1_HQ_c9080/f1p44/1809|i2.3_HQ_c8346/f1p5/2…
		Glycolysis / Gluconeogenesis	ko00010	50	1036	0.000446305	i2.0_HQ_c19970/f1p16/2552|i1.3_HQ_c693/f4p84/1416|i3_HQ_c529/f5p20/3872|i1.1_LQ_c2535/f1p2/1464|i3_LQ_c6499/f1p0/3055|i1.2_HQ_c4254/f1p12/1809|i2.0_HQ_c3087/f1p39/2571|i1.2_HQ_c1696/f5p5/1401|i3_HQ_c8565/f1p14/3705|i2.0_HQ_c6416/f1p145/2654|i1.3_HQ_c13945/f1p12/1356|i5_HQ_c210/f2p31/5993|i4_HQ_c6332/f1p89/4463|i3_LQ_c6505/f1p7/3498|i2.3_HQ_c4876/f1p37/2194|i2.4_HQ_c642/f19p34/2068|i2.2_HQ_c5803/f…
		Gap junction	ko04540	28	481	0.000578295	i2.2_HQ_c687/f8p30/2423|i1.3_HQ_c2901/f1p64/1607|i1.2_HQ_c9915/f1p4/1552|i6_HQ_c789/f1p14/6884|i3_LQ_c6762/f1p22/3111|i2.2_LQ_c13738/f1p16/2272|i4_HQ_c16119/f1p88/4609|i4_HQ_c6135/f1p50/4507|i6_LQ_c4965/f1p4/6562|i1.2_HQ_c6865/f1p4/1717|i1.0_HQ_c8596/f1p3/1348|i6_LQ_c346/f1p5/6567|i2.0_LQ_c5522/f1p94/2080|i1.3_HQ_c8179/f1p1/1443|i3_HQ_c5736/f1p31/3280|i2.0_LQ_c5460/f1p8/2198|i1.4_HQ_c11467/f1p6/1…
		Spliceosome	ko03040	68	1547	0.000586712	i2.3_HQ_c12732/f81p600/2293|i2.4_HQ_c11356/f1p18/2123|i2.0_LQ_c15755/f1p5/2168|i1.2_HQ_c10929/f1p14/1631|i2.2_HQ_c8900/f1p12/2131|i4_HQ_c3203/f1p6/4061|i3_HQ_c14189/f1p10/3323|i5_HQ_c6001/f1p64/5615|i2.4_HQ_c1896/f4p17/2196|i1.4_HQ_c4356/f1p17/1316|i2.0_HQ_c11833/f1p14/2064|i4_HQ_c9506/f1p100/4540|i2.2_LQ_c2904/f1p10/2497|i1.3_HQ_c7834/f1p3/1954|i2.2_HQ_c18431/f1p12/2481|i1.4_HQ_c4841/f1p3/1750|i…
		Allograft rejection	ko05330	44	896	0.000677749	i1.2_LQ_c13751/f1p2/1625|i1.3_HQ_c5919/f1p3/1622|i1.0_LQ_c6946/f1p1/1609|i1.2_HQ_c811/f5p27/1735|i2.0_HQ_c7408/f1p4/2552|i2.2_HQ_c14364/f1p3/2402|i2.4_HQ_c18439/f1p97/2470|i1.3_HQ_c11144/f1p3/1677|i1.2_LQ_c9043/f1p4/1499|i1.4_HQ_c12577/f1p4/1617|i1.1_HQ_c8522/f1p43/1426|i1.3_HQ_c2213/f3p0/1625|i1.2_HQ_c798/f9p11/1411|i1.3_HQ_c12484/f1p1/1603|i1.3_LQ_c12831/f1p5/1516|i1.0_HQ_c14098/f1p2/1606|i1.1_…
		Autoimmune thyroid disease	ko05320	44	900	0.000737425	i1.2_LQ_c13751/f1p2/1625|i1.3_HQ_c5919/f1p3/1622|i1.0_LQ_c6946/f1p1/1609|i1.2_HQ_c811/f5p27/1735|i2.0_HQ_c7408/f1p4/2552|i2.2_HQ_c14364/f1p3/2402|i2.4_HQ_c18439/f1p97/2470|i1.3_HQ_c11144/f1p3/1677|i1.2_LQ_c9043/f1p4/1499|i1.4_HQ_c12577/f1p4/1617|i1.1_HQ_c8522/f1p43/1426|i1.3_HQ_c2213/f3p0/1625|i1.2_HQ_c798/f9p11/1411|i1.3_HQ_c12484/f1p1/1603|i1.3_LQ_c12831/f1p5/1516|i1.0_HQ_c14098/f1p2/1606|i1.1_…
		Systemic lupus erythematosus	ko05322	50	1063	0.000759975	i1.2_LQ_c13751/f1p2/1625|i1.3_HQ_c5919/f1p3/1622|i1.0_LQ_c6946/f1p1/1609|i1.2_HQ_c811/f5p27/1735|i2.0_HQ_c7408/f1p4/2552|i1.0_LQ_c14293/f1p15/1805|i1.0_HQ_c7387/f1p8/1574|i2.2_HQ_c14364/f1p3/2402|i4_LQ_c13072/f1p5/4018|i2.4_HQ_c18439/f1p97/2470|i3_HQ_c10478/f1p7/2803|i1.3_HQ_c13630/f1p5/1496|i1.3_HQ_c11144/f1p3/1677|i2.2_LQ_c7773/f1p1/2377|i4_HQ_c19876/f2p50/4187|i1.1_HQ_c11302/f1p2/1497|i1.3_HQ_…
		Phagosome	ko04145	98	2442	0.000857716	i1.2_LQ_c13751/f1p2/1625|i2.2_HQ_c14364/f1p3/2402|i6_HQ_c4327/f1p69/6123|i1.2_HQ_c798/f9p11/1411|i1.3_LQ_c12831/f1p5/1516|i1.0_HQ_c14098/f1p2/1606|i2.0_LQ_c5522/f1p94/2080|i3_HQ_c9283/f1p2/3205|i2.0_HQ_c5737/f1p10/2927|i1.3_HQ_c8179/f1p1/1443|i3_HQ_c10371/f1p5/3004|i1.0_LQ_c9696/f1p30/1597|i1.1_HQ_c6767/f1p16/1512|i1.0_HQ_c2855/f2p10/1909|i1.1_HQ_c9320/f1p13/1410|i2.4_LQ_c5438/f1p136/2408|i2.0_HQ…
		Vasopressin-regulated water reabsorption	ko04962	19	295	0.001414	i4_HQ_c4883/f1p6/4125|i2.0_LQ_c7396/f1p18/2225|i2.0_HQ_c5364/f1p79/2197|i3_HQ_c13904/f1p6/3027|i4_HQ_c1605/f1p12/4774|i2.0_HQ_c9396/f1p8/2088|i3_HQ_c16392/f1p6/3195|i1.3_HQ_c4303/f1p7/1467|i5_HQ_c4894/f1p14/5793|i1.2_LQ_c7719/f1p6/1902|i3_HQ_c10652/f1p17/3170|i3_LQ_c2900/f1p3/3805|i5_HQ_c1658/f1p40/57|i3_HQ_c14795/f1p9/3436|i2.0_HQ_c16257/f1p10/2194|i5_LQ_c1529/f1p12/54|i2.1_HQ_c11280/f1p5/2633|i…
		Basal transcription factors	ko03022	17	254	0.00167743	i1.1_LQ_c12099/f1p2/1274|i2.3_HQ_c10681/f1p16/2274|i2.2_HQ_c12266/f1p0/2416|i1.1_HQ_c8265/f1p3/1356|i3_LQ_c7513/f1p11/3955|i2.4_HQ_c3130/f1p1/2341|i4_LQ_c17275/f1p7/4166|i2.2_HQ_c10938/f1p4/2263|i1.1_HQ_c5036/f1p2/1387|i1.2_LQ_c5157/f1p4/1916|i1.4_HQ_c5649/f1p3/1289|i1.2_HQ_c6697/f1p1/1409|i2.0_LQ_c5290/f1p2/2071|i1.4_LQ_c10868/f1p1/1435|i1.2_LQ_c4455/f1p5/1217|i2.4_HQ_c8850/f1p6/2485|i2.0_HQ_c85…
		Herpes simplex infection	ko05168	63	1484	0.00197845	i6_LQ_c4965/f1p4/6562|i1.2_HQ_c811/f5p27/1735|i3_HQ_c16014/f1p5/3693|i1.1_HQ_c3558/f1p11/1506|i2.2_LQ_c13967/f1p1/2090|i5_HQ_c6001/f1p64/5615|i1.2_LQ_c5157/f1p4/1916|i4_HQ_c9506/f1p100/4540|i3_HQ_c9539/f1p15/3075|i5_HQ_c277/f2p46/53|i4_HQ_c18919/f2p13/4905|i1.0_LQ_c5394/f1p43/1449|i1.1_HQ_c11741/f3p82/1452|i1.2_LQ_c9043/f1p4/1499|i1.1_HQ_c5348/f1p1/1818|i6_HQ_c4327/f1p69/6123|i6_LQ_c4341/f1p26/61…
		Nicotinate and nicotinamide metabolism	ko00760	16	236	0.00199956	i2.2_HQ_c1616/f2p1/2570|i2.2_HQ_c16271/f1p2/2089|i3_LQ_c15992/f1p2/3696|i2.2_LQ_c11246/f1p2/2065|i2.0_HQ_c10375/f1p18/2371|i1.2_HQ_c2813/f1p8/1496|i3_LQ_c11824/f1p0/3030|i5_HQ_c1115/f1p30/58|i2.1_HQ_c10567/f1p5/2498|i4_HQ_c17276/f1p8/4480|i1.1_HQ_c2157/f2p5/1320|i2.3_HQ_c3562/f1p1/2108|i2.2_HQ_c12282/f1p3/2733|i2.1_HQ_c11333/f1p2/2261|i2.2_HQ_c1841/f3p42/2493|i6_LQ_c1218/f1p6/6734
		PPAR signaling pathway	ko03320	48	1063	0.00207715	i4_LQ_c18456/f2p12/4216|i4_HQ_c8788/f6p48/4465|i5_LQ_c6053/f1p297/4835|i2.2_LQ_c9236/f1p3/2319|i4_HQ_c958/f2p21/4255|i2.4_HQ_c22033/f47p182/2447|i6_LQ_c1730/f1p1/6323|i1.2_HQ_c1640/f3p172/1738|i2.0_HQ_c13998/f1p2/2295|i4_HQ_c14995/f1p31/3992|i3_LQ_c8331/f1p28/3510|i4_LQ_c11295/f1p11/4096|i2.0_HQ_c12717/f2p128/2427|i1.4_LQ_c12702/f1p171/1956|i2.4_HQ_c5992/f1p0/2149|i1.2_HQ_c2753/f1p2/1354|i2.0_HQ_…
		Graft-versus-host disease	ko05332	22	379	0.00217317	i1.2_HQ_c811/f5p27/1735|i1.2_LQ_c9043/f1p4/1499|i2.0_HQ_c7408/f1p4/2552|i2.2_HQ_c14364/f1p3/2402|i1.3_HQ_c431/f11p19/1403|i1.1_HQ_c8522/f1p43/1426|i2.2_LQ_c7773/f1p1/2377|i1.2_HQ_c798/f9p11/1411|i1.3_LQ_c12831/f1p5/1516|i1.0_LQ_c9696/f1p30/1597|i1.1_HQ_c6767/f1p16/1512|i1.1_HQ_c588/f10p13/1417|i1.1_HQ_c3558/f1p11/1506|i4_LQ_c15972/f1p19/4099|i1.0_HQ_c2855/f2p10/1909|i1.1_HQ_c9320/f1p13/1410|i3_HQ…
		Glycerolipid metabolism	ko00561	21	357	0.00232878	i3_LQ_c4020/f1p2/3317|i2.0_HQ_c1016/f3p9/2597|i5_LQ_c4234/f1p6/5452|i3_LQ_c2030/f1p2/3142|i2.1_LQ_c6808/f1p48/2631|i6_LQ_c572/f1p24/6460|i2.3_HQ_c599/f3p54/2333|i3_HQ_c5222/f1p6/3029|i1.4_LQ_c5656/f1p2/1577|i1.4_HQ_c12614/f1p1/1332|i3_LQ_c15867/f1p4/3190|i2.3_HQ_c6830/f1p9/2568|i2.4_LQ_c2225/f1p1/1935|i1.4_LQ_c14786/f1p13/1355|i2.0_LQ_c14758/f1p4/2368|i3_HQ_c16299/f1p2/3244|i5_HQ_c2810/f1p18/5065…
		Endocrine and other factor-regulated calcium reabsorption	ko04961	23	408	0.00248022	i2.0_HQ_c15108/f1p34/2945|i1.3_LQ_c13418/f1p12/1921|i9_LQ_c383/f1p9/9951|i5_HQ_c4199/f1p78/5729|i3_HQ_c1728/f2p3/3397|i3_HQ_c16987/f64p49/3365|i1.0_HQ_c7503/f1p10/1796|i3_LQ_c3428/f1p1/3400|i2.4_HQ_c4909/f1p54/2411|i3_HQ_c13569/f1p19/3426|i3_HQ_c10641/f1p1/3325|i2.4_HQ_c11225/f1p45/2443|i4_HQ_c10799/f1p50/4250|i3_LQ_c5157/f1p3/3253|i3_LQ_c3408/f1p8/3766|i6_LQ_c902/f1p0/6117|i1.2_HQ_c736/f31p53/19…
		Fatty acid biosynthesis	ko00061	13	176	0.00255076	i2.4_HQ_c6561/f1p5/2214|i2.4_HQ_c5992/f1p0/2149|i2.0_HQ_c6035/f1p2/2116|i2.0_HQ_c8826/f1p3/2603|i2.2_HQ_c19846/f1p3/2581|i2.2_LQ_c9236/f1p3/2319|i2.2_HQ_c14062/f1p1/2536|i2.4_HQ_c15598/f1p1/2349|i2.4_LQ_c14978/f1p1/2620|i2.0_LQ_c18342/f1p2/2620|i2.0_HQ_c13998/f1p2/2295|i6_LQ_c1730/f1p1/6323|i2.4_HQ_c19106/f1p5/2335
		NOD-like receptor signaling pathway	ko04621	21	360	0.00255528	i4_HQ_c14539/f1p6/4808|i6_LQ_c1524/f1p60/6113|i9_LQ_c116/f1p93/9571|i3_HQ_c16014/f1p5/3693|i4_HQ_c4712/f1p10/4930|i3_LQ_c2652/f1p36/3212|i1.2_LQ_c13738/f1p32/1811|i1.0_HQ_c11796/f15p86/1734|i4_LQ_c8715/f1p1/4548|i2.2_LQ_c4268/f1p29/2376|i4_HQ_c1515/f1p114/4464|i3_LQ_c2417/f1p2/3262|i3_HQ_c12982/f1p147/3907|i5_HQ_c2437/f1p13/5254|i3_HQ_c1392/f3p6/3348|i3_LQ_c6553/f1p10/2935|i2.2_LQ_c11970/f1p37/20…
		Adherens junction	ko04520	36	746	0.00256332	i1.0_HQ_c14697/f1p11/1969|i3_HQ_c16014/f1p5/3693|i3_HQ_c2089/f1p14/3352|i1.0_HQ_c5976/f2p21/1827|i5_LQ_c6653/f1p16/5810|i2.0_HQ_c1687/f2p10/2352|i2.2_HQ_c4099/f1p14/2082|i6_HQ_c4777/f1p65/6242|i2.2_HQ_c12182/f1p19/2215|i2.4_HQ_c19936/f1p15/2478|i2.2_HQ_c8612/f1p10/2479|i1.2_HQ_c8633/f1p12/1523|i2.2_LQ_c6399/f1p17/2463|i3_HQ_c14859/f1p34/3815|i2.1_HQ_c12084/f1p5/2110|i1.4_HQ_c13103/f1p20/1800|i3_H…
		Terpenoid backbone biosynthesis	ko00900	14	199	0.00270506	i7_LQ_c1855/f1p29/7301|i4_LQ_c15118/f1p7/4712|i8_HQ_c493/f1p19/7959|i2.0_LQ_c6002/f1p4/1921|i1.3_HQ_c6673/f1p3/1843|i1.3_HQ_c14438/f1p9/1568|i2.3_HQ_c3020/f1p71/2504|i7_LQ_c1993/f1p22/7338|i2.2_HQ_c21639/f1p21/2089|i1.4_HQ_c6092/f1p14/1597|i4_HQ_c4909/f1p3/4285|i1.1_HQ_c848/f23p98/1545|i4_HQ_c1393/f1p10/4320|i2.3_HQ_c3799/f1p9/2538
		Ubiquitin mediated proteolysis	ko04120	43	942	0.00283515	i6_LQ_c2381/f1p26/6280|i2.2_HQ_c11795/f1p4/2165|i1.1_HQ_c5547/f1p12/1415|i3_HQ_c4315/f1p12/3626|i4_LQ_c3914/f1p4/4794|i3_LQ_c7630/f1p14/4003|i2.2_HQ_c11891/f1p5/2163|i3_LQ_c14824/f1p2/3416|i2.0_LQ_c10427/f1p9/2456|i3_LQ_c16296/f1p0/3227|i2.2_LQ_c14280/f1p1/2936|i2.0_HQ_c4042/f1p1/2485|i9_LQ_c49/f1p13/9521|i4_HQ_c4712/f1p10/4930|i2.2_LQ_c18367/f1p2/2188|i3_LQ_c4630/f1p3/3556|i5_LQ_c1304/f1p2/5854|…
		Carbohydrate digestion and absorption	ko04973	20	343	0.00319646	i1.1_LQ_c2535/f1p2/1464|i3_LQ_c3428/f1p1/3400|i1.4_HQ_c8664/f1p4/1393|i1.0_HQ_c14492/f1p7/1573|i1.0_HQ_c7503/f1p10/1796|i3_HQ_c14213/f1p11/3676|i1.2_HQ_c4254/f1p12/1809|i5_LQ_c573/f1p30/6015|i3_HQ_c8565/f1p14/3705|i3_HQ_c529/f5p20/3872|i4_LQ_c9015/f1p34/4337|i3_HQ_c10641/f1p1/3325|i5_HQ_c210/f2p31/5993|i5_LQ_c1596/f1p10/5850|i4_LQ_c6774/f1p18/4732|i6_LQ_c3242/f1p15/6608|i1.1_HQ_c10674/f1p3/1993|i…
		Steroid biosynthesis	ko00100	14	205	0.00347095	i2.3_HQ_c1653/f2p30/2082|i1.3_LQ_c3747/f1p9/1743|i5_HQ_c347/f1p66/5410|i2.0_HQ_c2843/f1p40/2363|i2.2_HQ_c2133/f3p38/2804|i2.2_HQ_c1256/f6p17/2674|i2.2_HQ_c18254/f1p6/2685|i1.0_HQ_c9693/f1p14/1661|i4_HQ_c7913/f1p60/4621|i3_LQ_c7400/f1p50/3984|i1.0_HQ_c2042/f2p38/1874|i1.0_LQ_c8649/f1p39/1595|i1.1_HQ_c9227/f1p22/1678|i2.1_HQ_c7936/f1p30/2128
		Type I diabetes mellitus	ko04940	24	478	0.00779432	i1.1_HQ_c588/f10p13/1417|i1.2_HQ_c811/f5p27/1735|i1.2_LQ_c9043/f1p4/1499|i2.0_HQ_c7408/f1p4/2552|i2.2_HQ_c14364/f1p3/2402|i1.3_HQ_c431/f11p19/1403|i1.1_HQ_c8522/f1p43/1426|i2.2_LQ_c7773/f1p1/2377|i1.2_HQ_c798/f9p11/1411|i1.3_LQ_c12831/f1p5/1516|i1.0_LQ_c9696/f1p30/1597|i1.1_HQ_c6767/f1p16/1512|i1.1_HQ_c4752/f1p5/1676|i1.1_HQ_c3558/f1p11/1506|i4_LQ_c15972/f1p19/4099|i1.0_HQ_c2855/f2p10/1909|i1.1_H…
		Synaptic vesicle cycle	ko04721	20	387	0.0107704	i3_LQ_c5157/f1p3/3253|i5_HQ_c4199/f1p78/5729|i2.2_HQ_c12070/f1p11/2062|i1.3_LQ_c13418/f1p12/1921|i3_HQ_c8567/f1p10/3333|i2.0_HQ_c15108/f1p34/2945|i9_LQ_c383/f1p9/9951|i6_LQ_c902/f1p0/6117|i2.4_HQ_c4909/f1p54/2411|i3_HQ_c13569/f1p19/3426|i3_HQ_c6843/f1p11/3379|i2.2_HQ_c5427/f1p16/2022|i5_LQ_c1529/f1p12/54|i1.2_HQ_c736/f31p53/1950|i6_HQ_c2604/f1p26/6110|i3_HQ_c1728/f2p3/3397|i3_HQ_c10397/f2p9/3379|…
		Amino sugar and nucleotide sugar metabolism	ko00520	22	444	0.0119782	i3_LQ_c2344/f1p0/3049|i3_HQ_c529/f5p20/3872|i2.4_HQ_c9595/f1p6/2250|i1.2_HQ_c4254/f1p12/1809|i1.4_HQ_c14387/f1p47/1976|i3_HQ_c8565/f1p14/3705|i5_HQ_c210/f2p31/5993|i2.0_HQ_c4432/f1p26/2106|i2.2_HQ_c1583/f2p10/2259|i2.4_HQ_c642/f19p34/2068|i1.4_HQ_c12762/f1p14/1258|i2.2_HQ_c15328/f1p2/2426|i3_LQ_c16149/f1p7/3075|i2.4_HQ_c16497/f1p26/2338|i4_LQ_c5299/f1p25/4115|i1.3_HQ_c5354/f1p2/1509|i2.1_HQ_c2893…
		Tuberculosis	ko05152	64	1659	0.0128149	i1.2_LQ_c13751/f1p2/1625|i1.3_HQ_c5919/f1p3/1622|i1.0_LQ_c6946/f1p1/1609|i1.2_HQ_c811/f5p27/1735|i6_LQ_c410/f1p0/6610|i4_HQ_c3114/f1p30/4453|i1.0_HQ_c7387/f1p8/1574|i5_LQ_c1596/f1p10/5850|i2.2_HQ_c14364/f1p3/2402|i2.4_HQ_c18439/f1p97/2470|i1.0_HQ_c14627/f1p4/1622|i1.3_HQ_c13630/f1p5/1496|i1.3_HQ_c14981/f1p34/2044|i1.1_HQ_c11741/f3p82/1452|i1.4_HQ_c12577/f1p4/1617|i1.1_HQ_c11302/f1p2/1497|i1.3_HQ_…
		Pyrimidine metabolism	ko00240	25	528	0.0128907	i2.3_HQ_c10625/f1p6/2210|i2.2_LQ_c11246/f1p2/2065|i6_LQ_c1218/f1p6/6734|i4_LQ_c7173/f1p2/4649|i4_LQ_c810/f2p1/4184|i2.2_HQ_c1616/f2p1/2570|i2.1_HQ_c11333/f1p2/2261|i2.2_HQ_c16271/f1p2/2089|i3_HQ_c10771/f1p2/3307|i3_LQ_c11824/f1p0/3030|i5_HQ_c1825/f1p21/5384|i2.3_HQ_c3562/f1p1/2108|i3_HQ_c14146/f1p9/3685|i2.2_HQ_c12282/f1p3/2733|i2.2_HQ_c927/f11p26/2040|i1.2_HQ_c2813/f1p8/1496|i1.4_HQ_c8409/f1p3/1…
		N-Glycan biosynthesis	ko00510	20	395	0.0130718	i2.0_HQ_c14247/f1p16/2076|i2.3_LQ_c10435/f1p3/2366|i2.0_HQ_c3304/f1p17/2093|i2.2_HQ_c9969/f1p33/2384|i2.4_HQ_c4391/f1p4/2223|i2.0_HQ_c1089/f4p36/2183|i5_LQ_c2941/f1p30/50|i2.2_HQ_c7734/f1p12/2345|i2.2_HQ_c4068/f1p11/2617|i4_HQ_c15574/f1p25/4075|i3_LQ_c8205/f1p56/3584|i2.0_LQ_c7521/f1p2/2257|i2.4_HQ_c9940/f1p1/2109|i1.3_HQ_c5599/f1p27/1564|i2.1_HQ_c9648/f1p8/2157|i1.1_HQ_c7986/f1p4/1776|i2.2_LQ_c1…
		Hippo signaling pathway	ko04390	42	1016	0.0145863	i3_LQ_c5258/f1p1/3055|i1.0_HQ_c5976/f2p21/1827|i2.0_LQ_c7565/f1p1/2841|i2.2_HQ_c10080/f1p8/2377|i7_LQ_c427/f1p7/7309|i5_HQ_c277/f2p46/53|i2.2_HQ_c11093/f1p10/2342|i5_LQ_c6653/f1p16/5810|i2.2_HQ_c17929/f1p73/2131|i2.2_LQ_c5852/f1p23/2091|i2.2_HQ_c12182/f1p19/2215|i3_HQ_c10508/f1p4/3024|i1.2_HQ_c6865/f1p4/1717|i2.2_LQ_c6399/f1p17/2463|i2.1_HQ_c993/f4p28/2409|i3_HQ_c15337/f1p2/3735|i1.4_HQ_c11467/f1…
		Viral myocarditis	ko05416	60	1555	0.015434	i1.2_LQ_c13751/f1p2/1625|i7_HQ_c1877/f1p33/6928|i1.0_LQ_c6946/f1p1/1609|i1.2_HQ_c811/f5p27/1735|i2.0_HQ_c7408/f1p4/2552|i1.3_HQ_c5919/f1p3/1622|i7_HQ_c1031/f1p34/7356|i2.2_LQ_c7773/f1p1/2377|i3_HQ_c1665/f3p54/3872|i2.2_HQ_c14364/f1p3/2402|i2.4_HQ_c18439/f1p97/2470|i3_HQ_c784/f4p60/3637|i5_HQ_c6483/f1p31/6052|i3_HQ_c13586/f1p15/3323|i1.2_LQ_c9043/f1p4/1499|i1.4_HQ_c12577/f1p4/1617|i1.1_HQ_c8522/f1…
		Oocyte meiosis	ko04114	36	854	0.0173525	i2.2_HQ_c4099/f1p14/2082|i1.0_LQ_c13125/f1p7/1777|i2.4_LQ_c20388/f1p9/2982|i3_HQ_c8100/f1p43/3983|i2.0_HQ_c4042/f1p1/2485|i3_LQ_c5258/f1p1/3055|i3_HQ_c2089/f1p14/3352|i2.0_HQ_c12964/f2p2/2932|i2.2_LQ_c7424/f1p9/2051|i1.4_HQ_c13273/f1p0/1952|i5_HQ_c277/f2p46/53|i3_HQ_c1355/f3p11/3486|i3_LQ_c3142/f1p0/3798|i2.2_HQ_c1581/f2p5/2488|i1.3_HQ_c10574/f2p1/1976|i2.2_HQ_c17929/f1p73/2131|i6_LQ_c3294/f1p20/…
		Arginine and proline metabolism	ko00330	34	798	0.0177638	i4_HQ_c410/f4p79/4458|i2.3_LQ_c3168/f1p12/2174|i2.0_HQ_c21573/f1p307/2474|i2.2_LQ_c5551/f1p8/2301|i1.0_HQ_c4911/f1p11/1398|i4_LQ_c11392/f1p279/4341|i4_HQ_c6332/f1p89/4463|i1.1_HQ_c5689/f1p177/2110|i2.4_LQ_c7478/f1p3/2155|i4_HQ_c7540/f2p45/4754|i2.2_LQ_c5250/f1p39/2262|i4_HQ_c386/f4p93/4697|i2.4_HQ_c13122/f2p38/2011|i2.0_HQ_c14818/f1p5/2006|i1.1_LQ_c11254/f1p11/1558|i2.2_HQ_c15190/f1p61/2411|i2.2_…
		Cell cycle	ko04110	36	856	0.0178809	i1.3_HQ_c10574/f2p1/1976|i3_HQ_c8100/f1p43/3983|i3_LQ_c5258/f1p1/3055|i1.1_HQ_c7780/f1p6/1344|i1.0_HQ_c5976/f2p21/1827|i1.4_HQ_c13273/f1p0/1952|i2.0_HQ_c4042/f1p1/2485|i2.2_LQ_c10695/f1p8/2575|i3_LQ_c3142/f1p0/3798|i2.2_HQ_c17929/f1p73/2131|i2.2_HQ_c12182/f1p19/2215|i3_HQ_c1355/f3p11/3486|i6_LQ_c346/f1p5/6567|i1.3_HQ_c9281/f1p0/1702|i4_LQ_c7846/f1p2/4407|i5_HQ_c3377/f1p12/5476|i2.2_HQ_c17263/f1p1…
		Fatty acid elongation	ko00062	13	229	0.0184911	i4_LQ_c9547/f1p11/4885|i2.0_HQ_c6083/f1p9/2416|i3_LQ_c14576/f1p2/3226|i2.1_HQ_c9559/f1p3/2665|i1.2_HQ_c4204/f1p3/1425|i2.4_HQ_c11867/f1p23/2184|i1.3_HQ_c15311/f19p62/1574|i4_HQ_c8998/f1p30/4670|i2.4_HQ_c18260/f1p36/2283|i2.0_HQ_c17831/f1p62/2337|i1.3_HQ_c8404/f1p13/1370|i5_LQ_c6236/f1p10/5380|i1.1_HQ_c8101/f1p58/1933
		Citrate cycle (TCA cycle)	ko00020	25	551	0.0201487	i2.3_HQ_c4605/f1p31/2182|i2.0_LQ_c5717/f1p6/2899|i3_LQ_c10418/f1p2/3831|i1.2_HQ_c1696/f5p5/1401|i3_HQ_c2999/f1p5/3031|i1.3_HQ_c8831/f1p61/1813|i6_HQ_c354/f1p20/6196|i1.2_HQ_c9986/f1p10/1454|i2.0_HQ_c20249/f1p22/2876|i1.1_HQ_c5090/f1p5/1499|i3_LQ_c15796/f1p6/3299|i1.3_HQ_c15307/f22p84/1402|i3_HQ_c126/f23p25/3601|i1.1_HQ_c9080/f1p44/1809|i4_LQ_c11789/f1p5/4195|i2.2_HQ_c20171/f1p58/2407|i3_HQ_c11608…
		Hedgehog signaling pathway	ko04340	15	286	0.022106	i2.1_HQ_c9020/f1p9/2079|i2.0_HQ_c7045/f1p3/2509|i4_HQ_c10357/f1p13/4599|i3_HQ_c711/f3p9/3385|i2.3_HQ_c9543/f1p4/2599|i2.1_HQ_c9219/f1p7/2642|i6_HQ_c789/f1p14/6884|i3_LQ_c14295/f1p3/3474|i1.2_HQ_c6865/f1p4/1717|i2.2_HQ_c17483/f1p5/1993|i2.1_HQ_c1584/f2p21/2392|i1.3_LQ_c8171/f1p3/1508|i1.4_HQ_c11467/f1p6/1987|i1.3_LQ_c6973/f1p1/1978|i3_LQ_c3512/f1p4/3791
		Epstein-Barr virus infection	ko05169	82	2269	0.0224335	i1.2_LQ_c13751/f1p2/1625|i1.3_HQ_c5919/f1p3/1622|i1.0_LQ_c6946/f1p1/1609|i2.4_HQ_c18439/f1p97/2470|i2.2_LQ_c8414/f1p4/2918|i3_HQ_c16014/f1p5/3693|i1.1_HQ_c3558/f1p11/1506|i3_LQ_c5258/f1p1/3055|i1.2_LQ_c5157/f1p4/1916|i1.4_HQ_c4356/f1p17/1316|i1.3_HQ_c431/f11p19/1403|i1.0_HQ_c14627/f1p4/1622|i5_LQ_c1596/f1p10/5850|i4_LQ_c810/f2p1/4184|i6_LQ_c4886/f1p6/6630|i2.2_HQ_c12041/f1p11/2448|i1.1_HQ_c8876/f…
		Transcriptional misregulation in cancer	ko05202	56	1478	0.0250143	i1.2_LQ_c13751/f1p2/1625|i1.3_HQ_c5919/f1p3/1622|i1.0_LQ_c6946/f1p1/1609|i2.4_HQ_c18439/f1p97/2470|i2.2_HQ_c4099/f1p14/2082|i3_HQ_c13941/f1p4/3107|i2.0_HQ_c5355/f1p4/2796|i1.4_LQ_c5095/f1p2/1325|i1.0_HQ_c7387/f1p8/1574|i3_HQ_c2089/f1p14/3352|i2.0_HQ_c7294/f1p6/2914|i2.2_HQ_c2023/f2p9/2699|i1.0_HQ_c14627/f1p4/1622|i1.3_HQ_c13630/f1p5/1496|i2.2_HQ_c2266/f1p2/2044|i2.1_HQ_c12229/f1p10/2326|i1.4_HQ_c…
		Parkinson's disease	ko05012	45	1150	0.0263162	i2.2_HQ_c687/f8p30/2423|i1.1_HQ_c5547/f1p12/1415|i2.3_HQ_c1347/f3p10/2942|i1.2_HQ_c10174/f1p20/1398|i3_LQ_c7630/f1p14/4003|i2.0_LQ_c5717/f1p6/2899|i2.0_HQ_c5224/f1p41/2714|i1.0_HQ_c5445/f1p2/1236|i2.1_HQ_c1409/f3p0/2758|i1.3_HQ_c7231/f1p300/1303|i3_LQ_c11681/f1p2/3816|i2.2_LQ_c13738/f1p16/2272|i6_LQ_c2636/f1p27/6625|i4_HQ_c1791/f1p1226/4347|i2.2_HQ_c18597/f1p2/2327|i1.2_HQ_c9986/f1p10/1454|i3_HQ_…
		Leishmaniasis	ko05140	40	1001	0.0263418	i1.2_LQ_c13751/f1p2/1625|i1.3_HQ_c5919/f1p3/1622|i1.0_LQ_c6946/f1p1/1609|i1.2_HQ_c811/f5p27/1735|i3_HQ_c16014/f1p5/3693|i4_HQ_c3114/f1p30/4453|i1.0_HQ_c7387/f1p8/1574|i2.2_HQ_c14364/f1p3/2402|i2.4_HQ_c18439/f1p97/2470|i1.3_HQ_c13630/f1p5/1496|i1.3_HQ_c11144/f1p3/1677|i1.4_HQ_c12577/f1p4/1617|i1.1_HQ_c11302/f1p2/1497|i1.3_HQ_c2213/f3p0/1625|i6_LQ_c4341/f1p26/6168|i4_HQ_c8278/f1p6/4292|i1.3_HQ_c124…
		Prostate cancer	ko05215	26	610	0.0342	i2.2_HQ_c4099/f1p14/2082|i3_LQ_c6553/f1p10/2935|i4_LQ_c8715/f1p1/4548|i3_HQ_c2089/f1p14/3352|i3_LQ_c2417/f1p2/3262|i2.2_HQ_c10080/f1p8/2377|i5_LQ_c1596/f1p10/5850|i2.2_HQ_c12084/f1p3/2107|i3_LQ_c2652/f1p36/3212|i6_LQ_c1524/f1p60/6113|i5_LQ_c6653/f1p16/5810|i2.2_LQ_c15455/f1p9/2590|i1.2_LQ_c13738/f1p32/1811|i1.0_HQ_c11796/f15p86/1734|i2.2_LQ_c4268/f1p29/2376|i2.4_HQ_c19936/f1p15/2478|i4_HQ_c15229/…
		Asthma	ko05310	26	614	0.0364382	i1.2_LQ_c13751/f1p2/1625|i1.3_HQ_c5919/f1p3/1622|i1.0_LQ_c6946/f1p1/1609|i1.2_HQ_c811/f5p27/1735|i2.2_HQ_c14364/f1p3/2402|i2.4_HQ_c18439/f1p97/2470|i1.3_HQ_c11144/f1p3/1677|i1.4_HQ_c12577/f1p4/1617|i1.3_HQ_c2213/f3p0/1625|i1.3_HQ_c12484/f1p1/1603|i1.0_HQ_c14098/f1p2/1606|i1.1_HQ_c2800/f1p2/1618|i1.4_HQ_c14033/f1p4/1602|i1.1_HQ_c8876/f1p7/1719|i1.0_HQ_c8703/f1p3/1603|i1.3_HQ_c11451/f2p5/1585|i1.3_…
		Viral carcinogenesis	ko05203	60	1651	0.0409228	i6_LQ_c4965/f1p4/6562|i6_HQ_c4869/f1p71/6835|i1.4_HQ_c7957/f1p46/1738|i2.3_LQ_c7779/f1p0/2238|i5_LQ_c5217/f1p4/5312|i2.0_HQ_c3087/f1p39/2571|i1.2_LQ_c5157/f1p4/1916|i1.4_LQ_c10868/f1p1/1435|i4_HQ_c9506/f1p100/4540|i2.0_HQ_c19794/f1p5/2435|i2.4_HQ_c2762/f1p5/2157|i2.4_HQ_c1117/f5p21/2649|i1.2_LQ_c9043/f1p4/1499|i2.2_HQ_c9206/f1p9/2630|i1.1_HQ_c8522/f1p43/1426|i6_HQ_c4327/f1p69/6123|i2.2_HQ_c17929/…
		Intestinal immune network for IgA production	ko04672	29	711	0.0420897	i1.2_LQ_c13751/f1p2/1625|i1.3_HQ_c5919/f1p3/1622|i1.0_LQ_c6946/f1p1/1609|i1.2_HQ_c811/f5p27/1735|i2.0_HQ_c7408/f1p4/2552|i2.2_HQ_c14364/f1p3/2402|i2.4_HQ_c18439/f1p97/2470|i1.3_HQ_c11144/f1p3/1677|i2.2_LQ_c7773/f1p1/2377|i1.4_HQ_c12577/f1p4/1617|i1.3_HQ_c2213/f3p0/1625|i1.3_HQ_c12484/f1p1/1603|i1.0_HQ_c14098/f1p2/1606|i1.1_HQ_c2800/f1p2/1618|i1.4_HQ_c14033/f1p4/1602|i1.1_HQ_c8876/f1p7/1719|i1.0_H…
		Vitamin B6 metabolism	ko00750	6	87	0.0449681	i1.1_LQ_c13471/f1p106/2350|i2.3_HQ_c12721/f14p163/2282|i5_HQ_c1115/f1p30/58|i2.2_HQ_c3859/f1p66/2128|i4_HQ_c17276/f1p8/4480|i3_HQ_c1721/f1p66/3796

## Sheet: Tst_4 vs Tst_3
Additional File 5 KEGG pathways of differential unigenes in four growth periods (Tst_4 vs Tst_3) (P<0.05)
		Term	ID	Input number	Background number	P-Value	Input
		Protein processing in endoplasmic reticulum	ko04141	156	2276	1.16468e-23	i2.0_HQ_c3304/f1p17/2093|i3_HQ_c9903/f1p7/3828|i2.4_HQ_c10116/f1p17/2790|i3_LQ_c7630/f1p14/4003|i4_HQ_c3889/f1p71/4207|i3_LQ_c14921/f1p1/3916|i2.3_HQ_c2983/f1p13/2504|i3_HQ_c3815/f1p10/3044|i3_HQ_c896/f4p8/3156|i2.2_LQ_c3418/f1p0/2114|i2.0_LQ_c3350/f1p3/2007|i4_LQ_c11826/f1p18/4686|i4_HQ_c7458/f1p297/4863|i2.2_LQ_c7080/f1p5/2169|i2.2_LQ_c4268/f1p29/2376|i3_HQ_c9283/f1p2/3205|i2.2_HQ_c17908/f1p3/2…
		Ribosome biogenesis in eukaryotes	ko03008	60	545	3.58281e-18	i2.4_HQ_c10041/f1p12/2757|i2.3_HQ_c10153/f1p5/2204|i2.2_HQ_c7001/f1p4/2591|i2.2_HQ_c6871/f1p18/2006|i2.2_LQ_c13967/f1p1/2090|i2.2_LQ_c5993/f1p4/2964|i2.4_HQ_c4091/f1p19/2117|i2.0_HQ_c11999/f1p1/2280|i2.2_HQ_c3834/f1p22/2129|i1.4_HQ_c10162/f1p25/1296|i3_HQ_c620/f4p11/3563|i3_HQ_c11278/f1p3/3572|i4_HQ_c5844/f1p12/4723|i4_HQ_c709/f2p1/4069|i3_HQ_c3755/f1p19/3752|i2.2_HQ_c2177/f2p1/2679|i4_HQ_c556/f3…
		RNA transport	ko03013	114	1707	6.14807e-17	i1.1_HQ_c14597/f1p5/1345|i4_HQ_c1375/f1p31/4140|i1.4_HQ_c1127/f8p31/1488|i1.0_HQ_c7893/f1p5/1229|i1.3_HQ_c5548/f1p1/1521|i2.4_LQ_c18338/f1p19/2597|i6_HQ_c3385/f1p118/6816|i2.0_HQ_c10924/f1p21/2677|i1.0_HQ_c7776/f1p16/1454|i4_LQ_c15337/f1p1/4856|i3_HQ_c8176/f1p33/3993|i2.3_LQ_c6884/f1p1/2682|i1.2_HQ_c7627/f1p7/1346|i2.4_HQ_c10035/f1p11/2122|i1.1_LQ_c8865/f1p1/1691|i1.4_HQ_c12859/f1p27/1886|i1.2_HQ…
		Spliceosome	ko03040	93	1547	1.02169e-11	i2.0_LQ_c15755/f1p5/2168|i2.0_HQ_c6623/f1p5/2236|i1.0_LQ_c6744/f1p2/1306|i1.3_HQ_c7825/f1p9/1365|i4_HQ_c9506/f1p100/4540|i2.1_HQ_c2076/f2p24/2691|i4_HQ_c3203/f1p6/4061|i4_HQ_c18919/f2p13/4905|i3_HQ_c856/f3p64/3817|i3_HQ_c15156/f1p19/3009|i1.0_LQ_c4717/f1p3/1827|i1.4_HQ_c7565/f1p8/1693|i2.0_HQ_c16899/f1p16/2258|i2.0_HQ_c17043/f1p11/2219|i2.0_HQ_c1936/f2p3/2070|i2.1_HQ_c7033/f1p26/2521|i2.2_HQ_c202…
		mRNA surveillance pathway	ko03015	59	844	3.36941e-10	i3_LQ_c15372/f1p2/3386|i2.0_HQ_c18480/f1p5/2601|i2.4_HQ_c12508/f1p6/2239|i6_LQ_c898/f1p8/6815|i1.0_LQ_c13125/f1p7/1777|i2.2_LQ_c13967/f1p1/2090|i3_HQ_c756/f4p9/3096|i2.4_HQ_c10087/f1p27/2748|i2.2_HQ_c12573/f1p4/2266|i1.2_HQ_c13367/f1p1/1800|i5_HQ_c2398/f1p25/51|i2.4_HQ_c17717/f1p7/2626|i1.2_HQ_c6292/f1p0/1921|i3_HQ_c1228/f2p4/3232|i5_HQ_c532/f1p32/5873|i4_HQ_c539/f3p33/4278|i2.4_HQ_c3564/f1p9/277…
		Glycerophospholipid metabolism	ko00564	49	637	5.58538e-10	i3_HQ_c15264/f2p7/3293|i2.2_HQ_c1241/f3p4/2598|i2.2_HQ_c6002/f1p3/2671|i2.2_LQ_c19592/f1p23/2805|i1.4_HQ_c7602/f1p5/1415|i4_LQ_c16322/f1p18/4838|i2.2_HQ_c7245/f1p12/2284|i1.4_HQ_c15390/f2p23/1986|i1.3_HQ_c9604/f1p4/1463|i1.0_HQ_c5356/f3p19/1989|i2.0_HQ_c2521/f1p4/2479|i3_LQ_c16180/f1p0/3197|i2.2_HQ_c16853/f1p4/2731|i5_HQ_c2810/f1p18/5065|i1.4_LQ_c5656/f1p2/1577|i2.0_LQ_c4298/f1p0/2554|i3_LQ_c1586…
		Huntington's disease	ko05016	68	1092	1.50496e-09	i2.0_HQ_c5925/f1p61/2291|i1.0_HQ_c4369/f2p3/1456|i2.3_HQ_c1347/f3p10/2942|i1.3_LQ_c13418/f1p12/1921|i1.2_HQ_c736/f31p53/1950|i1.3_LQ_c14962/f1p4/1748|i1.2_LQ_c5157/f1p4/1916|i1.1_HQ_c7979/f1p4/1721|i1.0_HQ_c5445/f1p2/1236|i3_HQ_c3499/f1p3/3234|i1.3_HQ_c3776/f1p47/1437|i1.4_HQ_c13531/f1p9/1385|i2.0_LQ_c16212/f1p1/2575|i3_HQ_c1728/f2p3/3397|i3_HQ_c12936/f1p0/3051|i3_HQ_c16125/f1p9/3773|i2.4_HQ_c657…
		Endocytosis	ko04144	113	2460	1.4653e-07	i2.2_HQ_c17725/f1p5/2402|i1.2_HQ_c13937/f1p4/1310|i4_HQ_c8935/f1p14/4401|i3_HQ_c12389/f1p16/3223|i3_HQ_c1070/f3p5/3313|i4_HQ_c5627/f1p16/4180|i1.3_HQ_c8243/f1p45/1900|i2.2_LQ_c4598/f1p2/2352|i1.2_HQ_c798/f9p11/1411|i1.3_LQ_c12831/f1p5/1516|i2.0_HQ_c1886/f5p21/2970|i6_LQ_c4975/f2p4/6187|i1.0_LQ_c9696/f1p30/1597|i2.0_HQ_c17714/f1p3/2306|i1.1_HQ_c6767/f1p16/1512|i2.2_HQ_c20289/f1p100/2314|i5_LQ_c755…
		RNA degradation	ko03018	46	762	1.33255e-06	i2.2_HQ_c13561/f1p7/2195|i2.2_HQ_c20854/f1p18/2603|i2.0_HQ_c1634/f2p7/2557|i2.4_HQ_c5073/f2p6/2230|i2.1_LQ_c7271/f1p0/2868|i2.2_HQ_c9097/f1p95/2502|i4_HQ_c11175/f1p37/4090|i2.3_LQ_c8666/f1p1/2660|i5_LQ_c2297/f1p2/5430|i7_LQ_c1988/f1p3/7111|i2.2_HQ_c14940/f1p32/2160|i2.3_HQ_c4876/f1p37/2194|i2.4_HQ_c14119/f1p1/2770|i2.1_HQ_c11110/f1p122/2330|i2.4_HQ_c3411/f1p6/2427|i5_HQ_c2808/f1p17/5157|i1.3_HQ_c…
		Purine metabolism	ko00230	55	989	1.44841e-06	i2.3_HQ_c10625/f1p6/2210|i2.2_HQ_c19260/f1p12/2139|i1.2_LQ_c3213/f1p1/1533|i4_LQ_c14665/f1p6/4407|i1.4_HQ_c5853/f1p3/1611|i3_LQ_c5453/f1p2/3311|i2.2_LQ_c11246/f1p2/2065|i3_HQ_c10958/f1p9/3361|i2.2_HQ_c920/f9p54/2168|i2.2_HQ_c10410/f1p0/2403|i2.0_LQ_c4648/f1p1/2805|i2.2_HQ_c4388/f2p170/2526|i2.0_LQ_c8845/f1p0/2398|i2.2_HQ_c1616/f2p1/2570|i4_LQ_c5162/f1p6/3770|i3_LQ_c7736/f1p15/2956|i2.0_HQ_c10371/…
		Cell cycle	ko04110	49	856	2.49606e-06	i8_LQ_c14/f1p13/8669|i2.0_HQ_c5925/f1p61/2291|i2.0_LQ_c9568/f1p11/2392|i2.0_LQ_c11641/f1p0/2501|i2.2_HQ_c14993/f1p9/2131|i3_HQ_c8100/f1p43/3983|i6_LQ_c4044/f1p16/6101|i3_HQ_c9281/f1p6/3306|i3_HQ_c17027/f1p41/3130|i5_HQ_c6168/f1p39/5124|i1.4_HQ_c2629/f1p5/1707|i3_HQ_c1355/f3p11/3486|i4_LQ_c9249/f1p11/4508|i5_LQ_c1799/f1p3/5642|i2.4_HQ_c13475/f1p3/2516|i1.1_LQ_c7350/f1p3/1412|i2.2_LQ_c10695/f1p8/25…
		Viral carcinogenesis	ko05203	79	1651	2.50137e-06	i8_LQ_c14/f1p13/8669|i2.0_HQ_c5925/f1p61/2291|i5_HQ_c108/f3p31/5838|i1.4_HQ_c7957/f1p46/1738|i2.1_HQ_c5008/f1p14/2064|i6_LQ_c4044/f1p16/6101|i1.4_HQ_c14791/f1p8/1383|i1.4_HQ_c7341/f2p36/1984|i2.2_HQ_c14851/f1p25/2620|i5_LQ_c5217/f1p4/5312|i2.1_HQ_c5678/f1p4/2502|i1.1_HQ_c7088/f1p8/1761|i3_HQ_c17027/f1p41/3130|i3_HQ_c1030/f3p3/3453|i1.3_HQ_c431/f11p19/1403|i5_HQ_c6168/f1p39/5124|i6_LQ_c2482/f1p16/…
		Ubiquitin mediated proteolysis	ko04120	50	942	1.36242e-05	i2.2_HQ_c11795/f1p4/2165|i1.1_HQ_c5547/f1p12/1415|i6_LQ_c3406/f1p11/7011|i3_HQ_c4315/f1p12/3626|i3_HQ_c13176/f1p9/3783|i3_LQ_c7630/f1p14/4003|i3_LQ_c15061/f1p0/3045|i2.2_LQ_c14280/f1p1/2936|i6_HQ_c2859/f1p36/6097|i7_LQ_c454/f1p27/7759|i6_HQ_c4825/f1p44/6650|i3_LQ_c7041/f1p4/3277|i6_HQ_c70/f3p17/6173|i9_LQ_c49/f1p13/9521|i3_HQ_c2232/f1p12/3244|i4_HQ_c4712/f1p10/4930|i1.3_HQ_c12804/f1p42/1771|i3_LQ…
		Glycerolipid metabolism	ko00561	25	357	3.54722e-05	i2.2_HQ_c7672/f1p12/2159|i3_HQ_c15264/f2p7/3293|i4_LQ_c16322/f1p18/4838|i3_LQ_c16180/f1p0/3197|i2.2_HQ_c16853/f1p4/2731|i5_HQ_c2810/f1p18/5065|i1.4_LQ_c5656/f1p2/1577|i2.0_LQ_c4298/f1p0/2554|i3_LQ_c15867/f1p4/3190|i2.4_HQ_c6665/f1p4/2129|i1.0_LQ_c8119/f1p10/1411|i2.2_LQ_c5358/f1p14/2095|i2.3_HQ_c11692/f1p4/2896|i5_LQ_c4234/f1p6/5452|i1.0_HQ_c14007/f1p15/1539|i2.0_LQ_c14758/f1p4/2368|i2.4_HQ_c2213…
		PPAR signaling pathway	ko03320	53	1063	3.76061e-05	i2.2_HQ_c7672/f1p12/2159|i4_HQ_c6555/f1p32/4328|i4_HQ_c8596/f1p8/4629|i6_LQ_c3428/f1p6/6265|i4_LQ_c11421/f1p0/4140|i3_HQ_c14771/f1p10/3474|i1.1_HQ_c9183/f1p9/1386|i3_HQ_c6444/f1p256/3949|i2.4_HQ_c17754/f1p127/2787|i4_HQ_c228/f8p13/4384|i4_HQ_c8788/f6p48/4465|i4_HQ_c10957/f1p7/4538|i3_HQ_c13359/f1p10/3878|i5_HQ_c6367/f1p81/5197|i1.4_LQ_c12702/f1p171/1956|i2.4_HQ_c5992/f1p0/2149|i4_HQ_c18926/f2p44/…
		Antigen processing and presentation	ko04612	50	1044	0.000152661	i2.0_HQ_c3716/f1p24/2214|i6_HQ_c687/f1p64/6734|i1.1_HQ_c11741/f3p82/1452|i6_LQ_c410/f1p0/6610|i3_LQ_c6553/f1p10/2935|i4_LQ_c8715/f1p1/4548|i2.2_LQ_c4268/f1p29/2376|i2.3_HQ_c2983/f1p13/2504|i6_LQ_c1524/f1p60/6113|i3_HQ_c1030/f3p3/3453|i1.3_HQ_c431/f11p19/1403|i1.4_HQ_c1006/f3p18/1505|i2.3_HQ_c841/f6p445/2337|i2.2_HQ_c20289/f1p100/2314|i1.1_HQ_c8522/f1p43/1426|i5_HQ_c2525/f1p21/5287|i7_HQ_c128/f1p2…
		Nicotinate and nicotinamide metabolism	ko00760	18	236	0.000156791	i2.2_HQ_c1616/f2p1/2570|i2.2_HQ_c16271/f1p2/2089|i2.2_LQ_c11246/f1p2/2065|i2.2_HQ_c12282/f1p3/2733|i2.0_HQ_c10375/f1p18/2371|i2.0_LQ_c10892/f1p1/2612|i2.2_HQ_c1841/f3p42/2493|i3_LQ_c11824/f1p0/3030|i8_LQ_c143/f1p22/8087|i5_HQ_c1115/f1p30/58|i4_HQ_c1088/f4p16/4654|i2.1_HQ_c10567/f1p5/2498|i4_HQ_c17276/f1p8/4480|i1.1_HQ_c2157/f2p5/1320|i1.2_HQ_c6964/f1p2/1549|i4_LQ_c14168/f1p28/4570|i4_HQ_c18987/f1…
		Fatty acid biosynthesis	ko00061	15	176	0.00017791	i2.1_HQ_c10401/f1p16/2258|i2.1_LQ_c6444/f1p13/2919|i5_HQ_c6367/f1p81/5197|i4_LQ_c11421/f1p0/4140|i2.4_HQ_c5992/f1p0/2149|i2.2_HQ_c13703/f1p1/2272|i2.0_HQ_c3580/f1p20/2585|i2.0_HQ_c8826/f1p3/2603|i2.2_HQ_c18390/f1p8/2668|i2.4_HQ_c1730/f2p0/2540|i2.2_HQ_c14062/f1p1/2536|i2.0_HQ_c6035/f1p2/2116|i2.4_LQ_c14978/f1p1/2620|i2.0_HQ_c13998/f1p2/2295|i4_HQ_c10957/f1p7/4538
		AMPK signaling pathway	ko04152	53	1189	0.000502703	i2.2_HQ_c13561/f1p7/2195|i3_HQ_c9005/f1p14/3572|i4_HQ_c8596/f1p8/4629|i6_LQ_c3428/f1p6/6265|i3_HQ_c16014/f1p5/3693|i1.0_LQ_c13125/f1p7/1777|i3_HQ_c14771/f1p10/3474|i3_LQ_c7285/f1p5/3536|i2.2_LQ_c7424/f1p9/2051|i4_HQ_c228/f8p13/4384|i2.2_HQ_c14940/f1p32/2160|i2.3_LQ_c7194/f1p2/2182|i4_HQ_c1393/f1p10/4320|i7_LQ_c1855/f1p29/7301|i2.4_HQ_c3564/f1p9/2772|i2.4_HQ_c5073/f2p6/2230|i6_LQ_c3294/f1p20/6905|…
		Oocyte meiosis	ko04114	41	854	0.000537459	i3_HQ_c9005/f1p14/3572|i2.2_LQ_c10276/f1p5/2185|i2.4_LQ_c11317/f1p1/2066|i1.0_LQ_c13125/f1p7/1777|i3_HQ_c8100/f1p43/3983|i1.2_HQ_c14027/f1p41/1258|i3_HQ_c9281/f1p6/3306|i3_HQ_c17027/f1p41/3130|i2.2_LQ_c7424/f1p9/2051|i5_HQ_c6168/f1p39/5124|i3_HQ_c1355/f3p11/3486|i3_HQ_c16125/f1p9/3773|i5_LQ_c1799/f1p3/5642|i2.4_HQ_c3564/f1p9/2772|i1.0_HQ_c5342/f1p8/1890|i6_LQ_c3294/f1p20/6905|i1.1_HQ_c7088/f1p8/1…
		DNA replication	ko03030	13	157	0.000600922	i2.4_LQ_c4390/f1p2/2513|i5_LQ_c7507/f1p2/5773|i3_HQ_c1294/f2p2/3138|i4_LQ_c9075/f1p20/4092|i2.0_LQ_c5666/f1p5/3007|i5_HQ_c6836/f1p8/5693|i2.4_HQ_c6694/f3p9/2631|i5_HQ_c3377/f1p12/5476|i2.0_HQ_c11377/f1p8/2632|i2.2_HQ_c10410/f1p0/2403|i2.2_LQ_c10695/f1p8/2575|i3_HQ_c13797/f1p1/3460|i4_LQ_c3171/f1p2/4138
		Parkinson's disease	ko05012	51	1150	0.000703039	i2.2_HQ_c687/f8p30/2423|i1.1_HQ_c5547/f1p12/1415|i2.3_HQ_c1347/f3p10/2942|i2.2_HQ_c14449/f1p2/2070|i2.1_LQ_c7348/f1p4/2708|i3_LQ_c7630/f1p14/4003|i2.0_LQ_c5717/f1p6/2899|i1.4_HQ_c13531/f1p9/1385|i1.0_HQ_c5445/f1p2/1236|i1.0_HQ_c13838/f1p10/1975|i1.3_HQ_c3776/f1p47/1437|i4_HQ_c1893/f2p1389/4113|i6_LQ_c3406/f1p11/7011|i1.1_LQ_c14354/f1p4/1729|i4_HQ_c1791/f1p1226/4347|i4_LQ_c9639/f1p9/4398|i2.4_HQ_c…
		Steroid biosynthesis	ko00100	15	205	0.000792074	i3_HQ_c486/f6p11/3157|i1.3_LQ_c3747/f1p9/1743|i5_HQ_c347/f1p66/5410|i3_LQ_c7400/f1p50/3984|i2.2_HQ_c2133/f3p38/2804|i2.0_HQ_c7462/f1p43/2151|i2.3_HQ_c1653/f2p30/2082|i1.0_HQ_c9693/f1p14/1661|i5_LQ_c3578/f1p2/5953|i1.2_HQ_c4630/f1p35/1664|i1.0_HQ_c2042/f2p38/1874|i1.0_LQ_c8649/f1p39/1595|i2.1_HQ_c4331/f1p12/2640|i1.1_HQ_c9227/f1p22/1678|i4_HQ_c7913/f1p60/4621
		Pathogenic Escherichia coli infection	ko05130	35	711	0.000869544	i3_HQ_c2261/f1p4/3080|i1.2_LQ_c13270/f1p11/1936|i1.3_HQ_c14873/f1p1/1354|i2.2_LQ_c17583/f1p5/2108|i2.2_HQ_c7687/f1p2/2027|i3_HQ_c513/f5p40/3659|i5_LQ_c6653/f1p16/5810|i1.0_HQ_c1546/f6p10/1453|i2.4_HQ_c17750/f1p6/2007|i1.0_HQ_c1811/f5p21/1644|i2.0_LQ_c5522/f1p94/2080|i1.3_HQ_c8179/f1p1/1443|i5_LQ_c1549/f1p2/5990|i2.0_HQ_c19120/f1p9/2631|i2.2_LQ_c6399/f1p17/2463|i3_HQ_c9585/f1p18/3359|i1.3_HQ_c864/…
		Fatty acid degradation	ko00071	39	824	0.000925029	i6_LQ_c3428/f1p6/6265|i5_HQ_c6367/f1p81/5197|i3_HQ_c14771/f1p10/3474|i2.0_HQ_c3785/f1p20/2220|i1.1_HQ_c9183/f1p9/1386|i4_HQ_c228/f8p13/4384|i4_HQ_c10957/f1p7/4538|i1.1_HQ_c848/f23p98/1545|i3_HQ_c13359/f1p10/3878|i4_LQ_c11421/f1p0/4140|i2.4_HQ_c5992/f1p0/2149|i2.3_HQ_c3020/f1p71/2504|i2.0_HQ_c8826/f1p3/2603|i2.2_HQ_c18390/f1p8/2668|i2.2_LQ_c5358/f1p14/2095|i2.2_HQ_c14062/f1p1/2536|i1.1_HQ_c7719/f1…
		Pyrimidine metabolism	ko00240	28	528	0.000965535	i2.3_HQ_c10625/f1p6/2210|i2.2_LQ_c11246/f1p2/2065|i3_LQ_c5453/f1p2/3311|i3_HQ_c10958/f1p9/3361|i2.2_HQ_c10410/f1p0/2403|i2.0_LQ_c4648/f1p1/2805|i2.2_HQ_c16271/f1p2/2089|i2.2_HQ_c1616/f2p1/2570|i3_HQ_c10771/f1p2/3307|i2.0_HQ_c10371/f1p5/2431|i3_HQ_c13589/f1p3/3508|i3_LQ_c11824/f1p0/3030|i1.2_HQ_c6964/f1p2/1549|i1.2_HQ_c3687/f1p4/1789|i3_HQ_c14146/f1p9/3685|i2.2_HQ_c12282/f1p3/2733|i7_LQ_c329/f1p3/…
		NOD-like receptor signaling pathway	ko04621	21	360	0.00133418	i4_HQ_c14539/f1p6/4808|i4_HQ_c4712/f1p10/4930|i9_LQ_c116/f1p93/9571|i2.3_HQ_c12477/f1p1/2946|i3_HQ_c16014/f1p5/3693|i3_HQ_c13020/f1p109/3077|i6_LQ_c1524/f1p60/6113|i3_LQ_c6553/f1p10/2935|i1.0_HQ_c11796/f15p86/1734|i4_LQ_c8715/f1p1/4548|i2.2_LQ_c4268/f1p29/2376|i4_HQ_c1515/f1p114/4464|i3_HQ_c12982/f1p147/3907|i5_HQ_c2437/f1p13/5254|i2.4_HQ_c22007/f1p15/1984|i3_HQ_c2963/f1p3/3282|i2.2_LQ_c11970/f1p…
		Oxidative phosphorylation	ko00190	47	1074	0.00142247	i3_HQ_c6939/f1p41/2943|i2.3_HQ_c1347/f3p10/2942|i2.1_LQ_c7348/f1p4/2708|i1.1_HQ_c8572/f1p3/1530|i1.4_HQ_c13531/f1p9/1385|i1.0_HQ_c5445/f1p2/1236|i1.3_HQ_c3776/f1p47/1437|i4_HQ_c1893/f2p1389/4113|i3_HQ_c6108/f1p16/3547|i4_HQ_c1791/f1p1226/4347|i2.4_HQ_c6578/f1p166/2183|i3_HQ_c1007/f3p15/3264|i4_LQ_c9701/f1p16/4899|i2.2_HQ_c12070/f1p11/2062|i2.2_LQ_c9953/f1p26/2525|i1.2_HQ_c12681/f1p7/1442|i2.3_LQ_…
		Terpenoid backbone biosynthesis	ko00900	14	199	0.00164531	i7_LQ_c1855/f1p29/7301|i2.4_HQ_c4822/f1p2/2291|i3_LQ_c14119/f1p14/3508|i1.4_LQ_c3999/f1p82/1709|i8_HQ_c493/f1p19/7959|i2.3_HQ_c3020/f1p71/2504|i2.1_HQ_c8306/f1p72/2507|i7_LQ_c1993/f1p22/7338|i2.2_HQ_c21639/f1p21/2089|i1.1_HQ_c848/f23p98/1545|i1.1_HQ_c7719/f1p4/1617|i4_HQ_c4909/f1p3/4285|i4_HQ_c1393/f1p10/4320|i1.4_HQ_c6092/f1p14/1597
		Butanoate metabolism	ko00650	19	319	0.00176268	i2.2_LQ_c9929/f1p3/2189|i3_LQ_c14119/f1p14/3508|i3_LQ_c9752/f1p17/3300|i6_HQ_c4620/f1p12/6069|i1.4_LQ_c3999/f1p82/1709|i2.0_HQ_c8755/f1p20/2739|i2.0_HQ_c3785/f1p20/2220|i2.3_HQ_c3020/f1p71/2504|i2.1_HQ_c8306/f1p72/2507|i1.0_HQ_c12224/f1p11/1555|i4_HQ_c5592/f1p16/4256|i1.1_HQ_c7719/f1p4/1617|i2.4_LQ_c3245/f1p4/2361|i2.0_HQ_c14221/f1p2/2169|i1.2_LQ_c3203/f1p1/1214|i3_HQ_c379/f7p8/3285|i1.2_LQ_c1206…
		Base excision repair	ko03410	12	157	0.00180787	i2.3_HQ_c1908/f2p3/2080|i2.0_HQ_c20681/f1p3/2199|i2.0_HQ_c12988/f2p4/2160|i4_HQ_c15203/f1p15/4190|i1.4_HQ_c4853/f1p9/1551|i1.3_HQ_c4685/f2p8/1305|i1.3_HQ_c1573/f1p2/1802|i2.2_HQ_c10367/f1p27/2428|i2.0_HQ_c6315/f1p10/2068|i2.0_HQ_c21039/f1p4/2118|i3_HQ_c806/f3p3/3658|i2.0_LQ_c5582/f1p1/2623
		Type I diabetes mellitus	ko04940	25	478	0.00207493	i1.1_HQ_c4752/f1p5/1676|i2.2_HQ_c9097/f1p95/2502|i4_HQ_c11175/f1p37/4090|i2.3_HQ_c5513/f1p10/2336|i1.3_HQ_c2894/f1p10/1787|i3_HQ_c1030/f3p3/3453|i1.3_HQ_c431/f11p19/1403|i1.4_HQ_c1006/f3p18/1505|i1.1_HQ_c8522/f1p43/1426|i1.2_HQ_c14262/f1p7/1892|i2.1_HQ_c11110/f1p122/2330|i1.2_HQ_c798/f9p11/1411|i1.3_LQ_c12831/f1p5/1516|i1.4_LQ_c14991/f1p6/1978|i1.0_LQ_c9696/f1p30/1597|i1.1_HQ_c8424/f1p126/1922|i1…
		Progesterone-mediated oocyte maturation	ko04914	28	561	0.00222258	i3_HQ_c9005/f1p14/3572|i1.3_HQ_c10574/f2p1/1976|i2.2_HQ_c687/f8p30/2423|i3_HQ_c8100/f1p43/3983|i3_LQ_c6553/f1p10/2935|i4_LQ_c8715/f1p1/4548|i2.0_HQ_c13115/f2p1/2298|i3_HQ_c9281/f1p6/3306|i1.4_HQ_c8664/f1p4/1393|i3_HQ_c1355/f3p11/3486|i3_LQ_c2652/f1p36/3212|i5_LQ_c1799/f1p3/5642|i6_LQ_c1524/f1p60/6113|i1.0_HQ_c11796/f15p86/1734|i2.2_LQ_c4268/f1p29/2376|i1.3_HQ_c9281/f1p0/1702|i5_LQ_c3920/f1p4/52|i…
		Alzheimer's disease	ko05010	47	1104	0.00236862	i2.3_HQ_c1347/f3p10/2942|i5_LQ_c53/f1p8/5989|i1.3_HQ_c3776/f1p47/1437|i2.2_HQ_c6372/f1p15/2296|i1.4_HQ_c13531/f1p9/1385|i2.4_HQ_c16224/f1p19/2839|i3_HQ_c5196/f1p5/3228|i2.2_LQ_c17617/f1p1/2535|i2.3_HQ_c867/f5p29/2793|i2.0_HQ_c12444/f1p4/2975|i2.4_LQ_c11317/f1p1/2066|i5_LQ_c3356/f1p3/5596|i3_HQ_c16125/f1p9/3773|i2.4_HQ_c6578/f1p166/2183|i3_HQ_c1007/f3p15/3264|i1.2_HQ_c9986/f1p10/1454|i1.2_HQ_c1268…
		Endocrine and other factor-regulated calcium reabsorption	ko04961	22	408	0.00261896	i1.3_LQ_c13418/f1p12/1921|i3_LQ_c13240/f1p1/3311|i3_LQ_c13166/f1p1/3536|i3_HQ_c1728/f2p3/3397|i3_LQ_c3408/f1p8/3766|i2.2_HQ_c3924/f1p62/2252|i2.4_HQ_c14682/f1p1/2501|i2.2_HQ_c10137/f1p2/2530|i1.1_HQ_c10674/f1p3/1993|i3_HQ_c10641/f1p1/3325|i2.2_LQ_c2715/f1p54/2132|i4_HQ_c13672/f1p17/4272|i2.4_HQ_c11225/f1p45/2443|i7_LQ_c183/f1p68/7437|i2.0_HQ_c8681/f1p2/2447|i6_LQ_c4071/f1p0/6331|i6_LQ_c902/f1p0/6…
		Carbohydrate digestion and absorption	ko04973	19	343	0.00374341	i2.0_HQ_c9740/f1p21/2109|i7_LQ_c183/f1p68/7437|i1.4_HQ_c8664/f1p4/1393|i2.0_HQ_c8681/f1p2/2447|i1.0_HQ_c14492/f1p7/1573|i1.1_LQ_c2535/f1p2/1464|i2.2_HQ_c3924/f1p62/2252|i2.4_HQ_c14682/f1p1/2501|i5_LQ_c573/f1p30/6015|i1.0_HQ_c15529/f1p20/1516|i3_LQ_c13240/f1p1/3311|i3_HQ_c10641/f1p1/3325|i2.2_LQ_c2715/f1p54/2132|i3_LQ_c13166/f1p1/3536|i6_LQ_c3242/f1p15/6608|i1.1_HQ_c10674/f1p3/1993|i2.4_HQ_c11225/…
		Phosphatidylinositol signaling system	ko04070	28	586	0.0039351	i2.2_HQ_c9007/f1p7/2346|i2.2_HQ_c7918/f1p0/2136|i3_LQ_c11117/f1p0/3352|i2.2_LQ_c20154/f1p5/2543|i3_HQ_c4645/f1p5/3298|i4_LQ_c10076/f1p4/4990|i3_LQ_c16180/f1p0/3197|i5_HQ_c2810/f1p18/5065|i3_HQ_c16125/f1p9/3773|i6_LQ_c123/f1p2/6111|i1.3_HQ_c2563/f1p5/1372|i5_HQ_c7266/f1p12/5741|i6_LQ_c4549/f1p4/6060|i1.0_LQ_c8119/f1p10/1411|i2.0_HQ_c9467/f1p2/2233|i2.2_HQ_c2812/f1p1/2259|i3_LQ_c5448/f1p0/3877|i2.2…
		Renin secretion	ko04924	21	403	0.00465765	i2.0_HQ_c3716/f1p24/2214|i2.2_HQ_c687/f8p30/2423|i3_HQ_c9612/f1p5/3072|i2.2_HQ_c4117/f1p75/2260|i2.4_HQ_c2526/f1p2/2437|i4_HQ_c14998/f1p148/4049|i2.4_LQ_c3961/f1p16/2501|i3_HQ_c14559/f1p5/3420|i4_LQ_c15727/f1p47/4322|i5_LQ_c3302/f1p34/5114|i2.2_LQ_c10917/f1p3/2517|i2.0_LQ_c14315/f1p2/2895|i2.2_HQ_c10339/f2p21/2318|i1.1_LQ_c6632/f1p3/1945|i2.0_HQ_c5581/f1p2/2683|i3_HQ_c16125/f1p9/3773|i2.4_LQ_c113…
		Fanconi anemia pathway	ko03460	16	278	0.00527289	i3_HQ_c4594/f1p3/3067|i5_LQ_c59/f1p0/5427|i3_HQ_c15188/f2p1/3143|i2.3_LQ_c3720/f1p0/2249|i6_LQ_c1311/f1p13/6491|i4_LQ_c9075/f1p20/4092|i1.3_LQ_c11056/f1p1/1632|i2.1_HQ_c11049/f1p4/2363|i2.0_LQ_c5448/f1p7/2713|i3_HQ_c15574/f1p14/3357|i6_LQ_c143/f1p28/6081|i1.4_HQ_c8206/f1p6/1784|i3_HQ_c15085/f1p13/3763|i4_HQ_c11209/f1p36/4516|i3_LQ_c7041/f1p4/3277|i1.2_HQ_c6949/f1p23/1488
		Notch signaling pathway	ko04330	14	230	0.00555665	i2.0_HQ_c5925/f1p61/2291|i2.3_HQ_c10492/f1p12/2183|i4_HQ_c19052/f2p3/4064|i2.2_HQ_c6510/f1p5/3031|i5_LQ_c53/f1p8/5989|i2.2_HQ_c13365/f2p20/2917|i3_HQ_c14512/f1p4/3554|i5_LQ_c5217/f1p4/5312|i2.2_HQ_c6372/f1p15/2296|i2.4_HQ_c16224/f1p19/2839|i2.2_LQ_c17617/f1p1/2535|i2.3_HQ_c867/f5p29/2793|i5_LQ_c2885/f1p9/5013|i5_LQ_c3356/f1p3/5596
		Dorso-ventral axis formation	ko04320	10	139	0.00621045	i7_LQ_c1709/f1p2/7219|i6_HQ_c4746/f1p24/6932|i4_HQ_c17571/f1p22/4671|i3_HQ_c489/f7p28/3576|i5_HQ_c6892/f1p17/5361|i2.4_HQ_c2650/f1p22/2132|i5_LQ_c468/f1p22/5816|i5_LQ_c4631/f1p22/57|i6_HQ_c4954/f2p4/6979|i4_LQ_c3834/f1p4/3979
		Signaling pathways regulating pluripotency of stem cells	ko04550	26	557	0.00698896	i3_HQ_c9005/f1p14/3572|i3_HQ_c2261/f1p4/3080|i6_LQ_c2482/f1p16/6298|i3_HQ_c10581/f1p3/3755|i3_HQ_c513/f5p40/3659|i5_LQ_c6653/f1p16/5810|i2.0_HQ_c7458/f1p5/2112|i3_HQ_c4423/f1p10/3460|i4_HQ_c3269/f1p5/4152|i3_HQ_c9585/f1p18/3359|i2.4_HQ_c15240/f1p9/2450|i1.4_HQ_c8664/f1p4/1393|i3_HQ_c14059/f1p20/3446|i1.0_HQ_c4388/f1p5/1616|i2.2_LQ_c2924/f1p5/2225|i2.2_HQ_c5692/f1p13/3025|i6_LQ_c4571/f1p31/6286|i3…
		Herpes simplex infection	ko05168	57	1484	0.00711216	i1.1_HQ_c11741/f3p82/1452|i3_HQ_c16014/f1p5/3693|i2.2_LQ_c13967/f1p1/2090|i1.2_HQ_c14027/f1p41/1258|i1.4_HQ_c7341/f2p36/1984|i4_HQ_c254/f7p12/4402|i3_HQ_c1030/f3p3/3453|i1.3_HQ_c431/f11p19/1403|i1.4_HQ_c1006/f3p18/1505|i6_LQ_c2482/f1p16/6298|i1.1_HQ_c8522/f1p43/1426|i2.0_LQ_c9524/f1p37/2602|i4_HQ_c18919/f2p13/4905|i2.3_HQ_c1743/f2p27/2697|i3_HQ_c15156/f1p19/3009|i1.2_HQ_c798/f9p11/1411|i1.3_LQ_c1…
		N-Glycan biosynthesis	ko00510	20	395	0.00752861	i2.0_LQ_c3350/f1p3/2007|i2.4_HQ_c10852/f1p8/2411|i2.4_HQ_c19476/f1p7/2273|i1.1_LQ_c13251/f1p0/1402|i2.0_HQ_c3304/f1p17/2093|i4_HQ_c16092/f1p37/4157|i2.2_HQ_c1716/f3p9/2230|i2.0_HQ_c11323/f1p19/2192|i2.2_LQ_c9619/f1p11/2690|i2.2_LQ_c17495/f1p17/2146|i2.0_HQ_c10613/f1p3/2059|i1.1_HQ_c10641/f1p62/1920|i3_HQ_c16076/f1p14/3075|i2.3_HQ_c470/f19p115/2254|i4_HQ_c8494/f1p36/4649|i2.4_HQ_c20822/f1p7/2168|i…
		Phagosome	ko04145	87	2442	0.00754386	i2.2_HQ_c17725/f1p5/2402|i4_LQ_c11826/f1p18/4686|i2.3_HQ_c2983/f1p13/2504|i2.2_LQ_c17583/f1p5/2108|i3_HQ_c896/f4p8/3156|i3_HQ_c1070/f3p5/3313|i1.0_HQ_c10053/f1p22/1792|i1.2_HQ_c798/f9p11/1411|i1.3_LQ_c12831/f1p5/1516|i1.0_HQ_c14098/f1p2/1606|i2.0_LQ_c5522/f1p94/2080|i3_HQ_c9283/f1p2/3205|i1.3_HQ_c8179/f1p1/1443|i2.0_HQ_c12953/f2p9/2547|i3_HQ_c10371/f1p5/3004|i1.0_LQ_c9696/f1p30/1597|i2.2_HQ_c1790…
		Pentose phosphate pathway	ko00030	18	354	0.0103998	i2.2_HQ_c13561/f1p7/2195|i2.0_HQ_c1236/f4p12/2596|i2.4_HQ_c12888/f1p18/2554|i2.4_HQ_c5073/f2p6/2230|i1.2_HQ_c6564/f1p2/1292|i4_HQ_c11021/f1p17/4422|i2.2_HQ_c5756/f1p38/2934|i4_HQ_c7397/f1p15/4673|i3_HQ_c15530/f1p26/3078|i2.3_LQ_c2907/f1p1/2644|i2.4_HQ_c1146/f6p13/2633|i2.2_HQ_c17564/f1p38/2866|i2.0_HQ_c8009/f1p5/2066|i2.2_LQ_c8413/f1p2/2001|i2.4_HQ_c17256/f1p2/2314|i2.2_HQ_c14940/f1p32/2160|i2.2_…
		Valine, leucine and isoleucine degradation	ko00280	34	819	0.0119796	i1.4_LQ_c3999/f1p82/1709|i2.0_HQ_c3785/f1p20/2220|i1.1_HQ_c9183/f1p9/1386|i2.0_HQ_c21802/f2p27/2264|i2.0_HQ_c14221/f1p2/2169|i1.1_HQ_c848/f23p98/1545|i1.4_HQ_c3949/f1p57/1804|i6_HQ_c4620/f1p12/6069|i2.3_HQ_c3020/f1p71/2504|i4_HQ_c1088/f4p16/4654|i2.2_LQ_c5358/f1p14/2095|i1.1_HQ_c7719/f1p4/1617|i1.3_HQ_c12391/f1p1/1726|i1.2_LQ_c3203/f1p1/1214|i3_HQ_c379/f7p8/3285|i2.3_HQ_c599/f3p54/2333|i5_HQ_c111…
		Synaptic vesicle cycle	ko04721	19	387	0.0120077	i4_HQ_c1750/f1p17/4283|i2.4_HQ_c21198/f1p21/2653|i3_HQ_c6108/f1p16/3547|i2.2_HQ_c12070/f1p11/2062|i2.2_LQ_c9953/f1p26/2525|i1.3_HQ_c12137/f1p4/1774|i4_HQ_c13672/f1p17/4272|i6_LQ_c902/f1p0/6117|i2.2_HQ_c10137/f1p2/2530|i1.3_LQ_c13418/f1p12/1921|i3_HQ_c6843/f1p11/3379|i6_LQ_c4071/f1p0/6331|i2.2_HQ_c5638/f1p6/2983|i5_LQ_c1529/f1p12/54|i1.2_HQ_c736/f31p53/1950|i3_HQ_c1728/f2p3/3397|i3_HQ_c12799/f1p11…
		Basal transcription factors	ko03022	14	254	0.0120901	i3_LQ_c7513/f1p11/3955|i2.3_HQ_c10681/f1p16/2274|i3_HQ_c4580/f1p3/3879|i2.2_HQ_c21247/f1p1/2041|i3_HQ_c16306/f1p1/3141|i2.2_HQ_c10938/f1p4/2263|i1.1_HQ_c5036/f1p2/1387|i4_HQ_c254/f7p12/4402|i1.4_HQ_c5649/f1p3/1289|i1.2_LQ_c5157/f1p4/1916|i1.4_LQ_c10868/f1p1/1435|i1.2_LQ_c4455/f1p5/1217|i1.4_HQ_c6691/f1p8/1482|i1.2_HQ_c9653/f1p2/1577
		Aminoacyl-tRNA biosynthesis	ko00970	22	484	0.015964	i1.1_HQ_c1314/f6p26/1934|i4_HQ_c211/f8p15/4079|i6_LQ_c1026/f1p9/6352|i6_LQ_c3660/f1p8/6035|i4_HQ_c5638/f1p15/4084|i1.1_HQ_c5336/f1p2/1317|i3_HQ_c5563/f1p1/3030|i1.4_HQ_c6436/f1p12/1995|i1.1_HQ_c4229/f1p17/1840|i2.1_HQ_c8046/f1p30/2640|i2.2_HQ_c2063/f2p12/2294|i3_HQ_c5126/f1p9/3560|i4_LQ_c15921/f1p9/4152|i3_LQ_c15293/f1p23/3110|i3_HQ_c4540/f1p0/3206|i5_HQ_c6185/f1p70/5065|i2.0_HQ_c19250/f1p5/2346|…
		Vasopressin-regulated water reabsorption	ko04962	15	295	0.0181351	i2.0_LQ_c7396/f1p18/2225|i2.0_HQ_c5364/f1p79/2197|i3_HQ_c13904/f1p6/3027|i2.3_HQ_c8473/f1p5/2746|i1.0_HQ_c2882/f1p3/1672|i1.1_HQ_c6444/f1p5/1993|i2.0_HQ_c15363/f1p16/2574|i2.0_HQ_c12953/f2p9/2547|i2.0_HQ_c16257/f1p10/2194|i5_LQ_c1529/f1p12/54|i2.2_HQ_c14897/f2p29/2180|i3_HQ_c1070/f3p5/3313|i1.3_HQ_c4303/f1p7/1467|i4_HQ_c4825/f1p8/4059|i3_HQ_c12799/f1p11/3767
		Collecting duct acid secretion	ko04966	10	166	0.0184582	i1.3_HQ_c944/f10p44/1554|i4_HQ_c1750/f1p17/4283|i2.4_HQ_c21198/f1p21/2653|i3_HQ_c6108/f1p16/3547|i2.2_HQ_c12070/f1p11/2062|i2.2_LQ_c9953/f1p26/2525|i1.3_HQ_c12137/f1p4/1774|i2.0_HQ_c5193/f1p24/2757|i4_HQ_c4679/f2p7/4092|i4_HQ_c18986/f17p18/4195
		Glycolysis / Gluconeogenesis	ko00010	40	1036	0.019558	i2.2_HQ_c13561/f1p7/2195|i1.3_HQ_c693/f4p84/1416|i2.4_HQ_c5073/f2p6/2230|i1.1_LQ_c2535/f1p2/1464|i3_LQ_c6499/f1p0/3055|i2.2_HQ_c9011/f2p262/2195|i2.0_HQ_c9740/f1p21/2109|i5_LQ_c573/f1p30/6015|i2.2_HQ_c14940/f1p32/2160|i2.3_HQ_c4876/f1p37/2194|i2.4_HQ_c1146/f6p13/2633|i2.4_HQ_c642/f19p34/2068|i2.2_HQ_c4388/f2p170/2526|i3_LQ_c7736/f1p15/2956|i1.0_HQ_c11065/f1p8/1560|i2.1_HQ_c377/f1p99/2295|i1.4_HQ_…
		Central carbon metabolism in cancer	ko05230	23	528	0.0213483	i2.2_HQ_c13561/f1p7/2195|i2.4_HQ_c5073/f2p6/2230|i2.0_HQ_c9740/f1p21/2109|i5_LQ_c573/f1p30/6015|i1.3_HQ_c11858/f2p2/1513|i2.2_HQ_c14940/f1p32/2160|i2.2_HQ_c4388/f2p170/2526|i3_LQ_c7736/f1p15/2956|i2.1_HQ_c377/f1p99/2295|i1.1_HQ_c5090/f1p5/1499|i2.4_HQ_c1146/f6p13/2633|i1.4_HQ_c8664/f1p4/1393|i2.2_HQ_c5756/f1p38/2934|i2.2_HQ_c17564/f1p38/2866|i2.2_HQ_c10291/f1p5/2429|i1.3_HQ_c8353/f1p4/1284|i2.4_H…
		Biosynthesis of unsaturated fatty acids	ko01040	12	222	0.0217602	i4_HQ_c8596/f1p8/4629|i4_HQ_c5592/f1p16/4256|i3_LQ_c9752/f1p17/3300|i2.0_HQ_c8755/f1p20/2739|i2.0_HQ_c3785/f1p20/2220|i2.1_HQ_c9559/f1p3/2665|i1.1_HQ_c9183/f1p9/1386|i3_LQ_c7843/f1p10/3994|i5_LQ_c6236/f1p10/5380|i1.4_HQ_c5358/f1p19/1730|i2.4_LQ_c3245/f1p4/2361|i5_HQ_c320/f2p11/5457
		Hippo signaling pathway	ko04390	39	1016	0.0225604	i2.4_HQ_c20397/f1p6/2495|i3_HQ_c2261/f1p4/3080|i1.2_HQ_c14027/f1p41/1258|i6_HQ_c789/f1p14/6884|i3_HQ_c17027/f1p41/3130|i5_HQ_c6168/f1p39/5124|i1.4_HQ_c6132/f1p2/1678|i3_HQ_c513/f5p40/3659|i5_LQ_c6653/f1p16/5810|i1.1_LQ_c7350/f1p3/1412|i1.1_HQ_c7088/f1p8/1761|i1.3_HQ_c8849/f1p4/1912|i2.0_HQ_c5896/f1p42/2337|i2.2_LQ_c6399/f1p17/2463|i1.0_LQ_c8476/f1p4/1328|i1.4_HQ_c11467/f1p6/1987|i3_HQ_c9585/f1p18…
		Gastric acid secretion	ko04971	21	476	0.0239519	i1.3_HQ_c944/f10p44/1554|i7_LQ_c183/f1p68/7437|i2.0_HQ_c8681/f1p2/2447|i2.3_HQ_c7979/f1p1/2118|i2.2_HQ_c3924/f1p62/2252|i2.2_HQ_c4117/f1p75/2260|i2.4_HQ_c14682/f1p1/2501|i3_LQ_c3408/f1p8/3766|i2.4_LQ_c7637/f1p1/2258|i2.2_HQ_c687/f8p30/2423|i1.0_HQ_c15529/f1p20/1516|i3_LQ_c13240/f1p1/3311|i3_HQ_c10641/f1p1/3325|i2.2_LQ_c2715/f1p54/2132|i4_HQ_c14998/f1p148/4049|i3_LQ_c13166/f1p1/3536|i2.0_HQ_c5193/…
		Thyroid cancer	ko05216	14	281	0.0252881	i3_HQ_c513/f5p40/3659|i2.0_HQ_c7074/f1p26/2133|i3_HQ_c15168/f21p48/3557|i5_LQ_c6653/f1p16/5810|i3_HQ_c14059/f1p20/3446|i3_HQ_c2261/f1p4/3080|i6_HQ_c4311/f2p57/6601|i3_HQ_c3329/f1p39/3690|i3_HQ_c415/f6p19/3202|i3_HQ_c8961/f1p18/3002|i1.4_HQ_c6132/f1p2/1678|i3_HQ_c15435/f1p7/3738|i6_LQ_c850/f1p15/6304|i3_HQ_c9585/f1p18/3359
		Proximal tubule bicarbonate reclamation	ko04964	17	365	0.025711	i1.3_HQ_c944/f10p44/1554|i7_LQ_c183/f1p68/7437|i3_HQ_c13267/f1p6/3078|i2.0_HQ_c8681/f1p2/2447|i2.2_HQ_c3924/f1p62/2252|i2.4_HQ_c14682/f1p1/2501|i3_LQ_c3408/f1p8/3766|i1.0_HQ_c15529/f1p20/1516|i3_LQ_c13240/f1p1/3311|i3_HQ_c10641/f1p1/3325|i2.2_LQ_c2715/f1p54/2132|i3_LQ_c13166/f1p1/3536|i2.0_HQ_c5193/f1p24/2757|i4_LQ_c7598/f1p7/4419|i2.4_HQ_c11225/f1p45/2443|i1.1_HQ_c10674/f1p3/1993|i2.4_HQ_c9905/f…
		Adipocytokine signaling pathway	ko04920	28	689	0.0262378	i6_LQ_c3428/f1p6/6265|i4_LQ_c11421/f1p0/4140|i1.1_LQ_c2535/f1p2/1464|i3_LQ_c14744/f1p13/3335|i4_HQ_c228/f8p13/4384|i5_LQ_c4414/f1p23/56|i3_HQ_c13359/f1p10/3878|i5_HQ_c6367/f1p81/5197|i1.0_HQ_c6262/f1p2/1965|i2.4_HQ_c5992/f1p0/2149|i3_HQ_c14771/f1p10/3474|i2.0_HQ_c8826/f1p3/2603|i2.2_HQ_c18390/f1p8/2668|i2.2_HQ_c14062/f1p1/2536|i2.0_HQ_c6035/f1p2/2116|i4_HQ_c3269/f1p5/4152|i2.1_HQ_c10401/f1p16/225…
		Fatty acid elongation	ko00062	12	229	0.0265551	i4_HQ_c5592/f1p16/4256|i3_LQ_c9752/f1p17/3300|i2.0_HQ_c8755/f1p20/2739|i2.0_HQ_c3785/f1p20/2220|i2.1_HQ_c9559/f1p3/2665|i3_LQ_c7843/f1p10/3994|i5_LQ_c6236/f1p10/5380|i2.4_LQ_c3245/f1p4/2361|i5_HQ_c320/f2p11/5457|i1.2_LQ_c3203/f1p1/1214|i1.2_LQ_c12066/f1p13/1689|i1.1_HQ_c8101/f1p58/1933
		Galactose metabolism	ko00052	16	342	0.0287873	i2.2_HQ_c13561/f1p7/2195|i2.4_HQ_c12888/f1p18/2554|i1.0_HQ_c14492/f1p7/1573|i2.4_HQ_c5073/f2p6/2230|i1.1_LQ_c2535/f1p2/1464|i1.2_HQ_c6564/f1p2/1292|i2.4_HQ_c17256/f1p2/2314|i2.2_HQ_c5756/f1p38/2934|i3_HQ_c15530/f1p26/3078|i2.3_LQ_c2907/f1p1/2644|i2.2_HQ_c17564/f1p38/2866|i2.0_HQ_c9740/f1p21/2109|i5_LQ_c573/f1p30/6015|i6_LQ_c3242/f1p15/6608|i2.2_HQ_c14940/f1p32/2160|i2.4_HQ_c1146/f6p13/2633
		Basal cell carcinoma	ko05217	9	155	0.02985	i3_HQ_c513/f5p40/3659|i5_LQ_c6653/f1p16/5810|i3_HQ_c14059/f1p20/3446|i3_HQ_c9585/f1p18/3359|i3_HQ_c2261/f1p4/3080|i3_HQ_c8961/f1p18/3002|i1.4_HQ_c6132/f1p2/1678|i3_HQ_c415/f6p19/3202|i3_HQ_c5340/f1p3/3559
		Prostate cancer	ko05215	25	610	0.0314042	i3_HQ_c9005/f1p14/3572|i3_HQ_c2261/f1p4/3080|i3_LQ_c6553/f1p10/2935|i4_LQ_c8715/f1p1/4548|i1.4_HQ_c6132/f1p2/1678|i1.4_HQ_c8664/f1p4/1393|i3_LQ_c2652/f1p36/3212|i3_HQ_c513/f5p40/3659|i6_LQ_c1524/f1p60/6113|i5_LQ_c6653/f1p16/5810|i1.0_HQ_c11796/f15p86/1734|i2.2_LQ_c4268/f1p29/2376|i3_HQ_c12982/f1p147/3907|i4_HQ_c15229/f1p49/4700|i3_HQ_c9585/f1p18/3359|i2.4_HQ_c22007/f1p15/1984|i9_LQ_c116/f1p93/957…
		Citrate cycle (TCA cycle)	ko00020	23	551	0.0319049	i1.4_HQ_c10350/f1p1/1413|i2.3_HQ_c4605/f1p31/2182|i2.0_LQ_c5717/f1p6/2899|i2.4_HQ_c5124/f1p7/2966|i1.3_HQ_c8831/f1p61/1813|i2.2_LQ_c10859/f1p3/2212|i1.2_HQ_c9986/f1p10/1454|i2.0_HQ_c20249/f1p22/2876|i1.1_HQ_c5090/f1p5/1499|i3_HQ_c11813/f1p11/3548|i2.0_HQ_c17868/f1p12/2576|i4_LQ_c11789/f1p5/4195|i2.4_HQ_c528/f28p119/2401|i3_HQ_c11608/f1p9/3289|i4_HQ_c1321/f1p90/4250|i2.4_HQ_c11458/f1p65/2316|i1.3_…
		Aldosterone-regulated sodium reabsorption	ko04960	15	321	0.03371	i7_LQ_c183/f1p68/7437|i2.0_HQ_c8681/f1p2/2447|i2.2_HQ_c3924/f1p62/2252|i2.4_HQ_c14682/f1p1/2501|i2.4_LQ_c14768/f1p4/2120|i3_LQ_c3408/f1p8/3766|i1.0_HQ_c15529/f1p20/1516|i3_LQ_c13240/f1p1/3311|i3_HQ_c10641/f1p1/3325|i2.2_LQ_c2715/f1p54/2132|i3_LQ_c13166/f1p1/3536|i1.1_HQ_c10674/f1p3/1993|i2.4_HQ_c11225/f1p45/2443|i3_HQ_c14034/f1p3/3177|i2.4_HQ_c9905/f1p2/2737
		Vitamin B6 metabolism	ko00750	6	87	0.0359849	i5_HQ_c1115/f1p30/58|i8_LQ_c143/f1p22/8087|i4_HQ_c1088/f4p16/4654|i4_LQ_c10756/f1p51/4130|i4_HQ_c17276/f1p8/4480|i3_HQ_c1721/f1p66/3796
		Synthesis and degradation of ketone bodies	ko00072	7	112	0.0378616	i3_LQ_c14119/f1p14/3508|i1.4_LQ_c3999/f1p82/1709|i2.3_HQ_c3020/f1p71/2504|i2.1_HQ_c8306/f1p72/2507|i1.0_HQ_c12224/f1p11/1555|i1.1_HQ_c7719/f1p4/1617|i1.1_HQ_c848/f23p98/1545
		Adherens junction	ko04520	29	746	0.0384631	i3_HQ_c9005/f1p14/3572|i3_HQ_c16014/f1p5/3693|i3_HQ_c2261/f1p4/3080|i2.2_HQ_c4345/f1p5/2243|i1.4_HQ_c6132/f1p2/1678|i3_HQ_c513/f5p40/3659|i5_LQ_c6653/f1p16/5810|i4_HQ_c11105/f1p19/4307|i2.1_HQ_c12084/f1p5/2110|i4_LQ_c6625/f1p11/4213|i2.2_LQ_c6399/f1p17/2463|i3_HQ_c9585/f1p18/3359|i1.0_HQ_c10053/f1p22/1792|i6_HQ_c4777/f1p65/6242|i3_HQ_c14059/f1p20/3446|i2.2_HQ_c10149/f1p6/2370|i1.0_HQ_c4388/f1p5/1…
		Amino sugar and nucleotide sugar metabolism	ko00520	19	444	0.0390654	i2.4_HQ_c12888/f1p18/2554|i2.1_HQ_c2893/f1p11/2257|i1.0_HQ_c9263/f1p14/1560|i1.3_HQ_c5354/f1p2/1509|i6_LQ_c1538/f1p9/5921|i1.1_HQ_c3786/f1p0/1579|i5_LQ_c573/f1p30/6015|i2.2_HQ_c1583/f2p10/2259|i2.3_HQ_c8260/f1p5/2988|i2.3_HQ_c4819/f1p12/2437|i2.0_HQ_c9740/f1p21/2109|i4_LQ_c10013/f1p19/4815|i3_HQ_c8148/f1p12/3929|i3_LQ_c2576/f1p17/3793|i5_LQ_c1526/f1p19/5134|i6_LQ_c3242/f1p15/6608|i3_LQ_c16149/f1p…
		Mismatch repair	ko03430	8	138	0.0394583	i4_LQ_c13976/f1p1/4741|i3_LQ_c3148/f1p0/3548|i4_LQ_c9075/f1p20/4092|i1.4_HQ_c8206/f1p6/1784|i2.1_HQ_c11049/f1p4/2363|i4_HQ_c17301/f1p7/4290|i4_LQ_c3171/f1p2/4138|i1.1_HQ_c13438/f1p1/1900
		Gap junction	ko04540	20	481	0.0443219	i1.0_HQ_c9007/f1p2/1405|i2.0_LQ_c5522/f1p94/2080|i1.2_LQ_c13270/f1p11/1936|i1.1_HQ_c14724/f1p10/1340|i1.2_HQ_c6865/f1p4/1717|i2.1_HQ_c9020/f1p9/2079|i2.2_HQ_c687/f8p30/2423|i1.0_HQ_c1546/f6p10/1453|i1.2_HQ_c13799/f1p2/1257|i1.2_HQ_c9915/f1p4/1552|i1.3_HQ_c14873/f1p1/1354|i6_HQ_c789/f1p14/6884|i1.3_HQ_c8179/f1p1/1443|i2.2_HQ_c17483/f1p5/1993|i1.3_HQ_c864/f19p56/1749|i2.0_LQ_c5460/f1p8/2198|i2.2_LQ…
		Glycosaminoglycan degradation	ko00531	9	168	0.0449596	i2.0_HQ_c8040/f2p4/2379|i2.0_HQ_c9469/f1p2/2651|i1.0_HQ_c9263/f1p14/1560|i3_LQ_c7232/f1p0/3122|i1.2_LQ_c12042/f1p1/1634|i2.0_HQ_c5835/f1p2/2135|i1.2_HQ_c1394/f6p8/1962|i2.2_LQ_c10974/f1p5/2447|i3_HQ_c3428/f1p9/3077
		Thyroid hormone signaling pathway	ko04919	36	979	0.0453094	i2.0_HQ_c5925/f1p61/2291|i3_HQ_c2261/f1p4/3080|i5_LQ_c5217/f1p4/5312|i3_LQ_c13240/f1p1/3311|i3_LQ_c13166/f1p1/3536|i1.0_HQ_c1677/f4p13/1937|i3_LQ_c3408/f1p8/3766|i3_HQ_c513/f5p40/3659|i5_LQ_c6653/f1p16/5810|i1.0_HQ_c10053/f1p22/1792|i2.2_HQ_c3924/f1p62/2252|i2.4_HQ_c14682/f1p1/2501|i1.1_HQ_c10674/f1p3/1993|i3_HQ_c10641/f1p1/3325|i2.2_LQ_c2715/f1p54/2132|i3_LQ_c14404/f1p2/3224|i2.2_LQ_c6399/f1p17/…
		Tight junction	ko04530	46	1310	0.0496693	i2.2_HQ_c687/f8p30/2423|i6_LQ_c898/f1p8/6815|i5_LQ_c1928/f1p0/57|i3_LQ_c14744/f1p13/3335|i2.0_LQ_c3252/f1p3/2057|i1.2_HQ_c9798/f1p1/1838|i1.2_HQ_c10147/f1p2/1790|i2.0_HQ_c11929/f1p2/2192|i5_LQ_c4414/f1p23/56|i3_HQ_c1228/f2p4/3232|i2.1_HQ_c5054/f1p4/2576|i3_HQ_c513/f5p40/3659|i5_LQ_c6653/f1p16/5810|i1.0_HQ_c6262/f1p2/1965|i1.1_LQ_c4561/f1p23/1668|i1.2_HQ_c5067/f2p1/1261|i2.3_HQ_c8282/f1p13/2989|i1…
