# Supplementary material for: Comparison of miRNA and mRNA Expression in Sika Deer Testes With Age
Source: Front Vet Sci. 2022 Apr 5;9:854503. doi: 10.3389/fvets.2022.854503 (PMC9019638; doi:10.3389/fvets.2022.854503)
Supplement: Supplementary File 6 — Interaction networks of DE unigenes in each comparable group. [file Table_6.XLS]

## Sheet: Tst_2 vs Tst_1
	Supplementary File 6 Interaction networks of DE unigenes in each comparable groups (Tst_2 vs Tst_1)
			Shared gene name	Log2(Fold change)	Q-value	Gene name	Log2(Fold change)	Q-value
			A2M	-6.1464	2.2217e-10	LPL	-5.1722	9.7948e-06
			A2M	-6.1464	2.2217e-10	ACTN1	-4.7523	0.00019093
			A2M	-6.1464	2.2217e-10	ACTN4	-4.2348	2.7338e-09
			A2M	-6.1464	2.2217e-10	RHOJ	-3.6103	3.9166e-08
			A2M	-6.1464	2.2217e-10	APP	-3.4302	2.7669e-10
			A2M	-6.1464	2.2217e-10	RHOF	-3.0706	0.00084827
			A2M	-6.1464	2.2217e-10	SPARC	-1.9409	1.4223e-13
			A2M	-6.1464	2.2217e-10	VEGFC	-1.3285	0.0018131
			A2M	-6.1464	2.2217e-10	CLU	-1.2664	0.0021254
			A2M	-6.1464	2.2217e-10	VEGFB	-1.2506	0.00036992
			A2M	-6.1464	2.2217e-10	PROS1	-1.0172	0.0013021
			A2M	-6.1464	2.2217e-10	TGFB3	3.1664	1.7148e-08
			A2M	-6.1464	2.2217e-10	F13A1	3.213	3.0578e-05
			A2M	-6.1464	2.2217e-10	ALDOA	4.8035	0.0035834
			A2M	-6.1464	2.2217e-10	ALB	5.6754	1.6568e-05
			A2M	-6.1464	2.2217e-10	Rhov	8.1725	0.00028138
			AAAS	4.3269	7.4998e-14	SEH1L	-2.1285	0.00011816
			AAAS	4.3269	7.4998e-14	Nup54	-1.5332	6.1683e-06
			AAAS	4.3269	7.4998e-14	SNUPN	1.8268	0.0012926
			AAAS	4.3269	7.4998e-14	NCBP1	3.0525	2.2985e-06
			AAAS	4.3269	7.4998e-14	NUP160	5.15	0.00061115
			AAAS	4.3269	7.4998e-14	Nup58	5.8042	5.5678e-06
			AAAS	4.3269	7.4998e-14	NUP43	6.9891	0.00038962
			AAAS	4.3269	7.4998e-14	RANBP2	7.8877	4.3342e-22
			Aacs	5.4249	8.137e-18	HMGCL	-2.0113	6.1042e-09
			Aacs	5.4249	8.137e-18	ACAT1	6.3862	1.1236e-08
			AADAT	-1.4554	0.0048288	DLST	5.4304	0.00010406
			ABAT	3.2098	1.5195e-25	ALDH3A2	-7.9168	0.00072109
			ABAT	3.2098	1.5195e-25	ALDH7A1	-2.9729	1.8057e-16
			ABAT	3.2098	1.5195e-25	ALDH6A1	-2.2422	0.00018457
			ABAT	3.2098	1.5195e-25	AOX1	3.3551	0.00020781
			ABLIM1	-4.0392	3.7209e-10	RAC2	-1.3784	0.00094096
			ABLIM1	-4.0392	3.7209e-10	FYN	-1.0632	3.5911e-06
			ABLIM1	-4.0392	3.7209e-10	NCK1	1.4728	0.00058633
			ABLIM1	-4.0392	3.7209e-10	RAC1	6.6153	0.00011762
			ABR	-2.2603	1.5196e-11	RHOJ	-3.6103	3.9166e-08
			ABR	-2.2603	1.5196e-11	RHOF	-3.0706	0.00084827
			ABR	-2.2603	1.5196e-11	Rhov	8.1725	0.00028138
			ACAA2	8.7999	2.2136e-15	ACADL	-4.5741	0.0005394
			ACAA2	8.7999	2.2136e-15	HADHA	-4.1778	8.7524e-07
			ACAA2	8.7999	2.2136e-15	ALDH6A1	-2.2422	0.00018457
			ACAA2	8.7999	2.2136e-15	CS	-2.129	3.822e-13
			ACAA2	8.7999	2.2136e-15	HMGCL	-2.0113	6.1042e-09
			ACAA2	8.7999	2.2136e-15	ACADSB	-1.5873	0.0047703
			ACAA2	8.7999	2.2136e-15	SUCLG2	-1.1778	4.2951e-05
			ACAA2	8.7999	2.2136e-15	HSD17B10	-1.1217	0.00054005
			ACAA2	8.7999	2.2136e-15	ACLY	1.3184	0.00065947
			ACAA2	8.7999	2.2136e-15	Acss1	2.9788	9.903e-08
			ACAA2	8.7999	2.2136e-15	ACOX1	4.7609	1.0935e-06
			ACAA2	8.7999	2.2136e-15	DLST	5.4304	0.00010406
			ACAA2	8.7999	2.2136e-15	PDHX	5.6797	1.5991e-05
			ACAA2	8.7999	2.2136e-15	ACAT1	6.3862	1.1236e-08
			ACAA2	8.7999	2.2136e-15	ACADS	7.25	1.0503e-05
			ACACB	2.7727	1.8926e-05	PRKAG2	4.5809	0.0036387
			ACADL	-4.5741	0.0005394	ECHS1	-4.5263	0.00069914
			ACADL	-4.5741	0.0005394	HADHA	-4.1778	8.7524e-07
			ACADL	-4.5741	0.0005394	ACSL3	2.1852	2.1009e-08
			ACADL	-4.5741	0.0005394	ACSL4	4.4281	0.00016596
			ACADL	-4.5741	0.0005394	Acsl5	8.3511	3.6257e-29
			ACADL	-4.5741	0.0005394	CPT1A	8.7869	1.3019e-07
			ACADS	7.25	1.0503e-05	HADHB	-5.4202	1.1323e-06
			ACADS	7.25	1.0503e-05	ECHS1	-4.5263	0.00069914
			ACADS	7.25	1.0503e-05	HADHA	-4.1778	8.7524e-07
			ACADS	7.25	1.0503e-05	ETFA	-1.1962	9.3706e-08
			ACADS	7.25	1.0503e-05	ACAT1	6.3862	1.1236e-08
			ACADSB	-1.5873	0.0047703	ECHS1	-4.5263	0.00069914
			ACAT1	6.3862	1.1236e-08	HADHA	-4.1778	8.7524e-07
			ACAT1	6.3862	1.1236e-08	HMGCL	-2.0113	6.1042e-09
			ACAT1	6.3862	1.1236e-08	ACADSB	-1.5873	0.0047703
			ACAT1	6.3862	1.1236e-08	HSD17B10	-1.1217	0.00054005
			ACAT1	6.3862	1.1236e-08	ACLY	1.3184	0.00065947
			ACAT1	6.3862	1.1236e-08	ACACB	2.7727	1.8926e-05
			ACAT1	6.3862	1.1236e-08	ACOX1	4.7609	1.0935e-06
			ACAT1	6.3862	1.1236e-08	DLST	5.4304	0.00010406
			ACAT1	6.3862	1.1236e-08	PDHX	5.6797	1.5991e-05
			ACHE	-1.642	2.6645e-06	CHKA	2.4563	4.6038e-05
			ACHE	-1.642	2.6645e-06	CHKB	4.9644	4.1203e-13
			ACLY	1.3184	0.00065947	MDH1	-5.1545	2.3864e-32
			ACLY	1.3184	0.00065947	HMGCL	-2.0113	6.1042e-09
			ACLY	1.3184	0.00065947	ACACB	2.7727	1.8926e-05
			ACLY	1.3184	0.00065947	PDHX	5.6797	1.5991e-05
			ACLY	1.3184	0.00065947	MDH2	5.8396	0.00051609
			ACO1	3.7659	0.00034626	FH	-4.9395	3.2571e-05
			ACO1	3.7659	0.00034626	IDH1	-4.7359	0.00021121
			ACO1	3.7659	0.00034626	CS	-2.129	3.822e-13
			ACO1	3.7659	0.00034626	ACO2	-1.7932	0.0028692
			ACO1	3.7659	0.00034626	ACLY	1.3184	0.00065947
			ACO1	3.7659	0.00034626	IDH3B	4.7057	1.0738e-12
			ACO1	3.7659	0.00034626	IDH3A	5.0459	0.0010889
			ACO2	-1.7932	0.0028692	IDH1	-4.7359	0.00021121
			ACO2	-1.7932	0.0028692	ACLY	1.3184	0.00065947
			ACO2	-1.7932	0.0028692	IDH3B	4.7057	1.0738e-12
			ACO2	-1.7932	0.0028692	MDH2	5.8396	0.00051609
			ACOX1	4.7609	1.0935e-06	ECHS1	-4.5263	0.00069914
			ACOX1	4.7609	1.0935e-06	ACSL4	4.4281	0.00016596
			ACP1	4.1687	0.0019682	ENPP1	-2.8201	3.5136e-26
			ACP2	-1.8533	1.3638e-05	ENPP1	-2.8201	3.5136e-26
			ACP6	-6.8759	1.9524e-07	ENPP1	-2.8201	3.5136e-26
			ACSL3	2.1852	2.1009e-08	ACOX1	4.7609	1.0935e-06
			Acsl5	8.3511	3.6257e-29	ACOX1	4.7609	1.0935e-06
			ACSL6	7.5987	1.4868e-15	ALDH9A1	-7.371	5.2009e-08
			ACSL6	7.5987	1.4868e-15	LPL	-5.1722	9.7948e-06
			ACSL6	7.5987	1.4868e-15	ACADL	-4.5741	0.0005394
			ACSL6	7.5987	1.4868e-15	PPT1	-3.3185	7.8084e-15
			ACSL6	7.5987	1.4868e-15	ALDH7A1	-2.9729	1.8057e-16
			ACSL6	7.5987	1.4868e-15	ALDH6A1	-2.2422	0.00018457
			ACSL6	7.5987	1.4868e-15	ACOX1	4.7609	1.0935e-06
			ACSL6	7.5987	1.4868e-15	ALDH1A1	7.4299	1.0649e-16
			ACSL6	7.5987	1.4868e-15	CPT1A	8.7869	1.3019e-07
			Acss1	2.9788	9.903e-08	ALDH3A2	-7.9168	0.00072109
			Acss1	2.9788	9.903e-08	ALDH9A1	-7.371	5.2009e-08
			Acss1	2.9788	9.903e-08	HADHB	-5.4202	1.1323e-06
			Acss1	2.9788	9.903e-08	ALDH7A1	-2.9729	1.8057e-16
			Acss1	2.9788	9.903e-08	ALDH6A1	-2.2422	0.00018457
			Acss1	2.9788	9.903e-08	ACACB	2.7727	1.8926e-05
			Acss1	2.9788	9.903e-08	AOX1	3.3551	0.00020781
			Acss1	2.9788	9.903e-08	PDHX	5.6797	1.5991e-05
			Acss1	2.9788	9.903e-08	ACAT1	6.3862	1.1236e-08
			Acss1	2.9788	9.903e-08	PDHB	7.3326	3.0296e-07
			Acss1	2.9788	9.903e-08	PDHA1	8.2205	5.5223e-27
			ACTG1	-2.64	7.8588e-17	Myh10	-6.4244	2.8438e-12
			ACTG1	-2.64	7.8588e-17	EZR	-5.9788	2.2417e-09
			ACTG1	-2.64	7.8588e-17	ACTN1	-4.7523	0.00019093
			ACTG1	-2.64	7.8588e-17	ACTN4	-4.2348	2.7338e-09
			ACTG1	-2.64	7.8588e-17	ITGA4	-3.9255	2.0321e-06
			ACTG1	-2.64	7.8588e-17	GAPDH	-3.3662	3.8792e-166
			ACTG1	-2.64	7.8588e-17	ITGA6	-3.357	1.1074e-16
			ACTG1	-2.64	7.8588e-17	MSN	-2.9643	1.7106e-49
			ACTG1	-2.64	7.8588e-17	MRPL39	-2.8678	0.0035354
			ACTG1	-2.64	7.8588e-17	PXN	-2.8271	0.0031547
			ACTG1	-2.64	7.8588e-17	MYH9	-2.6446	2.0701e-53
			ACTG1	-2.64	7.8588e-17	ITGAV	-2.4921	9.9685e-12
			ACTG1	-2.64	7.8588e-17	ITGB5	-2.1035	4.5535e-32
			ACTG1	-2.64	7.8588e-17	VASP	-1.9543	0.0049427
			ACTG1	-2.64	7.8588e-17	Pfn2	-1.9183	4.2195e-05
			ACTG1	-2.64	7.8588e-17	ZYX	-1.8626	1.7982e-29
			ACTG1	-2.64	7.8588e-17	ITGB1	-1.6952	5.5382e-16
			ACTG1	-2.64	7.8588e-17	Tmsb4x	-1.29	0.00063505
			ACTG1	-2.64	7.8588e-17	Vcl	-1.123	1.098e-12
			ACTG1	-2.64	7.8588e-17	Rps15a	-1.0863	3.7412e-20
			ACTG1	-2.64	7.8588e-17	TJP2	-1.0176	0.00081192
			ACTG1	-2.64	7.8588e-17	DYNLL1	1.6695	5.081e-10
			ACTG1	-2.64	7.8588e-17	MYL12A	1.9593	1.0092e-05
			ACTG1	-2.64	7.8588e-17	TJP1	2.6195	1.4334e-06
			ACTG1	-2.64	7.8588e-17	CFL1	4.0209	0.00091853
			ACTG1	-2.64	7.8588e-17	ARPC2	4.2221	1.1654e-05
			ACTG1	-2.64	7.8588e-17	CTNNA3	4.8199	0.0047109
			ACTG1	-2.64	7.8588e-17	MYH11	5.0109	0.0013105
			ACTG1	-2.64	7.8588e-17	PRKCD	5.125	0.00070451
			ACTG1	-2.64	7.8588e-17	ITGB6	5.6851	0.0023739
			ACTG1	-2.64	7.8588e-17	PRKCQ	8.408	3.6766e-30
			ACTN1	-4.7523	0.00019093	ITGAV	-2.4921	9.9685e-12
			ACTN1	-4.7523	0.00019093	ITGB1	-1.6952	5.5382e-16
			ACTN1	-4.7523	0.00019093	Vcl	-1.123	1.098e-12
			ACTN1	-4.7523	0.00019093	MAGI3	4.593	1.3719e-05
			ACTN4	-4.2348	2.7338e-09	ACTN1	-4.7523	0.00019093
			ACTN4	-4.2348	2.7338e-09	APP	-3.4302	2.7669e-10
			ACTN4	-4.2348	2.7338e-09	ITGA6	-3.357	1.1074e-16
			ACTN4	-4.2348	2.7338e-09	ITGAV	-2.4921	9.9685e-12
			ACTN4	-4.2348	2.7338e-09	PIP4K2A	-2.2936	0.0003372
			ACTN4	-4.2348	2.7338e-09	ITGB5	-2.1035	4.5535e-32
			ACTN4	-4.2348	2.7338e-09	SPARC	-1.9409	1.4223e-13
			ACTN4	-4.2348	2.7338e-09	ZYX	-1.8626	1.7982e-29
			ACTN4	-4.2348	2.7338e-09	ITGB1	-1.6952	5.5382e-16
			ACTN4	-4.2348	2.7338e-09	VEGFC	-1.3285	0.0018131
			ACTN4	-4.2348	2.7338e-09	VEGFB	-1.2506	0.00036992
			ACTN4	-4.2348	2.7338e-09	Vcl	-1.123	1.098e-12
			ACTN4	-4.2348	2.7338e-09	PROS1	-1.0172	0.0013021
			ACTN4	-4.2348	2.7338e-09	TGFB3	3.1664	1.7148e-08
			ACTN4	-4.2348	2.7338e-09	SSX2IP	3.3588	0.00023894
			ACTN4	-4.2348	2.7338e-09	MAGI3	4.593	1.3719e-05
			ACTN4	-4.2348	2.7338e-09	ALDOA	4.8035	0.0035834
			ACTN4	-4.2348	2.7338e-09	CTNNA3	4.8199	0.0047109
			ACTN4	-4.2348	2.7338e-09	ALB	5.6754	1.6568e-05
			ACTR1A	1.9372	0.00080234	NEK2	4.7618	5.9644e-13
			ACTR1A	1.9372	0.00080234	PAFAH1B1	4.8291	0.0031906
			ACTR1A	1.9372	0.00080234	PLK4	4.9039	6.5093e-24
			ACTR1A	1.9372	0.00080234	CEP57	7.8051	5.9595e-12
			Actr2	-2.1932	2.5226e-24	ARPC2	4.2221	1.1654e-05
			ACVR1	-4.6399	0.00037294	SMAD2	-5.11	1.602e-05
			ACVR1	-4.6399	0.00037294	SMAD3	-3.2305	7.6045e-06
			ADAM17	4.9189	0.0020895	NOTCH2	-3.9866	5.4366e-13
			ADCY10	5.2809	0.002987	PDE1A	-4.0256	0.0047578
			ADCY10	5.2809	0.002987	NME7	3.2993	5.4998e-10
			ADCY10	5.2809	0.002987	PKM	3.5355	1.6028e-13
			ADCY10	5.2809	0.002987	POLR3C	3.8785	9.8285e-07
			ADCY10	5.2809	0.002987	POLR3B	4.8165	0.0026614
			ADCY10	5.2809	0.002987	PDE6C	5.368	0.0001665
			ADCY10	5.2809	0.002987	ENTPD1	6.901	5.1748e-12
			ADCY2	-1.5841	5.9369e-05	PDE1A	-4.0256	0.0047578
			ADCY2	-1.5841	5.9369e-05	GNAI2	-3.3327	1.4283e-05
			ADCY2	-1.5841	5.9369e-05	PDE8B	-3.1338	6.5628e-11
			ADCY2	-1.5841	5.9369e-05	NME7	3.2993	5.4998e-10
			ADCY2	-1.5841	5.9369e-05	PKM	3.5355	1.6028e-13
			ADCY2	-1.5841	5.9369e-05	POLR3C	3.8785	9.8285e-07
			ADCY2	-1.5841	5.9369e-05	POLR3B	4.8165	0.0026614
			ADCY2	-1.5841	5.9369e-05	POLR2B	4.9023	0.002264
			ADCY2	-1.5841	5.9369e-05	PDE6C	5.368	0.0001665
			ADCY2	-1.5841	5.9369e-05	ENTPD1	6.901	5.1748e-12
			ADCY6	-1.4068	2.1115e-05	GNAI3	-7.2506	4.5113e-20
			ADCY6	-1.4068	2.1115e-05	PDE1A	-4.0256	0.0047578
			ADCY6	-1.4068	2.1115e-05	GNAS	-3.3989	4.8279e-07
			ADCY6	-1.4068	2.1115e-05	GNAI2	-3.3327	1.4283e-05
			ADCY6	-1.4068	2.1115e-05	PDE8B	-3.1338	6.5628e-11
			ADCY6	-1.4068	2.1115e-05	PRKACB	-2.1514	0.00054773
			ADCY6	-1.4068	2.1115e-05	Polr1a	1.8519	4.2352e-05
			ADCY6	-1.4068	2.1115e-05	NME7	3.2993	5.4998e-10
			ADCY6	-1.4068	2.1115e-05	PKM	3.5355	1.6028e-13
			ADCY6	-1.4068	2.1115e-05	POLR3C	3.8785	9.8285e-07
			ADCY6	-1.4068	2.1115e-05	POLR3B	4.8165	0.0026614
			ADCY6	-1.4068	2.1115e-05	POLR2B	4.9023	0.002264
			ADCY6	-1.4068	2.1115e-05	PDE6C	5.368	0.0001665
			ADCY6	-1.4068	2.1115e-05	PDE10A	5.3875	2.7637e-07
			ADCY6	-1.4068	2.1115e-05	ENTPD1	6.901	5.1748e-12
			ADCY6	-1.4068	2.1115e-05	PDE4A	6.9502	2.1733e-12
			ADH5	-1.0927	2.7975e-05	ALDH3A2	-7.9168	0.00072109
			ADH5	-1.0927	2.7975e-05	ALDH9A1	-7.371	5.2009e-08
			ADH5	-1.0927	2.7975e-05	MAOA	-4.7366	0.00021028
			ADH5	-1.0927	2.7975e-05	POR	-4.3278	0.001892
			ADH5	-1.0927	2.7975e-05	GSTA4	-3.6058	3.9077e-12
			ADH5	-1.0927	2.7975e-05	ALDH7A1	-2.9729	1.8057e-16
			ADH5	-1.0927	2.7975e-05	GSTO1	-2.1792	0.00042396
			ADH5	-1.0927	2.7975e-05	GSTA2	-1.453	6.821e-06
			ADH5	-1.0927	2.7975e-05	GSTM1	2.2488	0.00016105
			ADH5	-1.0927	2.7975e-05	LRAT	4.8115	0.0034583
			ADH5	-1.0927	2.7975e-05	RETSAT	5.1929	0.00047534
			ADIPOR2	-2.86	0.003512	CAMKK2	-3.2914	0.00016229
			ADIPOR2	-2.86	0.003512	STK11	2.1052	1.5353e-08
			ADPGK	3.6544	0.0014994	PGM1	-5.863	9.7284e-09
			ADPGK	3.6544	0.0014994	GPI	-4.9221	6.3006e-05
			ADPGK	3.6544	0.0014994	DERA	-2.7367	0.00027626
			ADPGK	3.6544	0.0014994	TKT	-2.35	3.6993e-05
			ADPGK	3.6544	0.0014994	ALDOA	4.8035	0.0035834
			ADPGK	3.6544	0.0014994	GALM	4.8505	0.0028879
			ADPGK	3.6544	0.0014994	TKTL2	5.702	1.3336e-05
			ADSL	2.3345	1.3605e-05	MDH1	-5.1545	2.3864e-32
			ADSL	2.3345	1.3605e-05	IDH1	-4.7359	0.00021121
			ADSL	2.3345	1.3605e-05	ATIC	-4.2168	0.0031126
			ADSL	2.3345	1.3605e-05	PDE1A	-4.0256	0.0047578
			ADSL	2.3345	1.3605e-05	AMPD2	-3.5378	0.00031205
			ADSL	2.3345	1.3605e-05	PDE8B	-3.1338	6.5628e-11
			ADSL	2.3345	1.3605e-05	PPAT	-2.7691	0.00086701
			ADSL	2.3345	1.3605e-05	ASL	-2.7203	2.2672e-07
			ADSL	2.3345	1.3605e-05	CS	-2.129	3.822e-13
			ADSL	2.3345	1.3605e-05	AK2	-1.3209	1.1859e-05
			ADSL	2.3345	1.3605e-05	AK3	-1.0751	0.00056162
			ADSL	2.3345	1.3605e-05	ACLY	1.3184	0.00065947
			ADSL	2.3345	1.3605e-05	ADSSL1	2.9977	6.3128e-16
			ADSL	2.3345	1.3605e-05	GMPS	3.1136	7.9449e-06
			ADSL	2.3345	1.3605e-05	NT5M	3.7094	3.2959e-17
			ADSL	2.3345	1.3605e-05	IDH3B	4.7057	1.0738e-12
			ADSL	2.3345	1.3605e-05	IDH3A	5.0459	0.0010889
			ADSL	2.3345	1.3605e-05	Nt5c1b	5.1494	0.00061333
			ADSL	2.3345	1.3605e-05	PDE10A	5.3875	2.7637e-07
			ADSL	2.3345	1.3605e-05	PAICS	5.4819	0.0018862
			ADSL	2.3345	1.3605e-05	MDH2	5.8396	0.00051609
			ADSL	2.3345	1.3605e-05	PDE1B	6.0893	0.00085994
			ADSL	2.3345	1.3605e-05	NT5E	6.5327	1.5914e-09
			ADSL	2.3345	1.3605e-05	ENTPD1	6.901	5.1748e-12
			ADSL	2.3345	1.3605e-05	PDE4A	6.9502	2.1733e-12
			ADSL	2.3345	1.3605e-05	OGDH	7.3465	0.0042113
			ADSL	2.3345	1.3605e-05	AK1	10.476	1.4472e-35
			ADSSL1	2.9977	6.3128e-16	ALDH3A2	-7.9168	0.00072109
			ADSSL1	2.9977	6.3128e-16	ATIC	-4.2168	0.0031126
			ADSSL1	2.9977	6.3128e-16	ALDH7A1	-2.9729	1.8057e-16
			ADSSL1	2.9977	6.3128e-16	PPAT	-2.7691	0.00086701
			ADSSL1	2.9977	6.3128e-16	HPRT1	-2.4761	4.9719e-07
			ADSSL1	2.9977	6.3128e-16	ENTPD4	1.9348	0.00037051
			ADSSL1	2.9977	6.3128e-16	Nt5c1b	5.1494	0.00061333
			ADSSL1	2.9977	6.3128e-16	ENTPD1	6.901	5.1748e-12
			Afdn	6.1024	9.131e-05	JAM2	-5.8295	1.4602e-08
			Afdn	6.1024	9.131e-05	F11R	-4.0224	9.6301e-11
			Afdn	6.1024	9.131e-05	SORBS1	-3.7308	1.6928e-05
			Afdn	6.1024	9.131e-05	ACTG1	-2.64	7.8588e-17
			Afdn	6.1024	9.131e-05	RAP1B	-2.5342	0.0024918
			Afdn	6.1024	9.131e-05	KMT2A	-2.274	4.1601e-05
			Afdn	6.1024	9.131e-05	NRAS	-1.2662	0.0048631
			Afdn	6.1024	9.131e-05	TJP1	2.6195	1.4334e-06
			Afdn	6.1024	9.131e-05	SSX2IP	3.3588	0.00023894
			Afdn	6.1024	9.131e-05	CTNNA3	4.8199	0.0047109
			Afdn	6.1024	9.131e-05	NECTIN2	5.5269	5.1673e-06
			Afdn	6.1024	9.131e-05	LMO7	7.0657	0.00011174
			Afdn	6.1024	9.131e-05	NECTIN3	8.2801	5.8274e-28
			AGK	-4.1966	0.0033985	AGPAT2	4.153	4.0489e-07
			AGL	-3.7775	0.00025823	GBE1	-1.9819	0.0016884
			AGL	-3.7775	0.00025823	PYGL	4.8021	0.0036076
			AGPAT1	6.4509	0.00031468	PLPP3	-5.8746	8.4296e-09
			AGPAT1	6.4509	0.00031468	AGK	-4.1966	0.0033985
			AGPAT1	6.4509	0.00031468	PLD1	-2.5991	1.1183e-06
			AGPAT1	6.4509	0.00031468	DGKD	2.3474	2.2762e-11
			AGPAT1	6.4509	0.00031468	DGKA	2.3764	4.0511e-05
			AGPAT1	6.4509	0.00031468	DGKH	2.5631	5.8621e-05
			AGPAT1	6.4509	0.00031468	DGKE	3.144	6.2243e-09
			AGPAT1	6.4509	0.00031468	PLPP1	3.1594	0.00015092
			AGPAT1	6.4509	0.00031468	Dgkb	3.4364	3.1501e-05
			AGPAT1	6.4509	0.00031468	Gpat4	4.9678	0.0016377
			AGPAT1	6.4509	0.00031468	GPAT2	6.5299	1.657e-09
			AGPAT2	4.153	4.0489e-07	PLD1	-2.5991	1.1183e-06
			AGPAT2	4.153	4.0489e-07	DGKA	2.3764	4.0511e-05
			AGPAT2	4.153	4.0489e-07	PLPP1	3.1594	0.00015092
			AGPAT2	4.153	4.0489e-07	Dgkb	3.4364	3.1501e-05
			AGPAT3	7.1257	7.9344e-14	PLPP3	-5.8746	8.4296e-09
			AGPAT3	7.1257	7.9344e-14	AGK	-4.1966	0.0033985
			AGPAT3	7.1257	7.9344e-14	PLD1	-2.5991	1.1183e-06
			AGPAT3	7.1257	7.9344e-14	DGKD	2.3474	2.2762e-11
			AGPAT3	7.1257	7.9344e-14	DGKA	2.3764	4.0511e-05
			AGPAT3	7.1257	7.9344e-14	DGKH	2.5631	5.8621e-05
			AGPAT3	7.1257	7.9344e-14	PLPP1	3.1594	0.00015092
			AGPAT3	7.1257	7.9344e-14	Dgkb	3.4364	3.1501e-05
			AGPAT3	7.1257	7.9344e-14	GPAT2	6.5299	1.657e-09
			AHCY	4.685	0.0013264	Dnmt3a	-1.9312	0.00024154
			AHCY	4.685	0.0013264	MAT2A	-1.0826	1.4798e-20
			AHCY	4.685	0.0013264	MTHFR	2.4528	2.8586e-06
			AHCY	4.685	0.0013264	MAT1A	5.1323	9.0984e-06
			AHCYL2	2.3646	0.0029112	Dnmt1	-2.8595	0.0018802
			AHCYL2	2.3646	0.0029112	Dnmt3a	-1.9312	0.00024154
			AHCYL2	2.3646	0.0029112	BHMT	4.8296	0.0031829
			AIMP1	3.4112	5.0924e-08	KARS	-4.45	1.5454e-42
			AIMP1	3.4112	5.0924e-08	QARS	-4.0701	8.3153e-05
			AIMP1	3.4112	5.0924e-08	DARS	-1.7766	0.0004972
			AIMP1	3.4112	5.0924e-08	RARS	-1.3579	0.0032923
			AIMP1	3.4112	5.0924e-08	MARS	2.2057	4.1509e-07
			AIMP1	3.4112	5.0924e-08	AIMP2	2.9043	2.5243e-11
			AIMP1	3.4112	5.0924e-08	LARS	5.9212	1.9021e-06
			AIMP2	2.9043	2.5243e-11	KARS	-4.45	1.5454e-42
			AIMP2	2.9043	2.5243e-11	QARS	-4.0701	8.3153e-05
			AIMP2	2.9043	2.5243e-11	DARS	-1.7766	0.0004972
			AIMP2	2.9043	2.5243e-11	RARS	-1.3579	0.0032923
			AIMP2	2.9043	2.5243e-11	MARS	2.2057	4.1509e-07
			AK1	10.476	1.4472e-35	PDE1A	-4.0256	0.0047578
			AK1	10.476	1.4472e-35	Nt5c1b	5.1494	0.00061333
			AK2	-1.3209	1.1859e-05	METAP1	-7.3643	0.0021037
			AK2	-1.3209	1.1859e-05	PDE1A	-4.0256	0.0047578
			AK2	-1.3209	1.1859e-05	PDE8B	-3.1338	6.5628e-11
			AK2	-1.3209	1.1859e-05	MRPL17	-3.0236	6.7322e-05
			AK2	-1.3209	1.1859e-05	RPL11	-1.9584	7.2865e-119
			AK2	-1.3209	1.1859e-05	NME7	3.2993	5.4998e-10
			AK2	-1.3209	1.1859e-05	PKM	3.5355	1.6028e-13
			AK2	-1.3209	1.1859e-05	NT5M	3.7094	3.2959e-17
			AK2	-1.3209	1.1859e-05	Nt5c1b	5.1494	0.00061333
			AK2	-1.3209	1.1859e-05	ENTPD1	6.901	5.1748e-12
			AK3	-1.0751	0.00056162	RPL11	-1.9584	7.2865e-119
			AK3	-1.0751	0.00056162	ENTPD4	1.9348	0.00037051
			AK3	-1.0751	0.00056162	ENTPD5	2.2162	4.5227e-05
			AK3	-1.0751	0.00056162	POLR3C	3.8785	9.8285e-07
			AK3	-1.0751	0.00056162	POLR3B	4.8165	0.0026614
			AK3	-1.0751	0.00056162	POLR2B	4.9023	0.002264
			AK3	-1.0751	0.00056162	ENTPD1	6.901	5.1748e-12
			AKAP3	9.0014	3.5353e-20	PRKAR2A	1.9309	4.2951e-17
			AKAP3	9.0014	3.5353e-20	PDE4A	6.9502	2.1733e-12
			AKAP3	9.0014	3.5353e-20	FSCB	7.316	1.4542e-15
			AKT1	-1.4742	3.3324e-19	FOXO1	-1.9992	0.0026265
			ALAD	-1.5004	0.00036195	ALAS1	-4.1897	0.0034989
			ALAS1	-4.1897	0.0034989	GATM	-4.5981	0.00047159
			ALAS1	-4.1897	0.0034989	DAO	-3.8371	0.00023474
			ALAS1	-4.1897	0.0034989	SHMT2	-1.9636	7.4615e-05
			ALAS1	-4.1897	0.0034989	SHMT1	3.1485	6.6171e-06
			ALB	5.6754	1.6568e-05	ACTN1	-4.7523	0.00019093
			ALB	5.6754	1.6568e-05	APP	-3.4302	2.7669e-10
			ALB	5.6754	1.6568e-05	PROS1	-1.0172	0.0013021
			ALDH1A1	7.4299	1.0649e-16	DHRS3	-4.406	1.8394e-05
			ALDH1A1	7.4299	1.0649e-16	DHRS4	-1.7024	6.1434e-05
			ALDH1A1	7.4299	1.0649e-16	ADH5	-1.0927	2.7975e-05
			ALDH1A1	7.4299	1.0649e-16	CYP2C18	8.9849	1.492e-06
			ALDH1A2	3.886	2.3054e-14	DHRS3	-4.406	1.8394e-05
			ALDH1A2	3.886	2.3054e-14	DHRS4	-1.7024	6.1434e-05
			ALDH1A2	3.886	2.3054e-14	ADH5	-1.0927	2.7975e-05
			ALDH1A2	3.886	2.3054e-14	CYP2C18	8.9849	1.492e-06
			ALDH6A1	-2.2422	0.00018457	ALDH3A2	-7.9168	0.00072109
			ALDH6A1	-2.2422	0.00018457	ALDH7A1	-2.9729	1.8057e-16
			ALDOA	4.8035	0.0035834	ENO1	-6.9055	2.2786e-16
			ALDOA	4.8035	0.0035834	PGM1	-5.863	9.7284e-09
			ALDOA	4.8035	0.0035834	ACTN1	-4.7523	0.00019093
			ALDOA	4.8035	0.0035834	APP	-3.4302	2.7669e-10
			ALDOA	4.8035	0.0035834	GAPDH	-3.3662	3.8792e-166
			ALDOA	4.8035	0.0035834	LDHB	-2.9415	2.7149e-79
			ALDOA	4.8035	0.0035834	SPARC	-1.9409	1.4223e-13
			ALDOA	4.8035	0.0035834	VEGFC	-1.3285	0.0018131
			ALDOA	4.8035	0.0035834	VEGFB	-1.2506	0.00036992
			ALDOA	4.8035	0.0035834	Pgam1	-1.0682	5.9074e-05
			ALDOA	4.8035	0.0035834	PROS1	-1.0172	0.0013021
			ALDOA	4.8035	0.0035834	TPI1	1.5148	0.00013219
			ALDOA	4.8035	0.0035834	PKM	3.5355	1.6028e-13
			ALDOA	4.8035	0.0035834	HK2	4.5769	9.1356e-06
			ALDOA	4.8035	0.0035834	ALB	5.6754	1.6568e-05
			ALDOA	4.8035	0.0035834	TKTL2	5.702	1.3336e-05
			ALDOA	4.8035	0.0035834	PDHB	7.3326	3.0296e-07
			ALDOA	4.8035	0.0035834	LDHAL6B	7.3859	0.00073674
			ALDOA	4.8035	0.0035834	PDHA1	8.2205	5.5223e-27
			ALDOA	4.8035	0.0035834	GAPDHS	10.898	2.2449e-10
			ALG1	-1.3398	0.0011606	DPM1	3.9057	4.5682e-07
			ALG1	-1.3398	0.0011606	GMDS	6.2875	3.7805e-08
			ALG10	-1.7885	8.2161e-07	ALG6	-2.7736	0.0024764
			ALOX12B	5.6016	2.9715e-05	PLA2G12A	-1.4796	0.00061457
			ALOX12B	5.6016	2.9715e-05	Cyp4f6	1.9174	0.0024805
			ALOX12B	5.6016	2.9715e-05	Pla2g6	2.4063	0.0020201
			ALOX12B	5.6016	2.9715e-05	PLA2G4E	5.1813	0.00050919
			ALOX12B	5.6016	2.9715e-05	CYP2C18	8.9849	1.492e-06
			AMD1	5.949	6.1955e-08	MAT2B	-2.6624	2.404e-05
			AMD1	5.949	6.1955e-08	Dnmt3a	-1.9312	0.00024154
			AMD1	5.949	6.1955e-08	SMS	-1.4868	0.00017877
			AMD1	5.949	6.1955e-08	MAT2A	-1.0826	1.4798e-20
			AMD1	5.949	6.1955e-08	MAT1A	5.1323	9.0984e-06
			AMFR	5.7638	7.9139e-06	GPI	-4.9221	6.3006e-05
			AMPD2	-3.5378	0.00031205	ATIC	-4.2168	0.0031126
			AMPD2	-3.5378	0.00031205	PDE1A	-4.0256	0.0047578
			AMPD2	-3.5378	0.00031205	PDE8B	-3.1338	6.5628e-11
			AMPD2	-3.5378	0.00031205	HPRT1	-2.4761	4.9719e-07
			AMPD2	-3.5378	0.00031205	AK2	-1.3209	1.1859e-05
			AMPD2	-3.5378	0.00031205	ENTPD4	1.9348	0.00037051
			AMPD2	-3.5378	0.00031205	ENTPD5	2.2162	4.5227e-05
			AMPD2	-3.5378	0.00031205	ADSSL1	2.9977	6.3128e-16
			AMPD2	-3.5378	0.00031205	NT5M	3.7094	3.2959e-17
			AMPD2	-3.5378	0.00031205	Nt5c1b	5.1494	0.00061333
			AMPD2	-3.5378	0.00031205	ENTPD1	6.901	5.1748e-12
			AMPD2	-3.5378	0.00031205	AK1	10.476	1.4472e-35
			AMT	-6.0867	0.0010334	Glud1	-5.8548	1.0768e-08
			AMT	-6.0867	0.0010334	ATIC	-4.2168	0.0031126
			AMT	-6.0867	0.0010334	MTFMT	-2.6824	0.0012288
			AMT	-6.0867	0.0010334	MTHFD1	-2.4898	6.123e-07
			AMT	-6.0867	0.0010334	Gls	-2.4193	1.0247e-10
			AMT	-6.0867	0.0010334	DLD	-2.3187	0.0019799
			AMT	-6.0867	0.0010334	SHMT2	-1.9636	7.4615e-05
			AMT	-6.0867	0.0010334	MTHFR	2.4528	2.8586e-06
			AMT	-6.0867	0.0010334	SHMT1	3.1485	6.6171e-06
			AMT	-6.0867	0.0010334	MTHFD1L	3.7138	2.5343e-05
			AMT	-6.0867	0.0010334	MTHFD2	5.1107	0.00071749
			AMT	-6.0867	0.0010334	GLUL	5.6057	1.5112e-22
			ANAPC16	2.6407	1.9819e-27	CDC27	2.293	0.0031984
			ANAPC4	3.9932	3.8919e-05	Ppp3cb	-2.3622	0.0010309
			ANAPC4	3.9932	3.8919e-05	CDC27	2.293	0.0031984
			ANAPC4	3.9932	3.8919e-05	BUB1B	3.4349	0.00025991
			ANAPC4	3.9932	3.8919e-05	CCNB1	3.683	5.1616e-07
			ANAPC4	3.9932	3.8919e-05	CDC14A	4.8644	6.6061e-14
			ANAPC4	3.9932	3.8919e-05	CDC20	5.1092	0.00076964
			ANAPC4	3.9932	3.8919e-05	CHP1	5.2826	0.00027582
			ANAPC4	3.9932	3.8919e-05	PPP3CC	5.5521	1.5616e-12
			ANAPC4	3.9932	3.8919e-05	CDK1	5.6055	2.8836e-05
			ANAPC4	3.9932	3.8919e-05	CCNB2	5.7959	3.1691e-32
			ANAPC4	3.9932	3.8919e-05	Cdk2	6.1516	1.7905e-07
			ANAPC4	3.9932	3.8919e-05	BUB3	6.2954	1.0836e-24
			ANXA2	6.1259	2.3672e-07	Snap23	-3.4994	6.9831e-11
			AOX1	3.3551	0.00020781	MAOA	-4.7366	0.00021028
			AOX1	3.3551	0.00020781	ALDH6A1	-2.2422	0.00018457
			AOX1	3.3551	0.00020781	ADH5	-1.0927	2.7975e-05
			AP1B1	-3.5488	6.0234e-06	ARRB1	-3.0029	3.031e-05
			AP1B1	-3.5488	6.0234e-06	DNM2	1.636	1.1785e-10
			AP1B1	-3.5488	6.0234e-06	HSPA2	3.2438	6.1317e-17
			AP1B1	-3.5488	6.0234e-06	AP1M1	3.7906	2.6445e-06
			AP1M1	3.7906	2.6445e-06	ARRB1	-3.0029	3.031e-05
			AP1M1	3.7906	2.6445e-06	DNM2	1.636	1.1785e-10
			AP2A2	7.2768	0.0020407	Numb	-5.3958	1.4219e-06
			Ap2b1	10.198	2.1409e-21	PICK1	3.362	7.0456e-06
			Ap2b1	10.198	2.1409e-21	AP2A2	7.2768	0.0020407
			Ap2b1	10.198	2.1409e-21	DNAL4	7.3711	4.2108e-16
			APAF1	-2.9895	2.5946e-05	BIRC3	-1.8301	0.0016248
			APAF1	-2.9895	2.5946e-05	Xiap	-1.3287	0.0016114
			APBB1	-3.6909	2.7863e-08	APLP2	-7.8205	6.22e-18
			APBB1	-3.6909	2.7863e-08	APP	-3.4302	2.7669e-10
			APC	-1.4098	0.0028631	JUP	-1.957	9.8307e-08
			APC	-1.4098	0.0028631	PSMC3	1.2989	8.6386e-05
			APC	-1.4098	0.0028631	PSMC5	1.6468	2.4822e-07
			APC	-1.4098	0.0028631	Psmd11	2.9947	7.3293e-05
			APC	-1.4098	0.0028631	Psmd14	4.4825	9.6174e-07
			APC	-1.4098	0.0028631	GSK3B	5.3638	0.00016363
			APC	-1.4098	0.0028631	TBL1XR1	6.0656	4.4979e-07
			APEX1	-1.3674	4.3321e-07	POLD2	-5.0548	0.0009316
			APEX1	-1.3674	4.3321e-07	TDG	-3.3314	0.00045208
			APEX1	-1.3674	4.3321e-07	SMUG1	-1.0838	0.00020088
			APEX1	-1.3674	4.3321e-07	Lig1	-1.0095	3.7441e-05
			APEX1	-1.3674	4.3321e-07	POLD3	5.3693	8.263e-09
			Aph1a	-1.4606	0.0021085	PSEN1	6.8053	2.5789e-11
			Aph1b	3.7467	5.5761e-15	PSENEN	2.0073	0.00011636
			APLP1	-4.1316	0.0044627	APBB1	-3.6909	2.7863e-08
			APOE	4.3622	2.2821e-05	HSPG2	-5.2375	2.6508e-06
			APOE	4.3622	2.2821e-05	LPL	-5.1722	9.7948e-06
			APOE	4.3622	2.2821e-05	LDLR	-3.4148	4.1301e-07
			APP	-3.4302	2.7669e-10	ACTN1	-4.7523	0.00019093
			APP	-3.4302	2.7669e-10	GAPDH	-3.3662	3.8792e-166
			APP	-3.4302	2.7669e-10	NFKB1	-3.2604	6.3705e-12
			APP	-3.4302	2.7669e-10	PROS1	-1.0172	0.0013021
			APTX	2.8967	0.0024385	XRCC1	4.7615	0.0043227
			ARAF	-2.3184	0.0015072	RAP1B	-2.5342	0.0024918
			ARAF	-2.3184	0.0015072	NRAS	-1.2662	0.0048631
			ARAF	-2.3184	0.0015072	PRKCD	5.125	0.00070451
			ARAF	-2.3184	0.0015072	PRKCQ	8.408	3.6766e-30
			ARCN1	-3.374	7.4338e-10	COPB2	-6.3878	5.2676e-12
			ARCN1	-3.374	7.4338e-10	COPA	-4.6863	1.5372e-22
			ARCN1	-3.374	7.4338e-10	COPG1	-1.1423	4.3007e-11
			ARF3	-3.5892	0.0012499	PLD1	-2.5991	1.1183e-06
			ARG2	3.8292	0.0027776	NOS2	-4.0184	2.3882e-31
			ARG2	3.8292	0.0027776	ASL	-2.7203	2.2672e-07
			ARG2	3.8292	0.0027776	ODC1	1.876	1.2975e-05
			ARG2	3.8292	0.0027776	NOS1	4.3693	0.0014609
			ARG2	3.8292	0.0027776	AZIN2	6.4982	8.5542e-12
			ARG2	3.8292	0.0027776	OAT	6.9708	9.4236e-07
			ARHGAP1	-4.828	0.00011826	RHOF	-3.0706	0.00084827
			ARHGAP10	-6.4183	3.1545e-12	RHOJ	-3.6103	3.9166e-08
			ARHGAP10	-6.4183	3.1545e-12	RHOF	-3.0706	0.00084827
			ARHGAP10	-6.4183	3.1545e-12	ACTG1	-2.64	7.8588e-17
			ARHGAP10	-6.4183	3.1545e-12	CTNNB1	5.1698	0.00022464
			ARHGAP10	-6.4183	3.1545e-12	Rhov	8.1725	0.00028138
			ARHGAP36	-4.5382	1.1417e-20	RHOF	-3.0706	0.00084827
			ARHGDIA	-4.5198	0.00072364	RHOF	-3.0706	0.00084827
			ARHGDIB	-1.4574	2.5211e-11	ARHGDIA	-4.5198	0.00072364
			ARHGDIB	-1.4574	2.5211e-11	NGFR	-4.207	0.0032498
			ARHGDIB	-1.4574	2.5211e-11	RHOJ	-3.6103	3.9166e-08
			ARHGDIB	-1.4574	2.5211e-11	RHOF	-3.0706	0.00084827
			ARHGDIB	-1.4574	2.5211e-11	GDI1	-2.61	2.5619e-05
			ARHGDIB	-1.4574	2.5211e-11	PRKACB	-2.1514	0.00054773
			ARHGDIB	-1.4574	2.5211e-11	Rhov	8.1725	0.00028138
			ARHGEF2	6.6126	5.1183e-10	RHOF	-3.0706	0.00084827
			ARHGEF9	-2.4283	8.9982e-05	RHOJ	-3.6103	3.9166e-08
			ARHGEF9	-2.4283	8.9982e-05	RHOF	-3.0706	0.00084827
			ARHGEF9	-2.4283	8.9982e-05	GPHN	2.0512	0.00089969
			ARHGEF9	-2.4283	8.9982e-05	Rhov	8.1725	0.00028138
			ARRB1	-3.0029	3.031e-05	DNM2	1.636	1.1785e-10
			ARSB	-2.1833	8.6002e-07	HYAL2	-3.4005	8.8676e-07
			ARSB	-2.1833	8.6002e-07	SUMF1	-1.1914	3.4892e-05
			ARSG	-2.2936	0.00037925	SUMF1	-1.1914	3.4892e-05
			ASAH1	-1.7583	0.0027336	PLPP3	-5.8746	8.4296e-09
			ASAH1	-1.7583	0.0027336	SMPD1	-4.2338	0.002888
			ASAH1	-1.7583	0.0027336	PLPP1	3.1594	0.00015092
			ASAH1	-1.7583	0.0027336	SMPD4	3.6803	5.1177e-35
			ASAH1	-1.7583	0.0027336	SGMS1	5.4197	0.0026241
			ASAH1	-1.7583	0.0027336	SGMS2	5.501	6.3032e-05
			ASAH2	6.1412	0.00023276	PLPP3	-5.8746	8.4296e-09
			ASAH2	6.1412	0.00023276	SMPD1	-4.2338	0.002888
			ASAH2	6.1412	0.00023276	ASAH1	-1.7583	0.0027336
			ASAH2	6.1412	0.00023276	PLPP1	3.1594	0.00015092
			ASAH2	6.1412	0.00023276	SMPD4	3.6803	5.1177e-35
			ASAH2	6.1412	0.00023276	SMPD2	4.6081	1.8131e-21
			ASAH2	6.1412	0.00023276	SPHK2	5.1513	0.00060674
			ASAH2	6.1412	0.00023276	SGMS1	5.4197	0.0026241
			ASAH2	6.1412	0.00023276	SGMS2	5.501	6.3032e-05
			ASAP1	-1.885	0.0019172	CRK	-5.3406	2.3496e-06
			ASAP1	-1.885	0.0019172	SRC	-1.665	0.0031984
			ASH1L	-2.0328	7.2847e-06	PLOD2	-2.6537	0.00023977
			ASH2L	3.4491	1.7215e-06	MEN1	-2.9163	0.0044555
			ASH2L	3.4491	1.7215e-06	RBBP5	-2.6506	3.2961e-07
			ASH2L	3.4491	1.7215e-06	KMT2C	-2.1579	4.1683e-05
			ASH2L	3.4491	1.7215e-06	KMT2D	-1.5959	4.4268e-13
			ASH2L	3.4491	1.7215e-06	Cxxc1	6.6182	2.3636e-06
			ASL	-2.7203	2.2672e-07	SDHC	-7.8654	2.4892e-06
			ASL	-2.7203	2.2672e-07	MDH1	-5.1545	2.3864e-32
			ASL	-2.7203	2.2672e-07	FH	-4.9395	3.2571e-05
			ASL	-2.7203	2.2672e-07	IDH1	-4.7359	0.00021121
			ASL	-2.7203	2.2672e-07	ACLY	1.3184	0.00065947
			ASL	-2.7203	2.2672e-07	ADSSL1	2.9977	6.3128e-16
			ASL	-2.7203	2.2672e-07	IDH3B	4.7057	1.0738e-12
			ASL	-2.7203	2.2672e-07	MDH2	5.8396	0.00051609
			ASL	-2.7203	2.2672e-07	AZIN2	6.4982	8.5542e-12
			ASNA1	2.4635	1.5727e-12	GET4	3.0766	1.7499e-13
			ASNS	7.3735	3.9795e-16	ALDH3A2	-7.9168	0.00072109
			ASNS	7.3735	3.9795e-16	Glud1	-5.8548	1.0768e-08
			ASNS	7.3735	3.9795e-16	GOT2	-5.6822	7.878e-08
			ASNS	7.3735	3.9795e-16	GATM	-4.5981	0.00047159
			ASNS	7.3735	3.9795e-16	ALDH7A1	-2.9729	1.8057e-16
			ASNS	7.3735	3.9795e-16	Gls	-2.4193	1.0247e-10
			ASNS	7.3735	3.9795e-16	ATF4	-1.0584	1.8961e-28
			ASNS	7.3735	3.9795e-16	ADSSL1	2.9977	6.3128e-16
			ASNS	7.3735	3.9795e-16	GLUL	5.6057	1.5112e-22
			ASNS	7.3735	3.9795e-16	GOT1	5.6867	1.5101e-05
			ASNS	7.3735	3.9795e-16	HERPUD1	9.1851	8.9553e-07
			ATF2	-2.2806	6.8709e-07	JUN	-4.4073	0.001289
			ATF2	-2.2806	6.8709e-07	MAPK14	5.6514	0.0032962
			ATF2	-2.2806	6.8709e-07	ACE	10.223	3.1372e-85
			ATF4	-1.0584	1.8961e-28	MKNK1	-2.6263	0.0025136
			ATF4	-1.0584	1.8961e-28	Eif2s1	-2.4233	0.0013191
			ATF4	-1.0584	1.8961e-28	CAMK2D	-1.9668	1.4525e-09
			ATF4	-1.0584	1.8961e-28	GSK3B	5.3638	0.00016363
			ATF7IP	5.2663	0.00030524	MBD1	5.2618	0.00032569
			ATG3	11.505	2.4047e-53	ATG7	3.3736	3.7441e-06
			ATIC	-4.2168	0.0031126	HPRT1	-2.4761	4.9719e-07
			ATIC	-4.2168	0.0031126	ENTPD4	1.9348	0.00037051
			ATIC	-4.2168	0.0031126	Nt5c1b	5.1494	0.00061333
			ATP5A1	-3.0602	3.3424e-05	FH	-4.9395	3.2571e-05
			ATP5A1	-3.0602	3.3424e-05	ATP5B	-2.7923	9.2277e-08
			ATP5A1	-3.0602	3.3424e-05	CS	-2.129	3.822e-13
			ATP5A1	-3.0602	3.3424e-05	ATP5C1	-1.759	1.3515e-06
			ATP5A1	-3.0602	3.3424e-05	ATP5G2	-1.7407	7.769e-17
			ATP5A1	-3.0602	3.3424e-05	PPA1	-1.1638	0.0023024
			ATP5A1	-3.0602	3.3424e-05	ATP5F1	1.4187	9.2395e-06
			ATP5A1	-3.0602	3.3424e-05	ATP5O	1.626	0.0019981
			ATP5B	-2.7923	9.2277e-08	NDUFV1	-4.9602	0.0021748
			ATP5B	-2.7923	9.2277e-08	ATP5C1	-1.759	1.3515e-06
			ATP5B	-2.7923	9.2277e-08	ATP5O	1.626	0.0019981
			ATP5C1	-1.759	1.3515e-06	ATP5O	1.626	0.0019981
			ATP5C1	-1.759	1.3515e-06	NDUFS3	1.9418	7.0068e-06
			ATP5F1	1.4187	9.2395e-06	ATP5B	-2.7923	9.2277e-08
			ATP5F1	1.4187	9.2395e-06	ATP5C1	-1.759	1.3515e-06
			ATP5F1	1.4187	9.2395e-06	PPA1	-1.1638	0.0023024
			ATP5F1	1.4187	9.2395e-06	ATP5O	1.626	0.0019981
			ATP5G1	3.6671	0.0046804	PPA1	-1.1638	0.0023024
			ATP5G2	-1.7407	7.769e-17	ATP5B	-2.7923	9.2277e-08
			ATP5G2	-1.7407	7.769e-17	ATP5C1	-1.759	1.3515e-06
			ATP5G2	-1.7407	7.769e-17	PPA1	-1.1638	0.0023024
			ATP5O	1.626	0.0019981	NDUFS3	1.9418	7.0068e-06
			ATP6V0D2	8.3861	7.0362e-12	ATP6V1C2	4.7927	0.00017988
			ATP6V0E2	-6.7002	1.7504e-14	ATP6V1B1	-5.3051	0.0024285
			ATP6V0E2	-6.7002	1.7504e-14	PPA1	-1.1638	0.0023024
			ATP6V0E2	-6.7002	1.7504e-14	ATP6V1E1	1.8795	8.0405e-09
			ATP6V0E2	-6.7002	1.7504e-14	ATP6V1F	3.0284	1.737e-11
			ATP6V0E2	-6.7002	1.7504e-14	ATP6V1D	3.5459	8.6216e-59
			ATP6V0E2	-6.7002	1.7504e-14	ATP6V1C2	4.7927	0.00017988
			ATP6V0E2	-6.7002	1.7504e-14	ATP6V1B2	6.6514	2.587e-09
			ATP6V0E2	-6.7002	1.7504e-14	ATP6V0D2	8.3861	7.0362e-12
			ATP6V1A	2.1998	0.00021692	ATP6V0E2	-6.7002	1.7504e-14
			ATP6V1A	2.1998	0.00021692	ATP6V1B1	-5.3051	0.0024285
			ATP6V1A	2.1998	0.00021692	PPA1	-1.1638	0.0023024
			ATP6V1A	2.1998	0.00021692	ATP6V1E1	1.8795	8.0405e-09
			ATP6V1A	2.1998	0.00021692	ATP6V1H	2.9533	1.0383e-09
			ATP6V1A	2.1998	0.00021692	ATP6V1F	3.0284	1.737e-11
			ATP6V1A	2.1998	0.00021692	ATP6V1D	3.5459	8.6216e-59
			ATP6V1A	2.1998	0.00021692	ATP6V1C2	4.7927	0.00017988
			ATP6V1A	2.1998	0.00021692	ATP6V1B2	6.6514	2.587e-09
			ATP6V1A	2.1998	0.00021692	ATP6V0D2	8.3861	7.0362e-12
			ATP6V1B1	-5.3051	0.0024285	ATP6V1E1	1.8795	8.0405e-09
			ATP6V1B1	-5.3051	0.0024285	ATP6V1D	3.5459	8.6216e-59
			ATP6V1B1	-5.3051	0.0024285	ATP6V1C2	4.7927	0.00017988
			ATP6V1B1	-5.3051	0.0024285	ATP6V1B2	6.6514	2.587e-09
			ATP6V1B1	-5.3051	0.0024285	ATP6V0D2	8.3861	7.0362e-12
			ATP6V1B2	6.6514	2.587e-09	ATP6V1C2	4.7927	0.00017988
			ATP6V1B2	6.6514	2.587e-09	ATP6V0D2	8.3861	7.0362e-12
			ATP6V1D	3.5459	8.6216e-59	ATP6V1C2	4.7927	0.00017988
			ATP6V1D	3.5459	8.6216e-59	ATP6V1B2	6.6514	2.587e-09
			ATP6V1D	3.5459	8.6216e-59	ATP6V0D2	8.3861	7.0362e-12
			ATP6V1E1	1.8795	8.0405e-09	ATP6V1D	3.5459	8.6216e-59
			ATP6V1E1	1.8795	8.0405e-09	ATP6V1C2	4.7927	0.00017988
			ATP6V1E1	1.8795	8.0405e-09	ATP6V1B2	6.6514	2.587e-09
			ATP6V1E1	1.8795	8.0405e-09	ATP6V0D2	8.3861	7.0362e-12
			ATP6V1F	3.0284	1.737e-11	ATP6V1B1	-5.3051	0.0024285
			ATP6V1F	3.0284	1.737e-11	PPA1	-1.1638	0.0023024
			ATP6V1F	3.0284	1.737e-11	ATP6V1E1	1.8795	8.0405e-09
			ATP6V1F	3.0284	1.737e-11	ATP6V1D	3.5459	8.6216e-59
			ATP6V1F	3.0284	1.737e-11	ATP6V1C2	4.7927	0.00017988
			ATP6V1F	3.0284	1.737e-11	ATP6V1B2	6.6514	2.587e-09
			ATP6V1F	3.0284	1.737e-11	ATP6V0D2	8.3861	7.0362e-12
			ATP6V1H	2.9533	1.0383e-09	ATP6V0E2	-6.7002	1.7504e-14
			ATP6V1H	2.9533	1.0383e-09	ATP6V1B1	-5.3051	0.0024285
			ATP6V1H	2.9533	1.0383e-09	PPA1	-1.1638	0.0023024
			ATP6V1H	2.9533	1.0383e-09	ATP6V1E1	1.8795	8.0405e-09
			ATP6V1H	2.9533	1.0383e-09	ATP6V1F	3.0284	1.737e-11
			ATP6V1H	2.9533	1.0383e-09	ATP6V1D	3.5459	8.6216e-59
			ATP6V1H	2.9533	1.0383e-09	ATP6V1C2	4.7927	0.00017988
			ATP6V1H	2.9533	1.0383e-09	ATP6V1B2	6.6514	2.587e-09
			ATP6V1H	2.9533	1.0383e-09	ATP6V0D2	8.3861	7.0362e-12
			AURKA	5.6237	8.7484e-12	Psmd14	4.4825	9.6174e-07
			AXL	-1.6273	4.0942e-11	Gas6	2.7405	0.00028967
			AXL	-1.6273	4.0942e-11	SHBG	3.3459	6.6328e-06
			AZI2	6.223	8.0274e-08	IKBKG	-7.0332	4.653e-06
			B3GALT4	2.9746	5.9574e-05	HEXB	-5.6129	0.0044092
			B4GALT1	-2.8657	0.0037922	GLB1	-4.6882	0.00028115
			B4GALT1	-2.8657	0.0037922	B3GNT2	-2.6936	1.736e-14
			B4GALT1	-2.8657	0.0037922	B4GAT1	-1.6861	0.00017416
			B4GALT3	-2.7912	0.0027438	B3GNT2	-2.6936	1.736e-14
			B4GALT3	-2.7912	0.0027438	B4GAT1	-1.6861	0.00017416
			B4GALT4	-5.818	9.4453e-06	B3GNT2	-2.6936	1.736e-14
			B4galt7	6.2622	5.0898e-08	XYLT2	-3.6572	6.5398e-07
			B4GAT1	-1.6861	0.00017416	B4GALT4	-5.818	9.4453e-06
			B4GAT1	-1.6861	0.00017416	B3GNT2	-2.6936	1.736e-14
			BAK1	6.0986	0.00045002	BCL2L11	5.5367	0.00014933
			BBS4	3.0502	0.0015749	PCM1	5.3881	6.1093e-05
			BBS4	3.0502	0.0015749	BBS2	5.4263	1.7372e-16
			BBS9	3.6053	8.4074e-05	BBS4	3.0502	0.0015749
			BBS9	3.6053	8.4074e-05	BBS2	5.4263	1.7372e-16
			BCAT2	-8.0774	5.8696e-06	IARS2	-4.1806	0.0036365
			BCL2L1	-3.6083	1.0135e-06	AKT1	-1.4742	3.3324e-19
			BCL2L1	-3.6083	1.0135e-06	BCL2L11	5.5367	0.00014933
			BCL9	-2.0076	3.6432e-06	PYGO1	-2.869	3.9592e-08
			BDH1	6.4322	6.1842e-09	HMGCL	-2.0113	6.1042e-09
			BDH1	6.4322	6.1842e-09	Aacs	5.4249	8.137e-18
			BDNF	5.8034	0.00021476	NGFR	-4.207	0.0032498
			BDNF	5.8034	0.00021476	NTRK2	-2.8237	2.4961e-08
			BDP1	-1.6196	0.0016798	SNAPC3	3.4128	9.5089e-07
			BDP1	-1.6196	0.0016798	SNAPC2	4.2337	3.2289e-12
			BDP1	-1.6196	0.0016798	TBP	7.3491	8.6939e-18
			BECN1	3.4571	5.465e-05	PIK3C3	-1.9733	0.0024936
			BGN	-6.8143	1.6736e-15	HSPG2	-5.2375	2.6508e-06
			BHMT	4.8296	0.0031829	Ahcyl1	-7.4089	5.0399e-22
			BHMT	4.8296	0.0031829	MAT2B	-2.6624	2.404e-05
			BHMT	4.8296	0.0031829	MAT2A	-1.0826	1.4798e-20
			BHMT	4.8296	0.0031829	AHCY	4.685	0.0013264
			BHMT	4.8296	0.0031829	MAT1A	5.1323	9.0984e-06
			BIRC3	-1.8301	0.0016248	TRAF1	-2.4814	0.0012294
			BIRC5	4.1354	1.4436e-33	BUB1	3.0184	0.00073306
			BIRC5	4.1354	1.4436e-33	Foxm1	4.1019	8.4376e-09
			BLVRA	-4.3148	5.5695e-12	HMOX2	4.8881	0.0024201
			BLZF1	2.5409	4.3243e-07	GORASP2	6.0609	7.1215e-05
			BPGM	2.8417	0.00090493	ENO1	-6.9055	2.2786e-16
			BPGM	2.8417	0.00090493	GAPDH	-3.3662	3.8792e-166
			BPGM	2.8417	0.00090493	Pgam1	-1.0682	5.9074e-05
			BPGM	2.8417	0.00090493	ALDOA	4.8035	0.0035834
			BPGM	2.8417	0.00090493	TKTL2	5.702	1.3336e-05
			BPGM	2.8417	0.00090493	PGK2	10.573	2.5066e-103
			BPGM	2.8417	0.00090493	GAPDHS	10.898	2.2449e-10
			BPNT1	6.5951	1.1641e-05	PAPSS1	-2.168	0.00039729
			BRAF	2.0979	1.1462e-05	PRKCQ	8.408	3.6766e-30
			BRD2	-6.3795	6.0391e-12	OPLAH	2.3085	0.0012862
			BTAF1	1.6284	0.0018869	SUPT3H	5.1864	4.4801e-10
			BTRC	4.2845	0.0025416	PSMD10	-2.2696	0.001063
			BTRC	4.2845	0.0025416	APC	-1.4098	0.0028631
			BTRC	4.2845	0.0025416	PSMB9	-1.3393	1.2427e-06
			BTRC	4.2845	0.0025416	PSMC3	1.2989	8.6386e-05
			BTRC	4.2845	0.0025416	Rbx1	1.5135	4.4364e-07
			BTRC	4.2845	0.0025416	PSMC5	1.6468	2.4822e-07
			BTRC	4.2845	0.0025416	PSMD6	1.8425	1.8236e-08
			BTRC	4.2845	0.0025416	PSMA4	2.2819	8.9604e-06
			BTRC	4.2845	0.0025416	PSMA6	2.37	1.4261e-07
			BTRC	4.2845	0.0025416	Fzr1	2.8872	7.0354e-11
			BTRC	4.2845	0.0025416	Psmd11	2.9947	7.3293e-05
			BTRC	4.2845	0.0025416	CUL1	3.2853	6.8946e-11
			BTRC	4.2845	0.0025416	Psmd14	4.4825	9.6174e-07
			BTRC	4.2845	0.0025416	CDC20	5.1092	0.00076964
			BTRC	4.2845	0.0025416	CTNNB1	5.1698	0.00022464
			BTRC	4.2845	0.0025416	PSMF1	8.1561	5.7734e-26
			BTRC	4.2845	0.0025416	FBXO43	12.027	0.00043138
			BUB1	3.0184	0.00073306	DSN1	-2.41	0.0010547
			BUB1	3.0184	0.00073306	BUB3	6.2954	1.0836e-24
			BUB1	3.0184	0.00073306	NDC80	6.5118	2.1304e-09
			BUB1B	3.4349	0.00025991	PSMD10	-2.2696	0.001063
			BUB1B	3.4349	0.00025991	PSMB9	-1.3393	1.2427e-06
			BUB1B	3.4349	0.00025991	PSMC3	1.2989	8.6386e-05
			BUB1B	3.4349	0.00025991	PSMC5	1.6468	2.4822e-07
			BUB1B	3.4349	0.00025991	PSMD6	1.8425	1.8236e-08
			BUB1B	3.4349	0.00025991	PSMA4	2.2819	8.9604e-06
			BUB1B	3.4349	0.00025991	PSMA6	2.37	1.4261e-07
			BUB1B	3.4349	0.00025991	Psmd11	2.9947	7.3293e-05
			BUB1B	3.4349	0.00025991	BUB1	3.0184	0.00073306
			BUB1B	3.4349	0.00025991	Psmd14	4.4825	9.6174e-07
			BUB1B	3.4349	0.00025991	NEK2	4.7618	5.9644e-13
			BUB1B	3.4349	0.00025991	CDC20	5.1092	0.00076964
			BUB1B	3.4349	0.00025991	CDK1	5.6055	2.8836e-05
			BUB1B	3.4349	0.00025991	BUB3	6.2954	1.0836e-24
			BUB1B	3.4349	0.00025991	PSMF1	8.1561	5.7734e-26
			C1GALT1	2.7596	0.00045751	GALNT11	-5.9998	1.6951e-09
			C1GALT1	2.7596	0.00045751	GALNT16	-3.7093	3.4514e-05
			C1GALT1	2.7596	0.00045751	GALNT1	-2.6671	0.0023114
			C1GALT1	2.7596	0.00045751	ST3GAL2	-2.6543	1.1848e-09
			C1GALT1	2.7596	0.00045751	GCNT3	4.1208	0.0016172
			C1GALT1	2.7596	0.00045751	GALNT3	7.393	2.3862e-28
			C1S	-4.6967	0.00026752	C1QB	-1.929	8.8171e-12
			C1S	-4.6967	0.00026752	C1qc	-1.6472	0.0012839
			C1S	-4.6967	0.00026752	C4A	-1.6122	9.4565e-19
			C1S	-4.6967	0.00026752	C1QA	-1.4639	1.3002e-07
			C4A	-1.6122	9.4565e-19	C1QB	-1.929	8.8171e-12
			C4A	-1.6122	9.4565e-19	C1qc	-1.6472	0.0012839
			C4A	-1.6122	9.4565e-19	C1QA	-1.4639	1.3002e-07
			C4A	-1.6122	9.4565e-19	C3	8.2386	1.7784e-05
			CACNB4	4.8985	0.0023055	PRKACB	-2.1514	0.00054773
			Cald1	-3.3734	2.2546e-19	TLN1	-5.3457	0.00074948
			Cald1	-3.3734	2.2546e-19	SORBS1	-3.7308	1.6928e-05
			Cald1	-3.3734	2.2546e-19	ITGB5	-2.1035	4.5535e-32
			Cald1	-3.3734	2.2546e-19	Vcl	-1.123	1.098e-12
			Cald1	-3.3734	2.2546e-19	MYH11	5.0109	0.0013105
			CALM1	8.7958	6.8278e-38	PDE1A	-4.0256	0.0047578
			CALM1	8.7958	6.8278e-38	PHKA1	-3.9937	0.00081897
			CALM1	8.7958	6.8278e-38	Itpr1	-3.5423	0.00015974
			CALM1	8.7958	6.8278e-38	Ppp3cb	-2.3622	0.0010309
			CALM1	8.7958	6.8278e-38	ITPKB	-2.0836	2.9324e-58
			CALM1	8.7958	6.8278e-38	CAMK2D	-1.9668	1.4525e-09
			CALM1	8.7958	6.8278e-38	PLCG1	-1.7448	7.4723e-05
			CALM1	8.7958	6.8278e-38	PLCB1	-1.4965	0.0044663
			CALM1	8.7958	6.8278e-38	PPP1R3C	4.0266	1.6853e-07
			CALM1	8.7958	6.8278e-38	CHP1	5.2826	0.00027582
			CALM1	8.7958	6.8278e-38	PPP3CC	5.5521	1.5616e-12
			CAMK2D	-1.9668	1.4525e-09	PPP1R12A	-1.6648	0.0019601
			CAMK2D	-1.9668	1.4525e-09	PLCB1	-1.4965	0.0044663
			CAMK2D	-1.9668	1.4525e-09	GRM1	7.5245	0.0024149
			CAMK2D	-1.9668	1.4525e-09	FBXO43	12.027	0.00043138
			CAMKK2	-3.2914	0.00016229	PRKAG3	-1.8317	3.9408e-05
			CAMKK2	-3.2914	0.00016229	PRKAG2	4.5809	0.0036387
			CAP1	7.9209	1.5311e-22	EXOSC2	-4.793	0.00014807
			CAP1	7.9209	1.5311e-22	GPC1	-3.6493	1.5432e-05
			CAP1	7.9209	1.5311e-22	CAP2	-1.3178	0.0019325
			CAP2	-1.3178	0.0019325	EXOSC2	-4.793	0.00014807
			CAPZA2	-1.513	9.7924e-05	CAPZB	8.3906	4.8259e-54
			CAPZB	8.3906	4.8259e-54	CAPZA1	-4.6935	0.00027264
			CARS2	2.3576	1.5041e-09	QARS	-4.0701	8.3153e-05
			CASP8AP2	-3.2325	0.00056048	APAF1	-2.9895	2.5946e-05
			CAST	4.4638	2.9684e-08	CAPN1	-3.7199	6.0009e-32
			CAST	4.4638	2.9684e-08	CAPN2	-2.2408	7.5762e-07
			CAST	4.4638	2.9684e-08	CAPNS1	7.5032	1.8221e-17
			CBLB	-1.8681	3.0924e-11	JAK1	-6.1313	6.8778e-06
			CBLB	-1.8681	3.0924e-11	EXOSC2	-4.793	0.00014807
			CBLB	-1.8681	3.0924e-11	IGF1R	-4.786	0.00015499
			CBLB	-1.8681	3.0924e-11	CNTFR	-3.9483	1.1124e-21
			CBLB	-1.8681	3.0924e-11	IL13RA1	-3.5182	4.4806e-28
			CBLB	-1.8681	3.0924e-11	IFNAR1	-2.4441	3.6299e-11
			CBLB	-1.8681	3.0924e-11	IL2RB	-1.6901	0.0023325
			CBLB	-1.8681	3.0924e-11	IL6ST	-1.4034	4.5693e-09
			CBS	5.2269	0.00021712	Ahcyl1	-7.4089	5.0399e-22
			CBS	5.2269	0.00021712	SHMT2	-1.9636	7.4615e-05
			CBS	5.2269	0.00021712	AHCYL2	2.3646	0.0029112
			CBS	5.2269	0.00021712	MTHFR	2.4528	2.8586e-06
			CBS	5.2269	0.00021712	SRR	3.1408	4.3469e-05
			CBS	5.2269	0.00021712	SHMT1	3.1485	6.6171e-06
			CBS	5.2269	0.00021712	AHCY	4.685	0.0013264
			CBS	5.2269	0.00021712	BHMT	4.8296	0.0031829
			CBY1	2.4447	3.8868e-07	XPO1	6.1355	7.2411e-05
			CCKBR	2.7505	0.0027259	GNAQ	-1.7145	2.9865e-12
			Ccna1	5.4774	7.4666e-05	CDKN1B	-1.1446	0.00408
			Ccna1	5.4774	7.4666e-05	CDKN1A	4.9471	0.0018158
			Ccna1	5.4774	7.4666e-05	CDK1	5.6055	2.8836e-05
			CCNB1	3.683	5.1616e-07	ORC2	-2.4941	1.6377e-10
			CCNB1	3.683	5.1616e-07	Fzr1	2.8872	7.0354e-11
			CCNB1	3.683	5.1616e-07	FBXO43	12.027	0.00043138
			CCNB2	5.7959	3.1691e-32	CCNB1	3.683	5.1616e-07
			CCNB2	5.7959	3.1691e-32	CDC25C	3.8793	0.0047954
			CCNB2	5.7959	3.1691e-32	CDC20	5.1092	0.00076964
			CCNB2	5.7959	3.1691e-32	CDK1	5.6055	2.8836e-05
			CCNB2	5.7959	3.1691e-32	PLK1	8.0579	1.7514e-24
			CCND2	-2.7956	8.1412e-14	CDKN1B	-1.1446	0.00408
			CCND2	-2.7956	8.1412e-14	GSK3B	5.3638	0.00016363
			CCND3	-4.1634	4.0381e-09	GSK3B	5.3638	0.00016363
			CCS	-3.808	1.5141e-09	CAT	-1.2833	1.8276e-08
			CCT2	9.5542	3.4003e-19	CCT4	7.1791	2.7014e-14
			CCT3	-4.6183	0.00042148	CCT6A	-1.1839	1.1494e-05
			CCT3	-4.6183	0.00042148	CCT5	2.6398	2.0541e-13
			CCT3	-4.6183	0.00042148	CCT4	7.1791	2.7014e-14
			CCT3	-4.6183	0.00042148	CCT7	8.8714	1.1196e-21
			CCT3	-4.6183	0.00042148	CCT2	9.5542	3.4003e-19
			CCT5	2.6398	2.0541e-13	CCT4	7.1791	2.7014e-14
			CCT5	2.6398	2.0541e-13	CCT2	9.5542	3.4003e-19
			CCT6A	-1.1839	1.1494e-05	CCT5	2.6398	2.0541e-13
			CCT6A	-1.1839	1.1494e-05	CCT4	7.1791	2.7014e-14
			CCT6A	-1.1839	1.1494e-05	CCT7	8.8714	1.1196e-21
			CCT6A	-1.1839	1.1494e-05	CCT2	9.5542	3.4003e-19
			CCT7	8.8714	1.1196e-21	CCT5	2.6398	2.0541e-13
			CCT7	8.8714	1.1196e-21	CCT4	7.1791	2.7014e-14
			CCT7	8.8714	1.1196e-21	CCT2	9.5542	3.4003e-19
			CD247	-5.2457	5.3608e-06	SYK	-4.7138	0.0011312
			CD247	-5.2457	5.3608e-06	PTPN6	-4.561	0.00028501
			CD247	-5.2457	5.3608e-06	CD3E	-2.1271	3.9698e-05
			CD247	-5.2457	5.3608e-06	CD3G	-1.8846	0.0036895
			CD247	-5.2457	5.3608e-06	LCP2	7.3934	0.00027242
			CD247	-5.2457	5.3608e-06	CD28	10.015	5.5337e-13
			Cd2bp2	-1.0103	0.0017769	SRSF1	-4.7801	1.6669e-05
			Cd2bp2	-1.0103	0.0017769	SMC1A	-2.6027	1.6691e-10
			Cd2bp2	-1.0103	0.0017769	SRSF4	-2.1966	2.4712e-07
			Cd2bp2	-1.0103	0.0017769	SF3A2	-1.8407	0.00096046
			Cd2bp2	-1.0103	0.0017769	SRSF3	-1.5766	0.00054259
			Cd2bp2	-1.0103	0.0017769	SRSF7	-1.2591	6.051e-10
			Cd2bp2	-1.0103	0.0017769	HNRNPR	-1.1897	0.0023842
			Cd2bp2	-1.0103	0.0017769	SF3B2	1.4983	1.2042e-05
			Cd2bp2	-1.0103	0.0017769	Hnrnpk	1.8018	0.00099631
			Cd2bp2	-1.0103	0.0017769	PCBP2	2.1664	1.5807e-08
			Cd2bp2	-1.0103	0.0017769	PRPF8	2.6593	5.9328e-06
			Cd2bp2	-1.0103	0.0017769	Ybx1	2.8489	7.2083e-227
			Cd2bp2	-1.0103	0.0017769	SUGP1	2.9343	1.7367e-06
			Cd2bp2	-1.0103	0.0017769	NCBP1	3.0525	2.2985e-06
			Cd2bp2	-1.0103	0.0017769	CSTF3	3.2974	0.0013209
			Cd2bp2	-1.0103	0.0017769	GTF2F1	3.5803	1.9975e-15
			Cd2bp2	-1.0103	0.0017769	SRSF2	4.2841	0.0049999
			Cd2bp2	-1.0103	0.0017769	POLR2B	4.9023	0.002264
			Cd2bp2	-1.0103	0.0017769	GTF2F2	5.508	5.9872e-05
			Cd2bp2	-1.0103	0.0017769	DDX23	6.8435	6.8291e-06
			Cd2bp2	-1.0103	0.0017769	HNRNPU	10.579	1.7528e-06
			CD34	-6.1269	9.216e-11	CD44	-2.1356	0.00023754
			CD34	-6.1269	9.216e-11	ITGB1	-1.6952	5.5382e-16
			CD37	5.3184	0.00022002	CD63	-2.0361	0.0024664
			CD3G	-1.8846	0.0036895	CD3E	-2.1271	3.9698e-05
			CD3G	-1.8846	0.0036895	LCP2	7.3934	0.00027242
			CD40	-4.7291	6.8675e-17	TRAF1	-2.4814	0.0012294
			CD44	-2.1356	0.00023754	LAMB2	-4.3027	0.0021254
			CD44	-2.1356	0.00023754	ITGB1	-1.6952	5.5382e-16
			CD46	-1.2572	7.528e-05	C3	8.2386	1.7784e-05
			CD47	-3.402	0.0016494	THBS2	-6.1314	0.004214
			CD47	-3.402	0.0016494	THBS4	6.4727	3.6089e-09
			CD47	-3.402	0.0016494	COMP	7.4863	2.7664e-17
			CD55	-5.7554	4.1594e-08	EXOSC2	-4.793	0.00014807
			CD55	-5.7554	4.1594e-08	FYN	-1.0632	3.5911e-06
			CD55	-5.7554	4.1594e-08	C3	8.2386	1.7784e-05
			CD59	-3.0985	1.6716e-27	CD55	-5.7554	4.1594e-08
			CD74	-2.2932	9.2666e-109	CD44	-2.1356	0.00023754
			CD74	-2.2932	9.2666e-109	HLA-DMA	-1.6301	0.00014523
			CD74	-2.2932	9.2666e-109	CTSB	-1.5618	9.1435e-05
			CD74	-2.2932	9.2666e-109	CTSS	-1.4964	3.8889e-07
			CDC20	5.1092	0.00076964	Ppp3cb	-2.3622	0.0010309
			CDC20	5.1092	0.00076964	PSMD10	-2.2696	0.001063
			CDC20	5.1092	0.00076964	PSMC3	1.2989	8.6386e-05
			CDC20	5.1092	0.00076964	PSMC5	1.6468	2.4822e-07
			CDC20	5.1092	0.00076964	PSMD6	1.8425	1.8236e-08
			CDC20	5.1092	0.00076964	PSMA4	2.2819	8.9604e-06
			CDC20	5.1092	0.00076964	Fzr1	2.8872	7.0354e-11
			CDC20	5.1092	0.00076964	Psmd11	2.9947	7.3293e-05
			CDC20	5.1092	0.00076964	CCNB1	3.683	5.1616e-07
			CDC20	5.1092	0.00076964	Psmd14	4.4825	9.6174e-07
			CDC20	5.1092	0.00076964	NEK2	4.7618	5.9644e-13
			CDC20	5.1092	0.00076964	CHP1	5.2826	0.00027582
			CDC20	5.1092	0.00076964	PPP3CC	5.5521	1.5616e-12
			CDC20	5.1092	0.00076964	CDK1	5.6055	2.8836e-05
			CDC20	5.1092	0.00076964	AURKA	5.6237	8.7484e-12
			CDC20	5.1092	0.00076964	BUB3	6.2954	1.0836e-24
			CDC20	5.1092	0.00076964	PLK1	8.0579	1.7514e-24
			CDC20	5.1092	0.00076964	PSMF1	8.1561	5.7734e-26
			CDC20	5.1092	0.00076964	FBXO43	12.027	0.00043138
			CDC25C	3.8793	0.0047954	Ywhah	-7.8525	1.8236e-07
			CDC25C	3.8793	0.0047954	Ppp1cc	-6.0476	2.702e-08
			CDC25C	3.8793	0.0047954	PPP1CA	-4.659	0.00013407
			CDC25C	3.8793	0.0047954	YWHAE	-3.3808	0.00073073
			CDC25C	3.8793	0.0047954	YWHAB	-3.0047	0.00013649
			CDC25C	3.8793	0.0047954	PRKACB	-2.1514	0.00054773
			CDC25C	3.8793	0.0047954	CAMK2D	-1.9668	1.4525e-09
			CDC25C	3.8793	0.0047954	PPP1CB	-1.8542	1.951e-11
			CDC25C	3.8793	0.0047954	CCNB1	3.683	5.1616e-07
			CDC25C	3.8793	0.0047954	SPDYA	4.5729	0.00027017
			CDC25C	3.8793	0.0047954	CDK1	5.6055	2.8836e-05
			CDC25C	3.8793	0.0047954	YWHAQ	5.8325	4.3297e-06
			CDC25C	3.8793	0.0047954	PLK1	8.0579	1.7514e-24
			CDC27	2.293	0.0031984	Psmc1	-8.6871	4.0409e-17
			CDC27	2.293	0.0031984	PSMA3	-6.5221	0.003112
			CDC27	2.293	0.0031984	Ppp3cb	-2.3622	0.0010309
			CDC27	2.293	0.0031984	PSMD10	-2.2696	0.001063
			CDC27	2.293	0.0031984	PSMA7	-1.3779	1.3134e-08
			CDC27	2.293	0.0031984	PSMB9	-1.3393	1.2427e-06
			CDC27	2.293	0.0031984	PSMC3	1.2989	8.6386e-05
			CDC27	2.293	0.0031984	PSMC5	1.6468	2.4822e-07
			CDC27	2.293	0.0031984	PSMD6	1.8425	1.8236e-08
			CDC27	2.293	0.0031984	PSMA4	2.2819	8.9604e-06
			CDC27	2.293	0.0031984	PSMA6	2.37	1.4261e-07
			CDC27	2.293	0.0031984	Fzr1	2.8872	7.0354e-11
			CDC27	2.293	0.0031984	Psmd11	2.9947	7.3293e-05
			CDC27	2.293	0.0031984	BUB1B	3.4349	0.00025991
			CDC27	2.293	0.0031984	CCNB1	3.683	5.1616e-07
			CDC27	2.293	0.0031984	Psmd14	4.4825	9.6174e-07
			CDC27	2.293	0.0031984	NEK2	4.7618	5.9644e-13
			CDC27	2.293	0.0031984	CDC14A	4.8644	6.6061e-14
			CDC27	2.293	0.0031984	CDC20	5.1092	0.00076964
			CDC27	2.293	0.0031984	PSMD2	5.2645	6.6473e-77
			CDC27	2.293	0.0031984	CHP1	5.2826	0.00027582
			CDC27	2.293	0.0031984	PPP3CC	5.5521	1.5616e-12
			CDC27	2.293	0.0031984	CDK1	5.6055	2.8836e-05
			CDC27	2.293	0.0031984	AURKA	5.6237	8.7484e-12
			CDC27	2.293	0.0031984	CCNB2	5.7959	3.1691e-32
			CDC27	2.293	0.0031984	Cdk2	6.1516	1.7905e-07
			CDC27	2.293	0.0031984	BUB3	6.2954	1.0836e-24
			CDC27	2.293	0.0031984	PLK1	8.0579	1.7514e-24
			CDC27	2.293	0.0031984	PSMF1	8.1561	5.7734e-26
			CDC40	6.5152	2.0325e-09	HNRNPM	-7.2011	1.7044e-19
			CDC40	6.5152	2.0325e-09	SF3B3	-6.7977	2.3696e-15
			CDC40	6.5152	2.0325e-09	RBM5	-5.9021	5.9809e-09
			CDC40	6.5152	2.0325e-09	NXF1	-5.4002	1.3644e-06
			CDC40	6.5152	2.0325e-09	SRSF1	-4.7801	1.6669e-05
			CDC40	6.5152	2.0325e-09	Hnrnpd	-4.1814	0.0036241
			CDC40	6.5152	2.0325e-09	Rnps1	-3.8416	2.0966e-14
			CDC40	6.5152	2.0325e-09	SMC1A	-2.6027	1.6691e-10
			CDC40	6.5152	2.0325e-09	SRSF4	-2.1966	2.4712e-07
			CDC40	6.5152	2.0325e-09	CPSF1	-1.9466	0.0039809
			CDC40	6.5152	2.0325e-09	SF3A2	-1.8407	0.00096046
			CDC40	6.5152	2.0325e-09	FUS	-1.7481	4.4544e-12
			CDC40	6.5152	2.0325e-09	HNRNPA2B1	-1.6025	0.0011295
			CDC40	6.5152	2.0325e-09	SRSF3	-1.5766	0.00054259
			CDC40	6.5152	2.0325e-09	SRSF6	-1.5166	1.3606e-09
			CDC40	6.5152	2.0325e-09	CPSF7	-1.3916	0.00010548
			CDC40	6.5152	2.0325e-09	U2af2	-1.3359	2.4659e-09
			CDC40	6.5152	2.0325e-09	SRSF7	-1.2591	6.051e-10
			CDC40	6.5152	2.0325e-09	Srsf9	-1.2143	5.0511e-07
			CDC40	6.5152	2.0325e-09	HNRNPR	-1.1897	0.0023842
			CDC40	6.5152	2.0325e-09	SRSF11	-1.1643	0.002215
			CDC40	6.5152	2.0325e-09	Cd2bp2	-1.0103	0.0017769
			CDC40	6.5152	2.0325e-09	SF3B2	1.4983	1.2042e-05
			CDC40	6.5152	2.0325e-09	SF3A1	1.7137	9.0127e-20
			CDC40	6.5152	2.0325e-09	Hnrnpk	1.8018	0.00099631
			CDC40	6.5152	2.0325e-09	PCBP2	2.1664	1.5807e-08
			CDC40	6.5152	2.0325e-09	CDC5L	2.3846	0.003315
			CDC40	6.5152	2.0325e-09	PRPF8	2.6593	5.9328e-06
			CDC40	6.5152	2.0325e-09	SNRPD2	2.7044	2.6529e-14
			CDC40	6.5152	2.0325e-09	Lsm2	2.789	1.4143e-07
			CDC40	6.5152	2.0325e-09	Ybx1	2.8489	7.2083e-227
			CDC40	6.5152	2.0325e-09	SUGP1	2.9343	1.7367e-06
			CDC40	6.5152	2.0325e-09	NCBP1	3.0525	2.2985e-06
			CDC40	6.5152	2.0325e-09	CSTF3	3.2974	0.0013209
			CDC40	6.5152	2.0325e-09	GTF2F1	3.5803	1.9975e-15
			CDC40	6.5152	2.0325e-09	Srsf5	3.9705	0.00095929
			CDC40	6.5152	2.0325e-09	SRSF2	4.2841	0.0049999
			CDC40	6.5152	2.0325e-09	CLP1	4.6175	0.0013983
			CDC40	6.5152	2.0325e-09	POLR2B	4.9023	0.002264
			CDC40	6.5152	2.0325e-09	GTF2F2	5.508	5.9872e-05
			CDC40	6.5152	2.0325e-09	SF3A3	6.0895	0.00018078
			CDC40	6.5152	2.0325e-09	DDX23	6.8435	6.8291e-06
			CDC40	6.5152	2.0325e-09	Papolb	7.2132	0.0041293
			CDC40	6.5152	2.0325e-09	CPSF2	7.4623	4.931e-17
			CDC40	6.5152	2.0325e-09	HNRNPF	8.9961	4.2733e-18
			CDC40	6.5152	2.0325e-09	HNRNPU	10.579	1.7528e-06
			CDC5L	2.3846	0.003315	PRPF8	2.6593	5.9328e-06
			CDC7	-2.191	8.6596e-06	MCM6	-4.6274	0.00040025
			CDC7	-2.191	8.6596e-06	ORC2	-2.4941	1.6377e-10
			CDC7	-2.191	8.6596e-06	ORC3	5.2847	0.0037057
			CDC7	-2.191	8.6596e-06	MCM4	6.1484	1.857e-07
			CDC7	-2.191	8.6596e-06	DBF4	6.8798	7.447e-12
			CDH15	5.1519	3.2374e-06	JUP	-1.957	9.8307e-08
			CDH15	5.1519	3.2374e-06	CTNNA2	-1.3815	0.0037808
			CDH15	5.1519	3.2374e-06	SPAG9	1.6233	0.00013252
			CDH15	5.1519	3.2374e-06	CDH13	4.8234	0.00015409
			CDH15	5.1519	3.2374e-06	CTNNB1	5.1698	0.00022464
			CDK1	5.6055	2.8836e-05	TUBGCP5	-4.8213	0.00012358
			CDK1	5.6055	2.8836e-05	CCNH	-4.5213	0.002002
			CDK1	5.6055	2.8836e-05	NDE1	-4.2477	0.002671
			CDK1	5.6055	2.8836e-05	DCTN2	-3.7626	0.0024736
			CDK1	5.6055	2.8836e-05	ORC2	-2.4941	1.6377e-10
			CDK1	5.6055	2.8836e-05	PSMD10	-2.2696	0.001063
			CDK1	5.6055	2.8836e-05	NUMA1	-1.3647	4.7908e-12
			CDK1	5.6055	2.8836e-05	PPP2R1A	-1.2639	3.0345e-10
			CDK1	5.6055	2.8836e-05	PRKAR2B	-1.0896	1.3168e-09
			CDK1	5.6055	2.8836e-05	TUBGCP4	-1.0107	0.0043902
			CDK1	5.6055	2.8836e-05	PSMC3	1.2989	8.6386e-05
			CDK1	5.6055	2.8836e-05	PSMC5	1.6468	2.4822e-07
			CDK1	5.6055	2.8836e-05	PSMD6	1.8425	1.8236e-08
			CDK1	5.6055	2.8836e-05	ACTR1A	1.9372	0.00080234
			CDK1	5.6055	2.8836e-05	DCTN3	2.024	0.0040557
			CDK1	5.6055	2.8836e-05	PSMA4	2.2819	8.9604e-06
			CDK1	5.6055	2.8836e-05	CEP164	2.3099	4.1451e-11
			CDK1	5.6055	2.8836e-05	Fzr1	2.8872	7.0354e-11
			CDK1	5.6055	2.8836e-05	Psmd11	2.9947	7.3293e-05
			CDK1	5.6055	2.8836e-05	CCNB1	3.683	5.1616e-07
			CDK1	5.6055	2.8836e-05	Psmd14	4.4825	9.6174e-07
			CDK1	5.6055	2.8836e-05	SPDYA	4.5729	0.00027017
			CDK1	5.6055	2.8836e-05	NEK2	4.7618	5.9644e-13
			CDK1	5.6055	2.8836e-05	PAFAH1B1	4.8291	0.0031906
			CDK1	5.6055	2.8836e-05	PLK4	4.9039	6.5093e-24
			CDK1	5.6055	2.8836e-05	FGFR1OP	5.2053	0.00044163
			CDK1	5.6055	2.8836e-05	ORC3	5.2847	0.0037057
			CDK1	5.6055	2.8836e-05	CSNK1D	5.5708	2.2356e-06
			CDK1	5.6055	2.8836e-05	ODF2	6.0077	8.1542e-07
			CDK1	5.6055	2.8836e-05	BUB3	6.2954	1.0836e-24
			CDK1	5.6055	2.8836e-05	MAPT	6.5456	4.2017e-10
			CDK1	5.6055	2.8836e-05	CEP57	7.8051	5.9595e-12
			CDK1	5.6055	2.8836e-05	PLK1	8.0579	1.7514e-24
			CDK1	5.6055	2.8836e-05	PSMF1	8.1561	5.7734e-26
			CDK1	5.6055	2.8836e-05	FBXO43	12.027	0.00043138
			Cdk2	6.1516	1.7905e-07	Psmc1	-8.6871	4.0409e-17
			Cdk2	6.1516	1.7905e-07	MCM6	-4.6274	0.00040025
			Cdk2	6.1516	1.7905e-07	CCNH	-4.5213	0.002002
			Cdk2	6.1516	1.7905e-07	CDT1	-2.5098	0.0014046
			Cdk2	6.1516	1.7905e-07	ORC2	-2.4941	1.6377e-10
			Cdk2	6.1516	1.7905e-07	PSMD10	-2.2696	0.001063
			Cdk2	6.1516	1.7905e-07	CDC7	-2.191	8.6596e-06
			Cdk2	6.1516	1.7905e-07	MCM5	-1.9673	0.0011423
			Cdk2	6.1516	1.7905e-07	PSMA7	-1.3779	1.3134e-08
			Cdk2	6.1516	1.7905e-07	PSMB9	-1.3393	1.2427e-06
			Cdk2	6.1516	1.7905e-07	CDKN1B	-1.1446	0.00408
			Cdk2	6.1516	1.7905e-07	PSMC3	1.2989	8.6386e-05
			Cdk2	6.1516	1.7905e-07	Rbx1	1.5135	4.4364e-07
			Cdk2	6.1516	1.7905e-07	PSMC5	1.6468	2.4822e-07
			Cdk2	6.1516	1.7905e-07	PSMD6	1.8425	1.8236e-08
			Cdk2	6.1516	1.7905e-07	PSMA4	2.2819	8.9604e-06
			Cdk2	6.1516	1.7905e-07	PSMA6	2.37	1.4261e-07
			Cdk2	6.1516	1.7905e-07	Fzr1	2.8872	7.0354e-11
			Cdk2	6.1516	1.7905e-07	Psmd11	2.9947	7.3293e-05
			Cdk2	6.1516	1.7905e-07	CUL1	3.2853	6.8946e-11
			Cdk2	6.1516	1.7905e-07	CDC25C	3.8793	0.0047954
			Cdk2	6.1516	1.7905e-07	POLA2	3.9562	0.00075004
			Cdk2	6.1516	1.7905e-07	Psmd14	4.4825	9.6174e-07
			Cdk2	6.1516	1.7905e-07	SPDYA	4.5729	0.00027017
			Cdk2	6.1516	1.7905e-07	CDKN1A	4.9471	0.0018158
			Cdk2	6.1516	1.7905e-07	PSMD2	5.2645	6.6473e-77
			Cdk2	6.1516	1.7905e-07	ORC3	5.2847	0.0037057
			Cdk2	6.1516	1.7905e-07	Ccna1	5.4774	7.4666e-05
			Cdk2	6.1516	1.7905e-07	MCM4	6.1484	1.857e-07
			Cdk2	6.1516	1.7905e-07	DBF4	6.8798	7.447e-12
			Cdk2	6.1516	1.7905e-07	PSMF1	8.1561	5.7734e-26
			Cdk2	6.1516	1.7905e-07	MCM3	8.4872	7.3038e-07
			CDK5RAP3	-4.4582	0.001236	UFL1	3.0233	7.999e-06
			CDK9	-1.1197	6.1181e-10	SUPT5H	-3.0521	4.5971e-20
			CDK9	-1.1197	6.1181e-10	NELFE	1.9564	1.1211e-05
			CDK9	-1.1197	6.1181e-10	GTF2H1	2.921	1.9753e-05
			CDK9	-1.1197	6.1181e-10	NCBP1	3.0525	2.2985e-06
			CDK9	-1.1197	6.1181e-10	GTF2F1	3.5803	1.9975e-15
			CDK9	-1.1197	6.1181e-10	POLR2B	4.9023	0.002264
			CDK9	-1.1197	6.1181e-10	GTF2H2	5.4431	0.00045853
			CDK9	-1.1197	6.1181e-10	GTF2F2	5.508	5.9872e-05
			CDKN1A	4.9471	0.0018158	MCM6	-4.6274	0.00040025
			CDKN1A	4.9471	0.0018158	PIK3R1	-4.4875	0.00085846
			CDKN1A	4.9471	0.0018158	CCND3	-4.1634	4.0381e-09
			CDKN1A	4.9471	0.0018158	CCND2	-2.7956	8.1412e-14
			CDKN1A	4.9471	0.0018158	CDT1	-2.5098	0.0014046
			CDKN1A	4.9471	0.0018158	ORC2	-2.4941	1.6377e-10
			CDKN1A	4.9471	0.0018158	PSMD10	-2.2696	0.001063
			CDKN1A	4.9471	0.0018158	MCM5	-1.9673	0.0011423
			CDKN1A	4.9471	0.0018158	AKT1	-1.4742	3.3324e-19
			CDKN1A	4.9471	0.0018158	PSMB9	-1.3393	1.2427e-06
			CDKN1A	4.9471	0.0018158	CDKN1B	-1.1446	0.00408
			CDKN1A	4.9471	0.0018158	PSMC3	1.2989	8.6386e-05
			CDKN1A	4.9471	0.0018158	Rbx1	1.5135	4.4364e-07
			CDKN1A	4.9471	0.0018158	PSMC5	1.6468	2.4822e-07
			CDKN1A	4.9471	0.0018158	PSMD6	1.8425	1.8236e-08
			CDKN1A	4.9471	0.0018158	PSMA4	2.2819	8.9604e-06
			CDKN1A	4.9471	0.0018158	PSMA6	2.37	1.4261e-07
			CDKN1A	4.9471	0.0018158	Fzr1	2.8872	7.0354e-11
			CDKN1A	4.9471	0.0018158	Psmd11	2.9947	7.3293e-05
			CDKN1A	4.9471	0.0018158	CUL1	3.2853	6.8946e-11
			CDKN1A	4.9471	0.0018158	Psmd14	4.4825	9.6174e-07
			CDKN1A	4.9471	0.0018158	E2F4	4.5289	0.0012514
			CDKN1A	4.9471	0.0018158	ORC3	5.2847	0.0037057
			CDKN1A	4.9471	0.0018158	MCM4	6.1484	1.857e-07
			CDKN1A	4.9471	0.0018158	CDKN2C	6.4595	8.6742e-06
			CDKN1A	4.9471	0.0018158	PSMF1	8.1561	5.7734e-26
			CDKN1A	4.9471	0.0018158	MCM3	8.4872	7.3038e-07
			CDKN1B	-1.1446	0.00408	MCM6	-4.6274	0.00040025
			CDKN1B	-1.1446	0.00408	CCND3	-4.1634	4.0381e-09
			CDKN1B	-1.1446	0.00408	CDT1	-2.5098	0.0014046
			CDKN1B	-1.1446	0.00408	ORC2	-2.4941	1.6377e-10
			CDKN1B	-1.1446	0.00408	AKT1	-1.4742	3.3324e-19
			CDKN1B	-1.1446	0.00408	Rnf123	-1.416	1.0142e-11
			CDKN1B	-1.1446	0.00408	PSMC3	1.2989	8.6386e-05
			CDKN1B	-1.1446	0.00408	Rbx1	1.5135	4.4364e-07
			CDKN1B	-1.1446	0.00408	PSMC5	1.6468	2.4822e-07
			CDKN1B	-1.1446	0.00408	Fzr1	2.8872	7.0354e-11
			CDKN1B	-1.1446	0.00408	Psmd11	2.9947	7.3293e-05
			CDKN1B	-1.1446	0.00408	Psmd14	4.4825	9.6174e-07
			CDKN1B	-1.1446	0.00408	MCM4	6.1484	1.857e-07
			CDKN1B	-1.1446	0.00408	PSMF1	8.1561	5.7734e-26
			CDKN2B	4.9634	0.0016744	CCND3	-4.1634	4.0381e-09
			CDKN2B	4.9634	0.0016744	CCND2	-2.7956	8.1412e-14
			CDKN2B	4.9634	0.0016744	CDKN1B	-1.1446	0.00408
			CDKN2B	4.9634	0.0016744	CDKN1A	4.9471	0.0018158
			CDKN2B	4.9634	0.0016744	CDKN2C	6.4595	8.6742e-06
			CDKN2C	6.4595	8.6742e-06	CCND3	-4.1634	4.0381e-09
			CDKN2C	6.4595	8.6742e-06	CCND2	-2.7956	8.1412e-14
			CDKN2C	6.4595	8.6742e-06	CDKN1B	-1.1446	0.00408
			CDT1	-2.5098	0.0014046	MCM6	-4.6274	0.00040025
			CDT1	-2.5098	0.0014046	MCM4	6.1484	1.857e-07
			CENPJ	3.543	2.1824e-09	PLK4	4.9039	6.5093e-24
			CEP152	5.7291	1.717e-06	PLK4	4.9039	6.5093e-24
			CEP164	2.3099	4.1451e-11	TUBGCP5	-4.8213	0.00012358
			CEP164	2.3099	4.1451e-11	NDE1	-4.2477	0.002671
			CEP164	2.3099	4.1451e-11	PPP2R1A	-1.2639	3.0345e-10
			CEP164	2.3099	4.1451e-11	PRKAR2B	-1.0896	1.3168e-09
			CEP164	2.3099	4.1451e-11	TUBGCP4	-1.0107	0.0043902
			CEP164	2.3099	4.1451e-11	ACTR1A	1.9372	0.00080234
			CEP164	2.3099	4.1451e-11	DCTN3	2.024	0.0040557
			CEP164	2.3099	4.1451e-11	NEK2	4.7618	5.9644e-13
			CEP164	2.3099	4.1451e-11	PAFAH1B1	4.8291	0.0031906
			CEP164	2.3099	4.1451e-11	PLK4	4.9039	6.5093e-24
			CEP164	2.3099	4.1451e-11	FGFR1OP	5.2053	0.00044163
			CEP164	2.3099	4.1451e-11	CSNK1D	5.5708	2.2356e-06
			CEP164	2.3099	4.1451e-11	ODF2	6.0077	8.1542e-07
			CEP164	2.3099	4.1451e-11	CEP57	7.8051	5.9595e-12
			CEP164	2.3099	4.1451e-11	PLK1	8.0579	1.7514e-24
			CEP55	5.2221	7.5882e-08	KIF20A	6.512	0.00023403
			CEP55	5.2221	7.5882e-08	KIF23	6.707	1.2288e-10
			CEP57	7.8051	5.9595e-12	NEK2	4.7618	5.9644e-13
			CEP57	7.8051	5.9595e-12	PAFAH1B1	4.8291	0.0031906
			CEP57	7.8051	5.9595e-12	PLK4	4.9039	6.5093e-24
			CEPT1	-1.3945	0.000646	PLD1	-2.5991	1.1183e-06
			CEPT1	-1.3945	0.000646	DGKD	2.3474	2.2762e-11
			CEPT1	-1.3945	0.000646	DGKA	2.3764	4.0511e-05
			CEPT1	-1.3945	0.000646	Pla2g6	2.4063	0.0020201
			CEPT1	-1.3945	0.000646	PTDSS2	2.8174	3.1716e-10
			CEPT1	-1.3945	0.000646	LPCAT3	2.8383	0.0029172
			CEPT1	-1.3945	0.000646	PLPP1	3.1594	0.00015092
			CEPT1	-1.3945	0.000646	Dgkb	3.4364	3.1501e-05
			CEPT1	-1.3945	0.000646	PAFAH1B1	4.8291	0.0031906
			CEPT1	-1.3945	0.000646	PLA2G4E	5.1813	0.00050919
			CFAP20	2.1285	5.0652e-05	GTF2B	3.334	5.8253e-06
			CFLAR	-2.1576	0.002246	FADD	-1.509	0.0039864
			CFLAR	-2.1576	0.002246	DEDD	6.5415	3.7832e-06
			Cgn	-2.2745	6.2796e-06	Myh10	-6.4244	2.8438e-12
			Cgn	-2.2745	6.2796e-06	MYL12A	1.9593	1.0092e-05
			Cgn	-2.2745	6.2796e-06	TJP1	2.6195	1.4334e-06
			Cgn	-2.2745	6.2796e-06	MYH11	5.0109	0.0013105
			CHAF1A	4.5055	4.5437e-05	CHAF1B	5.1416	0.00064119
			CHDH	4.1082	4.3439e-05	PLD1	-2.5991	1.1183e-06
			CHDH	4.1082	4.3439e-05	PLA2G12A	-1.4796	0.00061457
			CHDH	4.1082	4.3439e-05	CEPT1	-1.3945	0.000646
			CHDH	4.1082	4.3439e-05	Pla2g6	2.4063	0.0020201
			CHDH	4.1082	4.3439e-05	PTDSS2	2.8174	3.1716e-10
			CHDH	4.1082	4.3439e-05	LPCAT3	2.8383	0.0029172
			CHDH	4.1082	4.3439e-05	PLA2G4E	5.1813	0.00050919
			CHKA	2.4563	4.6038e-05	PCYT1A	6.1884	5.668e-12
			CHKB	4.9644	4.1203e-13	PCYT1A	6.1884	5.668e-12
			Chn2	6.5844	7.6756e-10	RHOJ	-3.6103	3.9166e-08
			Chn2	6.5844	7.6756e-10	RHOF	-3.0706	0.00084827
			Chn2	6.5844	7.6756e-10	Rhov	8.1725	0.00028138
			CHP1	5.2826	0.00027582	NFATC4	-2.727	0.0013515
			CHP1	5.2826	0.00027582	PLCB1	-1.4965	0.0044663
			CHPF	-4.731	0.00021777	CHSY1	-3.0332	1.7399e-08
			CHPT1	3.955	0.00046963	PLPP3	-5.8746	8.4296e-09
			CHPT1	3.955	0.00046963	PLD1	-2.5991	1.1183e-06
			CHPT1	3.955	0.00046963	PAFAH1B2	-1.537	0.0018361
			CHPT1	3.955	0.00046963	PLA2G12A	-1.4796	0.00061457
			CHPT1	3.955	0.00046963	CEPT1	-1.3945	0.000646
			CHPT1	3.955	0.00046963	PTDSS1	1.7122	1.0914e-11
			CHPT1	3.955	0.00046963	DGKD	2.3474	2.2762e-11
			CHPT1	3.955	0.00046963	DGKA	2.3764	4.0511e-05
			CHPT1	3.955	0.00046963	Pla2g6	2.4063	0.0020201
			CHPT1	3.955	0.00046963	DGKH	2.5631	5.8621e-05
			CHPT1	3.955	0.00046963	LPCAT3	2.8383	0.0029172
			CHPT1	3.955	0.00046963	DGKE	3.144	6.2243e-09
			CHPT1	3.955	0.00046963	PLPP1	3.1594	0.00015092
			CHPT1	3.955	0.00046963	Dgkb	3.4364	3.1501e-05
			CHPT1	3.955	0.00046963	PAFAH1B1	4.8291	0.0031906
			CHPT1	3.955	0.00046963	PLA2G4E	5.1813	0.00050919
			CHPT1	3.955	0.00046963	PCYT1A	6.1884	5.668e-12
			CKAP5	-1.2311	2.2474e-06	TACC3	1.7676	0.0028566
			CLDN11	4.505	3.5035e-19	MPDZ	-3.5052	9.2681e-08
			CLDN11	4.505	3.5035e-19	CLDN5	-2.4242	6.3381e-05
			CLDN11	4.505	3.5035e-19	TJP1	2.6195	1.4334e-06
			CLDN15	6.3051	0.0011383	MPDZ	-3.5052	9.2681e-08
			CLDN15	6.3051	0.0011383	CLDN5	-2.4242	6.3381e-05
			CLDN15	6.3051	0.0011383	TJP2	-1.0176	0.00081192
			CLDN15	6.3051	0.0011383	TJP1	2.6195	1.4334e-06
			CLDN15	6.3051	0.0011383	CLDN11	4.505	3.5035e-19
			CLDN5	-2.4242	6.3381e-05	MPDZ	-3.5052	9.2681e-08
			CLDN5	-2.4242	6.3381e-05	TJP1	2.6195	1.4334e-06
			CLGN	4.2174	1.1161e-05	PDIA3	-2.5003	0.0049859
			CLN3	3.366	1.9921e-09	CLN5	-1.5354	0.0022662
			CLN6	-2.543	0.00027298	PPT1	-3.3185	7.8084e-15
			CLN6	-2.543	0.00027298	TPP1	-2.5622	1.8173e-08
			CLN6	-2.543	0.00027298	NCL	-1.8245	0.00015523
			CLN6	-2.543	0.00027298	CLN5	-1.5354	0.0022662
			CLN6	-2.543	0.00027298	CLN3	3.366	1.9921e-09
			CLP1	4.6175	0.0013983	HNRNPM	-7.2011	1.7044e-19
			CLP1	4.6175	0.0013983	SF3B3	-6.7977	2.3696e-15
			CLP1	4.6175	0.0013983	SRSF1	-4.7801	1.6669e-05
			CLP1	4.6175	0.0013983	Hnrnpd	-4.1814	0.0036241
			CLP1	4.6175	0.0013983	Rnps1	-3.8416	2.0966e-14
			CLP1	4.6175	0.0013983	SMC1A	-2.6027	1.6691e-10
			CLP1	4.6175	0.0013983	SRSF4	-2.1966	2.4712e-07
			CLP1	4.6175	0.0013983	CPSF1	-1.9466	0.0039809
			CLP1	4.6175	0.0013983	SF3A2	-1.8407	0.00096046
			CLP1	4.6175	0.0013983	SRSF3	-1.5766	0.00054259
			CLP1	4.6175	0.0013983	SRSF6	-1.5166	1.3606e-09
			CLP1	4.6175	0.0013983	CPSF7	-1.3916	0.00010548
			CLP1	4.6175	0.0013983	SRSF7	-1.2591	6.051e-10
			CLP1	4.6175	0.0013983	Srsf9	-1.2143	5.0511e-07
			CLP1	4.6175	0.0013983	HNRNPR	-1.1897	0.0023842
			CLP1	4.6175	0.0013983	SRSF11	-1.1643	0.002215
			CLP1	4.6175	0.0013983	Cd2bp2	-1.0103	0.0017769
			CLP1	4.6175	0.0013983	SF3B2	1.4983	1.2042e-05
			CLP1	4.6175	0.0013983	Hnrnpk	1.8018	0.00099631
			CLP1	4.6175	0.0013983	PCBP2	2.1664	1.5807e-08
			CLP1	4.6175	0.0013983	PRPF8	2.6593	5.9328e-06
			CLP1	4.6175	0.0013983	SNRPD2	2.7044	2.6529e-14
			CLP1	4.6175	0.0013983	Ybx1	2.8489	7.2083e-227
			CLP1	4.6175	0.0013983	SUGP1	2.9343	1.7367e-06
			CLP1	4.6175	0.0013983	NCBP1	3.0525	2.2985e-06
			CLP1	4.6175	0.0013983	CSTF3	3.2974	0.0013209
			CLP1	4.6175	0.0013983	GTF2F1	3.5803	1.9975e-15
			CLP1	4.6175	0.0013983	Srsf5	3.9705	0.00095929
			CLP1	4.6175	0.0013983	SRSF2	4.2841	0.0049999
			CLP1	4.6175	0.0013983	POLR2B	4.9023	0.002264
			CLP1	4.6175	0.0013983	GTF2F2	5.508	5.9872e-05
			CLP1	4.6175	0.0013983	SF3A3	6.0895	0.00018078
			CLP1	4.6175	0.0013983	DDX23	6.8435	6.8291e-06
			CLP1	4.6175	0.0013983	CPSF2	7.4623	4.931e-17
			CLP1	4.6175	0.0013983	HNRNPF	8.9961	4.2733e-18
			CLP1	4.6175	0.0013983	HNRNPU	10.579	1.7528e-06
			CLTA	-1.2128	6.9792e-11	AP1B1	-3.5488	6.0234e-06
			CLTA	-1.2128	6.9792e-11	HTT	-3.479	0.0035975
			CLTA	-1.2128	6.9792e-11	CLTC	-3.0161	2.3233e-11
			CLTA	-1.2128	6.9792e-11	ARRB1	-3.0029	3.031e-05
			CLTA	-1.2128	6.9792e-11	DNM2	1.636	1.1785e-10
			CLTA	-1.2128	6.9792e-11	Grb2	1.6909	0.002746
			CLTA	-1.2128	6.9792e-11	HSPA2	3.2438	6.1317e-17
			CLTA	-1.2128	6.9792e-11	AP1M1	3.7906	2.6445e-06
			CLTA	-1.2128	6.9792e-11	STAM2	6.3547	1.6601e-08
			CLTA	-1.2128	6.9792e-11	AP2A2	7.2768	0.0020407
			CLTA	-1.2128	6.9792e-11	DNAL4	7.3711	4.2108e-16
			CLTA	-1.2128	6.9792e-11	Ap2b1	10.198	2.1409e-21
			CLTC	-3.0161	2.3233e-11	ARRB1	-3.0029	3.031e-05
			CLTC	-3.0161	2.3233e-11	AP2A2	7.2768	0.0020407
			CLTC	-3.0161	2.3233e-11	Ap2b1	10.198	2.1409e-21
			CLU	-1.2664	0.0021254	ACTN1	-4.7523	0.00019093
			CLU	-1.2664	0.0021254	ACTN4	-4.2348	2.7338e-09
			CLU	-1.2664	0.0021254	APP	-3.4302	2.7669e-10
			CLU	-1.2664	0.0021254	SPARC	-1.9409	1.4223e-13
			CLU	-1.2664	0.0021254	VEGFC	-1.3285	0.0018131
			CLU	-1.2664	0.0021254	VEGFB	-1.2506	0.00036992
			CLU	-1.2664	0.0021254	PROS1	-1.0172	0.0013021
			CLU	-1.2664	0.0021254	TGFB3	3.1664	1.7148e-08
			CLU	-1.2664	0.0021254	F13A1	3.213	3.0578e-05
			CLU	-1.2664	0.0021254	ALDOA	4.8035	0.0035834
			CLU	-1.2664	0.0021254	ALB	5.6754	1.6568e-05
			CNGA3	7.2182	1.6867e-11	CALM1	8.7958	6.8278e-38
			CNOT1	1.2808	3.3238e-07	CNOT4	1.923	0.0031139
			COASY	-4.7274	0.0025193	ENPP1	-2.8201	3.5136e-26
			COG1	-5.881	1.9279e-05	Cog4	-4.132	0.0044557
			COG1	-5.881	1.9279e-05	COG2	-3.3263	1.7937e-05
			Cog4	-4.132	0.0044557	COG2	-3.3263	1.7937e-05
			COG5	5.2725	0.00029374	COG1	-5.881	1.9279e-05
			COG5	5.2725	0.00029374	COG2	-3.3263	1.7937e-05
			COL1A1	-4.2338	0.002888	SYK	-4.7138	0.0011312
			COL1A1	-4.2338	0.002888	COL1A2	-4.0197	1.1997e-17
			COL1A1	-4.2338	0.002888	ITGA6	-3.357	1.1074e-16
			COL1A1	-4.2338	0.002888	ITGAV	-2.4921	9.9685e-12
			COL1A1	-4.2338	0.002888	SDC2	-2.363	3.8024e-16
			COL1A1	-4.2338	0.002888	CD44	-2.1356	0.00023754
			COL1A1	-4.2338	0.002888	ITGB5	-2.1035	4.5535e-32
			COL1A1	-4.2338	0.002888	ITGB1	-1.6952	5.5382e-16
			COL1A1	-4.2338	0.002888	SDC4	-1.2263	6.5019e-05
			COL1A2	-4.0197	1.1997e-17	SYK	-4.7138	0.0011312
			COL1A2	-4.0197	1.1997e-17	ITGAV	-2.4921	9.9685e-12
			COL1A2	-4.0197	1.1997e-17	CD44	-2.1356	0.00023754
			COL1A2	-4.0197	1.1997e-17	ITGB5	-2.1035	4.5535e-32
			COL1A2	-4.0197	1.1997e-17	ITGB1	-1.6952	5.5382e-16
			COL3A1	-6.9805	4.1326e-17	ITGAV	-2.4921	9.9685e-12
			COL3A1	-6.9805	4.1326e-17	CD44	-2.1356	0.00023754
			COL3A1	-6.9805	4.1326e-17	ITGB5	-2.1035	4.5535e-32
			COL3A1	-6.9805	4.1326e-17	ITGB1	-1.6952	5.5382e-16
			Col4a1	-4.6829	6.758e-05	ITGAV	-2.4921	9.9685e-12
			Col4a1	-4.6829	6.758e-05	CD44	-2.1356	0.00023754
			Col4a1	-4.6829	6.758e-05	ITGB5	-2.1035	4.5535e-32
			Col4a1	-4.6829	6.758e-05	ITGB1	-1.6952	5.5382e-16
			COL4A2	-2.4511	2.6293e-27	Col4a1	-4.6829	6.758e-05
			COL4A2	-2.4511	2.6293e-27	ITGA4	-3.9255	2.0321e-06
			COL4A2	-2.4511	2.6293e-27	ITGA6	-3.357	1.1074e-16
			COL4A2	-2.4511	2.6293e-27	ITGAV	-2.4921	9.9685e-12
			COL4A2	-2.4511	2.6293e-27	SDC2	-2.363	3.8024e-16
			COL4A2	-2.4511	2.6293e-27	CD44	-2.1356	0.00023754
			COL4A2	-2.4511	2.6293e-27	ITGB5	-2.1035	4.5535e-32
			COL4A2	-2.4511	2.6293e-27	ITGB1	-1.6952	5.5382e-16
			COL4A2	-2.4511	2.6293e-27	SDC4	-1.2263	6.5019e-05
			COL4A2	-2.4511	2.6293e-27	ITGB6	5.6851	0.0023739
			COL4A3BP	-5.6197	1.2902e-06	VAPB	-6.7759	2.6451e-07
			COL4A3BP	-5.6197	1.2902e-06	VAPA	-6.0968	4.5216e-10
			COL4A3BP	-5.6197	1.2902e-06	CSNK1G2	4.5138	1.3278e-38
			COL5A1	-5.5664	0.00025961	ITGAV	-2.4921	9.9685e-12
			COL5A1	-5.5664	0.00025961	CD44	-2.1356	0.00023754
			COL5A1	-5.5664	0.00025961	ITGB5	-2.1035	4.5535e-32
			COL5A1	-5.5664	0.00025961	ITGB1	-1.6952	5.5382e-16
			COL5A3	-1.1072	0.00033665	ITGA6	-3.357	1.1074e-16
			COL5A3	-1.1072	0.00033665	ITGAV	-2.4921	9.9685e-12
			COL5A3	-1.1072	0.00033665	SDC2	-2.363	3.8024e-16
			COL5A3	-1.1072	0.00033665	CD44	-2.1356	0.00023754
			COL5A3	-1.1072	0.00033665	ITGB5	-2.1035	4.5535e-32
			COL5A3	-1.1072	0.00033665	ITGB1	-1.6952	5.5382e-16
			COL5A3	-1.1072	0.00033665	SDC4	-1.2263	6.5019e-05
			COL6A1	-4.0391	1.5102e-22	ITGA6	-3.357	1.1074e-16
			COL6A1	-4.0391	1.5102e-22	ITGAV	-2.4921	9.9685e-12
			COL6A1	-4.0391	1.5102e-22	SDC2	-2.363	3.8024e-16
			COL6A1	-4.0391	1.5102e-22	CD44	-2.1356	0.00023754
			COL6A1	-4.0391	1.5102e-22	ITGB5	-2.1035	4.5535e-32
			COL6A1	-4.0391	1.5102e-22	ITGB1	-1.6952	5.5382e-16
			COL6A1	-4.0391	1.5102e-22	SDC4	-1.2263	6.5019e-05
			COL6A2	-2.3011	0.00036729	ITGAV	-2.4921	9.9685e-12
			COL6A2	-2.3011	0.00036729	CD44	-2.1356	0.00023754
			COL6A2	-2.3011	0.00036729	ITGB5	-2.1035	4.5535e-32
			COL6A2	-2.3011	0.00036729	ITGB1	-1.6952	5.5382e-16
			COL6A3	-3.1491	2.1368e-10	ITGA6	-3.357	1.1074e-16
			COL6A3	-3.1491	2.1368e-10	ITGAV	-2.4921	9.9685e-12
			COL6A3	-3.1491	2.1368e-10	SDC2	-2.363	3.8024e-16
			COL6A3	-3.1491	2.1368e-10	CD44	-2.1356	0.00023754
			COL6A3	-3.1491	2.1368e-10	ITGB5	-2.1035	4.5535e-32
			COL6A3	-3.1491	2.1368e-10	ITGB1	-1.6952	5.5382e-16
			COL6A3	-3.1491	2.1368e-10	SDC4	-1.2263	6.5019e-05
			COLGALT1	-2.6774	2.7149e-09	PLOD2	-2.6537	0.00023977
			COMP	7.4863	2.7664e-17	ITGA4	-3.9255	2.0321e-06
			COMP	7.4863	2.7664e-17	ITGA6	-3.357	1.1074e-16
			COMP	7.4863	2.7664e-17	ITGAV	-2.4921	9.9685e-12
			COMP	7.4863	2.7664e-17	SDC2	-2.363	3.8024e-16
			COMP	7.4863	2.7664e-17	ITGB5	-2.1035	4.5535e-32
			COMP	7.4863	2.7664e-17	ITGB1	-1.6952	5.5382e-16
			COMP	7.4863	2.7664e-17	SDC4	-1.2263	6.5019e-05
			COMP	7.4863	2.7664e-17	ITGB6	5.6851	0.0023739
			COPB1	-3.2517	7.258e-23	COPB2	-6.3878	5.2676e-12
			COPB1	-3.2517	7.258e-23	COPA	-4.6863	1.5372e-22
			COPB1	-3.2517	7.258e-23	ARCN1	-3.374	7.4338e-10
			COPB1	-3.2517	7.258e-23	COPG1	-1.1423	4.3007e-11
			COPB2	-6.3878	5.2676e-12	COPA	-4.6863	1.5372e-22
			COPE	1.3831	2.1747e-05	COPB2	-6.3878	5.2676e-12
			COPE	1.3831	2.1747e-05	COPA	-4.6863	1.5372e-22
			COPE	1.3831	2.1747e-05	ARCN1	-3.374	7.4338e-10
			COPE	1.3831	2.1747e-05	COPB1	-3.2517	7.258e-23
			COPE	1.3831	2.1747e-05	COPG1	-1.1423	4.3007e-11
			COPE	1.3831	2.1747e-05	RCHY1	3.2067	5.2174e-08
			COPG1	-1.1423	4.3007e-11	COPB2	-6.3878	5.2676e-12
			COPG1	-1.1423	4.3007e-11	COPA	-4.6863	1.5372e-22
			COPS4	3.1371	4.8736e-05	COPS3	-2.163	6.9926e-06
			COPS5	1.9446	4.9105e-08	COPS4	3.1371	4.8736e-05
			Cox10	4.0386	0.0019858	MT-CO3	-1.3404	1.5428e-236
			Cox10	4.0386	0.0019858	MT-CO1	4.9941	3.5822e-62
			CPSF1	-1.9466	0.0039809	HNRNPM	-7.2011	1.7044e-19
			CPSF1	-1.9466	0.0039809	SF3B3	-6.7977	2.3696e-15
			CPSF1	-1.9466	0.0039809	SRSF1	-4.7801	1.6669e-05
			CPSF1	-1.9466	0.0039809	Hnrnpd	-4.1814	0.0036241
			CPSF1	-1.9466	0.0039809	Rnps1	-3.8416	2.0966e-14
			CPSF1	-1.9466	0.0039809	SMC1A	-2.6027	1.6691e-10
			CPSF1	-1.9466	0.0039809	SRSF4	-2.1966	2.4712e-07
			CPSF1	-1.9466	0.0039809	SEH1L	-2.1285	0.00011816
			CPSF1	-1.9466	0.0039809	SF3A2	-1.8407	0.00096046
			CPSF1	-1.9466	0.0039809	SRSF3	-1.5766	0.00054259
			CPSF1	-1.9466	0.0039809	Nup54	-1.5332	6.1683e-06
			CPSF1	-1.9466	0.0039809	SRSF6	-1.5166	1.3606e-09
			CPSF1	-1.9466	0.0039809	CPSF7	-1.3916	0.00010548
			CPSF1	-1.9466	0.0039809	SRSF7	-1.2591	6.051e-10
			CPSF1	-1.9466	0.0039809	Srsf9	-1.2143	5.0511e-07
			CPSF1	-1.9466	0.0039809	HNRNPR	-1.1897	0.0023842
			CPSF1	-1.9466	0.0039809	SRSF11	-1.1643	0.002215
			CPSF1	-1.9466	0.0039809	Cd2bp2	-1.0103	0.0017769
			CPSF1	-1.9466	0.0039809	SF3B2	1.4983	1.2042e-05
			CPSF1	-1.9466	0.0039809	Hnrnpk	1.8018	0.00099631
			CPSF1	-1.9466	0.0039809	NUP188	1.9554	4.7562e-07
			CPSF1	-1.9466	0.0039809	PCBP2	2.1664	1.5807e-08
			CPSF1	-1.9466	0.0039809	NUP98	2.4457	1.5755e-05
			CPSF1	-1.9466	0.0039809	PRPF8	2.6593	5.9328e-06
			CPSF1	-1.9466	0.0039809	SNRPD2	2.7044	2.6529e-14
			CPSF1	-1.9466	0.0039809	Ybx1	2.8489	7.2083e-227
			CPSF1	-1.9466	0.0039809	SUGP1	2.9343	1.7367e-06
			CPSF1	-1.9466	0.0039809	NCBP1	3.0525	2.2985e-06
			CPSF1	-1.9466	0.0039809	CSTF3	3.2974	0.0013209
			CPSF1	-1.9466	0.0039809	GTF2F1	3.5803	1.9975e-15
			CPSF1	-1.9466	0.0039809	NUPL2	3.6259	0.00028253
			CPSF1	-1.9466	0.0039809	Srsf5	3.9705	0.00095929
			CPSF1	-1.9466	0.0039809	NUP50	4.0103	3.5707e-36
			CPSF1	-1.9466	0.0039809	SRSF2	4.2841	0.0049999
			CPSF1	-1.9466	0.0039809	AAAS	4.3269	7.4998e-14
			CPSF1	-1.9466	0.0039809	POLR2B	4.9023	0.002264
			CPSF1	-1.9466	0.0039809	NUP160	5.15	0.00061115
			CPSF1	-1.9466	0.0039809	GTF2F2	5.508	5.9872e-05
			CPSF1	-1.9466	0.0039809	Nup58	5.8042	5.5678e-06
			CPSF1	-1.9466	0.0039809	RAE1	6.6683	2.6763e-12
			CPSF1	-1.9466	0.0039809	DDX23	6.8435	6.8291e-06
			CPSF1	-1.9466	0.0039809	NUP43	6.9891	0.00038962
			CPSF1	-1.9466	0.0039809	CPSF2	7.4623	4.931e-17
			CPSF1	-1.9466	0.0039809	RANBP2	7.8877	4.3342e-22
			CPSF1	-1.9466	0.0039809	HNRNPF	8.9961	4.2733e-18
			CPSF1	-1.9466	0.0039809	HNRNPU	10.579	1.7528e-06
			CPSF2	7.4623	4.931e-17	SF3B3	-6.7977	2.3696e-15
			CPSF2	7.4623	4.931e-17	SRSF1	-4.7801	1.6669e-05
			CPSF2	7.4623	4.931e-17	Hnrnpd	-4.1814	0.0036241
			CPSF2	7.4623	4.931e-17	SMC1A	-2.6027	1.6691e-10
			CPSF2	7.4623	4.931e-17	SRSF4	-2.1966	2.4712e-07
			CPSF2	7.4623	4.931e-17	SEH1L	-2.1285	0.00011816
			CPSF2	7.4623	4.931e-17	SF3A2	-1.8407	0.00096046
			CPSF2	7.4623	4.931e-17	SRSF3	-1.5766	0.00054259
			CPSF2	7.4623	4.931e-17	Nup54	-1.5332	6.1683e-06
			CPSF2	7.4623	4.931e-17	CPSF7	-1.3916	0.00010548
			CPSF2	7.4623	4.931e-17	SRSF7	-1.2591	6.051e-10
			CPSF2	7.4623	4.931e-17	Srsf9	-1.2143	5.0511e-07
			CPSF2	7.4623	4.931e-17	HNRNPR	-1.1897	0.0023842
			CPSF2	7.4623	4.931e-17	SRSF11	-1.1643	0.002215
			CPSF2	7.4623	4.931e-17	Cd2bp2	-1.0103	0.0017769
			CPSF2	7.4623	4.931e-17	SF3B2	1.4983	1.2042e-05
			CPSF2	7.4623	4.931e-17	Hnrnpk	1.8018	0.00099631
			CPSF2	7.4623	4.931e-17	NUP188	1.9554	4.7562e-07
			CPSF2	7.4623	4.931e-17	PCBP2	2.1664	1.5807e-08
			CPSF2	7.4623	4.931e-17	PRPF8	2.6593	5.9328e-06
			CPSF2	7.4623	4.931e-17	SNRPD2	2.7044	2.6529e-14
			CPSF2	7.4623	4.931e-17	Ybx1	2.8489	7.2083e-227
			CPSF2	7.4623	4.931e-17	SUGP1	2.9343	1.7367e-06
			CPSF2	7.4623	4.931e-17	NCBP1	3.0525	2.2985e-06
			CPSF2	7.4623	4.931e-17	CSTF3	3.2974	0.0013209
			CPSF2	7.4623	4.931e-17	GTF2F1	3.5803	1.9975e-15
			CPSF2	7.4623	4.931e-17	NUPL2	3.6259	0.00028253
			CPSF2	7.4623	4.931e-17	Srsf5	3.9705	0.00095929
			CPSF2	7.4623	4.931e-17	NUP50	4.0103	3.5707e-36
			CPSF2	7.4623	4.931e-17	SRSF2	4.2841	0.0049999
			CPSF2	7.4623	4.931e-17	AAAS	4.3269	7.4998e-14
			CPSF2	7.4623	4.931e-17	POLR2B	4.9023	0.002264
			CPSF2	7.4623	4.931e-17	NUP160	5.15	0.00061115
			CPSF2	7.4623	4.931e-17	GTF2F2	5.508	5.9872e-05
			CPSF2	7.4623	4.931e-17	Nup58	5.8042	5.5678e-06
			CPSF2	7.4623	4.931e-17	RAE1	6.6683	2.6763e-12
			CPSF2	7.4623	4.931e-17	DDX23	6.8435	6.8291e-06
			CPSF2	7.4623	4.931e-17	NUP43	6.9891	0.00038962
			CPSF2	7.4623	4.931e-17	RANBP2	7.8877	4.3342e-22
			CPSF2	7.4623	4.931e-17	SYMPK	8.7755	9.6404e-20
			CPSF2	7.4623	4.931e-17	HNRNPU	10.579	1.7528e-06
			CPSF7	-1.3916	0.00010548	SRSF1	-4.7801	1.6669e-05
			CPSF7	-1.3916	0.00010548	SMC1A	-2.6027	1.6691e-10
			CPSF7	-1.3916	0.00010548	SRSF4	-2.1966	2.4712e-07
			CPSF7	-1.3916	0.00010548	SF3A2	-1.8407	0.00096046
			CPSF7	-1.3916	0.00010548	SRSF3	-1.5766	0.00054259
			CPSF7	-1.3916	0.00010548	SRSF7	-1.2591	6.051e-10
			CPSF7	-1.3916	0.00010548	HNRNPR	-1.1897	0.0023842
			CPSF7	-1.3916	0.00010548	SRSF11	-1.1643	0.002215
			CPSF7	-1.3916	0.00010548	Cd2bp2	-1.0103	0.0017769
			CPSF7	-1.3916	0.00010548	SF3B2	1.4983	1.2042e-05
			CPSF7	-1.3916	0.00010548	Hnrnpk	1.8018	0.00099631
			CPSF7	-1.3916	0.00010548	PCBP2	2.1664	1.5807e-08
			CPSF7	-1.3916	0.00010548	PRPF8	2.6593	5.9328e-06
			CPSF7	-1.3916	0.00010548	Ybx1	2.8489	7.2083e-227
			CPSF7	-1.3916	0.00010548	SUGP1	2.9343	1.7367e-06
			CPSF7	-1.3916	0.00010548	NCBP1	3.0525	2.2985e-06
			CPSF7	-1.3916	0.00010548	CSTF3	3.2974	0.0013209
			CPSF7	-1.3916	0.00010548	GTF2F1	3.5803	1.9975e-15
			CPSF7	-1.3916	0.00010548	SRSF2	4.2841	0.0049999
			CPSF7	-1.3916	0.00010548	POLR2B	4.9023	0.002264
			CPSF7	-1.3916	0.00010548	GTF2F2	5.508	5.9872e-05
			CPSF7	-1.3916	0.00010548	DDX23	6.8435	6.8291e-06
			CPSF7	-1.3916	0.00010548	HNRNPU	10.579	1.7528e-06
			CPT1A	8.7869	1.3019e-07	ACSL3	2.1852	2.1009e-08
			CPT1A	8.7869	1.3019e-07	ACSL4	4.4281	0.00016596
			CPT1A	8.7869	1.3019e-07	ACOX1	4.7609	1.0935e-06
			CPT1A	8.7869	1.3019e-07	Acsl5	8.3511	3.6257e-29
			CRBN	-4.7746	0.00016633	DDB1	-5.1571	0.0002433
			CREB3L1	-2.9936	2.2831e-07	PRKACB	-2.1514	0.00054773
			CREB3L1	-2.9936	2.2831e-07	GSK3B	5.3638	0.00016363
			CREB3L2	-1.6036	0.0026937	GSK3B	5.3638	0.00016363
			CRK	-5.3406	2.3496e-06	EXOSC2	-4.793	0.00014807
			CRK	-5.3406	2.3496e-06	PIK3R1	-4.4875	0.00085846
			CRK	-5.3406	2.3496e-06	ITGA4	-3.9255	2.0321e-06
			CRK	-5.3406	2.3496e-06	ITGAM	-3.4369	0.0016383
			CRK	-5.3406	2.3496e-06	ITGA6	-3.357	1.1074e-16
			CRK	-5.3406	2.3496e-06	PXN	-2.8271	0.0031547
			CRK	-5.3406	2.3496e-06	ITGAE	-2.718	0.0035152
			CRK	-5.3406	2.3496e-06	ITGB2	-2.6879	0.0042261
			CRK	-5.3406	2.3496e-06	ITGAV	-2.4921	9.9685e-12
			CRK	-5.3406	2.3496e-06	ITGB5	-2.1035	4.5535e-32
			CRK	-5.3406	2.3496e-06	IRS1	-1.9851	0.002196
			CRK	-5.3406	2.3496e-06	CBLB	-1.8681	3.0924e-11
			CRK	-5.3406	2.3496e-06	FRS2	-1.7568	0.00025184
			CRK	-5.3406	2.3496e-06	ITGB1	-1.6952	5.5382e-16
			CRK	-5.3406	2.3496e-06	DOCK1	-1.4603	0.00025873
			CRK	-5.3406	2.3496e-06	FCGR1A	5.2451	3.14e-12
			CRK	-5.3406	2.3496e-06	ITGB6	5.6851	0.0023739
			Crls1	2.74	0.00031033	T-enol	7.9216	4.9704e-26
			CRTC1	-5.8931	0.00056092	MTOR	2.9881	3.6105e-10
			CS	-2.129	3.822e-13	Glud1	-5.8548	1.0768e-08
			CS	-2.129	3.822e-13	GOT2	-5.6822	7.878e-08
			CS	-2.129	3.822e-13	HADHB	-5.4202	1.1323e-06
			CS	-2.129	3.822e-13	ME1	-5.3481	2.1965e-06
			CS	-2.129	3.822e-13	MDH1	-5.1545	2.3864e-32
			CS	-2.129	3.822e-13	FH	-4.9395	3.2571e-05
			CS	-2.129	3.822e-13	MUT	-4.1139	0.0011074
			CS	-2.129	3.822e-13	ASL	-2.7203	2.2672e-07
			CS	-2.129	3.822e-13	HMGCL	-2.0113	6.1042e-09
			CS	-2.129	3.822e-13	ACO2	-1.7932	0.0028692
			CS	-2.129	3.822e-13	ME2	-1.2566	0.00058415
			CS	-2.129	3.822e-13	ACLY	1.3184	0.00065947
			CS	-2.129	3.822e-13	ACACB	2.7727	1.8926e-05
			CS	-2.129	3.822e-13	IDH3A	5.0459	0.0010889
			CS	-2.129	3.822e-13	PDHX	5.6797	1.5991e-05
			CS	-2.129	3.822e-13	GOT1	5.6867	1.5101e-05
			CS	-2.129	3.822e-13	MDH2	5.8396	0.00051609
			CS	-2.129	3.822e-13	ACAT1	6.3862	1.1236e-08
			CSF2RB	3.2684	0.0012852	JAK1	-6.1313	6.8778e-06
			CSF2RB	3.2684	0.0012852	PTPN6	-4.561	0.00028501
			CSF2RB	3.2684	0.0012852	PIK3R1	-4.4875	0.00085846
			CSF2RB	3.2684	0.0012852	TYK2	-2.0868	0.00048385
			CSF2RB	3.2684	0.0012852	CBLB	-1.8681	3.0924e-11
			CSF2RB	3.2684	0.0012852	SOCS4	4.8975	0.0023161
			CSNK1D	5.5708	2.2356e-06	ACTR1A	1.9372	0.00080234
			CSNK1D	5.5708	2.2356e-06	CRY2	3.4862	0.00049927
			CSNK1D	5.5708	2.2356e-06	NEK2	4.7618	5.9644e-13
			CSNK1D	5.5708	2.2356e-06	PAFAH1B1	4.8291	0.0031906
			CSNK1D	5.5708	2.2356e-06	PLK4	4.9039	6.5093e-24
			CSNK1D	5.5708	2.2356e-06	CEP57	7.8051	5.9595e-12
			CSNK2A1	8.8178	1.708e-10	CTNNB1	5.1698	0.00022464
			CSPG5	3.872	2.0111e-08	GOPC	4.3166	6.3965e-05
			CSTF3	3.2974	0.0013209	SF3B2	1.4983	1.2042e-05
			CSTF3	3.2974	0.0013209	NCBP1	3.0525	2.2985e-06
			Ctbp1	-1.0339	2.0963e-08	Hdac1	-4.9263	0.00023229
			Ctbp1	-1.0339	2.0963e-08	ZEB1	-1.5432	0.00061335
			CTBP2	-5.1242	1.762e-07	Hdac1	-4.9263	0.00023229
			CTBP2	-5.1242	1.762e-07	RBPJ	-3.3107	1.1816e-06
			CTBP2	-5.1242	1.762e-07	LEF1	5.6716	1.1841e-10
			CTBP2	-5.1242	1.762e-07	MECOM	6.6406	6.1041e-07
			CTCF	-1.1606	6.3823e-09	IGF2	-3.1747	2.6623e-27
			CTDP1	2.3627	7.6128e-07	GTF2F1	3.5803	1.9975e-15
			CTDSP2	-2.5914	2.2107e-17	Cul7	-1.9145	1.7577e-09
			CTDSP2	-2.5914	2.2107e-17	SYVN1	6.6141	8.0821e-05
			CTNNA2	-1.3815	0.0037808	JUP	-1.957	9.8307e-08
			CTNNA2	-1.3815	0.0037808	CDH13	4.8234	0.00015409
			CTNNA2	-1.3815	0.0037808	CTNNB1	5.1698	0.00022464
			CTNNA3	4.8199	0.0047109	ACTN1	-4.7523	0.00019093
			CTNNA3	4.8199	0.0047109	Vcl	-1.123	1.098e-12
			CTNNA3	4.8199	0.0047109	TJP1	2.6195	1.4334e-06
			CTNNA3	4.8199	0.0047109	CTNNB1	5.1698	0.00022464
			CTNNB1	5.1698	0.00022464	FBXW11	-6.4635	7.7127e-05
			CTNNB1	5.1698	0.00022464	IGF1R	-4.786	0.00015499
			CTNNB1	5.1698	0.00022464	Ptprm	-3.3193	3.0365e-08
			CTNNB1	5.1698	0.00022464	CSNK1A1	-1.5582	0.0032366
			CTNNB1	5.1698	0.00022464	Tbl1x	-1.544	9.9669e-07
			CTNNB1	5.1698	0.00022464	APC	-1.4098	0.0028631
			CTNNB1	5.1698	0.00022464	PSMC3	1.2989	8.6386e-05
			CTNNB1	5.1698	0.00022464	PSMC5	1.6468	2.4822e-07
			CTNNB1	5.1698	0.00022464	TJP1	2.6195	1.4334e-06
			CTNNB1	5.1698	0.00022464	Psmd11	2.9947	7.3293e-05
			CTNNB1	5.1698	0.00022464	PTPRF	3.0151	0.0026013
			CTNNB1	5.1698	0.00022464	Ruvbl1	3.6922	2.3462e-12
			CTNNB1	5.1698	0.00022464	Psmd14	4.4825	9.6174e-07
			CTNNB1	5.1698	0.00022464	GSK3B	5.3638	0.00016363
			CTNNB1	5.1698	0.00022464	TBL1XR1	6.0656	4.4979e-07
			CTNNB1	5.1698	0.00022464	PSEN1	6.8053	2.5789e-11
			CTNNB1	5.1698	0.00022464	PSMF1	8.1561	5.7734e-26
			Ctnnd1	-2.6554	1.7663e-11	Ptprm	-3.3193	3.0365e-08
			CTPS2	-3.1025	0.00044404	AK3	-1.0751	0.00056162
			CTPS2	-3.1025	0.00044404	NME7	3.2993	5.4998e-10
			CTPS2	-3.1025	0.00044404	POLR3C	3.8785	9.8285e-07
			CTPS2	-3.1025	0.00044404	POLR3B	4.8165	0.0026614
			CTPS2	-3.1025	0.00044404	POLR2B	4.9023	0.002264
			CTPS2	-3.1025	0.00044404	ENTPD1	6.901	5.1748e-12
			CTSD	-4.9376	2.436e-07	CTSB	-1.5618	9.1435e-05
			CTTN	-2.3219	2.2634e-05	DNM1L	-6.3721	6.8264e-12
			CTTN	-2.3219	2.2634e-05	SRC	-1.665	0.0031984
			CTTN	-2.3219	2.2634e-05	DNM1	2.3448	0.0017575
			CTTN	-2.3219	2.2634e-05	TJP1	2.6195	1.4334e-06
			CUL1	3.2853	6.8946e-11	FBXW11	-6.4635	7.7127e-05
			CUL1	3.2853	6.8946e-11	SMAD2	-5.11	1.602e-05
			CUL1	3.2853	6.8946e-11	SMAD3	-3.2305	7.6045e-06
			CUL1	3.2853	6.8946e-11	PSMD10	-2.2696	0.001063
			CUL1	3.2853	6.8946e-11	APC	-1.4098	0.0028631
			CUL1	3.2853	6.8946e-11	PSMB9	-1.3393	1.2427e-06
			CUL1	3.2853	6.8946e-11	CDKN1B	-1.1446	0.00408
			CUL1	3.2853	6.8946e-11	PSMC3	1.2989	8.6386e-05
			CUL1	3.2853	6.8946e-11	Rbx1	1.5135	4.4364e-07
			CUL1	3.2853	6.8946e-11	PSMC5	1.6468	2.4822e-07
			CUL1	3.2853	6.8946e-11	PSMD6	1.8425	1.8236e-08
			CUL1	3.2853	6.8946e-11	PSMA4	2.2819	8.9604e-06
			CUL1	3.2853	6.8946e-11	PSMA6	2.37	1.4261e-07
			CUL1	3.2853	6.8946e-11	Fzr1	2.8872	7.0354e-11
			CUL1	3.2853	6.8946e-11	Psmd11	2.9947	7.3293e-05
			CUL1	3.2853	6.8946e-11	Psmd14	4.4825	9.6174e-07
			CUL1	3.2853	6.8946e-11	CDC20	5.1092	0.00076964
			CUL1	3.2853	6.8946e-11	CTNNB1	5.1698	0.00022464
			CUL1	3.2853	6.8946e-11	PSMF1	8.1561	5.7734e-26
			CUL1	3.2853	6.8946e-11	FBXO43	12.027	0.00043138
			CUL4A	1.5161	0.00053427	DDB1	-5.1571	0.0002433
			CUL4B	-2.874	1.5604e-18	DDB1	-5.1571	0.0002433
			CXCL9	-3.1346	9.1357e-19	STAT1	-1.9544	0.0023318
			CXCL9	-3.1346	9.1357e-19	CXCL10	-1.4329	6.6634e-16
			Cxxc1	6.6182	2.3636e-06	TLN1	-5.3457	0.00074948
			Cxxc1	6.6182	2.3636e-06	FKBP14	-5.1372	1.284e-06
			Cxxc1	6.6182	2.3636e-06	CTDSP2	-2.5914	2.2107e-17
			Cxxc1	6.6182	2.3636e-06	Cul7	-1.9145	1.7577e-09
			Cxxc1	6.6182	2.3636e-06	SYVN1	6.6141	8.0821e-05
			CYB5A	5.1408	0.00027823	CYB5R3	-5.6338	5.391e-06
			CYBA	-2.2811	0.00011783	VCAM1	-8.0737	2.3121e-10
			CYBA	-2.2811	0.00011783	MMP2	-4.1041	1.0841e-68
			CYBA	-2.2811	0.00011783	NOS2	-4.0184	2.3882e-31
			CYBA	-2.2811	0.00011783	NOXO1	5.5388	0.00011141
			CYBA	-2.2811	0.00011783	MAPK14	5.6514	0.0032962
			CYBA	-2.2811	0.00011783	RAC1	6.6153	0.00011762
			Cyfip1	-1.0835	2.2821e-05	NCKAP1	-5.7966	2.1513e-08
			CYLD	6.0257	1.3544e-12	TRAF6	-4.3941	0.0047485
			CYP11A1	-5.4749	6.7242e-07	LIPA	-4.6495	0.00035321
			CYP11A1	-5.4749	6.7242e-07	HSD3B	-3.0651	1.4106e-08
			CYP11A1	-5.4749	6.7242e-07	DHCR7	-2.5156	2.6881e-05
			CYP11A1	-5.4749	6.7242e-07	CYP17A1	-1.9071	9.4998e-07
			CYP11A1	-5.4749	6.7242e-07	FSHR	-1.087	0.0010779
			CYP11A1	-5.4749	6.7242e-07	STAR	3.6832	5.5362e-06
			CYP27A1	-3.3125	2.482e-05	DHCR7	-2.5156	2.6881e-05
			CYP2C18	8.9849	1.492e-06	GSTO1	-2.1792	0.00042396
			CYP2C18	8.9849	1.492e-06	GSTA2	-1.453	6.821e-06
			CYP2C18	8.9849	1.492e-06	GSTM1	2.2488	0.00016105
			CYP2J2	-4.1853	0.00010487	EPHX2	-4.1288	4.2837e-52
			CYP2J2	-4.1853	0.00010487	GPX7	-3.1386	0.0015597
			CYP2J2	-4.1853	0.00010487	PLA2G12A	-1.4796	0.00061457
			CYP2J2	-4.1853	0.00010487	Cyp4f6	1.9174	0.0024805
			CYP2J2	-4.1853	0.00010487	Pla2g6	2.4063	0.0020201
			CYP2J2	-4.1853	0.00010487	GPX4	3.6626	3.9738e-09
			CYP2J2	-4.1853	0.00010487	PLA2G4E	5.1813	0.00050919
			CYP2J2	-4.1853	0.00010487	ALOX12B	5.6016	2.9715e-05
			CYP2J2	-4.1853	0.00010487	CYP2C18	8.9849	1.492e-06
			Cyp4f6	1.9174	0.0024805	Pla2g6	2.4063	0.0020201
			Cyp4f6	1.9174	0.0024805	CYP2C18	8.9849	1.492e-06
			CYP51A1	7.3409	8.3626e-16	DHCR24	-5.9752	2.3525e-09
			CYP51A1	7.3409	8.3626e-16	SC5D	-4.6096	0.00044195
			CYP51A1	7.3409	8.3626e-16	SQLE	3.4487	0.0011179
			CYP51A1	7.3409	8.3626e-16	FDFT1	4.7459	0.00025189
			CYP51A1	7.3409	8.3626e-16	MSMO1	4.8824	0.0024876
			DAD1	1.6701	4.4043e-09	DDOST	-3.8264	6.3546e-14
			DAD1	1.6701	4.4043e-09	MAGT1	-1.5633	0.00084378
			DAD1	1.6701	4.4043e-09	RPN2	3.8499	7.5836e-77
			DAD1	1.6701	4.4043e-09	RPN1	7.0468	3.6632e-13
			DAG1	-4.8485	1.7353e-12	LAMA2	-5.2661	3.8562e-06
			DAG1	-4.8485	1.7353e-12	HSPG2	-5.2375	2.6508e-06
			DAG1	-4.8485	1.7353e-12	LAMB2	-4.3027	0.0021254
			DAG1	-4.8485	1.7353e-12	LAMA1	-3.5493	3.4509e-90
			DAG1	-4.8485	1.7353e-12	LAMB3	-3.1909	0.00049602
			DAG1	-4.8485	1.7353e-12	AGRN	-2.8585	5.4046e-20
			DAG1	-4.8485	1.7353e-12	POMGNT1	-2.5779	1.4075e-07
			DAG1	-4.8485	1.7353e-12	EGFLAM	-2.22	2.4617e-15
			DAG1	-4.8485	1.7353e-12	SGCB	-2.0454	4.8722e-06
			DAG1	-4.8485	1.7353e-12	LAMA3	3.8275	4.0886e-10
			DAO	-3.8371	0.00023474	SHMT2	-1.9636	7.4615e-05
			DARS	-1.7766	0.0004972	KARS	-4.45	1.5454e-42
			DARS	-1.7766	0.0004972	QARS	-4.0701	8.3153e-05
			DARS	-1.7766	0.0004972	GATB	-3.6266	0.00014641
			DARS	-1.7766	0.0004972	RARS	-1.3579	0.0032923
			DARS	-1.7766	0.0004972	MARS	2.2057	4.1509e-07
			DBF4	6.8798	7.447e-12	MCM6	-4.6274	0.00040025
			DBF4	6.8798	7.447e-12	ORC2	-2.4941	1.6377e-10
			DBF4	6.8798	7.447e-12	MCM4	6.1484	1.857e-07
			DCAF11	3.7408	0.0011685	DDB1	-5.1571	0.0002433
			DCAF13	5.1814	0.00050914	BMS1	3.8834	4.4431e-29
			DCN	-4.7785	7.8173e-33	TGFB3	3.1664	1.7148e-08
			DCP1A	5.8873	0.00027487	LSM6	-2.1168	1.7848e-11
			DCP1A	5.8873	0.00027487	UPF1	1.7333	1.5816e-07
			DCP1A	5.8873	0.00027487	EDC3	2.5044	0.00045853
			DCP1B	5.7174	0.0044997	LSM6	-2.1168	1.7848e-11
			DCP1B	5.7174	0.0044997	EDC3	2.5044	0.00045853
			DCP1B	5.7174	0.0044997	Lsm2	2.789	1.4143e-07
			DCP1B	5.7174	0.0044997	DCP1A	5.8873	0.00027487
			DCTN2	-3.7626	0.0024736	Dctn4	-6.8072	1.1233e-11
			DCTN2	-3.7626	0.0024736	TUBGCP5	-4.8213	0.00012358
			DCTN2	-3.7626	0.0024736	NDE1	-4.2477	0.002671
			DCTN2	-3.7626	0.0024736	PPP2R1A	-1.2639	3.0345e-10
			DCTN2	-3.7626	0.0024736	PRKAR2B	-1.0896	1.3168e-09
			DCTN2	-3.7626	0.0024736	TUBGCP4	-1.0107	0.0043902
			DCTN2	-3.7626	0.0024736	ACTR1A	1.9372	0.00080234
			DCTN2	-3.7626	0.0024736	DCTN3	2.024	0.0040557
			DCTN2	-3.7626	0.0024736	CEP164	2.3099	4.1451e-11
			DCTN2	-3.7626	0.0024736	NEK2	4.7618	5.9644e-13
			DCTN2	-3.7626	0.0024736	PAFAH1B1	4.8291	0.0031906
			DCTN2	-3.7626	0.0024736	PLK4	4.9039	6.5093e-24
			DCTN2	-3.7626	0.0024736	FGFR1OP	5.2053	0.00044163
			DCTN2	-3.7626	0.0024736	CSNK1D	5.5708	2.2356e-06
			DCTN2	-3.7626	0.0024736	ODF2	6.0077	8.1542e-07
			DCTN2	-3.7626	0.0024736	CEP57	7.8051	5.9595e-12
			DCTN2	-3.7626	0.0024736	PLK1	8.0579	1.7514e-24
			DCTN3	2.024	0.0040557	PPP2R1A	-1.2639	3.0345e-10
			DCTN3	2.024	0.0040557	ACTR1A	1.9372	0.00080234
			DCTN3	2.024	0.0040557	NEK2	4.7618	5.9644e-13
			DCTN3	2.024	0.0040557	PAFAH1B1	4.8291	0.0031906
			DCTN3	2.024	0.0040557	PLK4	4.9039	6.5093e-24
			DCTN3	2.024	0.0040557	CSNK1D	5.5708	2.2356e-06
			DCTN3	2.024	0.0040557	CEP57	7.8051	5.9595e-12
			DCTN6	2.313	0.0024256	Dctn4	-6.8072	1.1233e-11
			DCTN6	2.313	0.0024256	DCTN2	-3.7626	0.0024736
			DCTN6	2.313	0.0024256	LCMT1	3.3843	0.0001756
			DDB1	-5.1571	0.0002433	ERCC5	-1.5787	4.4129e-07
			DDB1	-5.1571	0.0002433	GTF2H2	5.4431	0.00045853
			DDB2	-1.4616	0.0017298	DDB1	-5.1571	0.0002433
			DDB2	-1.4616	0.0017298	ERCC5	-1.5787	4.4129e-07
			DDB2	-1.4616	0.0017298	GTF2H2	5.4431	0.00045853
			DDOST	-3.8264	6.3546e-14	MAGT1	-1.5633	0.00084378
			DDOST	-3.8264	6.3546e-14	RPN1	7.0468	3.6632e-13
			DDX20	4.7269	2.3872e-41	SEH1L	-2.1285	0.00011816
			DDX20	4.7269	2.3872e-41	Nup54	-1.5332	6.1683e-06
			DDX20	4.7269	2.3872e-41	SNUPN	1.8268	0.0012926
			DDX20	4.7269	2.3872e-41	AAAS	4.3269	7.4998e-14
			DDX20	4.7269	2.3872e-41	NUP160	5.15	0.00061115
			DDX20	4.7269	2.3872e-41	Nup58	5.8042	5.5678e-06
			DDX20	4.7269	2.3872e-41	NUP43	6.9891	0.00038962
			DDX20	4.7269	2.3872e-41	RANBP2	7.8877	4.3342e-22
			DDX23	6.8435	6.8291e-06	SRSF1	-4.7801	1.6669e-05
			DDX23	6.8435	6.8291e-06	SRSF4	-2.1966	2.4712e-07
			DDX23	6.8435	6.8291e-06	SF3A2	-1.8407	0.00096046
			DDX23	6.8435	6.8291e-06	SRSF3	-1.5766	0.00054259
			DDX23	6.8435	6.8291e-06	SRSF7	-1.2591	6.051e-10
			DDX23	6.8435	6.8291e-06	SF3B2	1.4983	1.2042e-05
			DDX23	6.8435	6.8291e-06	PRPF8	2.6593	5.9328e-06
			DDX23	6.8435	6.8291e-06	SUGP1	2.9343	1.7367e-06
			DDX23	6.8435	6.8291e-06	NCBP1	3.0525	2.2985e-06
			DDX23	6.8435	6.8291e-06	CSTF3	3.2974	0.0013209
			DDX23	6.8435	6.8291e-06	GTF2F1	3.5803	1.9975e-15
			DDX23	6.8435	6.8291e-06	GTF2F2	5.508	5.9872e-05
			DDX23	6.8435	6.8291e-06	HNRNPU	10.579	1.7528e-06
			DERA	-2.7367	0.00027626	ALDH9A1	-7.371	5.2009e-08
			DERA	-2.7367	0.00027626	ENO1	-6.9055	2.2786e-16
			DERA	-2.7367	0.00027626	PGM1	-5.863	9.7284e-09
			DERA	-2.7367	0.00027626	GPI	-4.9221	6.3006e-05
			DERA	-2.7367	0.00027626	GAPDH	-3.3662	3.8792e-166
			DERA	-2.7367	0.00027626	ALDH7A1	-2.9729	1.8057e-16
			DERA	-2.7367	0.00027626	LDHB	-2.9415	2.7149e-79
			DERA	-2.7367	0.00027626	Pgam1	-1.0682	5.9074e-05
			DERA	-2.7367	0.00027626	HK1	1.3101	2.1246e-08
			DERA	-2.7367	0.00027626	TPI1	1.5148	0.00013219
			DERA	-2.7367	0.00027626	BPGM	2.8417	0.00090493
			DERA	-2.7367	0.00027626	PKM	3.5355	1.6028e-13
			DERA	-2.7367	0.00027626	HK2	4.5769	9.1356e-06
			DERA	-2.7367	0.00027626	ALDOA	4.8035	0.0035834
			DERA	-2.7367	0.00027626	TKTL2	5.702	1.3336e-05
			DERA	-2.7367	0.00027626	PDHB	7.3326	3.0296e-07
			DERA	-2.7367	0.00027626	LDHAL6B	7.3859	0.00073674
			DERA	-2.7367	0.00027626	PDHA1	8.2205	5.5223e-27
			DERA	-2.7367	0.00027626	GAPDHS	10.898	2.2449e-10
			DGAT2	2.4203	0.00011556	PLPP3	-5.8746	8.4296e-09
			DGAT2	2.4203	0.00011556	DHRS3	-4.406	1.8394e-05
			DGAT2	2.4203	0.00011556	DHRS4	-1.7024	6.1434e-05
			DGAT2	2.4203	0.00011556	ADH5	-1.0927	2.7975e-05
			DGAT2	2.4203	0.00011556	DGKD	2.3474	2.2762e-11
			DGAT2	2.4203	0.00011556	DGKA	2.3764	4.0511e-05
			DGAT2	2.4203	0.00011556	DGKH	2.5631	5.8621e-05
			DGAT2	2.4203	0.00011556	DGKE	3.144	6.2243e-09
			DGAT2	2.4203	0.00011556	PLPP1	3.1594	0.00015092
			DGAT2	2.4203	0.00011556	Dgkb	3.4364	3.1501e-05
			DGAT2	2.4203	0.00011556	RDH11	3.5082	9.6458e-06
			DGAT2	2.4203	0.00011556	RETSAT	5.1929	0.00047534
			DGKA	2.3764	4.0511e-05	PLD1	-2.5991	1.1183e-06
			DGKA	2.3764	4.0511e-05	PLCB1	-1.4965	0.0044663
			DGKA	2.3764	4.0511e-05	PLCD4	5.3281	0.0002067
			DGKD	2.3474	2.2762e-11	PLD1	-2.5991	1.1183e-06
			DGKD	2.3474	2.2762e-11	PLCB1	-1.4965	0.0044663
			DGKD	2.3474	2.2762e-11	AGPAT2	4.153	4.0489e-07
			DGKD	2.3474	2.2762e-11	PLCD4	5.3281	0.0002067
			DGKE	3.144	6.2243e-09	LPL	-5.1722	9.7948e-06
			DGKE	3.144	6.2243e-09	PLD1	-2.5991	1.1183e-06
			DGKE	3.144	6.2243e-09	PLCG1	-1.7448	7.4723e-05
			DGKE	3.144	6.2243e-09	PLCB1	-1.4965	0.0044663
			DGKE	3.144	6.2243e-09	PLCE1	-1.485	0.00089631
			DGKE	3.144	6.2243e-09	CEPT1	-1.3945	0.000646
			DGKE	3.144	6.2243e-09	AGPAT2	4.153	4.0489e-07
			DGKE	3.144	6.2243e-09	PLCD4	5.3281	0.0002067
			DGKE	3.144	6.2243e-09	AGPAT3	7.1257	7.9344e-14
			DGKE	3.144	6.2243e-09	PLCZ1	7.7952	6.9664e-21
			DGKH	2.5631	5.8621e-05	PLD1	-2.5991	1.1183e-06
			DGKH	2.5631	5.8621e-05	PLCG1	-1.7448	7.4723e-05
			DGKH	2.5631	5.8621e-05	PLCB1	-1.4965	0.0044663
			DGKH	2.5631	5.8621e-05	PLCE1	-1.485	0.00089631
			DGKH	2.5631	5.8621e-05	CEPT1	-1.3945	0.000646
			DGKH	2.5631	5.8621e-05	AGPAT2	4.153	4.0489e-07
			DGKH	2.5631	5.8621e-05	PLCD4	5.3281	0.0002067
			DHCR24	-5.9752	2.3525e-09	CYP11A1	-5.4749	6.7242e-07
			DHCR24	-5.9752	2.3525e-09	LIPA	-4.6495	0.00035321
			DHCR24	-5.9752	2.3525e-09	SC5D	-4.6096	0.00044195
			DHCR24	-5.9752	2.3525e-09	CYP27A1	-3.3125	2.482e-05
			DHCR24	-5.9752	2.3525e-09	DHCR7	-2.5156	2.6881e-05
			DHCR7	-2.5156	2.6881e-05	SC5D	-4.6096	0.00044195
			Dhh	-2.5822	1.9705e-11	PTCH2	-3.8112	1.1824e-11
			Dhh	-2.5822	1.9705e-11	HHIP	-3.5377	0.00058406
			Dhh	-2.5822	1.9705e-11	Ptch1	-3.2438	2.6569e-23
			DHPS	7.1952	8.32e-56	Eif5a2	2.5865	0.0026249
			DHRS3	-4.406	1.8394e-05	LRAT	4.8115	0.0034583
			DHRS4	-1.7024	6.1434e-05	LRAT	4.8115	0.0034583
			DHRS4	-1.7024	6.1434e-05	RETSAT	5.1929	0.00047534
			DHTKD1	-3.5803	5.4537e-09	DLST	5.4304	0.00010406
			DIABLO	2.4916	1.372e-13	APAF1	-2.9895	2.5946e-05
			DIABLO	2.4916	1.372e-13	BIRC3	-1.8301	0.0016248
			DIABLO	2.4916	1.372e-13	Xiap	-1.3287	0.0016114
			DIABLO	2.4916	1.372e-13	BIRC5	4.1354	1.4436e-33
			DKC1	-1.7897	2.3883e-11	NOP56	-6.7951	1.8897e-13
			DKC1	-1.7897	2.3883e-11	WDR3	-5.3413	2.3347e-06
			DKC1	-1.7897	2.3883e-11	NMD3	-3.8474	2.8674e-05
			DKC1	-1.7897	2.3883e-11	RPL9	-2.4663	2.0154e-13
			DKC1	-1.7897	2.3883e-11	EIF2S3	-2.4269	0.00034159
			DKC1	-1.7897	2.3883e-11	RPL11	-1.9584	7.2865e-119
			DKC1	-1.7897	2.3883e-11	RPL5	-1.9206	4.2772e-84
			DKC1	-1.7897	2.3883e-11	NOP2	-1.3105	0.0039957
			DKC1	-1.7897	2.3883e-11	NAT10	1.7061	9.043e-05
			DKC1	-1.7897	2.3883e-11	TBL3	2.5392	1.1778e-09
			DKC1	-1.7897	2.3883e-11	BMS1	3.8834	4.4431e-29
			DKC1	-1.7897	2.3883e-11	ABCE1	5.101	0.00080602
			DKC1	-1.7897	2.3883e-11	DCAF13	5.1814	0.00050914
			DKC1	-1.7897	2.3883e-11	ETF1	7.2867	4.9028e-13
			DLC1	-1.7181	0.0016203	RHOJ	-3.6103	3.9166e-08
			DLC1	-1.7181	0.0016203	RHOF	-3.0706	0.00084827
			DLC1	-1.7181	0.0016203	Rhov	8.1725	0.00028138
			DLD	-2.3187	0.0019799	DLST	5.4304	0.00010406
			DLD	-2.3187	0.0019799	PDHA1	8.2205	5.5223e-27
			DNAL4	7.3711	4.2108e-16	AP2A2	7.2768	0.0020407
			Dnmt1	-2.8595	0.0018802	Ahcyl1	-7.4089	5.0399e-22
			Dnmt1	-2.8595	0.0018802	HDAC2	-5.7756	2.7489e-08
			Dnmt1	-2.8595	0.0018802	Hdac1	-4.9263	0.00023229
			Dnmt1	-2.8595	0.0018802	MBD4	-4.3286	0.001886
			Dnmt1	-2.8595	0.0018802	MAT2B	-2.6624	2.404e-05
			Dnmt1	-2.8595	0.0018802	Dnmt3a	-1.9312	0.00024154
			Dnmt1	-2.8595	0.0018802	SETD7	-1.576	0.00043557
			Dnmt1	-2.8595	0.0018802	MAT2A	-1.0826	1.4798e-20
			Dnmt1	-2.8595	0.0018802	BIRC5	4.1354	1.4436e-33
			Dnmt1	-2.8595	0.0018802	AHCY	4.685	0.0013264
			Dnmt1	-2.8595	0.0018802	MAT1A	5.1323	9.0984e-06
			Dnmt1	-2.8595	0.0018802	AMD1	5.949	6.1955e-08
			Dnmt3a	-1.9312	0.00024154	Ahcyl1	-7.4089	5.0399e-22
			Dnmt3a	-1.9312	0.00024154	IGF2R	-1.8677	1.0317e-10
			Dnmt3a	-1.9312	0.00024154	MAT1A	5.1323	9.0984e-06
			DNTTIP2	6.2122	9.0725e-08	OPLAH	2.3085	0.0012862
			DPM1	3.9057	4.5682e-07	GMDS	6.2875	3.7805e-08
			DPYSL2	-3.003	3.09e-21	Numb	-5.3958	1.4219e-06
			DPYSL2	-3.003	3.09e-21	GSK3B	5.3638	0.00016363
			DPYSL2	-3.003	3.09e-21	AP2A2	7.2768	0.0020407
			DPYSL2	-3.003	3.09e-21	DPYSL5	8.5114	4.5599e-32
			DPYSL3	-2.5521	6.4224e-22	DPYSL2	-3.003	3.09e-21
			DPYSL3	-2.5521	6.4224e-22	FYN	-1.0632	3.5911e-06
			DPYSL3	-2.5521	6.4224e-22	DPYSL5	8.5114	4.5599e-32
			DR1	6.2179	5.8253e-06	BTAF1	1.6284	0.0018869
			DSC2	-3.5111	7.1988e-05	DSG2	-1.4781	6.177e-07
			DTL	3.6894	0.001022	DDB1	-5.1571	0.0002433
			DTL	3.6894	0.001022	CDT1	-2.5098	0.0014046
			DUSP10	6.0852	0.0035064	MAPK14	5.6514	0.0032962
			DUSP6	-1.6542	0.00030072	MAPK14	5.6514	0.0032962
			Dvl1	-1.5994	0.0044987	APC	-1.4098	0.0028631
			Dvl1	-1.5994	0.0044987	RAC2	-1.3784	0.00094096
			Dvl1	-1.5994	0.0044987	FZD3	3.7261	1.415e-08
			Dvl1	-1.5994	0.0044987	GSK3B	5.3638	0.00016363
			Dvl1	-1.5994	0.0044987	CSNK2A1	8.8178	1.708e-10
			DYNC2H1	4.3253	1.8805e-07	TUBA1A	5.7264	1.0846e-05
			E2F4	4.5289	0.0012514	SMAD2	-5.11	1.602e-05
			E2F4	4.5289	0.0012514	SMAD3	-3.2305	7.6045e-06
			E2F4	4.5289	0.0012514	TFDP2	-2.5725	0.002191
			E2F4	4.5289	0.0012514	CDKN1B	-1.1446	0.00408
			ECHDC1	-1.6943	0.00020154	ECHS1	-4.5263	0.00069914
			ECHDC1	-1.6943	0.00020154	HADHA	-4.1778	8.7524e-07
			ECHDC1	-1.6943	0.00020154	ACADSB	-1.5873	0.0047703
			ECHDC1	-1.6943	0.00020154	HSD17B10	-1.1217	0.00054005
			ECHDC1	-1.6943	0.00020154	ECI1	3.3058	2.6644e-20
			ECI1	3.3058	2.6644e-20	ECHS1	-4.5263	0.00069914
			ECI1	3.3058	2.6644e-20	HADHA	-4.1778	8.7524e-07
			ECI1	3.3058	2.6644e-20	DECR1	-3.7194	1.0592e-06
			ECT2	2.8116	0.0028635	RHOJ	-3.6103	3.9166e-08
			ECT2	2.8116	0.0028635	RHOF	-3.0706	0.00084827
			ECT2	2.8116	0.0028635	PRC1	2.5867	3.5176e-11
			ECT2	2.8116	0.0028635	RACGAP1	5.4386	9.8192e-05
			ECT2	2.8116	0.0028635	KIF23	6.707	1.2288e-10
			ECT2	2.8116	0.0028635	Rhov	8.1725	0.00028138
			EDEM1	2.2053	0.0005891	TLN1	-5.3457	0.00074948
			EDEM1	2.2053	0.0005891	FKBP14	-5.1372	1.284e-06
			EDEM1	2.2053	0.0005891	SRPRA	-5.0573	2.9925e-14
			EDEM1	2.2053	0.0005891	PDIA5	-4.8127	0.0001308
			EDEM1	2.2053	0.0005891	LMNA	-4.3899	6.1917e-11
			EDEM1	2.2053	0.0005891	SHC1	-2.5994	2.0601e-05
			EDEM1	2.2053	0.0005891	CTDSP2	-2.5914	2.2107e-17
			EDEM1	2.2053	0.0005891	TPP1	-2.5622	1.8173e-08
			EDEM1	2.2053	0.0005891	Cul7	-1.9145	1.7577e-09
			EDEM1	2.2053	0.0005891	Gosr2	2.2941	0.0047809
			EDEM1	2.2053	0.0005891	SYVN1	6.6141	8.0821e-05
			EDEM1	2.2053	0.0005891	Cxxc1	6.6182	2.3636e-06
			EDEM1	2.2053	0.0005891	Gfpt1	6.8032	6.114e-13
			Eed	4.9213	0.0020648	EZH2	3.2226	0.00046203
			EEF1A1	-2.3202	0.0019107	Rps20	-1.51	4.6059e-76
			EEF1G	-10.003	2.4652e-10	RPL18	-2.5993	4.2965e-20
			Eef2	6.1628	1.5823e-07	Rps20	-1.51	4.6059e-76
			Eef2	6.1628	1.5823e-07	RPLP0	-1.3166	5.835e-215
			EFNB1	-4.0689	1.5752e-07	RGS3	4.4675	2.2276e-06
			EHD1	6.3988	9.5514e-09	RAB11FIP5	4.9709	3.6562e-05
			EHD1	6.3988	9.5514e-09	RAB11FIP4	6.7896	3.3353e-11
			EHMT2	-1.4296	4.3843e-08	TAF1B	5.3489	0.00018029
			EIF2AK3	-2.458	2.6958e-12	Eif2s1	-2.4233	0.0013191
			EIF2AK3	-2.458	2.6958e-12	ATF4	-1.0584	1.8961e-28
			EIF2AK3	-2.458	2.6958e-12	HSPA5	2.7104	7.1019e-07
			EIF2AK4	-1.2579	0.0029718	Eif2s1	-2.4233	0.0013191
			EIF2AK4	-1.2579	0.0029718	ATF4	-1.0584	1.8961e-28
			EIF2B5	3.6484	2.5393e-07	Eif2s1	-2.4233	0.0013191
			Eif2s1	-2.4233	0.0013191	RPS26	-1.3893	1.9219e-15
			Eif2s1	-2.4233	0.0013191	EIF3A	2.9164	3.1386e-05
			Eif2s1	-2.4233	0.0013191	ABCE1	5.101	0.00080602
			EIF2S2	1.2819	0.0025151	EIF3E	-6.1254	3.0132e-10
			EIF2S2	1.2819	0.0025151	RPS10	-2.5637	4.1483e-56
			EIF2S2	1.2819	0.0025151	EIF2S3	-2.4269	0.00034159
			EIF2S2	1.2819	0.0025151	Eif2s1	-2.4233	0.0013191
			EIF2S2	1.2819	0.0025151	Rps24	-2.3866	4.0232e-07
			EIF2S2	1.2819	0.0025151	EIF5	-2.0862	7.5149e-05
			EIF2S2	1.2819	0.0025151	EIF4B	-1.8038	0.0047671
			EIF2S2	1.2819	0.0025151	RPL13A	-1.6314	1.705e-135
			EIF2S2	1.2819	0.0025151	Rps20	-1.51	4.6059e-76
			EIF2S2	1.2819	0.0025151	RPS26	-1.3893	1.9219e-15
			EIF2S2	1.2819	0.0025151	EIF4A2	-1.3071	0.0029002
			EIF2S2	1.2819	0.0025151	EIF3D	1.3052	2.6342e-07
			EIF2S2	1.2819	0.0025151	EIF4G1	2.7058	1.4004e-05
			EIF2S2	1.2819	0.0025151	EIF3A	2.9164	3.1386e-05
			EIF2S2	1.2819	0.0025151	EIF2B5	3.6484	2.5393e-07
			EIF2S2	1.2819	0.0025151	EIF3H	6.1542	4.5075e-05
			EIF2S2	1.2819	0.0025151	EIF4E	6.3865	1.1181e-08
			EIF2S2	1.2819	0.0025151	EIF3C	6.567	9.8362e-10
			EIF2S2	1.2819	0.0025151	ETF1	7.2867	4.9028e-13
			EIF2S3	-2.4269	0.00034159	RPS10	-2.5637	4.1483e-56
			EIF2S3	-2.4269	0.00034159	Eif2s1	-2.4233	0.0013191
			EIF2S3	-2.4269	0.00034159	EIF5	-2.0862	7.5149e-05
			EIF2S3	-2.4269	0.00034159	RPL13A	-1.6314	1.705e-135
			EIF2S3	-2.4269	0.00034159	Rps20	-1.51	4.6059e-76
			EIF2S3	-2.4269	0.00034159	RPS26	-1.3893	1.9219e-15
			EIF2S3	-2.4269	0.00034159	EIF4A2	-1.3071	0.0029002
			EIF2S3	-2.4269	0.00034159	EIF3D	1.3052	2.6342e-07
			EIF2S3	-2.4269	0.00034159	EIF4G1	2.7058	1.4004e-05
			EIF2S3	-2.4269	0.00034159	EIF3A	2.9164	3.1386e-05
			EIF2S3	-2.4269	0.00034159	EIF3C	6.567	9.8362e-10
			EIF2S3	-2.4269	0.00034159	ETF1	7.2867	4.9028e-13
			EIF3C	6.567	9.8362e-10	Eif2s1	-2.4233	0.0013191
			EIF3C	6.567	9.8362e-10	RPL13A	-1.6314	1.705e-135
			EIF3C	6.567	9.8362e-10	Rps20	-1.51	4.6059e-76
			EIF3C	6.567	9.8362e-10	RPS26	-1.3893	1.9219e-15
			EIF3C	6.567	9.8362e-10	EIF3D	1.3052	2.6342e-07
			EIF3C	6.567	9.8362e-10	EIF4G1	2.7058	1.4004e-05
			EIF3C	6.567	9.8362e-10	EIF3A	2.9164	3.1386e-05
			EIF3C	6.567	9.8362e-10	ABCE1	5.101	0.00080602
			EIF3D	1.3052	2.6342e-07	Eif2s1	-2.4233	0.0013191
			EIF3D	1.3052	2.6342e-07	RPL13A	-1.6314	1.705e-135
			EIF3D	1.3052	2.6342e-07	RPS26	-1.3893	1.9219e-15
			EIF3D	1.3052	2.6342e-07	EIF3A	2.9164	3.1386e-05
			EIF3E	-6.1254	3.0132e-10	RPS10	-2.5637	4.1483e-56
			EIF3E	-6.1254	3.0132e-10	EIF2S3	-2.4269	0.00034159
			EIF3E	-6.1254	3.0132e-10	Eif2s1	-2.4233	0.0013191
			EIF3E	-6.1254	3.0132e-10	Rps24	-2.3866	4.0232e-07
			EIF3E	-6.1254	3.0132e-10	EIF4B	-1.8038	0.0047671
			EIF3E	-6.1254	3.0132e-10	RPL13A	-1.6314	1.705e-135
			EIF3E	-6.1254	3.0132e-10	Rps20	-1.51	4.6059e-76
			EIF3E	-6.1254	3.0132e-10	RPS26	-1.3893	1.9219e-15
			EIF3E	-6.1254	3.0132e-10	EIF4A2	-1.3071	0.0029002
			EIF3E	-6.1254	3.0132e-10	EIF3D	1.3052	2.6342e-07
			EIF3E	-6.1254	3.0132e-10	EIF4G1	2.7058	1.4004e-05
			EIF3E	-6.1254	3.0132e-10	EIF3A	2.9164	3.1386e-05
			EIF3E	-6.1254	3.0132e-10	EIF3H	6.1542	4.5075e-05
			EIF3E	-6.1254	3.0132e-10	EIF4E	6.3865	1.1181e-08
			EIF3E	-6.1254	3.0132e-10	EIF3C	6.567	9.8362e-10
			EIF3H	6.1542	4.5075e-05	RPS10	-2.5637	4.1483e-56
			EIF3H	6.1542	4.5075e-05	EIF2S3	-2.4269	0.00034159
			EIF3H	6.1542	4.5075e-05	Eif2s1	-2.4233	0.0013191
			EIF3H	6.1542	4.5075e-05	RPL13A	-1.6314	1.705e-135
			EIF3H	6.1542	4.5075e-05	Rps20	-1.51	4.6059e-76
			EIF3H	6.1542	4.5075e-05	RPS26	-1.3893	1.9219e-15
			EIF3H	6.1542	4.5075e-05	EIF4A2	-1.3071	0.0029002
			EIF3H	6.1542	4.5075e-05	EIF3D	1.3052	2.6342e-07
			EIF3H	6.1542	4.5075e-05	EIF4G1	2.7058	1.4004e-05
			EIF3H	6.1542	4.5075e-05	EIF3A	2.9164	3.1386e-05
			EIF3H	6.1542	4.5075e-05	EIF3C	6.567	9.8362e-10
			EIF3J	-1.0959	3.3681e-05	EIF3E	-6.1254	3.0132e-10
			EIF3J	-1.0959	3.3681e-05	RPS10	-2.5637	4.1483e-56
			EIF3J	-1.0959	3.3681e-05	EIF2S3	-2.4269	0.00034159
			EIF3J	-1.0959	3.3681e-05	Eif2s1	-2.4233	0.0013191
			EIF3J	-1.0959	3.3681e-05	Rps24	-2.3866	4.0232e-07
			EIF3J	-1.0959	3.3681e-05	RPS3	-2.0807	5.6134e-63
			EIF3J	-1.0959	3.3681e-05	EIF4B	-1.8038	0.0047671
			EIF3J	-1.0959	3.3681e-05	RPL13A	-1.6314	1.705e-135
			EIF3J	-1.0959	3.3681e-05	Rps20	-1.51	4.6059e-76
[truncated: 5,660 more rows]

## Sheet: Tst_3 vs Tst_2
Additional File 6 Interaction networks of DE unigenes in each comparable groups (Tst_3 vs Tst_2)
		Shared gene name	Log2(Fold change)	Q-value	Gene name	Log2(Fold change)	Q-value
		Aacs	4.6437	0.0041744	ACAT1	-8.2815	4.7697e-07
		Abce1	5.8098	8.8751e-08	EIF3B	-2.3943	0.0022565
		ACAA2	-7.7992	2.3778e-15	ACADSB	6.3523	2.6654e-06
		ACAA2	-7.7992	2.3778e-15	ACAT1	-8.2815	4.7697e-07
		ACAA2	-7.7992	2.3778e-15	ACLY	-2.4602	0.0003941
		ACAA2	-7.7992	2.3778e-15	Acss1	-1.4338	0.0021415
		ACAA2	-7.7992	2.3778e-15	CS	2.0916	0.0015766
		ACAA2	-7.7992	2.3778e-15	HADHA	-5.3732	8.6064e-05
		ACAA2	-7.7992	2.3778e-15	PDHX	-4.719	0.004507
		ACADSB	6.3523	2.6654e-06	ECHS1	-4.7923	0.00034571
		ACAT1	-8.2815	4.7697e-07	ACADSB	6.3523	2.6654e-06
		ACAT1	-8.2815	4.7697e-07	ACLY	-2.4602	0.0003941
		ACAT1	-8.2815	4.7697e-07	HADHA	-5.3732	8.6064e-05
		ACAT1	-8.2815	4.7697e-07	PDHX	-4.719	0.004507
		ACAT2	5.0486	0.00044061	Aacs	4.6437	0.0041744
		ACAT2	5.0486	0.00044061	ACAA2	-7.7992	2.3778e-15
		ACAT2	5.0486	0.00044061	ACADSB	6.3523	2.6654e-06
		ACAT2	5.0486	0.00044061	ACAT1	-8.2815	4.7697e-07
		ACAT2	5.0486	0.00044061	ACLY	-2.4602	0.0003941
		ACAT2	5.0486	0.00044061	Acss1	-1.4338	0.0021415
		ACAT2	5.0486	0.00044061	CS	2.0916	0.0015766
		ACAT2	5.0486	0.00044061	HADHA	-5.3732	8.6064e-05
		ACAT2	5.0486	0.00044061	HADHB	-1.5699	9.4363e-05
		ACAT2	5.0486	0.00044061	PDHX	-4.719	0.004507
		ACLY	-2.4602	0.0003941	MDH1	3.8997	1.8261e-08
		ACLY	-2.4602	0.0003941	MDH2	-2.2826	0.0042307
		ACLY	-2.4602	0.0003941	PDHX	-4.719	0.004507
		ACO1	-6.7904	0.00010792	ACLY	-2.4602	0.0003941
		ACO1	-6.7904	0.00010792	ACO2	4.9496	0.00080743
		ACO1	-6.7904	0.00010792	CS	2.0916	0.0015766
		ACO1	-6.7904	0.00010792	IDH1	-5.6876	6.4629e-06
		ACO2	4.9496	0.00080743	ACLY	-2.4602	0.0003941
		ACO2	4.9496	0.00080743	IDH1	-5.6876	6.4629e-06
		ACO2	4.9496	0.00080743	MDH2	-2.2826	0.0042307
		ACSL6	4.2946	6.4908e-11	ALDH1A1	-7.3595	2.4332e-17
		ACSL6	4.2946	6.4908e-11	ALDH2	-2.4393	4.9722e-05
		ACSL6	4.2946	6.4908e-11	ALDH9A1	8.87	2.5026e-13
		Acss1	-1.4338	0.0021415	ACAT1	-8.2815	4.7697e-07
		Acss1	-1.4338	0.0021415	ALDH2	-2.4393	4.9722e-05
		Acss1	-1.4338	0.0021415	ALDH9A1	8.87	2.5026e-13
		Acss1	-1.4338	0.0021415	AOX1	5.1874	0.00017522
		Acss1	-1.4338	0.0021415	HADHB	-1.5699	9.4363e-05
		Acss1	-1.4338	0.0021415	PDHA1	-4.7591	3.1223e-27
		Acss1	-1.4338	0.0021415	PDHX	-4.719	0.004507
		ACTB	5.3444	9.9889e-05	CFL1	-1.5081	0.00036064
		ACTB	5.3444	9.9889e-05	CTNNA1	-6.3162	5.9098e-09
		ACTB	5.3444	9.9889e-05	GAPDH	-1.1625	9.5966e-05
		ACTB	5.3444	9.9889e-05	ITGA9	2.9554	0.00072563
		ACTB	5.3444	9.9889e-05	ITGB1	-7.525	1.8799e-06
		ACTB	5.3444	9.9889e-05	MRPL39	4.9987	1.0606e-09
		ACTB	5.3444	9.9889e-05	MYH11	-2.8231	1.1844e-06
		ACTB	5.3444	9.9889e-05	PRKCQ	-6.1702	1.9902e-06
		ACTB	5.3444	9.9889e-05	Rps15a	-1.1526	0.0018534
		ACTR1A	-6.7151	1.4738e-11	CEP57	-7.7518	2.2018e-06
		ACTR1A	-6.7151	1.4738e-11	NEK2	-1.1667	1.9312e-07
		ACTR1A	-6.7151	1.4738e-11	PLK4	2.4225	5.1551e-06
		ACTR3	4.8785	0.0012206	ARPC1B	-6.8337	0.00029758
		ADCY10	3.2043	0.00028865	ENTPD1	-2.9062	3.4471e-06
		ADCY10	3.2043	0.00028865	PKM	6.4118	5.1799e-10
		ADCY10	3.2043	0.00028865	POLR3B	1.597	0.00042356
		ADSSL1	-1.0665	0.00029009	ATIC	4.6454	0.0041419
		ADSSL1	-1.0665	0.00029009	ENTPD1	-2.9062	3.4471e-06
		ADSSL1	-1.0665	0.00029009	ENTPD4	-1.9151	2.4741e-05
		ADSSL1	-1.0665	0.00029009	Nt5c1b	3.6526	8.5047e-06
		AGO3	-4.8036	0.0029552	AGO2	-1.3657	0.00076735
		AGPAT1	-1.5087	0.0026408	DGKA	-1.8569	0.00019449
		AGPAT1	-1.5087	0.0026408	DGKH	7.0336	8.0457e-15
		AGPAT1	-1.5087	0.0026408	GPAT4	-1.5956	0.00038969
		AGPAT1	-1.5087	0.0026408	PLPP3	5.1165	0.00028397
		AGPAT2	-3.553	8.2264e-11	DGKA	-1.8569	0.00019449
		AGPAT3	-1.4262	0.0014212	DGKA	-1.8569	0.00019449
		AGPAT3	-1.4262	0.0014212	DGKH	7.0336	8.0457e-15
		AGPAT3	-1.4262	0.0014212	PLPP3	5.1165	0.00028397
		AHCTF1	1.5289	0.00075683	NUP107	-5.3165	0.00012991
		AIMP1	-2.1083	4.5237e-05	QARS	4.5958	0.00017694
		AKAP3	-11.363	6.5225e-13	FSCB	-7.2981	2.2305e-14
		AKAP3	-11.363	6.5225e-13	PDE4A	6.3733	9.0539e-10
		AKAP3	-11.363	6.5225e-13	PRKAR2A	1.824	2.2392e-08
		AKT2	5.4545	0.0023967	CDKN1A	-7.2529	0.0048117
		AKT2	5.4545	0.0023967	GSK3B	4.6252	0.0045619
		AKT2	5.4545	0.0023967	Pdpk1	4.4494	0.00087091
		AKT2	5.4545	0.0023967	PPP1CB	-4.3971	2.1855e-06
		ALB	-4.741	0.0040523	APP	3.9456	6.3516e-13
		ALB	-4.741	0.0040523	PROS1	-4.7805	0.0033176
		ALDH18A1	-6.2627	1.2019e-08	ADSSL1	-1.0665	0.00029009
		ALDH18A1	-6.2627	1.2019e-08	GOT1	2.2387	0.00044061
		ALDH1A1	-7.3595	2.4332e-17	DHRS3	5.1646	0.0002048
		ALDH1A2	1.5309	1.1531e-17	DHRS3	5.1646	0.0002048
		ALDH2	-2.4393	4.9722e-05	ADSSL1	-1.0665	0.00029009
		ALDH2	-2.4393	4.9722e-05	GOT1	2.2387	0.00044061
		ALDOA	-9.9527	5.7649e-12	ALB	-4.741	0.0040523
		ALDOA	-9.9527	5.7649e-12	APP	3.9456	6.3516e-13
		ALDOA	-9.9527	5.7649e-12	ENO1	8.268	2.6643e-31
		ALDOA	-9.9527	5.7649e-12	GAPDH	-1.1625	9.5966e-05
		ALDOA	-9.9527	5.7649e-12	GAPDHS	4.4311	1.4665e-25
		ALDOA	-9.9527	5.7649e-12	LDHAL6B	-4.7779	1.7919e-12
		ALDOA	-9.9527	5.7649e-12	PDHA1	-4.7591	3.1223e-27
		ALDOA	-9.9527	5.7649e-12	PKM	6.4118	5.1799e-10
		ALDOA	-9.9527	5.7649e-12	PROS1	-4.7805	0.0033176
		ALDOA	-9.9527	5.7649e-12	SPARC	7.3282	8.7902e-18
		ALDOA	-9.9527	5.7649e-12	TKTL2	-3.3147	0.00058351
		AMD1	-7.8109	1.0052e-06	MAT2A	-4.7906	0.0031555
		AMD1	-7.8109	1.0052e-06	MAT2B	-7.3163	6.14e-06
		ANAPC4	-2.3413	0.0040205	ANAPC5	-3.6825	0.00057416
		ANAPC4	-2.3413	0.0040205	BUB3	-1.9345	1.4095e-09
		ANAPC4	-2.3413	0.0040205	CCNB2	5.2821	8.9289e-05
		ANAPC4	-2.3413	0.0040205	CDC14A	4.0959	1.1008e-05
		ANAPC4	-2.3413	0.0040205	CDK1	-3.0191	0.0019252
		ANAPC4	-2.3413	0.0040205	CHP1	5.6365	4.8125e-06
		ANAPC4	-2.3413	0.0040205	PPP3CC	-2.038	0.0012531
		ANAPC5	-3.6825	0.00057416	BUB3	-1.9345	1.4095e-09
		ANAPC5	-3.6825	0.00057416	CCNB2	5.2821	8.9289e-05
		ANAPC5	-3.6825	0.00057416	CDC14A	4.0959	1.1008e-05
		ANAPC5	-3.6825	0.00057416	CDK1	-3.0191	0.0019252
		ANAPC5	-3.6825	0.00057416	CHP1	5.6365	4.8125e-06
		ANAPC5	-3.6825	0.00057416	PPP3CC	-2.038	0.0012531
		AP1B1	4.407	2.6125e-07	HSPA2	-3.887	1.0507e-09
		AP1G1	5.1036	0.00011245	BBS4	-3.7341	0.00031874
		AP1G1	5.1036	0.00011245	BBS7	3.4478	0.00055101
		AP1G1	5.1036	0.00011245	RAB8A	-5.62	1.1831e-05
		Ap2b1	-7.9719	3.4341e-25	DNAL4	5.102	6.1285e-09
		APC	3.9291	0.00023515	GSK3B	4.6252	0.0045619
		APC	3.9291	0.00023515	Psmc2	-6.2899	8.3897e-09
		APC	3.9291	0.00023515	Psmd14	-11.075	0.0011615
		APC	3.9291	0.00023515	TBL1XR1	-1.3952	0.0039829
		APEX1	1.6165	7.9745e-05	POLD3	-1.9606	0.0012372
		APP	3.9456	6.3516e-13	GAPDH	-1.1625	9.5966e-05
		APP	3.9456	6.3516e-13	PROS1	-4.7805	0.0033176
		ARHGAP10	-4.4988	0.0028287	ACTB	5.3444	9.9889e-05
		ARHGAP10	-4.4988	0.0028287	CTNNB1	3.922	0.00015689
		ATIC	4.6454	0.0041419	ENTPD4	-1.9151	2.4741e-05
		ATIC	4.6454	0.0041419	Nt5c1b	3.6526	8.5047e-06
		ATP5A1	3.8972	3.123e-05	ATP5B	-6.2935	8.0152e-09
		ATP5A1	3.8972	3.123e-05	CS	2.0916	0.0015766
		ATP6V1A	-3.5327	6.0718e-06	ATP6V1H	2.8275	0.00034464
		AURKA	5.1185	0.00029882	Psmd14	-11.075	0.0011615
		BBS4	-3.7341	0.00031874	PCM1	1.3732	0.0012748
		BBS4	-3.7341	0.00031874	RAB8A	-5.62	1.1831e-05
		BBS7	3.4478	0.00055101	BBS4	-3.7341	0.00031874
		BBS7	3.4478	0.00055101	RAB8A	-5.62	1.1831e-05
		BCAT2	-1.4596	0.0033331	IARS2	3.513	2.1612e-07
		BCKDHA	-5.7251	0.00074867	ACADSB	6.3523	2.6654e-06
		BCKDHA	-5.7251	0.00074867	BCAT2	-1.4596	0.0033331
		BDH1	2.424	0.00047523	Aacs	4.6437	0.0041744
		BIRC5	-5.2132	9.3253e-06	BUB1	7.4688	5.7326e-07
		BIRC5	-5.2132	9.3253e-06	Foxm1	3.3327	0.001451
		BLVRA	-4.9987	0.0010198	HMOX2	-3.5764	1.3909e-12
		BLZF1	-3.4006	3.1284e-11	GORASP2	-5.2196	0.00025534
		BTAF1	1.9603	0.00095903	SUPT3H	-5.1586	0.00038299
		BUB1	7.4688	5.7326e-07	BUB3	-1.9345	1.4095e-09
		C1S	-3.4848	5.5919e-05	C4	6.2585	4.4307e-09
		C4	6.2585	4.4307e-09	C3	-5.5432	2.2635e-05
		C4	6.2585	4.4307e-09	MASP2	3.2432	0.0018602
		CALM1	-1.3432	1.0408e-09	CHP1	5.6365	4.8125e-06
		CALM1	-1.3432	1.0408e-09	PPP3CC	-2.038	0.0012531
		CARS2	3.7214	0.0021403	QARS	4.5958	0.00017694
		CAST	3.7979	3.6279e-10	CAPNS1	1.2854	1.4808e-11
		Ccna1	5.5419	2.6603e-10	CDK1	-3.0191	0.0019252
		Ccna1	5.5419	2.6603e-10	CDKN1A	-7.2529	0.0048117
		CCNB2	5.2821	8.9289e-05	CDK1	-3.0191	0.0019252
		CCNB2	5.2821	8.9289e-05	PLK1	-1.3244	8.494e-06
		CCT2	-8.6498	2.7201e-19	CCT4	-6.9451	2.2701e-13
		CCT5	-7.9112	2.7573e-24	CCT2	-8.6498	2.7201e-19
		CCT5	-7.9112	2.7573e-24	CCT4	-6.9451	2.2701e-13
		CCT6A	5.5505	0.001107	CCT2	-8.6498	2.7201e-19
		CCT6A	5.5505	0.001107	CCT4	-6.9451	2.2701e-13
		CCT6A	5.5505	0.001107	CCT5	-7.9112	2.7573e-24
		CCT6A	5.5505	0.001107	CCT7	6.3082	2.2494e-09
		CCT6A	5.5505	0.001107	CCT8	-3.5359	6.5483e-17
		CCT7	6.3082	2.2494e-09	CCT2	-8.6498	2.7201e-19
		CCT7	6.3082	2.2494e-09	CCT4	-6.9451	2.2701e-13
		CCT7	6.3082	2.2494e-09	CCT5	-7.9112	2.7573e-24
		CCT7	6.3082	2.2494e-09	CCT8	-3.5359	6.5483e-17
		CCT8	-3.5359	6.5483e-17	CCT2	-8.6498	2.7201e-19
		CCT8	-3.5359	6.5483e-17	CCT4	-6.9451	2.2701e-13
		CCT8	-3.5359	6.5483e-17	CCT5	-7.9112	2.7573e-24
		CD74	-3.9433	5.2188e-19	CTSB	-5.7041	5.5769e-06
		CDC40	-2.0891	0.0031295	CDC5L	2.1164	3.1356e-07
		CDC40	-2.0891	0.0031295	CLP1	5.3964	3.7227e-05
		CDC40	-2.0891	0.0031295	CPSF1	4.571	0.00074625
		CDC40	-2.0891	0.0031295	CPSF2	5.738	1.838e-06
		CDC40	-2.0891	0.0031295	CPSF3	3.8125	0.00034192
		CDC40	-2.0891	0.0031295	CSTF3	5.7119	6.7067e-05
		CDC40	-2.0891	0.0031295	DDX23	1.1203	0.00014537
		CDC40	-2.0891	0.0031295	FUS	-6.8349	3.441e-18
		CDC40	-2.0891	0.0031295	GTF2F1	-1.1585	0.00075134
		CDC40	-2.0891	0.0031295	GTF2F2	3.3055	0.0042925
		CDC40	-2.0891	0.0031295	Hnrnpa2b1	-4.9642	1.146e-18
		CDC40	-2.0891	0.0031295	HNRNPF	-1.2044	0.00045822
		CDC40	-2.0891	0.0031295	Hnrnpk	-1.8549	0.00084556
		CDC40	-2.0891	0.0031295	HNRNPM	-1.9548	9.9406e-07
		CDC40	-2.0891	0.0031295	HNRNPR	-1.5795	0.0001814
		CDC40	-2.0891	0.0031295	HNRNPU	-2.811	0.00019762
		CDC40	-2.0891	0.0031295	NCBP1	6.4426	3.2636e-10
		CDC40	-2.0891	0.0031295	NXF1	5.3368	5.9032e-05
		CDC40	-2.0891	0.0031295	Papolb	-6.7583	3.129e-22
		CDC40	-2.0891	0.0031295	POLR2B	-8.6664	3.0983e-08
		CDC40	-2.0891	0.0031295	PRPF8	2.5302	0.0044643
		CDC40	-2.0891	0.0031295	RBM5	5.9695	1.6011e-07
		CDC40	-2.0891	0.0031295	Rnps1	3.4778	7.7646e-07
		CDC40	-2.0891	0.0031295	SF3A1	3.8355	0.00011932
		CDC40	-2.0891	0.0031295	SF3B3	5.9241	2.656e-07
		CDC40	-2.0891	0.0031295	SNRPD2	-1.0199	0.001778
		CDC40	-2.0891	0.0031295	SRSF2	-5.3983	7.1077e-05
		CDC40	-2.0891	0.0031295	SRSF3	5.0338	0.0004829
		CDC40	-2.0891	0.0031295	Srsf4	-3.8818	0.00038689
		CDC40	-2.0891	0.0031295	Srsf5	1.1471	0.00022754
		CDC40	-2.0891	0.0031295	SRSF6	-3.5834	0.00096068
		CDC40	-2.0891	0.0031295	SUGP1	-5.3125	0.00013348
		CDC40	-2.0891	0.0031295	Ybx1	-1.153	2.5019e-30
		CDC5L	2.1164	3.1356e-07	PRPF8	2.5302	0.0044643
		CDK1	-3.0191	0.0019252	ACTR1A	-6.7151	1.4738e-11
		CDK1	-3.0191	0.0019252	BUB3	-1.9345	1.4095e-09
		CDK1	-3.0191	0.0019252	CEP57	-7.7518	2.2018e-06
		CDK1	-3.0191	0.0019252	Csnk1d	7.6689	0.002833
		CDK1	-3.0191	0.0019252	DCTN2	-2.1197	2.5209e-05
		CDK1	-3.0191	0.0019252	Fzr1	-1.4383	0.0039181
		CDK1	-3.0191	0.0019252	NEK2	-1.1667	1.9312e-07
		CDK1	-3.0191	0.0019252	ODF2	8.6979	7.1969e-42
		CDK1	-3.0191	0.0019252	PLK1	-1.3244	8.494e-06
		CDK1	-3.0191	0.0019252	PLK4	2.4225	5.1551e-06
		CDK1	-3.0191	0.0019252	PPP2R1A	2.1508	6.0772e-07
		CDK1	-3.0191	0.0019252	PSMA4	4.7773	6.7668e-05
		CDK1	-3.0191	0.0019252	Psmc2	-6.2899	8.3897e-09
		CDK1	-3.0191	0.0019252	Psmd14	-11.075	0.0011615
		CDK1	-3.0191	0.0019252	PSMD6	5.5997	1.0865e-06
		CDKN1A	-7.2529	0.0048117	Fzr1	-1.4383	0.0039181
		CDKN1A	-7.2529	0.0048117	MCM5	2.8945	5.1681e-05
		CDKN1A	-7.2529	0.0048117	MCM6	-5.5404	2.314e-05
		CDKN1A	-7.2529	0.0048117	PSMA4	4.7773	6.7668e-05
		CDKN1A	-7.2529	0.0048117	Psmc2	-6.2899	8.3897e-09
		CDKN1A	-7.2529	0.0048117	Psmd14	-11.075	0.0011615
		CDKN1A	-7.2529	0.0048117	PSMD6	5.5997	1.0865e-06
		CEP152	-5.7073	5.4161e-06	PLK4	2.4225	5.1551e-06
		CEP55	-5.4931	3.3906e-05	KIF23	5.2491	0.00011363
		CEP57	-7.7518	2.2018e-06	NEK2	-1.1667	1.9312e-07
		CEP57	-7.7518	2.2018e-06	PLK4	2.4225	5.1551e-06
		CFL1	-1.5081	0.00036064	LIMK2	-4.7258	0.0043591
		CGN	4.6613	0.0038265	MYH11	-2.8231	1.1844e-06
		CHKB	-3.8071	3.2986e-11	PCYT1A	-1.6663	0.00078503
		CKAP5	1.4658	0.00037415	TACC3	10.264	0.00058715
		CLP1	5.3964	3.7227e-05	CPSF1	4.571	0.00074625
		CLP1	5.3964	3.7227e-05	CPSF2	5.738	1.838e-06
		CLP1	5.3964	3.7227e-05	CPSF3	3.8125	0.00034192
		CLP1	5.3964	3.7227e-05	CSTF3	5.7119	6.7067e-05
		CLP1	5.3964	3.7227e-05	DDX23	1.1203	0.00014537
		CLP1	5.3964	3.7227e-05	GTF2F1	-1.1585	0.00075134
		CLP1	5.3964	3.7227e-05	GTF2F2	3.3055	0.0042925
		CLP1	5.3964	3.7227e-05	HNRNPF	-1.2044	0.00045822
		CLP1	5.3964	3.7227e-05	Hnrnpk	-1.8549	0.00084556
		CLP1	5.3964	3.7227e-05	HNRNPM	-1.9548	9.9406e-07
		CLP1	5.3964	3.7227e-05	HNRNPR	-1.5795	0.0001814
		CLP1	5.3964	3.7227e-05	HNRNPU	-2.811	0.00019762
		CLP1	5.3964	3.7227e-05	NCBP1	6.4426	3.2636e-10
		CLP1	5.3964	3.7227e-05	POLR2B	-8.6664	3.0983e-08
		CLP1	5.3964	3.7227e-05	PRPF8	2.5302	0.0044643
		CLP1	5.3964	3.7227e-05	Rnps1	3.4778	7.7646e-07
		CLP1	5.3964	3.7227e-05	SF3B3	5.9241	2.656e-07
		CLP1	5.3964	3.7227e-05	SNRPD2	-1.0199	0.001778
		CLP1	5.3964	3.7227e-05	SRSF2	-5.3983	7.1077e-05
		CLP1	5.3964	3.7227e-05	SRSF3	5.0338	0.0004829
		CLP1	5.3964	3.7227e-05	Srsf4	-3.8818	0.00038689
		CLP1	5.3964	3.7227e-05	Srsf5	1.1471	0.00022754
		CLP1	5.3964	3.7227e-05	SRSF6	-3.5834	0.00096068
		CLP1	5.3964	3.7227e-05	SUGP1	-5.3125	0.00013348
		CLP1	5.3964	3.7227e-05	Ybx1	-1.153	2.5019e-30
		CLPX	3.7914	0.0012602	LONP2	6.0191	0.00074574
		CLTC	1.3282	0.00094342	Ap2b1	-7.9719	3.4341e-25
		CLU	8.9168	1.2305e-58	ALB	-4.741	0.0040523
		CLU	8.9168	1.2305e-58	ALDOA	-9.9527	5.7649e-12
		CLU	8.9168	1.2305e-58	APP	3.9456	6.3516e-13
		CLU	8.9168	1.2305e-58	PROS1	-4.7805	0.0033176
		CLU	8.9168	1.2305e-58	SPARC	7.3282	8.7902e-18
		CNOT1	1.3776	0.0013429	CNOT4	2.1589	0.0024071
		COG1	6.3084	8.5919e-05	Cog4	5.1409	0.00024113
		COG5	-5.0384	0.00080697	COG1	6.3084	8.5919e-05
		COL1A2	-4.773	0.0034495	ITGB1	-7.525	1.8799e-06
		COL4A2	-3.8047	1.2137e-05	ITGA9	2.9554	0.00072563
		COL4A2	-3.8047	1.2137e-05	ITGB1	-7.525	1.8799e-06
		COPB2	6.6541	2.1634e-19	COPA	1.7006	4.046e-05
		COPG1	-5.576	1.7208e-05	COPA	1.7006	4.046e-05
		COPG1	-5.576	1.7208e-05	COPB2	6.6541	2.1634e-19
		COPS4	-1.9063	0.0046831	COPS3	-2.5259	0.00073633
		Cox10	-4.9182	0.0017109	MT-CO1	-3.1485	1.9757e-19
		Cox10	-4.9182	0.0017109	MT-CO3	11.725	1.554e-147
		CPSF1	4.571	0.00074625	CPSF2	5.738	1.838e-06
		CPSF1	4.571	0.00074625	CPSF3	3.8125	0.00034192
		CPSF1	4.571	0.00074625	CSTF3	5.7119	6.7067e-05
		CPSF1	4.571	0.00074625	DDX23	1.1203	0.00014537
		CPSF1	4.571	0.00074625	GTF2F1	-1.1585	0.00075134
		CPSF1	4.571	0.00074625	GTF2F2	3.3055	0.0042925
		CPSF1	4.571	0.00074625	HNRNPF	-1.2044	0.00045822
		CPSF1	4.571	0.00074625	Hnrnpk	-1.8549	0.00084556
		CPSF1	4.571	0.00074625	HNRNPM	-1.9548	9.9406e-07
		CPSF1	4.571	0.00074625	HNRNPR	-1.5795	0.0001814
		CPSF1	4.571	0.00074625	HNRNPU	-2.811	0.00019762
		CPSF1	4.571	0.00074625	NCBP1	6.4426	3.2636e-10
		CPSF1	4.571	0.00074625	NUPL2	1.4387	0.00017507
		CPSF1	4.571	0.00074625	POLR2B	-8.6664	3.0983e-08
		CPSF1	4.571	0.00074625	PRPF8	2.5302	0.0044643
		CPSF1	4.571	0.00074625	RANBP2	-6.382	3.3235e-05
		CPSF1	4.571	0.00074625	Rnps1	3.4778	7.7646e-07
		CPSF1	4.571	0.00074625	SEH1L	2.4197	0.0018055
		CPSF1	4.571	0.00074625	SF3B3	5.9241	2.656e-07
		CPSF1	4.571	0.00074625	SNRPD2	-1.0199	0.001778
		CPSF1	4.571	0.00074625	SRSF2	-5.3983	7.1077e-05
		CPSF1	4.571	0.00074625	SRSF3	5.0338	0.0004829
		CPSF1	4.571	0.00074625	Srsf4	-3.8818	0.00038689
		CPSF1	4.571	0.00074625	Srsf5	1.1471	0.00022754
		CPSF1	4.571	0.00074625	SRSF6	-3.5834	0.00096068
		CPSF1	4.571	0.00074625	SUGP1	-5.3125	0.00013348
		CPSF1	4.571	0.00074625	Ybx1	-1.153	2.5019e-30
		CPSF2	5.738	1.838e-06	CPSF3	3.8125	0.00034192
		CPSF2	5.738	1.838e-06	CSTF3	5.7119	6.7067e-05
		CPSF2	5.738	1.838e-06	DDX23	1.1203	0.00014537
		CPSF2	5.738	1.838e-06	GTF2F1	-1.1585	0.00075134
		CPSF2	5.738	1.838e-06	GTF2F2	3.3055	0.0042925
		CPSF2	5.738	1.838e-06	Hnrnpk	-1.8549	0.00084556
		CPSF2	5.738	1.838e-06	HNRNPR	-1.5795	0.0001814
		CPSF2	5.738	1.838e-06	HNRNPU	-2.811	0.00019762
		CPSF2	5.738	1.838e-06	NCBP1	6.4426	3.2636e-10
		CPSF2	5.738	1.838e-06	NUPL2	1.4387	0.00017507
		CPSF2	5.738	1.838e-06	POLR2B	-8.6664	3.0983e-08
		CPSF2	5.738	1.838e-06	PRPF8	2.5302	0.0044643
		CPSF2	5.738	1.838e-06	RANBP2	-6.382	3.3235e-05
		CPSF2	5.738	1.838e-06	SEH1L	2.4197	0.0018055
		CPSF2	5.738	1.838e-06	SF3B3	5.9241	2.656e-07
		CPSF2	5.738	1.838e-06	SNRPD2	-1.0199	0.001778
		CPSF2	5.738	1.838e-06	SRSF2	-5.3983	7.1077e-05
		CPSF2	5.738	1.838e-06	SRSF3	5.0338	0.0004829
		CPSF2	5.738	1.838e-06	Srsf4	-3.8818	0.00038689
		CPSF2	5.738	1.838e-06	Srsf5	1.1471	0.00022754
		CPSF2	5.738	1.838e-06	SUGP1	-5.3125	0.00013348
		CPSF2	5.738	1.838e-06	SYMPK	-1.9633	4.4117e-09
		CPSF2	5.738	1.838e-06	Ybx1	-1.153	2.5019e-30
		CPSF3	3.8125	0.00034192	CSTF3	5.7119	6.7067e-05
		CPSF3	3.8125	0.00034192	DDX23	1.1203	0.00014537
		CPSF3	3.8125	0.00034192	GTF2F1	-1.1585	0.00075134
		CPSF3	3.8125	0.00034192	GTF2F2	3.3055	0.0042925
		CPSF3	3.8125	0.00034192	Hnrnpk	-1.8549	0.00084556
		CPSF3	3.8125	0.00034192	HNRNPU	-2.811	0.00019762
		CPSF3	3.8125	0.00034192	NCBP1	6.4426	3.2636e-10
		CPSF3	3.8125	0.00034192	PRPF8	2.5302	0.0044643
		CPSF3	3.8125	0.00034192	RANBP2	-6.382	3.3235e-05
		CPSF3	3.8125	0.00034192	SEH1L	2.4197	0.0018055
		CPSF3	3.8125	0.00034192	SRSF3	5.0338	0.0004829
		CPSF3	3.8125	0.00034192	Srsf4	-3.8818	0.00038689
		CPSF3	3.8125	0.00034192	SUGP1	-5.3125	0.00013348
		CS	2.0916	0.0015766	ACAT1	-8.2815	4.7697e-07
		CS	2.0916	0.0015766	ACLY	-2.4602	0.0003941
		CS	2.0916	0.0015766	ACO2	4.9496	0.00080743
		CS	2.0916	0.0015766	GOT1	2.2387	0.00044061
		CS	2.0916	0.0015766	HADHB	-1.5699	9.4363e-05
		CS	2.0916	0.0015766	MDH1	3.8997	1.8261e-08
		CS	2.0916	0.0015766	MDH2	-2.2826	0.0042307
		CS	2.0916	0.0015766	ME2	-5.2813	0.00016687
		CS	2.0916	0.0015766	MUT	-4.7444	0.0039829
		CS	2.0916	0.0015766	PDHX	-4.719	0.004507
		Csnk1d	7.6689	0.002833	ACTR1A	-6.7151	1.4738e-11
		Csnk1d	7.6689	0.002833	CEP57	-7.7518	2.2018e-06
		Csnk1d	7.6689	0.002833	NEK2	-1.1667	1.9312e-07
		Csnk1d	7.6689	0.002833	PLK4	2.4225	5.1551e-06
		CSTF3	5.7119	6.7067e-05	NCBP1	6.4426	3.2636e-10
		CTNNA1	-6.3162	5.9098e-09	CDH13	7.0588	4.6902e-15
		CTNNA1	-6.3162	5.9098e-09	CTNNB1	3.922	0.00015689
		CTNNB1	3.922	0.00015689	APC	3.9291	0.00023515
		CTNNB1	3.922	0.00015689	GSK3B	4.6252	0.0045619
		CTNNB1	3.922	0.00015689	IGF1R	2.9312	1.6316e-05
		CTNNB1	3.922	0.00015689	PSEN1	-1.1879	6.8845e-06
		CTNNB1	3.922	0.00015689	Psmc2	-6.2899	8.3897e-09
		CTNNB1	3.922	0.00015689	Psmd14	-11.075	0.0011615
		CTNNB1	3.922	0.00015689	Ruvbl1	-2.9186	1.4445e-10
		CTNNB1	3.922	0.00015689	TBL1XR1	-1.3952	0.0039829
		CTSD	-4.0534	0.0022787	CTSB	-5.7041	5.5769e-06
		Cttn	4.9474	2.3764e-07	DNM1L	-6.2936	4.9874e-05
		CYB5A	-4.7705	0.00081073	CYB5R3	7.8707	1.0275e-24
		CYLD	4.557	1.4898e-13	RIPK1	-6.8295	0.00013904
		CYP11A1	1.3881	0.0034909	CYP17A1	3.991	4.4286e-05
		CYP11A1	1.3881	0.0034909	LHCGR	5.4518	0.00011687
		CYP11A1	1.3881	0.0034909	SOAT1	6.019	0.00016185
		CYP11A1	1.3881	0.0034909	STAR	5.9966	1.1776e-07
		CYP2D14	2.6988	0.00012363	UGT2B4	-6.399	1.8961e-09
		CYP2J2	4.9177	4.6554e-05	GPX3	4.7349	0.00090502
		CYP2J2	4.9177	4.6554e-05	PLA2G12A	-5.1066	0.00053255
		CYP2J2	4.9177	4.6554e-05	Pla2g6	-2.2257	0.0017186
		CYP51A1	-7.5911	1.2817e-70	FDFT1	-7.6895	3.164e-21
		CYP51A1	-7.5911	1.2817e-70	MSMO1	6.4834	1.8229e-06
		CYP51A1	-7.5911	1.2817e-70	SC5D	4.857	0.0013742
		DBF4	2.527	2.0186e-08	MCM6	-5.5404	2.314e-05
		Dctn1	-7.1163	6.7356e-15	ACTR1A	-6.7151	1.4738e-11
		Dctn1	-7.1163	6.7356e-15	CDK1	-3.0191	0.0019252
		Dctn1	-7.1163	6.7356e-15	CEP57	-7.7518	2.2018e-06
		Dctn1	-7.1163	6.7356e-15	CLIP1	-5.352	0.0037151
		Dctn1	-7.1163	6.7356e-15	Csnk1d	7.6689	0.002833
		Dctn1	-7.1163	6.7356e-15	DCTN2	-2.1197	2.5209e-05
		Dctn1	-7.1163	6.7356e-15	Dctn4	5.7944	1.0533e-06
		Dctn1	-7.1163	6.7356e-15	Gfpt1	-3.0945	8.7582e-09
		Dctn1	-7.1163	6.7356e-15	Gosr2	1.7262	7.7957e-05
		Dctn1	-7.1163	6.7356e-15	HSP90AA1	-6.4222	1.3729e-09
		Dctn1	-7.1163	6.7356e-15	KLHDC3	5.0918	2.0805e-50
		Dctn1	-7.1163	6.7356e-15	NEK2	-1.1667	1.9312e-07
		Dctn1	-7.1163	6.7356e-15	ODF2	8.6979	7.1969e-42
		Dctn1	-7.1163	6.7356e-15	PDIA5	-6.2123	0.0047203
		Dctn1	-7.1163	6.7356e-15	PLK1	-1.3244	8.494e-06
		Dctn1	-7.1163	6.7356e-15	PLK4	2.4225	5.1551e-06
		Dctn1	-7.1163	6.7356e-15	PPP2R1A	2.1508	6.0772e-07
		Dctn1	-7.1163	6.7356e-15	SSR1	-3.4477	4.267e-05
		Dctn1	-7.1163	6.7356e-15	SYVN1	-6.9997	0.00035099
		Dctn1	-7.1163	6.7356e-15	TLN1	6.4079	7.568e-05
		DCTN2	-2.1197	2.5209e-05	ACTR1A	-6.7151	1.4738e-11
		DCTN2	-2.1197	2.5209e-05	CEP57	-7.7518	2.2018e-06
		DCTN2	-2.1197	2.5209e-05	Csnk1d	7.6689	0.002833
		DCTN2	-2.1197	2.5209e-05	Dctn4	5.7944	1.0533e-06
		DCTN2	-2.1197	2.5209e-05	NEK2	-1.1667	1.9312e-07
		DCTN2	-2.1197	2.5209e-05	ODF2	8.6979	7.1969e-42
		DCTN2	-2.1197	2.5209e-05	PLK1	-1.3244	8.494e-06
		DCTN2	-2.1197	2.5209e-05	PLK4	2.4225	5.1551e-06
		DCTN2	-2.1197	2.5209e-05	PPP2R1A	2.1508	6.0772e-07
		DDX23	1.1203	0.00014537	CSTF3	5.7119	6.7067e-05
		DDX23	1.1203	0.00014537	GTF2F1	-1.1585	0.00075134
		DDX23	1.1203	0.00014537	GTF2F2	3.3055	0.0042925
		DDX23	1.1203	0.00014537	HNRNPU	-2.811	0.00019762
		DDX23	1.1203	0.00014537	NCBP1	6.4426	3.2636e-10
		DDX23	1.1203	0.00014537	PRPF8	2.5302	0.0044643
		DDX23	1.1203	0.00014537	SRSF3	5.0338	0.0004829
		DDX23	1.1203	0.00014537	Srsf4	-3.8818	0.00038689
		DDX23	1.1203	0.00014537	SUGP1	-5.3125	0.00013348
		DGKA	-1.8569	0.00019449	PLCD1	-4.1015	0.003469
		DGKH	7.0336	8.0457e-15	AGPAT2	-3.553	8.2264e-11
		DGKH	7.0336	8.0457e-15	PLCD1	-4.1015	0.003469
		DIABLO	10.053	2.962e-05	BIRC2	-4.7232	0.002261
		DIABLO	10.053	2.962e-05	BIRC5	-5.2132	9.3253e-06
		DPYSL3	2.0269	5.2923e-07	DPYSL5	2.0123	4.2997e-05
		DR1	2.3003	3.9848e-15	BTAF1	1.9603	0.00095903
		ECT2	-4.96	0.0012735	KIF23	5.2491	0.00011363
		ECT2	-4.96	0.0012735	RACGAP1	5.9266	2.5873e-07
		EHD1	-6.1647	4.154e-08	RAB11FIP4	-9.9397	1.4563e-07
		EHD1	-6.1647	4.154e-08	RAB11FIP5	-6.8635	8.2573e-05
		EIF2B5	3.089	4.0182e-17	Eif2s1	-6.0661	1.3389e-07
		Eif2s1	-6.0661	1.3389e-07	Abce1	5.8098	8.8751e-08
		Eif2s1	-6.0661	1.3389e-07	EIF3B	-2.3943	0.0022565
		EIF3C	1.1745	4.5173e-05	Abce1	5.8098	8.8751e-08
		EIF3C	1.1745	4.5173e-05	Eif2s1	-6.0661	1.3389e-07
		EIF3C	1.1745	4.5173e-05	EIF3B	-2.3943	0.0022565
		EIF3C	1.1745	4.5173e-05	EIF3D	-5.2335	0.0002321
		EIF3C	1.1745	4.5173e-05	EIF4G1	-5.0525	7.7783e-10
		EIF3D	-5.2335	0.0002321	Eif2s1	-6.0661	1.3389e-07
		EIF3D	-5.2335	0.0002321	EIF3B	-2.3943	0.0022565
		EIF3H	-4.6292	0.00024145	Eif2s1	-6.0661	1.3389e-07
		EIF3H	-4.6292	0.00024145	EIF3B	-2.3943	0.0022565
		EIF3H	-4.6292	0.00024145	EIF3C	1.1745	4.5173e-05
		EIF3H	-4.6292	0.00024145	EIF3D	-5.2335	0.0002321
		EIF3H	-4.6292	0.00024145	EIF4A2	-4.3683	7.7021e-13
		EIF3H	-4.6292	0.00024145	EIF4G1	-5.0525	7.7783e-10
		EIF3M	4.3369	7.2648e-11	EIF3B	-2.3943	0.0022565
		EIF3M	4.3369	7.2648e-11	EIF3H	-4.6292	0.00024145
		EIF4A2	-4.3683	7.7021e-13	Eif2s1	-6.0661	1.3389e-07
		EIF4A2	-4.3683	7.7021e-13	EIF3B	-2.3943	0.0022565
		EIF4A2	-4.3683	7.7021e-13	EIF3C	1.1745	4.5173e-05
		EIF4A2	-4.3683	7.7021e-13	EIF3D	-5.2335	0.0002321
		EIF4A2	-4.3683	7.7021e-13	EIF4G1	-5.0525	7.7783e-10
		EIF4A2	-4.3683	7.7021e-13	Paip1	4.6204	6.3529e-08
		EIF4G1	-5.0525	7.7783e-10	Eif2s1	-6.0661	1.3389e-07
		EIF4G1	-5.0525	7.7783e-10	EIF3B	-2.3943	0.0022565
		EIF4G1	-5.0525	7.7783e-10	EIF3D	-5.2335	0.0002321
		EIF5	11.06	8.9153e-08	Abce1	5.8098	8.8751e-08
		EIF5	11.06	8.9153e-08	Eif2s1	-6.0661	1.3389e-07
		EIF5	11.06	8.9153e-08	EIF3B	-2.3943	0.0022565
		ENO1	8.268	2.6643e-31	PKM	6.4118	5.1799e-10
		ENO1	8.268	2.6643e-31	TKTL2	-3.3147	0.00058351
		ENO3	4.7194	0.0028641	ALDOA	-9.9527	5.7649e-12
		ENO3	4.7194	0.0028641	GPI	7.3613	0.0037911
		ENO3	4.7194	0.0028641	PKM	6.4118	5.1799e-10
		ENO3	4.7194	0.0028641	TKTL2	-3.3147	0.00058351
		ENTPD1	-2.9062	3.4471e-06	ATIC	4.6454	0.0041419
		ENTPD1	-2.9062	3.4471e-06	ENTPD4	-1.9151	2.4741e-05
		ENTPD1	-2.9062	3.4471e-06	Nt5c1b	3.6526	8.5047e-06
		ENTPD1	-2.9062	3.4471e-06	POLR3B	1.597	0.00042356
		EPHX1	5.4139	3.2395e-05	GSTM1	2.1502	4.9768e-09
		ETFA	3.9351	0.0048375	ETFDH	3.312	0.00042934
		EXOC5	1.9982	3.2754e-08	Exoc7	-6.0224	9.3243e-10
		FBP1	-5.5574	2.0143e-05	ALDOA	-9.9527	5.7649e-12
		FBP1	-5.5574	2.0143e-05	HK1	9.3633	8.0473e-59
		FBP1	-5.5574	2.0143e-05	TKTL2	-3.3147	0.00058351
		Foxm1	3.3327	0.001451	CENPF	1.0465	0.00024874
		FUS	-6.8349	3.441e-18	CLP1	5.3964	3.7227e-05
		FUS	-6.8349	3.441e-18	CPSF1	4.571	0.00074625
		FUS	-6.8349	3.441e-18	CPSF2	5.738	1.838e-06
		FUS	-6.8349	3.441e-18	CPSF3	3.8125	0.00034192
		FUS	-6.8349	3.441e-18	CSTF3	5.7119	6.7067e-05
		FUS	-6.8349	3.441e-18	DDX23	1.1203	0.00014537
		FUS	-6.8349	3.441e-18	GTF2F1	-1.1585	0.00075134
		FUS	-6.8349	3.441e-18	GTF2F2	3.3055	0.0042925
		FUS	-6.8349	3.441e-18	HNRNPF	-1.2044	0.00045822
		FUS	-6.8349	3.441e-18	Hnrnpk	-1.8549	0.00084556
		FUS	-6.8349	3.441e-18	HNRNPM	-1.9548	9.9406e-07
		FUS	-6.8349	3.441e-18	HNRNPR	-1.5795	0.0001814
		FUS	-6.8349	3.441e-18	HNRNPU	-2.811	0.00019762
		FUS	-6.8349	3.441e-18	NCBP1	6.4426	3.2636e-10
		FUS	-6.8349	3.441e-18	POLR2B	-8.6664	3.0983e-08
		FUS	-6.8349	3.441e-18	PRPF8	2.5302	0.0044643
		FUS	-6.8349	3.441e-18	RBM5	5.9695	1.6011e-07
		FUS	-6.8349	3.441e-18	Rnps1	3.4778	7.7646e-07
		FUS	-6.8349	3.441e-18	SF3B3	5.9241	2.656e-07
		FUS	-6.8349	3.441e-18	SNRPD2	-1.0199	0.001778
		FUS	-6.8349	3.441e-18	SRSF2	-5.3983	7.1077e-05
		FUS	-6.8349	3.441e-18	SRSF3	5.0338	0.0004829
		FUS	-6.8349	3.441e-18	Srsf4	-3.8818	0.00038689
		FUS	-6.8349	3.441e-18	Srsf5	1.1471	0.00022754
		FUS	-6.8349	3.441e-18	SRSF6	-3.5834	0.00096068
		FUS	-6.8349	3.441e-18	SUGP1	-5.3125	0.00013348
		FUS	-6.8349	3.441e-18	Ybx1	-1.153	2.5019e-30
		Fzr1	-1.4383	0.0039181	AURKA	5.1185	0.00029882
		Fzr1	-1.4383	0.0039181	MCM6	-5.5404	2.314e-05
		Fzr1	-1.4383	0.0039181	Psmd14	-11.075	0.0011615
		GAPDH	-1.1625	9.5966e-05	PGK2	8.5803	1.4704e-37
		GAPDH	-1.1625	9.5966e-05	TKTL2	-3.3147	0.00058351
		GAPDHS	4.4311	1.4665e-25	PGK2	8.5803	1.4704e-37
		GAPDHS	4.4311	1.4665e-25	TKTL2	-3.3147	0.00058351
		GARS	3.3189	0.001663	AARS	-5.6515	1.0213e-11
		GART	2.0559	1.027e-13	ADSSL1	-1.0665	0.00029009
		GART	2.0559	1.027e-13	ATIC	4.6454	0.0041419
		GART	2.0559	1.027e-13	GMPS	-6.3644	3.0762e-09
		GART	2.0559	1.027e-13	SHMT1	-1.7497	0.0033309
		GATM	-6.1148	7.5927e-08	ADSSL1	-1.0665	0.00029009
		GATM	-6.1148	7.5927e-08	ALDH2	-2.4393	4.9722e-05
		GATM	-6.1148	7.5927e-08	GOT1	2.2387	0.00044061
		GATM	-6.1148	7.5927e-08	SHMT1	-1.7497	0.0033309
		GEMIN4	-5.192	4.1156e-05	NUPL2	1.4387	0.00017507
		GEMIN4	-5.192	4.1156e-05	RANBP2	-6.382	3.3235e-05
		GEMIN4	-5.192	4.1156e-05	SEH1L	2.4197	0.0018055
		GEMIN4	-5.192	4.1156e-05	SNUPN	-6.2355	8.0932e-12
		Gfpt1	-3.0945	8.7582e-09	glul	4.1213	0.0022955
		Gfpt1	-3.0945	8.7582e-09	PDIA5	-6.2123	0.0047203
		Gfpt1	-3.0945	8.7582e-09	SYVN1	-6.9997	0.00035099
		Gfpt1	-3.0945	8.7582e-09	TLN1	6.4079	7.568e-05
		GFPT2	-3.2881	1.1064e-06	glul	4.1213	0.0022955
		GFPT2	-3.2881	1.1064e-06	GPI	7.3613	0.0037911
		GFPT2	-3.2881	1.1064e-06	HK1	9.3633	8.0473e-59
		GMPPB	6.9507	0.0006607	GMDS	-2.9336	3.6249e-05
		GMPPB	6.9507	0.0006607	MAT2B	-7.3163	6.14e-06
		GMPS	-6.3644	3.0762e-09	ATIC	4.6454	0.0041419
		GMPS	-6.3644	3.0762e-09	ENTPD1	-2.9062	3.4471e-06
		GMPS	-6.3644	3.0762e-09	ENTPD4	-1.9151	2.4741e-05
		GMPS	-6.3644	3.0762e-09	Nt5c1b	3.6526	8.5047e-06
		GNAI3	6.9796	2.5116e-14	IGF1R	2.9312	1.6316e-05
		GNAI3	6.9796	2.5116e-14	PLA2G12A	-5.1066	0.00053255
		GNAI3	6.9796	2.5116e-14	Pla2g6	-2.2257	0.0017186
		GNB2	2.1471	0.00051738	GNAI3	6.9796	2.5116e-14
		GNB2	2.1471	0.00051738	PREX1	1.2006	1.7618e-08
		GNL2	7.3076	1.4557e-17	Non1	-5.865	1.1827e-06
		GNL2	7.3076	1.4557e-17	PES1	-1.7106	4.7279e-05
		GNL2	7.3076	1.4557e-17	SDAD1	-5.0426	0.00078723
		GNPDA1	4.869	0.0012858	HK1	9.3633	8.0473e-59
		GOLGB1	1.2887	0.0018324	USO1	1.4307	2.2236e-06
		Gosr2	1.7262	7.7957e-05	Gfpt1	-3.0945	8.7582e-09
		Gosr2	1.7262	7.7957e-05	PDIA5	-6.2123	0.0047203
		Gosr2	1.7262	7.7957e-05	SYVN1	-6.9997	0.00035099
		Gosr2	1.7262	7.7957e-05	TLN1	6.4079	7.568e-05
		Gosr2	1.7262	7.7957e-05	USO1	1.4307	2.2236e-06
		GOT1	2.2387	0.00044061	ACLY	-2.4602	0.0003941
		GOT1	2.2387	0.00044061	ADSSL1	-1.0665	0.00029009
		GOT1	2.2387	0.00044061	IDH1	-5.6876	6.4629e-06
		GOT1	2.2387	0.00044061	LDHAL6B	-4.7779	1.7919e-12
		GOT1	2.2387	0.00044061	MDH1	3.8997	1.8261e-08
		GOT1	2.2387	0.00044061	MDH2	-2.2826	0.0042307
		GPAT4	-1.5956	0.00038969	AGPAT2	-3.553	8.2264e-11
		GPAT4	-1.5956	0.00038969	AGPAT3	-1.4262	0.0014212
		GPAT4	-1.5956	0.00038969	Lpin1	2.1402	8.7458e-08
		GPI	7.3613	0.0037911	ALDOA	-9.9527	5.7649e-12
		GPI	7.3613	0.0037911	ENO1	8.268	2.6643e-31
		GPI	7.3613	0.0037911	FBP1	-5.5574	2.0143e-05
		GPI	7.3613	0.0037911	GAPDH	-1.1625	9.5966e-05
		GPI	7.3613	0.0037911	GAPDHS	4.4311	1.4665e-25
		GPI	7.3613	0.0037911	Gfpt1	-3.0945	8.7582e-09
		GPI	7.3613	0.0037911	GNPDA1	4.869	0.0012858
		GPI	7.3613	0.0037911	HK1	9.3633	8.0473e-59
		GPI	7.3613	0.0037911	LDHAL6B	-4.7779	1.7919e-12
		GPI	7.3613	0.0037911	PDHA1	-4.7591	3.1223e-27
		GPI	7.3613	0.0037911	PKM	6.4118	5.1799e-10
		GPI	7.3613	0.0037911	TKTL2	-3.3147	0.00058351
		GSTM1	2.1502	4.9768e-09	GPX3	4.7349	0.00090502
		GTF2F1	-1.1585	0.00075134	CSTF3	5.7119	6.7067e-05
		GTF2F1	-1.1585	0.00075134	NCBP1	6.4426	3.2636e-10
		GTF2F1	-1.1585	0.00075134	SRSF3	5.0338	0.0004829
		GTF2F2	3.3055	0.0042925	CSTF3	5.7119	6.7067e-05
		GTF2F2	3.3055	0.0042925	GTF2F1	-1.1585	0.00075134
		GTF2F2	3.3055	0.0042925	HNRNPU	-2.811	0.00019762
		GTF2F2	3.3055	0.0042925	NCBP1	6.4426	3.2636e-10
		GTF2F2	3.3055	0.0042925	SRSF3	5.0338	0.0004829
		GTF2F2	3.3055	0.0042925	SUGP1	-5.3125	0.00013348
		GTF2H1	2.8481	3.1568e-08	GTF2F1	-1.1585	0.00075134
		GTF2H1	2.8481	3.1568e-08	GTF2F2	3.3055	0.0042925
		GTF2H1	2.8481	3.1568e-08	NCBP1	6.4426	3.2636e-10
		GTF2H1	2.8481	3.1568e-08	NELFE	-2.2204	5.2935e-09
		GTF2H1	2.8481	3.1568e-08	POLR2B	-8.6664	3.0983e-08
		GTF2H1	2.8481	3.1568e-08	SUPT5H	-1.8197	1.2112e-05
		GTF2H1	2.8481	3.1568e-08	Taf6	4.7348	0.0026472
		GTF2H1	2.8481	3.1568e-08	TAF9	7.0485	2.2355e-05
		GTF2H1	2.8481	3.1568e-08	TBP	2.4357	0.0026408
		GUSB	4.7436	0.0025288	GNS	6.3671	9.8764e-10
		GUSB	4.7436	0.0025288	UGT2B4	-6.399	1.8961e-09
		HADHA	-5.3732	8.6064e-05	ACADSB	6.3523	2.6654e-06
		HADHA	-5.3732	8.6064e-05	ECHS1	-4.7923	0.00034571
		HADHB	-1.5699	9.4363e-05	ACADSB	6.3523	2.6654e-06
		HADHB	-1.5699	9.4363e-05	ACAT1	-8.2815	4.7697e-07
		HADHB	-1.5699	9.4363e-05	ACLY	-2.4602	0.0003941
		HADHB	-1.5699	9.4363e-05	HADHA	-5.3732	8.6064e-05
		HADHB	-1.5699	9.4363e-05	PDHX	-4.719	0.004507
		HGS	-6.0921	9.9174e-08	Ap2b1	-7.9719	3.4341e-25
		HGS	-6.0921	9.9174e-08	STAM2	-4.935	0.0014627
		HK1	9.3633	8.0473e-59	ALDOA	-9.9527	5.7649e-12
		HK1	9.3633	8.0473e-59	Gfpt1	-3.0945	8.7582e-09
		HK1	9.3633	8.0473e-59	PKM	6.4118	5.1799e-10
		HK1	9.3633	8.0473e-59	TKTL2	-3.3147	0.00058351
		HMGCR	6.5779	4.0217e-11	FDFT1	-7.6895	3.164e-21
		Hnrnpa2b1	-4.9642	1.146e-18	CLP1	5.3964	3.7227e-05
		Hnrnpa2b1	-4.9642	1.146e-18	CPSF1	4.571	0.00074625
		Hnrnpa2b1	-4.9642	1.146e-18	CPSF2	5.738	1.838e-06
		Hnrnpa2b1	-4.9642	1.146e-18	CPSF3	3.8125	0.00034192
		Hnrnpa2b1	-4.9642	1.146e-18	CSTF3	5.7119	6.7067e-05
		Hnrnpa2b1	-4.9642	1.146e-18	DDX23	1.1203	0.00014537
		Hnrnpa2b1	-4.9642	1.146e-18	FUS	-6.8349	3.441e-18
		Hnrnpa2b1	-4.9642	1.146e-18	GTF2F1	-1.1585	0.00075134
		Hnrnpa2b1	-4.9642	1.146e-18	GTF2F2	3.3055	0.0042925
		Hnrnpa2b1	-4.9642	1.146e-18	HNRNPF	-1.2044	0.00045822
		Hnrnpa2b1	-4.9642	1.146e-18	Hnrnpk	-1.8549	0.00084556
		Hnrnpa2b1	-4.9642	1.146e-18	HNRNPM	-1.9548	9.9406e-07
		Hnrnpa2b1	-4.9642	1.146e-18	HNRNPR	-1.5795	0.0001814
		Hnrnpa2b1	-4.9642	1.146e-18	HNRNPU	-2.811	0.00019762
		Hnrnpa2b1	-4.9642	1.146e-18	NCBP1	6.4426	3.2636e-10
		Hnrnpa2b1	-4.9642	1.146e-18	POLR2B	-8.6664	3.0983e-08
		Hnrnpa2b1	-4.9642	1.146e-18	PRPF8	2.5302	0.0044643
		Hnrnpa2b1	-4.9642	1.146e-18	RBM5	5.9695	1.6011e-07
		Hnrnpa2b1	-4.9642	1.146e-18	Rnps1	3.4778	7.7646e-07
		Hnrnpa2b1	-4.9642	1.146e-18	SF3B3	5.9241	2.656e-07
		Hnrnpa2b1	-4.9642	1.146e-18	SNRPD2	-1.0199	0.001778
		Hnrnpa2b1	-4.9642	1.146e-18	SRSF2	-5.3983	7.1077e-05
		Hnrnpa2b1	-4.9642	1.146e-18	SRSF3	5.0338	0.0004829
		Hnrnpa2b1	-4.9642	1.146e-18	Srsf4	-3.8818	0.00038689
		Hnrnpa2b1	-4.9642	1.146e-18	Srsf5	1.1471	0.00022754
		Hnrnpa2b1	-4.9642	1.146e-18	SRSF6	-3.5834	0.00096068
		Hnrnpa2b1	-4.9642	1.146e-18	SUGP1	-5.3125	0.00013348
		Hnrnpa2b1	-4.9642	1.146e-18	Ybx1	-1.153	2.5019e-30
		HNRNPF	-1.2044	0.00045822	CPSF2	5.738	1.838e-06
		HNRNPF	-1.2044	0.00045822	CPSF3	3.8125	0.00034192
		HNRNPF	-1.2044	0.00045822	CSTF3	5.7119	6.7067e-05
		HNRNPF	-1.2044	0.00045822	DDX23	1.1203	0.00014537
		HNRNPF	-1.2044	0.00045822	GTF2F1	-1.1585	0.00075134
		HNRNPF	-1.2044	0.00045822	GTF2F2	3.3055	0.0042925
		HNRNPF	-1.2044	0.00045822	Hnrnpk	-1.8549	0.00084556
		HNRNPF	-1.2044	0.00045822	HNRNPR	-1.5795	0.0001814
		HNRNPF	-1.2044	0.00045822	HNRNPU	-2.811	0.00019762
		HNRNPF	-1.2044	0.00045822	NCBP1	6.4426	3.2636e-10
		HNRNPF	-1.2044	0.00045822	POLR2B	-8.6664	3.0983e-08
		HNRNPF	-1.2044	0.00045822	PRPF8	2.5302	0.0044643
		HNRNPF	-1.2044	0.00045822	Rnps1	3.4778	7.7646e-07
		HNRNPF	-1.2044	0.00045822	SF3B3	5.9241	2.656e-07
		HNRNPF	-1.2044	0.00045822	SNRPD2	-1.0199	0.001778
		HNRNPF	-1.2044	0.00045822	SRSF2	-5.3983	7.1077e-05
		HNRNPF	-1.2044	0.00045822	SRSF3	5.0338	0.0004829
		HNRNPF	-1.2044	0.00045822	Srsf4	-3.8818	0.00038689
		HNRNPF	-1.2044	0.00045822	Srsf5	1.1471	0.00022754
		HNRNPF	-1.2044	0.00045822	SUGP1	-5.3125	0.00013348
		HNRNPF	-1.2044	0.00045822	Ybx1	-1.153	2.5019e-30
		Hnrnpk	-1.8549	0.00084556	CSTF3	5.7119	6.7067e-05
		Hnrnpk	-1.8549	0.00084556	DDX23	1.1203	0.00014537
		Hnrnpk	-1.8549	0.00084556	GTF2F1	-1.1585	0.00075134
		Hnrnpk	-1.8549	0.00084556	GTF2F2	3.3055	0.0042925
		Hnrnpk	-1.8549	0.00084556	HNRNPU	-2.811	0.00019762
		Hnrnpk	-1.8549	0.00084556	NCBP1	6.4426	3.2636e-10
		Hnrnpk	-1.8549	0.00084556	PRPF8	2.5302	0.0044643
		Hnrnpk	-1.8549	0.00084556	SRSF3	5.0338	0.0004829
		Hnrnpk	-1.8549	0.00084556	Srsf4	-3.8818	0.00038689
		Hnrnpk	-1.8549	0.00084556	SUGP1	-5.3125	0.00013348
		HNRNPM	-1.9548	9.9406e-07	CPSF2	5.738	1.838e-06
		HNRNPM	-1.9548	9.9406e-07	CPSF3	3.8125	0.00034192
		HNRNPM	-1.9548	9.9406e-07	CSTF3	5.7119	6.7067e-05
		HNRNPM	-1.9548	9.9406e-07	DDX23	1.1203	0.00014537
		HNRNPM	-1.9548	9.9406e-07	GTF2F1	-1.1585	0.00075134
		HNRNPM	-1.9548	9.9406e-07	GTF2F2	3.3055	0.0042925
		HNRNPM	-1.9548	9.9406e-07	HNRNPF	-1.2044	0.00045822
		HNRNPM	-1.9548	9.9406e-07	Hnrnpk	-1.8549	0.00084556
		HNRNPM	-1.9548	9.9406e-07	HNRNPR	-1.5795	0.0001814
		HNRNPM	-1.9548	9.9406e-07	HNRNPU	-2.811	0.00019762
		HNRNPM	-1.9548	9.9406e-07	NCBP1	6.4426	3.2636e-10
		HNRNPM	-1.9548	9.9406e-07	POLR2B	-8.6664	3.0983e-08
		HNRNPM	-1.9548	9.9406e-07	PRPF8	2.5302	0.0044643
		HNRNPM	-1.9548	9.9406e-07	Rnps1	3.4778	7.7646e-07
		HNRNPM	-1.9548	9.9406e-07	SF3B3	5.9241	2.656e-07
		HNRNPM	-1.9548	9.9406e-07	SNRPD2	-1.0199	0.001778
		HNRNPM	-1.9548	9.9406e-07	SRSF2	-5.3983	7.1077e-05
		HNRNPM	-1.9548	9.9406e-07	SRSF3	5.0338	0.0004829
		HNRNPM	-1.9548	9.9406e-07	Srsf4	-3.8818	0.00038689
		HNRNPM	-1.9548	9.9406e-07	Srsf5	1.1471	0.00022754
		HNRNPM	-1.9548	9.9406e-07	SUGP1	-5.3125	0.00013348
		HNRNPM	-1.9548	9.9406e-07	Ybx1	-1.153	2.5019e-30
		HNRNPR	-1.5795	0.0001814	CPSF3	3.8125	0.00034192
		HNRNPR	-1.5795	0.0001814	CSTF3	5.7119	6.7067e-05
		HNRNPR	-1.5795	0.0001814	DDX23	1.1203	0.00014537
		HNRNPR	-1.5795	0.0001814	GTF2F1	-1.1585	0.00075134
		HNRNPR	-1.5795	0.0001814	GTF2F2	3.3055	0.0042925
		HNRNPR	-1.5795	0.0001814	Hnrnpk	-1.8549	0.00084556
		HNRNPR	-1.5795	0.0001814	HNRNPU	-2.811	0.00019762
		HNRNPR	-1.5795	0.0001814	NCBP1	6.4426	3.2636e-10
		HNRNPR	-1.5795	0.0001814	POLR2B	-8.6664	3.0983e-08
		HNRNPR	-1.5795	0.0001814	PRPF8	2.5302	0.0044643
		HNRNPR	-1.5795	0.0001814	SRSF2	-5.3983	7.1077e-05
		HNRNPR	-1.5795	0.0001814	SRSF3	5.0338	0.0004829
		HNRNPR	-1.5795	0.0001814	Srsf4	-3.8818	0.00038689
		HNRNPR	-1.5795	0.0001814	SUGP1	-5.3125	0.00013348
		HNRNPR	-1.5795	0.0001814	Ybx1	-1.153	2.5019e-30
		HNRNPU	-2.811	0.00019762	CSTF3	5.7119	6.7067e-05
		HNRNPU	-2.811	0.00019762	GTF2F1	-1.1585	0.00075134
		HNRNPU	-2.811	0.00019762	NCBP1	6.4426	3.2636e-10
		HNRNPU	-2.811	0.00019762	SRSF3	5.0338	0.0004829
		HPCAL1	-4.8755	0.0020235	ATP5B	-6.2935	8.0152e-09
		HSP90AA1	-6.4222	1.3729e-09	ACTR1A	-6.7151	1.4738e-11
		HSP90AA1	-6.4222	1.3729e-09	CDC37	1.0768	0.0003882
		HSP90AA1	-6.4222	1.3729e-09	CDK1	-3.0191	0.0019252
		HSP90AA1	-6.4222	1.3729e-09	CEP57	-7.7518	2.2018e-06
		HSP90AA1	-6.4222	1.3729e-09	Csnk1d	7.6689	0.002833
		HSP90AA1	-6.4222	1.3729e-09	DCTN2	-2.1197	2.5209e-05
		HSP90AA1	-6.4222	1.3729e-09	NEK2	-1.1667	1.9312e-07
		HSP90AA1	-6.4222	1.3729e-09	ODF2	8.6979	7.1969e-42
		HSP90AA1	-6.4222	1.3729e-09	PLK1	-1.3244	8.494e-06
		HSP90AA1	-6.4222	1.3729e-09	PLK4	2.4225	5.1551e-06
		HSP90AA1	-6.4222	1.3729e-09	PPP2R1A	2.1508	6.0772e-07
		HSP90AA1	-6.4222	1.3729e-09	STIP1	-1.4799	0.001902
		HSP90AB1	-3.6281	2.2603e-09	STIP1	-1.4799	0.001902
		HSPA2	-3.887	1.0507e-09	DNAJA1	4.3521	1.4649e-14
		HSPA5	1.2752	7.2411e-06	PRNP	-1.1872	0.004657
		IARS	1.0459	0.00012933	AIMP1	-2.1083	4.5237e-05
		IARS	1.0459	0.00012933	BCAT2	-1.4596	0.0033331
		IARS	1.0459	0.00012933	EPRS	1.8733	0.00011262
		IARS	1.0459	0.00012933	GARS	3.3189	0.001663
		IARS	1.0459	0.00012933	NARS	3.2635	4.1373e-06
		IARS	1.0459	0.00012933	QARS	4.5958	0.00017694
		IGF1R	2.9312	1.6316e-05	Epn1	5.3596	9.1807e-05
		IGF1R	2.9312	1.6316e-05	FGF1	4.5198	0.0021477
		IGF1R	2.9312	1.6316e-05	Itch	5.4169	3.1643e-05
		IGF1R	2.9312	1.6316e-05	SH3GLB1	-2.1263	1.1242e-10
		IKBKAP	2.6826	3.1318e-05	ELP2	-6.2515	1.3886e-08
		ILK	-4.7622	0.0036481	AKT2	5.4545	0.0023967
		ILK	-4.7622	0.0036481	ITGB1	-7.525	1.8799e-06
		IMPA1	-6.5749	0.00035264	ISYNA1	2.4774	1.2642e-33
		IMPA1	-6.5749	0.00035264	PLCD1	-4.1015	0.003469
		IMPA1	-6.5749	0.00035264	PLCZ1	-1.4305	1.6651e-05
		IQGAP1	4.6556	0.0039382	CTNNB1	3.922	0.00015689
		ITGA9	2.9554	0.00072563	COL1A2	-4.773	0.0034495
		ITGA9	2.9554	0.00072563	ITGB1	-7.525	1.8799e-06
		ITGA9	2.9554	0.00072563	TLN1	6.4079	7.568e-05
		JAM3	1.5463	0.0048117	PRKCQ	-6.1702	1.9902e-06
		KAT2B	4.6386	0.0042762	SUPT3H	-5.1586	0.00038299
		KAT2B	4.6386	0.0042762	TRRAP	-5.2901	0.00097994
		KIF23	5.2491	0.00011363	BIRC5	-5.2132	9.3253e-06
		KIF23	5.2491	0.00011363	PLK1	-1.3244	8.494e-06
		KIF23	5.2491	0.00011363	RACGAP1	5.9266	2.5873e-07
		KIF5C	-1.2076	6.1858e-11	RANBP2	-6.382	3.3235e-05
		KLHDC3	5.0918	2.0805e-50	Gfpt1	-3.0945	8.7582e-09
		KLHDC3	5.0918	2.0805e-50	Gosr2	1.7262	7.7957e-05
		KLHDC3	5.0918	2.0805e-50	PDIA5	-6.2123	0.0047203
		KLHDC3	5.0918	2.0805e-50	SYVN1	-6.9997	0.00035099
		KLHDC3	5.0918	2.0805e-50	TLN1	6.4079	7.568e-05
		KPNB1	-3.6959	0.00044769	SNUPN	-6.2355	8.0932e-12
		LAMA4	1.0391	0.0015811	Foxm1	3.3327	0.001451
		LAP3	-4.8632	0.002161	GOT1	2.2387	0.00044061
		LAP3	-4.8632	0.002161	SHMT1	-1.7497	0.0033309
		LDHAL6B	-4.7779	1.7919e-12	PDHA1	-4.7591	3.1223e-27
		LDHAL6B	-4.7779	1.7919e-12	TKTL2	-3.3147	0.00058351
		LEF1	2.067	0.0036303	BIRC5	-5.2132	9.3253e-06
		LEF1	2.067	0.0036303	CTNNB1	3.922	0.00015689
		LEF1	2.067	0.0036303	Ruvbl1	-2.9186	1.4445e-10
		LEO1	-5.3499	5.0773e-07	PAF1	-2.5497	1.3979e-14
		LIAS	-4.1014	0.0007277	BCKDHA	-5.7251	0.00074867
		LIAS	-4.1014	0.0007277	PDHA1	-4.7591	3.1223e-27
		LIAS	-4.1014	0.0007277	PDHX	-4.719	0.004507
		LONP1	8.6953	8.3036e-05	CLPX	3.7914	0.0012602
		LSG1	-3.7804	0.0032507	Non1	-5.865	1.1827e-06
		LTF	-1.633	5.3541e-08	ALB	-4.741	0.0040523
		MAP3K7	-4.8775	0.0020034	RIPK1	-6.8295	0.00013904
		MAPRE1	7.0863	0.00016319	ACTR1A	-6.7151	1.4738e-11
		MAPRE1	7.0863	0.00016319	CDK1	-3.0191	0.0019252
		MAPRE1	7.0863	0.00016319	CEP57	-7.7518	2.2018e-06
		MAPRE1	7.0863	0.00016319	Csnk1d	7.6689	0.002833
		MAPRE1	7.0863	0.00016319	Dctn1	-7.1163	6.7356e-15
		MAPRE1	7.0863	0.00016319	DCTN2	-2.1197	2.5209e-05
		MAPRE1	7.0863	0.00016319	HSP90AA1	-6.4222	1.3729e-09
		MAPRE1	7.0863	0.00016319	NEK2	-1.1667	1.9312e-07
		MAPRE1	7.0863	0.00016319	ODF2	8.6979	7.1969e-42
		MAPRE1	7.0863	0.00016319	PLK1	-1.3244	8.494e-06
		MAPRE1	7.0863	0.00016319	PLK4	2.4225	5.1551e-06
		MAPRE1	7.0863	0.00016319	PPP2R1A	2.1508	6.0772e-07
		MAT2B	-7.3163	6.14e-06	MAT2A	-4.7906	0.0031555
		MAX	-4.8371	0.0024867	Mxi1	3.4704	0.0030224
		MBD1	6.4482	3.0077e-10	ATF7IP2	4.8636	0.0013246
		MBD1	6.4482	3.0077e-10	MBD4	5.4576	2.2796e-05
		MCM5	2.8945	5.1681e-05	DBF4	2.527	2.0186e-08
		MCM5	2.8945	5.1681e-05	Fzr1	-1.4383	0.0039181
		MCM5	2.8945	5.1681e-05	MCM6	-5.5404	2.314e-05
		MDH1	3.8997	1.8261e-08	MDH2	-2.2826	0.0042307
		ME2	-5.2813	0.00016687	LDHAL6B	-4.7779	1.7919e-12
		ME2	-5.2813	0.00016687	MDH1	3.8997	1.8261e-08
		ME2	-5.2813	0.00016687	MDH2	-2.2826	0.0042307
		ME2	-5.2813	0.00016687	PDHA1	-4.7591	3.1223e-27
		ME2	-5.2813	0.00016687	PKM	6.4118	5.1799e-10
		MGAT4A	-3.9636	3.422e-07	MGAT2	1.9521	8.4329e-05
		MLH1	2.279	3.7811e-05	MBD4	5.4576	2.2796e-05
		MOCS2	4.6307	0.0044417	Gphn	-5.5257	2.6067e-05
		MRPL39	4.9987	1.0606e-09	Rps15a	-1.1526	0.0018534
		MSH6	7.5428	9.823e-10	MLH1	2.279	3.7811e-05
		MSMO1	6.4834	1.8229e-06	FDFT1	-7.6895	3.164e-21
		MT-CO1	-3.1485	1.9757e-19	MT-CO3	11.725	1.554e-147
		MT-CO1	-3.1485	1.9757e-19	MT-CYB	-2.1605	3.9585e-85
		MT-CYB	-2.1605	3.9585e-85	MT-CO3	11.725	1.554e-147
		MT-CYB	-2.1605	3.9585e-85	MT-ND4	6.7193	3.7038e-12
		MT-CYB	-2.1605	3.9585e-85	MT-ND5	4.2858	0.00042416
		MT-CYB	-2.1605	3.9585e-85	MT-ND6	-10.295	1.6862e-38
		MTMR6	-4.4151	0.00043208	HK1	9.3633	8.0473e-59
		MT-ND1	8.2437	0.00482	MT-CYB	-2.1605	3.9585e-85
		MT-ND1	8.2437	0.00482	MT-ND4	6.7193	3.7038e-12
		MT-ND1	8.2437	0.00482	MT-ND5	4.2858	0.00042416
		MT-ND1	8.2437	0.00482	MT-ND6	-10.295	1.6862e-38
		MT-ND4	6.7193	3.7038e-12	MT-ND5	4.2858	0.00042416
		MT-ND4	6.7193	3.7038e-12	MT-ND6	-10.295	1.6862e-38
		MT-ND5	4.2858	0.00042416	MT-ND6	-10.295	1.6862e-38
		MUT	-4.7444	0.0039829	ACLY	-2.4602	0.0003941
		MUT	-4.7444	0.0039829	LMBRD1	-7.2453	3.2159e-05
		MUT	-4.7444	0.0039829	PDHX	-4.719	0.004507
		MYH11	-2.8231	1.1844e-06	TLN1	6.4079	7.568e-05
		NDUFA10	-5.1264	0.00046995	MT-CYB	-2.1605	3.9585e-85
		NDUFA10	-5.1264	0.00046995	MT-ND1	8.2437	0.00482
		NDUFA10	-5.1264	0.00046995	MT-ND4	6.7193	3.7038e-12
		NDUFA10	-5.1264	0.00046995	MT-ND5	4.2858	0.00042416
		NDUFA10	-5.1264	0.00046995	MT-ND6	-10.295	1.6862e-38
		NDUFA5	-1.5439	0.0010188	MT-CYB	-2.1605	3.9585e-85
		NDUFB2	-5.1555	6.3396e-06	MT-CYB	-2.1605	3.9585e-85
		NDUFB2	-5.1555	6.3396e-06	MT-ND1	8.2437	0.00482
		NDUFB2	-5.1555	6.3396e-06	MT-ND4	6.7193	3.7038e-12
		NDUFB2	-5.1555	6.3396e-06	MT-ND5	4.2858	0.00042416
		NDUFB2	-5.1555	6.3396e-06	MT-ND6	-10.295	1.6862e-38
		NDUFB2	-5.1555	6.3396e-06	NDUFA10	-5.1264	0.00046995
		NDUFB2	-5.1555	6.3396e-06	NDUFS1	4.9988	0.00018183
		NDUFS1	4.9988	0.00018183	MT-CYB	-2.1605	3.9585e-85
		NDUFS1	4.9988	0.00018183	MT-ND1	8.2437	0.00482
		NDUFS1	4.9988	0.00018183	MT-ND4	6.7193	3.7038e-12
		NDUFS1	4.9988	0.00018183	MT-ND5	4.2858	0.00042416
		NDUFS1	4.9988	0.00018183	MT-ND6	-10.295	1.6862e-38
		NDUFS1	4.9988	0.00018183	NDUFA10	-5.1264	0.00046995
		NDUFS1	4.9988	0.00018183	NDUFV2	-1.2507	5.0905e-05
		NDUFV2	-1.2507	5.0905e-05	MT-ND1	8.2437	0.00482
		NDUFV2	-1.2507	5.0905e-05	MT-ND4	6.7193	3.7038e-12
		NDUFV2	-1.2507	5.0905e-05	MT-ND5	4.2858	0.00042416
		NECTIN2	5.3069	7.4265e-05	NECTIN3	4.284	3.8358e-22
		NEDD4L	-3.1253	0.0013487	IGF1R	2.9312	1.6316e-05
		NEDD4L	-3.1253	0.0013487	SCNN1A	4.625	0.0045649
		NEK2	-1.1667	1.9312e-07	BUB3	-1.9345	1.4095e-09
		NEK2	-1.1667	1.9312e-07	PLK4	2.4225	5.1551e-06
		NELFE	-2.2204	5.2935e-09	GTF2F1	-1.1585	0.00075134
		NELFE	-2.2204	5.2935e-09	GTF2F2	3.3055	0.0042925
		NELFE	-2.2204	5.2935e-09	NCBP1	6.4426	3.2636e-10
		NELFE	-2.2204	5.2935e-09	POLR2B	-8.6664	3.0983e-08
		NELFE	-2.2204	5.2935e-09	SUPT5H	-1.8197	1.2112e-05
		NFATC3	1.5564	1.2473e-11	CHP1	5.6365	4.8125e-06
		NFATC3	1.5564	1.2473e-11	GSK3B	4.6252	0.0045619
		NFATC3	1.5564	1.2473e-11	PPP3CC	-2.038	0.0012531
		NFS1	-2.7663	0.00076087	Iscu	1.507	6.0204e-05
		Non1	-5.865	1.1827e-06	Abce1	5.8098	8.8751e-08
		Non1	-5.865	1.1827e-06	EIF5	11.06	8.9153e-08
		Non1	-5.865	1.1827e-06	MAK16	-1.9697	0.001757
		NOP2	2.7223	0.00046353	BMS1	4.4944	0.0012488
		NOP2	2.7223	0.00046353	Chd4	2.0305	0.00045007
		NOP2	2.7223	0.00046353	Non1	-5.865	1.1827e-06
		NOP2	2.7223	0.00046353	NOP56	5.6195	0.00016077
		NOP56	5.6195	0.00016077	BMS1	4.4944	0.0012488
		Nt5c1b	3.6526	8.5047e-06	ENTPD4	-1.9151	2.4741e-05
		NT5E	5.8045	0.0017559	ADSSL1	-1.0665	0.00029009
		NT5E	5.8045	0.0017559	ATIC	4.6454	0.0041419
		NT5E	5.8045	0.0017559	ENTPD1	-2.9062	3.4471e-06
		NT5E	5.8045	0.0017559	ENTPD4	-1.9151	2.4741e-05
		NT5E	5.8045	0.0017559	GMPS	-6.3644	3.0762e-09
		NT5E	5.8045	0.0017559	PDE4A	6.3733	9.0539e-10
		NUDC	3.2819	7.8119e-08	PLK1	-1.3244	8.494e-06
		NUF2	-3.6774	3.5325e-06	BUB1	7.4688	5.7326e-07
		NUP107	-5.3165	0.00012991	SEH1L	2.4197	0.0018055
		NUPL2	1.4387	0.00017507	CPSF3	3.8125	0.00034192
		NUPL2	1.4387	0.00017507	NCBP1	6.4426	3.2636e-10
		NUPL2	1.4387	0.00017507	RANBP2	-6.382	3.3235e-05
		NUPL2	1.4387	0.00017507	SEH1L	2.4197	0.0018055
		NUPL2	1.4387	0.00017507	SNUPN	-6.2355	8.0932e-12
		NXF1	5.3368	5.9032e-05	NCBP1	6.4426	3.2636e-10
		NXF1	5.3368	5.9032e-05	NUPL2	1.4387	0.00017507
		NXF1	5.3368	5.9032e-05	RANBP2	-6.382	3.3235e-05
		NXF1	5.3368	5.9032e-05	Rnps1	3.4778	7.7646e-07
		NXF1	5.3368	5.9032e-05	SEH1L	2.4197	0.0018055
		NXF1	5.3368	5.9032e-05	SRSF2	-5.3983	7.1077e-05
		NXF1	5.3368	5.9032e-05	SRSF3	5.0338	0.0004829
		NXF1	5.3368	5.9032e-05	Srsf4	-3.8818	0.00038689
		NXF1	5.3368	5.9032e-05	Srsf5	1.1471	0.00022754
		OAT	-5.0235	0.00088064	ALDH18A1	-6.2627	1.2019e-08
		OAZ1	-1.6825	0.0020592	Psmc2	-6.2899	8.3897e-09
		OAZ1	-1.6825	0.0020592	Psmd14	-11.075	0.0011615
		ODC1	-1.5921	4.0798e-06	OAT	-5.0235	0.00088064
		ODC1	-1.5921	4.0798e-06	SAT1	-5.2191	0.00025625
		ODF2	8.6979	7.1969e-42	ACTR1A	-6.7151	1.4738e-11
		ODF2	8.6979	7.1969e-42	CEP57	-7.7518	2.2018e-06
		ODF2	8.6979	7.1969e-42	Csnk1d	7.6689	0.002833
		ODF2	8.6979	7.1969e-42	NEK2	-1.1667	1.9312e-07
		ODF2	8.6979	7.1969e-42	PLK4	2.4225	5.1551e-06
		ODF2	8.6979	7.1969e-42	PPP2R1A	2.1508	6.0772e-07
		OGDH	-5.9089	7.5303e-07	GOT1	2.2387	0.00044061
		OGDH	-5.9089	7.5303e-07	IDH1	-5.6876	6.4629e-06
		OLA1	5.8312	0.001687	ATP5B	-6.2935	8.0152e-09
		OS9	-5.601	1.3898e-05	SYVN1	-6.9997	0.00035099
		P4HB	-4.8937	0.0018407	GAPDH	-1.1625	9.5966e-05
		PAF1	-2.5497	1.3979e-14	CTR9	-5.6632	6.2922e-08
		Paip1	4.6204	6.3529e-08	EIF4G1	-5.0525	7.7783e-10
		Papolb	-6.7583	3.129e-22	CLP1	5.3964	3.7227e-05
		Papolb	-6.7583	3.129e-22	CPSF1	4.571	0.00074625
		Papolb	-6.7583	3.129e-22	CPSF2	5.738	1.838e-06
		Papolb	-6.7583	3.129e-22	CPSF3	3.8125	0.00034192
		Papolb	-6.7583	3.129e-22	CSTF3	5.7119	6.7067e-05
		Papolb	-6.7583	3.129e-22	DDX23	1.1203	0.00014537
		Papolb	-6.7583	3.129e-22	FUS	-6.8349	3.441e-18
		Papolb	-6.7583	3.129e-22	GTF2F1	-1.1585	0.00075134
		Papolb	-6.7583	3.129e-22	GTF2F2	3.3055	0.0042925
		Papolb	-6.7583	3.129e-22	Hnrnpa2b1	-4.9642	1.146e-18
		Papolb	-6.7583	3.129e-22	HNRNPF	-1.2044	0.00045822
		Papolb	-6.7583	3.129e-22	Hnrnpk	-1.8549	0.00084556
		Papolb	-6.7583	3.129e-22	HNRNPM	-1.9548	9.9406e-07
		Papolb	-6.7583	3.129e-22	HNRNPR	-1.5795	0.0001814
		Papolb	-6.7583	3.129e-22	HNRNPU	-2.811	0.00019762
		Papolb	-6.7583	3.129e-22	NCBP1	6.4426	3.2636e-10
		Papolb	-6.7583	3.129e-22	POLR2B	-8.6664	3.0983e-08
		Papolb	-6.7583	3.129e-22	PRPF8	2.5302	0.0044643
		Papolb	-6.7583	3.129e-22	RBM5	5.9695	1.6011e-07
		Papolb	-6.7583	3.129e-22	Rnps1	3.4778	7.7646e-07
		Papolb	-6.7583	3.129e-22	SF3B3	5.9241	2.656e-07
		Papolb	-6.7583	3.129e-22	SNRPD2	-1.0199	0.001778
		Papolb	-6.7583	3.129e-22	SRSF2	-5.3983	7.1077e-05
		Papolb	-6.7583	3.129e-22	SRSF3	5.0338	0.0004829
		Papolb	-6.7583	3.129e-22	Srsf4	-3.8818	0.00038689
		Papolb	-6.7583	3.129e-22	Srsf5	1.1471	0.00022754
		Papolb	-6.7583	3.129e-22	SRSF6	-3.5834	0.00096068
		Papolb	-6.7583	3.129e-22	SUGP1	-5.3125	0.00013348
		Papolb	-6.7583	3.129e-22	Ybx1	-1.153	2.5019e-30
		PARD3	-3.8665	0.0043091	JAM3	1.5463	0.0048117
		PARD3	-3.8665	0.0043091	NECTIN2	5.3069	7.4265e-05
		PARD3	-3.8665	0.0043091	NECTIN3	4.284	3.8358e-22
		PARP1	-1.8832	0.00083788	XRCC1	5.7911	1.0883e-06
		PARP1	-1.8832	0.00083788	XRCC6	-7.7057	7.9709e-09
		PDE10A	1.7557	1.1401e-09	ADCY10	3.2043	0.00028865
		PDE10A	1.7557	1.1401e-09	ENTPD1	-2.9062	3.4471e-06
		PDE10A	1.7557	1.1401e-09	ENTPD4	-1.9151	2.4741e-05
		PDE10A	1.7557	1.1401e-09	GMPS	-6.3644	3.0762e-09
		PDE10A	1.7557	1.1401e-09	Nt5c1b	3.6526	8.5047e-06
		PDE10A	1.7557	1.1401e-09	NT5E	5.8045	0.0017559
		PDE1B	-6.2574	0.00072848	ADCY10	3.2043	0.00028865
		PDE1B	-6.2574	0.00072848	CALM1	-1.3432	1.0408e-09
		PDE1B	-6.2574	0.00072848	ENTPD1	-2.9062	3.4471e-06
		PDE1B	-6.2574	0.00072848	ENTPD4	-1.9151	2.4741e-05
		PDE1B	-6.2574	0.00072848	GMPS	-6.3644	3.0762e-09
		PDE1B	-6.2574	0.00072848	Nt5c1b	3.6526	8.5047e-06
		PDE1B	-6.2574	0.00072848	NT5E	5.8045	0.0017559
		PDE4A	6.3733	9.0539e-10	ADCY10	3.2043	0.00028865
		PDE4A	6.3733	9.0539e-10	ENTPD1	-2.9062	3.4471e-06
		PDE4A	6.3733	9.0539e-10	ENTPD4	-1.9151	2.4741e-05
		PDE4A	6.3733	9.0539e-10	GMPS	-6.3644	3.0762e-09
		PDE4A	6.3733	9.0539e-10	Nt5c1b	3.6526	8.5047e-06
		PDHA1	-4.7591	3.1223e-27	LDHAL6B	-4.7779	1.7919e-12
		PDHA1	-4.7591	3.1223e-27	PDHA1	-4.7591	3.1223e-27
		PDHA1	-4.7591	3.1223e-27	PKM	6.4118	5.1799e-10
		PDHA1	-4.7591	3.1223e-27	TKTL2	-3.3147	0.00058351
		PDHX	-4.719	0.004507	LDHAL6B	-4.7779	1.7919e-12
		PDHX	-4.719	0.004507	PDHA1	-4.7591	3.1223e-27
		PDHX	-4.719	0.004507	PDK4	3.5406	0.00058495
		PDIA5	-6.2123	0.0047203	SYVN1	-6.9997	0.00035099
		PDIA5	-6.2123	0.0047203	TLN1	6.4079	7.568e-05
		PDK4	3.5406	0.00058495	PDHA1	-4.7591	3.1223e-27
		PES1	-1.7106	4.7279e-05	MAK16	-1.9697	0.001757
		PES1	-1.7106	4.7279e-05	Non1	-5.865	1.1827e-06
		PES1	-1.7106	4.7279e-05	NOP2	2.7223	0.00046353
		PES1	-1.7106	4.7279e-05	WDR12	-6.849	0.00014773
		PEX13	-5.6979	5.9012e-06	PEX5	3.6577	0.0017928
		PEX13	-5.6979	5.9012e-06	Pex7	1.5397	0.0026883
		PEX5	3.6577	0.0017928	Pex7	1.5397	0.0026883
		PFKFB4	-6.1243	6.7836e-08	FBP1	-5.5574	2.0143e-05
		PFKFB4	-6.1243	6.7836e-08	HK1	9.3633	8.0473e-59
		PFKM	5.4176	2.5873e-07	ALDOA	-9.9527	5.7649e-12
		PFKM	5.4176	2.5873e-07	FBP1	-5.5574	2.0143e-05
		PFKM	5.4176	2.5873e-07	GPI	7.3613	0.0037911
		PFKM	5.4176	2.5873e-07	HK1	9.3633	8.0473e-59
		PFKM	5.4176	2.5873e-07	PFKFB4	-6.1243	6.7836e-08
		PFKM	5.4176	2.5873e-07	TKTL2	-3.3147	0.00058351
		PFKP	-6.3454	3.9804e-09	ALDOA	-9.9527	5.7649e-12
		PFKP	-6.3454	3.9804e-09	FBP1	-5.5574	2.0143e-05
		PFKP	-6.3454	3.9804e-09	GPI	7.3613	0.0037911
		PFKP	-6.3454	3.9804e-09	HK1	9.3633	8.0473e-59
		PFKP	-6.3454	3.9804e-09	PFKFB4	-6.1243	6.7836e-08
		PFKP	-6.3454	3.9804e-09	TKTL2	-3.3147	0.00058351
		PGK1	5.0346	0.00048069	GAPDH	-1.1625	9.5966e-05
		PGK1	5.0346	0.00048069	GAPDHS	4.4311	1.4665e-25
		PHOSPHO1	-2.0391	6.5397e-06	PCYT1A	-1.6663	0.00078503
		PI4K2B	3.9012	0.00076919	PLCD1	-4.1015	0.003469
		PI4KA	-5.1678	0.00036064	PLCD1	-4.1015	0.003469
		PI4KA	-5.1678	0.00036064	Synj2	2.4685	0.0011455
		PIAS2	-7.9314	1.429e-16	MAX	-4.8371	0.0024867
		PIAS2	-7.9314	1.429e-16	STAT4	5.6106	6.1081e-06
		PISD	6.2556	0.0019151	PLA2G12A	-5.1066	0.00053255
		PISD	6.2556	0.0019151	Pla2g6	-2.2257	0.0017186
		PKM	6.4118	5.1799e-10	ENTPD1	-2.9062	3.4471e-06
		PKM	6.4118	5.1799e-10	ENTPD4	-1.9151	2.4741e-05
		PKM	6.4118	5.1799e-10	LDHAL6B	-4.7779	1.7919e-12
		PKM	6.4118	5.1799e-10	PDHA1	-4.7591	3.1223e-27
		PKM	6.4118	5.1799e-10	POLR3B	1.597	0.00042356
		PKM	6.4118	5.1799e-10	TKTL2	-3.3147	0.00058351
		PKMYT1	-3.2235	0.00019581	CDK1	-3.0191	0.0019252
		PKMYT1	-3.2235	0.00019581	PLK1	-1.3244	8.494e-06
		PLCZ1	-1.4305	1.6651e-05	DGKA	-1.8569	0.00019449
		PLCZ1	-1.4305	1.6651e-05	DGKH	7.0336	8.0457e-15
		PLCZ1	-1.4305	1.6651e-05	PI4K2B	3.9012	0.00076919
		PLCZ1	-1.4305	1.6651e-05	PI4KA	-5.1678	0.00036064
		PLCZ1	-1.4305	1.6651e-05	PLCD1	-4.1015	0.003469
		PLCZ1	-1.4305	1.6651e-05	Synj2	2.4685	0.0011455
		PLK1	-1.3244	8.494e-06	ACTR1A	-6.7151	1.4738e-11
		PLK1	-1.3244	8.494e-06	AURKA	5.1185	0.00029882
		PLK1	-1.3244	8.494e-06	CEP57	-7.7518	2.2018e-06
		PLK1	-1.3244	8.494e-06	Csnk1d	7.6689	0.002833
		PLK1	-1.3244	8.494e-06	Fzr1	-1.4383	0.0039181
		PLK1	-1.3244	8.494e-06	NEK2	-1.1667	1.9312e-07
		PLK1	-1.3244	8.494e-06	ODF2	8.6979	7.1969e-42
		PLK1	-1.3244	8.494e-06	PLK4	2.4225	5.1551e-06
		PLK1	-1.3244	8.494e-06	PPP2R1A	2.1508	6.0772e-07
		PLK1	-1.3244	8.494e-06	Psmc2	-6.2899	8.3897e-09
		PLK1	-1.3244	8.494e-06	Psmd14	-11.075	0.0011615
		PLK1	-1.3244	8.494e-06	PSMD6	5.5997	1.0865e-06
		PLPP3	5.1165	0.00028397	AGPAT2	-3.553	8.2264e-11
		POLA2	4.6998	0.0031559	DBF4	2.527	2.0186e-08
		POLA2	4.6998	0.0031559	ENTPD1	-2.9062	3.4471e-06
		POLA2	4.6998	0.0031559	MCM5	2.8945	5.1681e-05
		POLA2	4.6998	0.0031559	MCM6	-5.5404	2.314e-05
		POLA2	4.6998	0.0031559	PKM	6.4118	5.1799e-10
		POLA2	4.6998	0.0031559	POLD3	-1.9606	0.0012372
		POLB	4.1648	7.2777e-06	APEX1	1.6165	7.9745e-05
		POLB	4.1648	7.2777e-06	LIG3	-2.7754	2.0522e-10
		POLB	4.1648	7.2777e-06	POLD3	-1.9606	0.0012372
		POLB	4.1648	7.2777e-06	XRCC1	5.7911	1.0883e-06
		POLD3	-1.9606	0.0012372	ENTPD1	-2.9062	3.4471e-06
		POLD3	-1.9606	0.0012372	PKM	6.4118	5.1799e-10
		POLR2B	-8.6664	3.0983e-08	ADCY10	3.2043	0.00028865
		POLR2B	-8.6664	3.0983e-08	CPSF3	3.8125	0.00034192
		POLR2B	-8.6664	3.0983e-08	CSTF3	5.7119	6.7067e-05
		POLR2B	-8.6664	3.0983e-08	DDX23	1.1203	0.00014537
		POLR2B	-8.6664	3.0983e-08	ENTPD1	-2.9062	3.4471e-06
		POLR2B	-8.6664	3.0983e-08	GTF2F1	-1.1585	0.00075134
		POLR2B	-8.6664	3.0983e-08	GTF2F2	3.3055	0.0042925
		POLR2B	-8.6664	3.0983e-08	Hnrnpk	-1.8549	0.00084556
		POLR2B	-8.6664	3.0983e-08	HNRNPU	-2.811	0.00019762
		POLR2B	-8.6664	3.0983e-08	NCBP1	6.4426	3.2636e-10
		POLR2B	-8.6664	3.0983e-08	PKM	6.4118	5.1799e-10
		POLR2B	-8.6664	3.0983e-08	PRPF8	2.5302	0.0044643
		POLR2B	-8.6664	3.0983e-08	SRSF3	5.0338	0.0004829
		POLR2B	-8.6664	3.0983e-08	Srsf4	-3.8818	0.00038689
		POLR2B	-8.6664	3.0983e-08	SUGP1	-5.3125	0.00013348
		POLR2B	-8.6664	3.0983e-08	SUPT5H	-1.8197	1.2112e-05
		POLR2B	-8.6664	3.0983e-08	TAF9	7.0485	2.2355e-05
		Ppan	5.5985	0.00089129	NOP2	2.7223	0.00046353
		PPP1CB	-4.3971	2.1855e-06	CALM1	-1.3432	1.0408e-09
		PPP1R15A	6.3837	0.0028307	Eif2s1	-6.0661	1.3389e-07
		PPP2CA	-5.5085	2.9976e-05	JAM3	1.5463	0.0048117
		PPP2CA	-5.5085	2.9976e-05	PPP2R5A	-3.7252	6.4469e-05
		PPP2CA	-5.5085	2.9976e-05	PPP2R5D	5.1418	7.1782e-05
		PPP2CA	-5.5085	2.9976e-05	Prkcz	-5.8864	9.5218e-07
		PPP2R1A	2.1508	6.0772e-07	ACTR1A	-6.7151	1.4738e-11
		PPP2R1A	2.1508	6.0772e-07	CEP57	-7.7518	2.2018e-06
		PPP2R1A	2.1508	6.0772e-07	Csnk1d	7.6689	0.002833
		PPP2R1A	2.1508	6.0772e-07	JAM3	1.5463	0.0048117
		PPP2R1A	2.1508	6.0772e-07	NEK2	-1.1667	1.9312e-07
		PPP2R1A	2.1508	6.0772e-07	PLK4	2.4225	5.1551e-06
		PPP2R1A	2.1508	6.0772e-07	PPP2R5A	-3.7252	6.4469e-05
		PPP2R5D	5.1418	7.1782e-05	PPP2R1A	2.1508	6.0772e-07
		Prim2	-1.4827	0.0042248	DBF4	2.527	2.0186e-08
		Prim2	-1.4827	0.0042248	ENTPD1	-2.9062	3.4471e-06
		Prim2	-1.4827	0.0042248	MCM5	2.8945	5.1681e-05
		Prim2	-1.4827	0.0042248	MCM6	-5.5404	2.314e-05
		Prim2	-1.4827	0.0042248	PKM	6.4118	5.1799e-10
		Prim2	-1.4827	0.0042248	POLA2	4.6998	0.0031559
		Prim2	-1.4827	0.0042248	POLD3	-1.9606	0.0012372
		PRKAR1A	-7.4021	8.5159e-18	LIPE	5.6877	2.9627e-06
		PRKAR1A	-7.4021	8.5159e-18	PRKAR2A	1.824	2.2392e-08
		PRKAR2A	1.824	2.2392e-08	LIPE	5.6877	2.9627e-06
		Prkcz	-5.8864	9.5218e-07	PARD3	-3.8665	0.0043091
		Prkcz	-5.8864	9.5218e-07	Pdpk1	4.4494	0.00087091
		Prkcz	-5.8864	9.5218e-07	PPP2R1A	2.1508	6.0772e-07
		PRMT5	3.145	0.00013152	SUPT5H	-1.8197	1.2112e-05
		PRPF31	5.9053	8.2264e-08	PRPF8	2.5302	0.0044643
		PRPF8	2.5302	0.0044643	CSTF3	5.7119	6.7067e-05
		PRPF8	2.5302	0.0044643	GTF2F1	-1.1585	0.00075134
		PRPF8	2.5302	0.0044643	GTF2F2	3.3055	0.0042925
		PRPF8	2.5302	0.0044643	HNRNPU	-2.811	0.00019762
		PRPF8	2.5302	0.0044643	NCBP1	6.4426	3.2636e-10
		PRPF8	2.5302	0.0044643	SRSF3	5.0338	0.0004829
		PRPF8	2.5302	0.0044643	SUGP1	-5.3125	0.00013348
		PSMA4	4.7773	6.7668e-05	APC	3.9291	0.00023515
		PSMA4	4.7773	6.7668e-05	AURKA	5.1185	0.00029882
		PSMA4	4.7773	6.7668e-05	BUB3	-1.9345	1.4095e-09
		PSMA4	4.7773	6.7668e-05	CTNNB1	3.922	0.00015689
		PSMA4	4.7773	6.7668e-05	Fzr1	-1.4383	0.0039181
		PSMA4	4.7773	6.7668e-05	OAZ1	-1.6825	0.0020592
		PSMA4	4.7773	6.7668e-05	PLK1	-1.3244	8.494e-06
		PSMA4	4.7773	6.7668e-05	Psmc2	-6.2899	8.3897e-09
		PSMA4	4.7773	6.7668e-05	Psmd14	-11.075	0.0011615
		PSMA4	4.7773	6.7668e-05	PSMD6	5.5997	1.0865e-06
		Psmc1	8.9469	1.7013e-14	APC	3.9291	0.00023515
		Psmc1	8.9469	1.7013e-14	AURKA	5.1185	0.00029882
		Psmc1	8.9469	1.7013e-14	BUB3	-1.9345	1.4095e-09
		Psmc1	8.9469	1.7013e-14	CDK1	-3.0191	0.0019252
		Psmc1	8.9469	1.7013e-14	CDKN1A	-7.2529	0.0048117
		Psmc1	8.9469	1.7013e-14	CTNNB1	3.922	0.00015689
		Psmc1	8.9469	1.7013e-14	Fzr1	-1.4383	0.0039181
		Psmc1	8.9469	1.7013e-14	OAZ1	-1.6825	0.0020592
		Psmc1	8.9469	1.7013e-14	PLK1	-1.3244	8.494e-06
		Psmc1	8.9469	1.7013e-14	PSMA4	4.7773	6.7668e-05
		Psmc1	8.9469	1.7013e-14	Psmc2	-6.2899	8.3897e-09
		Psmc1	8.9469	1.7013e-14	Psmd14	-11.075	0.0011615
		Psmc1	8.9469	1.7013e-14	PSMD2	5.0906	0.00033775
		Psmc1	8.9469	1.7013e-14	PSMD6	5.5997	1.0865e-06
		Psmc2	-6.2899	8.3897e-09	AURKA	5.1185	0.00029882
		Psmc2	-6.2899	8.3897e-09	BUB3	-1.9345	1.4095e-09
		Psmc2	-6.2899	8.3897e-09	Fzr1	-1.4383	0.0039181
		Psmc2	-6.2899	8.3897e-09	Psmd14	-11.075	0.0011615
		Psmd14	-11.075	0.0011615	BUB3	-1.9345	1.4095e-09
		PSMD2	5.0906	0.00033775	APC	3.9291	0.00023515
		PSMD2	5.0906	0.00033775	AURKA	5.1185	0.00029882
		PSMD2	5.0906	0.00033775	BUB3	-1.9345	1.4095e-09
		PSMD2	5.0906	0.00033775	CDK1	-3.0191	0.0019252
		PSMD2	5.0906	0.00033775	CDKN1A	-7.2529	0.0048117
		PSMD2	5.0906	0.00033775	CTNNB1	3.922	0.00015689
		PSMD2	5.0906	0.00033775	DERL1	-2.2624	0.00039279
		PSMD2	5.0906	0.00033775	Fzr1	-1.4383	0.0039181
		PSMD2	5.0906	0.00033775	OAZ1	-1.6825	0.0020592
		PSMD2	5.0906	0.00033775	PLK1	-1.3244	8.494e-06
		PSMD2	5.0906	0.00033775	PSMA4	4.7773	6.7668e-05
		PSMD2	5.0906	0.00033775	Psmc2	-6.2899	8.3897e-09
		PSMD2	5.0906	0.00033775	Psmd14	-11.075	0.0011615
		PSMD2	5.0906	0.00033775	PSMD6	5.5997	1.0865e-06
		PSMD2	5.0906	0.00033775	SYVN1	-6.9997	0.00035099
		PSMD2	5.0906	0.00033775	VCP	1.254	3.7226e-09
		PSMD6	5.5997	1.0865e-06	APC	3.9291	0.00023515
		PSMD6	5.5997	1.0865e-06	AURKA	5.1185	0.00029882
		PSMD6	5.5997	1.0865e-06	BUB3	-1.9345	1.4095e-09
		PSMD6	5.5997	1.0865e-06	CTNNB1	3.922	0.00015689
		PSMD6	5.5997	1.0865e-06	Fzr1	-1.4383	0.0039181
		PSMD6	5.5997	1.0865e-06	OAZ1	-1.6825	0.0020592
		PSMD6	5.5997	1.0865e-06	Psmc2	-6.2899	8.3897e-09
		PSMD6	5.5997	1.0865e-06	Psmd14	-11.075	0.0011615
		PTPN1	5.9578	0.0048954	CTNNB1	3.922	0.00015689
		PTPN1	5.9578	0.0048954	TLN1	6.4079	7.568e-05
		QARS	4.5958	0.00017694	AARS	-5.6515	1.0213e-11
		Rab11b	-1.1427	5.3808e-05	RAB11FIP4	-9.9397	1.4563e-07
		Rab11b	-1.1427	5.3808e-05	RAB11FIP5	-6.8635	8.2573e-05
		RAB3GAP1	4.8852	0.00039424	RAB3GAP2	2.254	5.2897e-05
		RAB7A	-4.8867	0.0019099	DYNC1H1	1.277	2.6329e-10
		RAB7A	-4.8867	0.0019099	DYNC1LI1	5.2401	0.00012108
		RACGAP1	5.9266	2.5873e-07	BIRC5	-5.2132	9.3253e-06
		RAD17	-5.4909	3.4502e-05	ATR	5.8595	5.344e-07
		RAD21	-5.1533	0.0003952	PLK1	-1.3244	8.494e-06
		RALB	3.2382	0.0048668	Ralgds	2.8101	0.0038815
		RANBP2	-6.382	3.3235e-05	NCBP1	6.4426	3.2636e-10
		RANBP2	-6.382	3.3235e-05	RPGRIP1	-7.3157	7.081e-17
		RANBP2	-6.382	3.3235e-05	SEH1L	2.4197	0.0018055
		RANGAP1	2.1418	1.0775e-06	RANBP2	-6.382	3.3235e-05
		RANGAP1	2.1418	1.0775e-06	XPO1	-5.3972	0.0002473
		RBM42	5.336	5.9389e-05	Hnrnpk	-1.8549	0.00084556
		RBM5	5.9695	1.6011e-07	CLP1	5.3964	3.7227e-05
		RBM5	5.9695	1.6011e-07	CPSF1	4.571	0.00074625
		RBM5	5.9695	1.6011e-07	CPSF2	5.738	1.838e-06
		RBM5	5.9695	1.6011e-07	CPSF3	3.8125	0.00034192
		RBM5	5.9695	1.6011e-07	CSTF3	5.7119	6.7067e-05
		RBM5	5.9695	1.6011e-07	DDX23	1.1203	0.00014537
		RBM5	5.9695	1.6011e-07	GTF2F1	-1.1585	0.00075134
		RBM5	5.9695	1.6011e-07	GTF2F2	3.3055	0.0042925
		RBM5	5.9695	1.6011e-07	HNRNPF	-1.2044	0.00045822
		RBM5	5.9695	1.6011e-07	Hnrnpk	-1.8549	0.00084556
		RBM5	5.9695	1.6011e-07	HNRNPM	-1.9548	9.9406e-07
		RBM5	5.9695	1.6011e-07	HNRNPR	-1.5795	0.0001814
		RBM5	5.9695	1.6011e-07	HNRNPU	-2.811	0.00019762
		RBM5	5.9695	1.6011e-07	NCBP1	6.4426	3.2636e-10
		RBM5	5.9695	1.6011e-07	POLR2B	-8.6664	3.0983e-08
		RBM5	5.9695	1.6011e-07	PRPF8	2.5302	0.0044643
		RBM5	5.9695	1.6011e-07	Rnps1	3.4778	7.7646e-07
		RBM5	5.9695	1.6011e-07	SF3B3	5.9241	2.656e-07
		RBM5	5.9695	1.6011e-07	SNRPD2	-1.0199	0.001778
		RBM5	5.9695	1.6011e-07	SRSF2	-5.3983	7.1077e-05
		RBM5	5.9695	1.6011e-07	SRSF3	5.0338	0.0004829
		RBM5	5.9695	1.6011e-07	Srsf4	-3.8818	0.00038689
		RBM5	5.9695	1.6011e-07	Srsf5	1.1471	0.00022754
		RBM5	5.9695	1.6011e-07	SRSF6	-3.5834	0.00096068
		RBM5	5.9695	1.6011e-07	SUGP1	-5.3125	0.00013348
		RBM5	5.9695	1.6011e-07	Ybx1	-1.153	2.5019e-30
		RIPK1	-6.8295	0.00013904	BIRC2	-4.7232	0.002261
		RLF	-5.8564	1.2891e-06	INSL3	2.4323	2.9717e-10
		RNGTT	-5.9215	0.00013319	GTF2F1	-1.1585	0.00075134
		RNGTT	-5.9215	0.00013319	GTF2F2	3.3055	0.0042925
		RNGTT	-5.9215	0.00013319	GTF2H1	2.8481	3.1568e-08
		RNGTT	-5.9215	0.00013319	POLR2B	-8.6664	3.0983e-08
		RNGTT	-5.9215	0.00013319	SUPT5H	-1.8197	1.2112e-05
		Rnps1	3.4778	7.7646e-07	CPSF2	5.738	1.838e-06
		Rnps1	3.4778	7.7646e-07	CPSF3	3.8125	0.00034192
		Rnps1	3.4778	7.7646e-07	CSTF3	5.7119	6.7067e-05
		Rnps1	3.4778	7.7646e-07	DDX23	1.1203	0.00014537
		Rnps1	3.4778	7.7646e-07	GTF2F1	-1.1585	0.00075134
		Rnps1	3.4778	7.7646e-07	GTF2F2	3.3055	0.0042925
		Rnps1	3.4778	7.7646e-07	Hnrnpk	-1.8549	0.00084556
		Rnps1	3.4778	7.7646e-07	HNRNPR	-1.5795	0.0001814
		Rnps1	3.4778	7.7646e-07	HNRNPU	-2.811	0.00019762
		Rnps1	3.4778	7.7646e-07	NCBP1	6.4426	3.2636e-10
		Rnps1	3.4778	7.7646e-07	NUPL2	1.4387	0.00017507
		Rnps1	3.4778	7.7646e-07	PNN	5.2047	0.00015551
		Rnps1	3.4778	7.7646e-07	POLR2B	-8.6664	3.0983e-08
		Rnps1	3.4778	7.7646e-07	PRPF8	2.5302	0.0044643
		Rnps1	3.4778	7.7646e-07	RANBP2	-6.382	3.3235e-05
		Rnps1	3.4778	7.7646e-07	SEH1L	2.4197	0.0018055
		Rnps1	3.4778	7.7646e-07	SF3B3	5.9241	2.656e-07
		Rnps1	3.4778	7.7646e-07	SNRPD2	-1.0199	0.001778
		Rnps1	3.4778	7.7646e-07	SRSF2	-5.3983	7.1077e-05
		Rnps1	3.4778	7.7646e-07	SRSF3	5.0338	0.0004829
		Rnps1	3.4778	7.7646e-07	Srsf4	-3.8818	0.00038689
		Rnps1	3.4778	7.7646e-07	Srsf5	1.1471	0.00022754
		Rnps1	3.4778	7.7646e-07	SUGP1	-5.3125	0.00013348
		Rnps1	3.4778	7.7646e-07	Ybx1	-1.153	2.5019e-30
		RPL7A	-4.7272	0.00082363	RPL4	9.1954	9.6589e-34
		RPN1	-3.6967	6.2083e-28	RPN2	6.8086	3.1793e-133
		RPN1	-3.6967	6.2083e-28	STT3A	6.8849	6.7003e-12
		RPS18	6.0339	4.0674e-16	Eif2s1	-6.0661	1.3389e-07
		RPS18	6.0339	4.0674e-16	EIF3B	-2.3943	0.0022565
		RPS18	6.0339	4.0674e-16	EIF3C	1.1745	4.5173e-05
		RPS18	6.0339	4.0674e-16	EIF3D	-5.2335	0.0002321
		RPS18	6.0339	4.0674e-16	EIF3H	-4.6292	0.00024145
		RPS18	6.0339	4.0674e-16	EIF4A2	-4.3683	7.7021e-13
		RPS18	6.0339	4.0674e-16	EIF4G1	-5.0525	7.7783e-10
		RPS18	6.0339	4.0674e-16	RPL4	9.1954	9.6589e-34
		RPS18	6.0339	4.0674e-16	RPL7A	-4.7272	0.00082363
		RPS18	6.0339	4.0674e-16	SRP68	7.7838	1.209e-07
		RRM1	1.9142	0.0043118	ENTPD1	-2.9062	3.4471e-06
		RRM1	1.9142	0.0043118	ENTPD4	-1.9151	2.4741e-05
		RRM1	1.9142	0.0043118	PKM	6.4118	5.1799e-10
		SCLY	-4.5833	0.00038683	Iscu	1.507	6.0204e-05
		SDAD1	-5.0426	0.00078723	Non1	-5.865	1.1827e-06
		SDAD1	-5.0426	0.00078723	PES1	-1.7106	4.7279e-05
		SDHC	7.2328	0.0037749	MT-CYB	-2.1605	3.9585e-85
		SDHC	7.2328	0.0037749	UQCRC1	-6.0353	8.9408e-06
		Sec23a	-4.1046	0.00036395	SEC24A	5.1535	0.0012049
		SEC61A1	1.5025	8.336e-06	RPL4	9.1954	9.6589e-34
		SEH1L	2.4197	0.0018055	NCBP1	6.4426	3.2636e-10
		SENP2	-1.4781	0.0015753	RANGAP1	2.1418	1.0775e-06
		SERPINA5	-3.2624	2.0988e-17	PROS1	-4.7805	0.0033176
		SETDB1	-5.0043	0.00098664	ATF7IP2	4.8636	0.0013246
		SETDB1	-5.0043	0.00098664	MBD1	6.4482	3.0077e-10
		SF3A1	3.8355	0.00011932	CLP1	5.3964	3.7227e-05
		SF3A1	3.8355	0.00011932	CPSF1	4.571	0.00074625
		SF3A1	3.8355	0.00011932	CPSF2	5.738	1.838e-06
		SF3A1	3.8355	0.00011932	CPSF3	3.8125	0.00034192
		SF3A1	3.8355	0.00011932	CSTF3	5.7119	6.7067e-05
		SF3A1	3.8355	0.00011932	DDX23	1.1203	0.00014537
		SF3A1	3.8355	0.00011932	FUS	-6.8349	3.441e-18
		SF3A1	3.8355	0.00011932	GTF2F1	-1.1585	0.00075134
		SF3A1	3.8355	0.00011932	GTF2F2	3.3055	0.0042925
		SF3A1	3.8355	0.00011932	Hnrnpa2b1	-4.9642	1.146e-18
		SF3A1	3.8355	0.00011932	HNRNPF	-1.2044	0.00045822
		SF3A1	3.8355	0.00011932	Hnrnpk	-1.8549	0.00084556
		SF3A1	3.8355	0.00011932	HNRNPM	-1.9548	9.9406e-07
		SF3A1	3.8355	0.00011932	HNRNPR	-1.5795	0.0001814
		SF3A1	3.8355	0.00011932	HNRNPU	-2.811	0.00019762
		SF3A1	3.8355	0.00011932	NCBP1	6.4426	3.2636e-10
		SF3A1	3.8355	0.00011932	Papolb	-6.7583	3.129e-22
		SF3A1	3.8355	0.00011932	POLR2B	-8.6664	3.0983e-08
		SF3A1	3.8355	0.00011932	PRPF8	2.5302	0.0044643
		SF3A1	3.8355	0.00011932	RBM5	5.9695	1.6011e-07
		SF3A1	3.8355	0.00011932	Rnps1	3.4778	7.7646e-07
		SF3A1	3.8355	0.00011932	SF3B3	5.9241	2.656e-07
		SF3A1	3.8355	0.00011932	SNRPD2	-1.0199	0.001778
		SF3A1	3.8355	0.00011932	SRSF2	-5.3983	7.1077e-05
		SF3A1	3.8355	0.00011932	SRSF3	5.0338	0.0004829
		SF3A1	3.8355	0.00011932	Srsf4	-3.8818	0.00038689
		SF3A1	3.8355	0.00011932	Srsf5	1.1471	0.00022754
		SF3A1	3.8355	0.00011932	SRSF6	-3.5834	0.00096068
		SF3A1	3.8355	0.00011932	SUGP1	-5.3125	0.00013348
		SF3A1	3.8355	0.00011932	Ybx1	-1.153	2.5019e-30
		SF3B3	5.9241	2.656e-07	CDC5L	2.1164	3.1356e-07
		SF3B3	5.9241	2.656e-07	CPSF3	3.8125	0.00034192
		SF3B3	5.9241	2.656e-07	CSTF3	5.7119	6.7067e-05
		SF3B3	5.9241	2.656e-07	DDX23	1.1203	0.00014537
		SF3B3	5.9241	2.656e-07	GTF2F1	-1.1585	0.00075134
		SF3B3	5.9241	2.656e-07	GTF2F2	3.3055	0.0042925
		SF3B3	5.9241	2.656e-07	Hnrnpk	-1.8549	0.00084556
		SF3B3	5.9241	2.656e-07	HNRNPR	-1.5795	0.0001814
		SF3B3	5.9241	2.656e-07	HNRNPU	-2.811	0.00019762
		SF3B3	5.9241	2.656e-07	NCBP1	6.4426	3.2636e-10
		SF3B3	5.9241	2.656e-07	POLR2B	-8.6664	3.0983e-08
		SF3B3	5.9241	2.656e-07	PRPF8	2.5302	0.0044643
		SF3B3	5.9241	2.656e-07	SNRPD2	-1.0199	0.001778
		SF3B3	5.9241	2.656e-07	SRSF2	-5.3983	7.1077e-05
		SF3B3	5.9241	2.656e-07	SRSF3	5.0338	0.0004829
		SF3B3	5.9241	2.656e-07	Srsf4	-3.8818	0.00038689
		SF3B3	5.9241	2.656e-07	Srsf5	1.1471	0.00022754
		SF3B3	5.9241	2.656e-07	SUGP1	-5.3125	0.00013348
		SF3B3	5.9241	2.656e-07	Ybx1	-1.153	2.5019e-30
		SGK1	-4.4043	0.001341	NEDD4L	-3.1253	0.0013487
		SGK1	-4.4043	0.001341	Pdpk1	4.4494	0.00087091
		SH3GL3	-6.655	7.5796e-06	IGF1R	2.9312	1.6316e-05
		SHC4	4.6949	0.0032341	Bcr	5.437	2.694e-05
		SHC4	4.6949	0.0032341	IGF1R	2.9312	1.6316e-05
		SHMT1	-1.7497	0.0033309	ATIC	4.6454	0.0041419
		SHMT1	-1.7497	0.0033309	MAT2A	-4.7906	0.0031555
		SMC6	-2.1486	1.4647e-06	SMC5	2.5649	0.00079632
		Snrnp200	2.7972	3.358e-06	PRPF8	2.5302	0.0044643
		SNRPD2	-1.0199	0.001778	CDC5L	2.1164	3.1356e-07
		SNRPD2	-1.0199	0.001778	CPSF3	3.8125	0.00034192
		SNRPD2	-1.0199	0.001778	CSTF3	5.7119	6.7067e-05
		SNRPD2	-1.0199	0.001778	DDX23	1.1203	0.00014537
		SNRPD2	-1.0199	0.001778	GEMIN4	-5.192	4.1156e-05
		SNRPD2	-1.0199	0.001778	GTF2F1	-1.1585	0.00075134
		SNRPD2	-1.0199	0.001778	GTF2F2	3.3055	0.0042925
		SNRPD2	-1.0199	0.001778	Hnrnpk	-1.8549	0.00084556
		SNRPD2	-1.0199	0.001778	HNRNPR	-1.5795	0.0001814
		SNRPD2	-1.0199	0.001778	HNRNPU	-2.811	0.00019762
		SNRPD2	-1.0199	0.001778	NCBP1	6.4426	3.2636e-10
		SNRPD2	-1.0199	0.001778	NUPL2	1.4387	0.00017507
		SNRPD2	-1.0199	0.001778	POLR2B	-8.6664	3.0983e-08
		SNRPD2	-1.0199	0.001778	PRPF8	2.5302	0.0044643
		SNRPD2	-1.0199	0.001778	RANBP2	-6.382	3.3235e-05
		SNRPD2	-1.0199	0.001778	SEH1L	2.4197	0.0018055
		SNRPD2	-1.0199	0.001778	SNUPN	-6.2355	8.0932e-12
		SNRPD2	-1.0199	0.001778	SRSF2	-5.3983	7.1077e-05
		SNRPD2	-1.0199	0.001778	SRSF3	5.0338	0.0004829
		SNRPD2	-1.0199	0.001778	Srsf4	-3.8818	0.00038689
		SNRPD2	-1.0199	0.001778	SUGP1	-5.3125	0.00013348
		SNRPD2	-1.0199	0.001778	Ybx1	-1.153	2.5019e-30
		SNUPN	-6.2355	8.0932e-12	RANBP2	-6.382	3.3235e-05
		SNUPN	-6.2355	8.0932e-12	SEH1L	2.4197	0.0018055
		SORBS3	7.6468	0.00094648	MYH11	-2.8231	1.1844e-06
		SORBS3	7.6468	0.00094648	TLN1	6.4079	7.568e-05
		SPAG9	-3.9062	0.00010724	CTNNA1	-6.3162	5.9098e-09
		SPAG9	-3.9062	0.00010724	CTNNB1	3.922	0.00015689
		SPARC	7.3282	8.7902e-18	ALB	-4.741	0.0040523
		SPARC	7.3282	8.7902e-18	APP	3.9456	6.3516e-13
		SPARC	7.3282	8.7902e-18	PROS1	-4.7805	0.0033176
		SRP68	7.7838	1.209e-07	RPL4	9.1954	9.6589e-34
		SRP68	7.7838	1.209e-07	RPL7A	-4.7272	0.00082363
		SRSF2	-5.3983	7.1077e-05	CPSF3	3.8125	0.00034192
		SRSF2	-5.3983	7.1077e-05	CSTF3	5.7119	6.7067e-05
		SRSF2	-5.3983	7.1077e-05	DDX23	1.1203	0.00014537
		SRSF2	-5.3983	7.1077e-05	GTF2F1	-1.1585	0.00075134
		SRSF2	-5.3983	7.1077e-05	GTF2F2	3.3055	0.0042925
		SRSF2	-5.3983	7.1077e-05	Hnrnpk	-1.8549	0.00084556
		SRSF2	-5.3983	7.1077e-05	HNRNPU	-2.811	0.00019762
		SRSF2	-5.3983	7.1077e-05	NCBP1	6.4426	3.2636e-10
		SRSF2	-5.3983	7.1077e-05	POLR2B	-8.6664	3.0983e-08
		SRSF2	-5.3983	7.1077e-05	PRPF8	2.5302	0.0044643
		SRSF2	-5.3983	7.1077e-05	SRSF3	5.0338	0.0004829
		SRSF2	-5.3983	7.1077e-05	Srsf4	-3.8818	0.00038689
		SRSF2	-5.3983	7.1077e-05	SUGP1	-5.3125	0.00013348
		SRSF3	5.0338	0.0004829	CSTF3	5.7119	6.7067e-05
		SRSF3	5.0338	0.0004829	NCBP1	6.4426	3.2636e-10
		Srsf4	-3.8818	0.00038689	CSTF3	5.7119	6.7067e-05
		Srsf4	-3.8818	0.00038689	GTF2F1	-1.1585	0.00075134
		Srsf4	-3.8818	0.00038689	GTF2F2	3.3055	0.0042925
		Srsf4	-3.8818	0.00038689	HNRNPU	-2.811	0.00019762
		Srsf4	-3.8818	0.00038689	NCBP1	6.4426	3.2636e-10
		Srsf4	-3.8818	0.00038689	PRPF8	2.5302	0.0044643
		Srsf4	-3.8818	0.00038689	SRSF3	5.0338	0.0004829
		Srsf4	-3.8818	0.00038689	SUGP1	-5.3125	0.00013348
		Srsf5	1.1471	0.00022754	CPSF3	3.8125	0.00034192
		Srsf5	1.1471	0.00022754	CSTF3	5.7119	6.7067e-05
		Srsf5	1.1471	0.00022754	DDX23	1.1203	0.00014537
		Srsf5	1.1471	0.00022754	GTF2F1	-1.1585	0.00075134
		Srsf5	1.1471	0.00022754	GTF2F2	3.3055	0.0042925
		Srsf5	1.1471	0.00022754	Hnrnpk	-1.8549	0.00084556
		Srsf5	1.1471	0.00022754	HNRNPR	-1.5795	0.0001814
		Srsf5	1.1471	0.00022754	HNRNPU	-2.811	0.00019762
		Srsf5	1.1471	0.00022754	NCBP1	6.4426	3.2636e-10
		Srsf5	1.1471	0.00022754	POLR2B	-8.6664	3.0983e-08
		Srsf5	1.1471	0.00022754	PRPF8	2.5302	0.0044643
		Srsf5	1.1471	0.00022754	SNRPD2	-1.0199	0.001778
		Srsf5	1.1471	0.00022754	SRSF2	-5.3983	7.1077e-05
		Srsf5	1.1471	0.00022754	SRSF3	5.0338	0.0004829
		Srsf5	1.1471	0.00022754	Srsf4	-3.8818	0.00038689
		Srsf5	1.1471	0.00022754	SUGP1	-5.3125	0.00013348
		Srsf5	1.1471	0.00022754	Ybx1	-1.153	2.5019e-30
		SRSF6	-3.5834	0.00096068	CPSF2	5.738	1.838e-06
		SRSF6	-3.5834	0.00096068	CPSF3	3.8125	0.00034192
		SRSF6	-3.5834	0.00096068	CSTF3	5.7119	6.7067e-05
		SRSF6	-3.5834	0.00096068	DDX23	1.1203	0.00014537
		SRSF6	-3.5834	0.00096068	GTF2F1	-1.1585	0.00075134
		SRSF6	-3.5834	0.00096068	GTF2F2	3.3055	0.0042925
		SRSF6	-3.5834	0.00096068	HNRNPF	-1.2044	0.00045822
		SRSF6	-3.5834	0.00096068	Hnrnpk	-1.8549	0.00084556
		SRSF6	-3.5834	0.00096068	HNRNPM	-1.9548	9.9406e-07
		SRSF6	-3.5834	0.00096068	HNRNPR	-1.5795	0.0001814
		SRSF6	-3.5834	0.00096068	HNRNPU	-2.811	0.00019762
		SRSF6	-3.5834	0.00096068	NCBP1	6.4426	3.2636e-10
		SRSF6	-3.5834	0.00096068	NXF1	5.3368	5.9032e-05
		SRSF6	-3.5834	0.00096068	POLR2B	-8.6664	3.0983e-08
		SRSF6	-3.5834	0.00096068	PRPF8	2.5302	0.0044643
		SRSF6	-3.5834	0.00096068	Rnps1	3.4778	7.7646e-07
		SRSF6	-3.5834	0.00096068	SF3B3	5.9241	2.656e-07
		SRSF6	-3.5834	0.00096068	SNRPD2	-1.0199	0.001778
		SRSF6	-3.5834	0.00096068	SRSF2	-5.3983	7.1077e-05
		SRSF6	-3.5834	0.00096068	SRSF3	5.0338	0.0004829
		SRSF6	-3.5834	0.00096068	Srsf4	-3.8818	0.00038689
		SRSF6	-3.5834	0.00096068	Srsf5	1.1471	0.00022754
		SRSF6	-3.5834	0.00096068	SUGP1	-5.3125	0.00013348
		SRSF6	-3.5834	0.00096068	Ybx1	-1.153	2.5019e-30
		SSR1	-3.4477	4.267e-05	Gfpt1	-3.0945	8.7582e-09
		SSR1	-3.4477	4.267e-05	Gosr2	1.7262	7.7957e-05
		SSR1	-3.4477	4.267e-05	KLHDC3	5.0918	2.0805e-50
		SSR1	-3.4477	4.267e-05	PDIA5	-6.2123	0.0047203
		SSR1	-3.4477	4.267e-05	SYVN1	-6.9997	0.00035099
		SSR1	-3.4477	4.267e-05	TLN1	6.4079	7.568e-05
		STAM2	-4.935	0.0014627	Ap2b1	-7.9719	3.4341e-25
		STAM2	-4.935	0.0014627	JAK1	6.42	8.4545e-09
		STAT4	5.6106	6.1081e-06	JAK1	6.42	8.4545e-09
		STIP1	-1.4799	0.001902	PRNP	-1.1872	0.004657
		STT3A	6.8849	6.7003e-12	RPN2	6.8086	3.1793e-133
		SUGP1	-5.3125	0.00013348	CSTF3	5.7119	6.7067e-05
		SUGP1	-5.3125	0.00013348	GTF2F1	-1.1585	0.00075134
		SUGP1	-5.3125	0.00013348	HNRNPU	-2.811	0.00019762
		SUGP1	-5.3125	0.00013348	NCBP1	6.4426	3.2636e-10
		SUGP1	-5.3125	0.00013348	SRSF3	5.0338	0.0004829
		SUPT16H	5.0858	0.00034838	SUPT5H	-1.8197	1.2112e-05
		SUPT5H	-1.8197	1.2112e-05	GTF2F1	-1.1585	0.00075134
		SUPT5H	-1.8197	1.2112e-05	GTF2F2	3.3055	0.0042925
		SUPT5H	-1.8197	1.2112e-05	NCBP1	6.4426	3.2636e-10
		SUPT6H	-3.944	0.00022822	SUPT16H	5.0858	0.00034838
		SUPT6H	-3.944	0.00022822	SUPT5H	-1.8197	1.2112e-05
		Synj2	2.4685	0.0011455	PI4K2B	3.9012	0.00076919
		Synj2	2.4685	0.0011455	PLCD1	-4.1015	0.003469
		Taf6	4.7348	0.0026472	GTF2F1	-1.1585	0.00075134
		Taf6	4.7348	0.0026472	GTF2F2	3.3055	0.0042925
		Taf6	4.7348	0.0026472	POLR2B	-8.6664	3.0983e-08
		Taf6	4.7348	0.0026472	TAF9	7.0485	2.2355e-05
		Taf6	4.7348	0.0026472	TBP	2.4357	0.0026408
		TAF9	7.0485	2.2355e-05	GTF2F1	-1.1585	0.00075134
		TAF9	7.0485	2.2355e-05	GTF2F2	3.3055	0.0042925
		TBP	2.4357	0.0026408	GTF2F1	-1.1585	0.00075134
		TBP	2.4357	0.0026408	GTF2F2	3.3055	0.0042925
		TBP	2.4357	0.0026408	POLR2B	-8.6664	3.0983e-08
		TBP	2.4357	0.0026408	SNAPC2	3.5598	0.00032301
		TBP	2.4357	0.0026408	TAF9	7.0485	2.2355e-05
		TKTL2	-3.3147	0.00058351	PDHA1	-4.7591	3.1223e-27
		TLN1	6.4079	7.568e-05	ITGB1	-7.525	1.8799e-06
		TLN1	6.4079	7.568e-05	SYVN1	-6.9997	0.00035099
		TOM1L1	5.5587	9.6986e-06	TOLLIP	-4.8223	0.0026874
		TPM4	-5.9124	7.259e-07	MYH11	-2.8231	1.1844e-06
		TPM4	-5.9124	7.259e-07	SORBS3	7.6468	0.00094648
		TPM4	-5.9124	7.259e-07	TLN1	6.4079	7.568e-05
		TPM4	-5.9124	7.259e-07	TMOD1	-4.7296	0.0042805
		TRRAP	-5.2901	0.00097994	MAX	-4.8371	0.0024867
		TRRAP	-5.2901	0.00097994	Ruvbl1	-2.9186	1.4445e-10
		TRRAP	-5.2901	0.00097994	SUPT3H	-5.1586	0.00038299
		Tsr1	-4.807	0.0029042	BMS1	4.4944	0.0012488
		Tsr1	-4.807	0.0029042	Non1	-5.865	1.1827e-06
		Tsr1	-4.807	0.0029042	NOP56	5.6195	0.00016077
		Tsr1	-4.807	0.0029042	RIOK2	5.034	0.00048254
		Tsr1	-4.807	0.0029042	WDR36	4.682	0.0034513
		TUBA1A	-7.3026	5.8861e-05	DYNC1H1	1.277	2.6329e-10
		TUBA1A	-7.3026	5.8861e-05	DYNC1LI1	5.2401	0.00012108
		TUBA1A	-7.3026	5.8861e-05	Tubb5	-3.7588	1.101e-08
		TUBA1B	-6.4251	1.3163e-09	DYNC1H1	1.277	2.6329e-10
		TUBA1B	-6.4251	1.3163e-09	DYNC1LI1	5.2401	0.00012108
		Tubb5	-3.7588	1.101e-08	TUBA1B	-6.4251	1.3163e-09
		TXNL1	-1.753	0.0010793	Psmd14	-11.075	0.0011615
		TXNRD1	6.2246	2.0447e-18	GPX3	4.7349	0.00090502
		UGT2B4	-6.399	1.8961e-09	ALDH1A1	-7.3595	2.4332e-17
		UGT2B4	-6.399	1.8961e-09	ALDH1A2	1.5309	1.1531e-17
		UGT2B4	-6.399	1.8961e-09	BLVRA	-4.9987	0.0010198
		UQCRB	7.3124	1.2926e-17	MT-CO1	-3.1485	1.9757e-19
		UQCRB	7.3124	1.2926e-17	MT-CO3	11.725	1.554e-147
		UQCRB	7.3124	1.2926e-17	MT-CYB	-2.1605	3.9585e-85
		UQCRB	7.3124	1.2926e-17	MT-ND1	8.2437	0.00482
		UQCRB	7.3124	1.2926e-17	MT-ND4	6.7193	3.7038e-12
		UQCRB	7.3124	1.2926e-17	MT-ND5	4.2858	0.00042416
		UQCRB	7.3124	1.2926e-17	MT-ND6	-10.295	1.6862e-38
		UQCRB	7.3124	1.2926e-17	NDUFA10	-5.1264	0.00046995
		UQCRB	7.3124	1.2926e-17	NDUFA5	-1.5439	0.0010188
		UQCRB	7.3124	1.2926e-17	NDUFB2	-5.1555	6.3396e-06
		UQCRB	7.3124	1.2926e-17	NDUFS1	4.9988	0.00018183
		UQCRB	7.3124	1.2926e-17	SDHC	7.2328	0.0037749
		UQCRB	7.3124	1.2926e-17	UQCRC1	-6.0353	8.9408e-06
		UQCRC1	-6.0353	8.9408e-06	MT-CO1	-3.1485	1.9757e-19
		UQCRC1	-6.0353	8.9408e-06	MT-CO3	11.725	1.554e-147
		UQCRC1	-6.0353	8.9408e-06	MT-CYB	-2.1605	3.9585e-85
		UQCRC1	-6.0353	8.9408e-06	MT-ND1	8.2437	0.00482
		UQCRC1	-6.0353	8.9408e-06	MT-ND4	6.7193	3.7038e-12
		UQCRC1	-6.0353	8.9408e-06	MT-ND5	4.2858	0.00042416
		UQCRC1	-6.0353	8.9408e-06	MT-ND6	-10.295	1.6862e-38
		UQCRC1	-6.0353	8.9408e-06	NDUFA10	-5.1264	0.00046995
		UQCRC1	-6.0353	8.9408e-06	NDUFA5	-1.5439	0.0010188
		UQCRC1	-6.0353	8.9408e-06	NDUFB2	-5.1555	6.3396e-06
		UQCRC1	-6.0353	8.9408e-06	NDUFS1	4.9988	0.00018183
		USP7	6.3992	1.3511e-11	GMPS	-6.3644	3.0762e-09
		VARS	2.4188	2.1189e-38	BCAT2	-1.4596	0.0033331
		VARS	2.4188	2.1189e-38	CLPX	3.7914	0.0012602
		VPS35	-6.5988	9.8693e-11	VPS26A	7.5144	4.0905e-13
		VPS35	-6.5988	9.8693e-11	Vps26b	2.678	0.00019388
		WDR36	4.682	0.0034513	BMS1	4.4944	0.0012488
		WDR36	4.682	0.0034513	NOP56	5.6195	0.00016077
		WDR36	4.682	0.0034513	UTP18	-6.2746	1.027e-08
		WDR48	4.6493	4.9422e-06	USP1	-4.7217	0.0044495
		WT1	-4.4714	0.00014158	Ace	2.0835	1.1798e-05
		WT1	-4.4714	0.00014158	FGF1	4.5198	0.0021477
		WWP1	-6.3205	5.5776e-09	IGF1R	2.9312	1.6316e-05
		XPO1	-5.3972	0.0002473	APC	3.9291	0.00023515
		XPO1	-5.3972	0.0002473	BIRC5	-5.2132	9.3253e-06
		XPO1	-5.3972	0.0002473	RANBP3	1.5958	1.3393e-05
		XPO1	-5.3972	0.0002473	SNUPN	-6.2355	8.0932e-12
		XRCC1	5.7911	1.0883e-06	APLF	-1.6404	3.1854e-05
		XRCC1	5.7911	1.0883e-06	LIG3	-2.7754	2.0522e-10
		Ybx1	-1.153	2.5019e-30	CPSF3	3.8125	0.00034192
		Ybx1	-1.153	2.5019e-30	CSTF3	5.7119	6.7067e-05
		Ybx1	-1.153	2.5019e-30	DDX23	1.1203	0.00014537
		Ybx1	-1.153	2.5019e-30	GTF2F1	-1.1585	0.00075134
		Ybx1	-1.153	2.5019e-30	GTF2F2	3.3055	0.0042925
		Ybx1	-1.153	2.5019e-30	Hnrnpk	-1.8549	0.00084556
		Ybx1	-1.153	2.5019e-30	HNRNPU	-2.811	0.00019762
		Ybx1	-1.153	2.5019e-30	NCBP1	6.4426	3.2636e-10
		Ybx1	-1.153	2.5019e-30	POLR2B	-8.6664	3.0983e-08
		Ybx1	-1.153	2.5019e-30	PRPF8	2.5302	0.0044643
		Ybx1	-1.153	2.5019e-30	SRSF2	-5.3983	7.1077e-05
		Ybx1	-1.153	2.5019e-30	SRSF3	5.0338	0.0004829
		Ybx1	-1.153	2.5019e-30	Srsf4	-3.8818	0.00038689
		Ybx1	-1.153	2.5019e-30	SUGP1	-5.3125	0.00013348

## Sheet: Tst_4 vs Tst_3
Additional File 6 Interaction networks of DE unigenes in each comparable groups (Tst_4 vs Tst_3)
		Shared gene name	Log2(Fold change)	Q-value	Gene name	Log2(Fold change)	Q-value
		AAAS	1.4478	7.9237e-05	NUP43	-6.958	0.00075335
		AAAS	1.4478	7.9237e-05	NUP85	-6.688	0.00014814
		AAAS	1.4478	7.9237e-05	Nup58	-5.9941	5.6525e-08
		AAAS	1.4478	7.9237e-05	NCBP1	2.5527	9.271e-11
		AAAS	1.4478	7.9237e-05	SNUPN	4.7356	0.0047163
		Aacs	-4.5952	0.0035492	ACAT1	-3.6136	0.000991
		Aacs	-4.5952	0.0035492	HMGCS1	5.3226	0.00015036
		ABAT	-4.6789	0.0023366	AOX1	-6.3143	8.7214e-10
		ABAT	-4.6789	0.0023366	ALDH3A2	4.8849	0.0022264
		ACAA1	1.9765	0.0010167	DLST	-5.0799	0.00021847
		ACAA1	1.9765	0.0010167	HMGCS1	5.3226	0.00015036
		ACADSB	5.0973	0.00066833	ACAA1	1.9765	0.0010167
		ACADSB	5.0973	0.00066833	ECHS1	4.863	0.0024868
		ACAT1	-3.6136	0.000991	DLST	-5.0799	0.00021847
		ACAT1	-3.6136	0.000991	ACAA1	1.9765	0.0010167
		ACAT1	-3.6136	0.000991	HADHA	5.0434	0.00092074
		ACAT1	-3.6136	0.000991	ACADSB	5.0973	0.00066833
		ACAT1	-3.6136	0.000991	HMGCS1	5.3226	0.00015036
		ACAT1	-3.6136	0.000991	PDHX	5.4552	5.653e-05
		ACAT1	-3.6136	0.000991	ACLY	5.7409	3.6082e-25
		ACLY	5.7409	3.6082e-25	ACAA1	1.9765	0.0010167
		ACLY	5.7409	3.6082e-25	HMGCS1	5.3226	0.00015036
		ACLY	5.7409	3.6082e-25	PDHX	5.4552	5.653e-05
		ACO1	-2.0647	0.00059944	ACO2	-6.5526	0.00073508
		ACO1	-2.0647	0.00059944	CS	-5.7667	6.9056e-07
		ACO1	-2.0647	0.00059944	IDH1	-1.4937	4.5714e-05
		ACO1	-2.0647	0.00059944	IDH3G	3.1064	0.00028592
		ACO1	-2.0647	0.00059944	ACLY	5.7409	3.6082e-25
		ACO2	-6.5526	0.00073508	IDH1	-1.4937	4.5714e-05
		ACO2	-6.5526	0.00073508	ACLY	5.7409	3.6082e-25
		Acsl5	8.2894	7.2398e-30	CPT1A	-8.7304	6.8346e-09
		ACSL6	5.9002	2.1216e-05	CPT1A	-8.7304	6.8346e-09
		ACSL6	5.9002	2.1216e-05	ALDH9A1	-1.5788	6.1353e-07
		ACSL6	5.9002	2.1216e-05	ALDH1A1	5.0895	0.00069973
		ACTA2	-4.2733	1.0637e-07	TPM1	6.0305	2.8876e-06
		ACTG1	-2.452	0.00023096	ITGAV	-4.8581	0.00087948
		ACTG1	-2.452	0.00023096	CFL1	-2.4555	2.9356e-06
		ACTG1	-2.452	0.00023096	ITGA9	-2.1678	0.0044207
		ACTG1	-2.452	0.00023096	ARPC1A	-1.2041	0.0039534
		ACTG1	-2.452	0.00023096	PRKCD	2.1584	0.0023471
		ACTG1	-2.452	0.00023096	GAPDH	2.705	0.0022174
		ACTG1	-2.452	0.00023096	CTNNA1	5.971	5.2362e-07
		ACTG1	-2.452	0.00023096	ITGB1	6.0576	0.00017504
		ACTG1	-2.452	0.00023096	PRKCQ	6.4326	3.0661e-07
		ACTR1A	7.4061	1.7099e-17	NEK2	-8.0334	2.2607e-23
		ACTR1A	7.4061	1.7099e-17	CEP57	-5.1034	0.00018584
		ACTR1A	7.4061	1.7099e-17	PLK4	2.7617	1.6081e-05
		ACTR1A	7.4061	1.7099e-17	DYNC1I2	3.563	6.3991e-05
		ACTR1A	7.4061	1.7099e-17	PAFAH1B1	7.0815	4.8817e-11
		ACTR3	-3.4004	2.2161e-08	ARPC1B	6.3529	0.004381
		ADCY10	4.8336	8.0601e-10	ENTPD1	-6.6619	3.5593e-12
		ADCY10	4.8336	8.0601e-10	PKM	-3.8848	8.0028e-11
		ADSSL1	7.0311	7.3358e-07	ENTPD1	-6.6619	3.5593e-12
		ADSSL1	7.0311	7.3358e-07	ENTPD4	2.5964	3.7771e-11
		ADSSL1	7.0311	7.3358e-07	ALDH3A2	4.8849	0.0022264
		ADSSL1	7.0311	7.3358e-07	Nt5c1b	4.89	0.0021704
		AGPAT1	1.7542	0.00033022	DGKA	-5.6381	2.4375e-06
		AGPAT1	1.7542	0.00033022	PLPP1	-3.7967	8.6532e-06
		AGPAT1	1.7542	0.00033022	GPAT2	-2.4679	1.2121e-06
		AGPAT1	1.7542	0.00033022	DGKH	7.0585	9.2056e-05
		AGPAT2	2.8311	5.4169e-05	DGKA	-5.6381	2.4375e-06
		AGPAT2	2.8311	5.4169e-05	PLPP1	-3.7967	8.6532e-06
		AGPAT3	2.5266	1.5247e-14	DGKA	-5.6381	2.4375e-06
		AGPAT3	2.5266	1.5247e-14	PLPP1	-3.7967	8.6532e-06
		AGPAT3	2.5266	1.5247e-14	GPAT2	-2.4679	1.2121e-06
		AGPAT3	2.5266	1.5247e-14	DGKH	7.0585	9.2056e-05
		AKAP3	11.128	5.5371e-11	PRKAR2A	1.3454	6.1266e-15
		AKAP3	11.128	5.5371e-11	PDE4A	5.189	0.00037512
		AKAP3	11.128	5.5371e-11	FSCB	6.6941	3.7689e-19
		ALAS1	-1.218	0.0013235	GATM	-4.5919	0.0036066
		ALDH18A1	-4.9574	0.00048457	GOT1	5.2496	0.00024969
		ALDH18A1	-4.9574	0.00048457	ADSSL1	7.0311	7.3358e-07
		ALDH1A1	5.0895	0.00069973	DHRS3	-5.1161	0.00017025
		ALDH1A2	-4.8368	9.0893e-53	DHRS3	-5.1161	0.00017025
		ALDOA	-4.0384	4.6118e-05	ENO1	-8.2195	2.8299e-31
		ALDOA	-4.0384	4.6118e-05	SPARC	-7.0296	0.00132
		ALDOA	-4.0384	4.6118e-05	GAPDHS	-4.6573	2.1348e-26
		ALDOA	-4.0384	4.6118e-05	PGM1	-4.2033	0.0019214
		ALDOA	-4.0384	4.6118e-05	APP	-3.98	2.8449e-13
		ALDOA	-4.0384	4.6118e-05	PKM	-3.8848	8.0028e-11
		ALDOA	-4.0384	4.6118e-05	GAPDH	2.705	0.0022174
		ALDOA	-4.0384	4.6118e-05	TKTL2	3.3531	0.00079346
		ALDOA	-4.0384	4.6118e-05	PDHA1	4.6461	3.0997e-23
		ALDOA	-4.0384	4.6118e-05	LDHAL6B	5.1247	3.6177e-15
		AMD1	8.1606	7.0278e-08	MAT2B	6.5837	0.0010739
		AMFR	-1.7865	6.4127e-11	GPI	1.2625	9.0143e-09
		ANAPC4	3.417	4.851e-06	CDC14A	-5.7387	9.1473e-07
		ANAPC4	3.417	4.851e-06	CHP1	-5.5879	3.9049e-06
		ANAPC4	3.417	4.851e-06	PPP3CC	-5.2741	0.00039486
		ANAPC4	3.417	4.851e-06	CCNB2	-2.6307	0.0023432
		ANAPC4	3.417	4.851e-06	BUB3	1.7264	3.3636e-06
		ANAPC4	3.417	4.851e-06	CDC14B	5.7489	0.0035614
		ANAPC4	3.417	4.851e-06	BUB1B	5.8339	9.959e-05
		APC	-6.2229	6.9657e-05	TBL1XR1	-2.2241	0.00043192
		APP	-3.98	2.8449e-13	GAPDH	2.705	0.0022174
		ARHGAP10	-4.6991	0.00024022	CTNNB1	-6.7585	6.3593e-13
		ARHGAP10	-4.6991	0.00024022	ACTG1	-2.452	0.00023096
		ARHGAP10	-4.6991	0.00024022	RHOV	-2.4155	0.0010335
		ARHGAP29	5.5813	2.071e-05	RHOV	-2.4155	0.0010335
		ASNS	4.9183	0.0018664	HERPUD1	-6.2169	6.9444e-07
		ASNS	4.9183	0.0018664	ALDH18A1	-4.9574	0.00048457
		ASNS	4.9183	0.0018664	GOT2	-4.634	0.002928
		ASNS	4.9183	0.0018664	GATM	-4.5919	0.0036066
		ASNS	4.9183	0.0018664	ALDH3A2	4.8849	0.0022264
		ASNS	4.9183	0.0018664	GOT1	5.2496	0.00024969
		ASNS	4.9183	0.0018664	ADSSL1	7.0311	7.3358e-07
		ATF7IP	-5.0369	0.00029107	MBD1	2.0048	0.0048348
		ATG12	-5.965	3.31e-06	ATG7	5.1519	2.1854e-12
		ATP5A1	2.6187	2.2712e-07	CS	-5.7667	6.9056e-07
		ATP6V1A	3.354	0.00059148	ATP6V1B2	-4.9979	2.1867e-08
		ATP6V1A	3.354	0.00059148	ATP6V1C1	4.8854	0.0022199
		ATP6V1C1	4.8854	0.0022199	ATP6V1B2	-4.9979	2.1867e-08
		AZIN1	5.2921	0.00018628	OAZ1	-3.0729	1.5212e-05
		BBS7	-4.8223	8.2524e-05	BBS2	-4.4738	3.6017e-06
		BBS7	-4.8223	8.2524e-05	RAB8A	6.1587	6.4175e-08
		BCAT2	-4.8902	0.00072763	IARS2	-1.545	0.0016811
		BCKDHA	5.7779	0.00082433	BCAT2	-4.8902	0.00072763
		BCKDHA	5.7779	0.00082433	ACADSB	5.0973	0.00066833
		BDH1	-2.3138	0.00042843	Aacs	-4.5952	0.0035492
		BECN1	7.0165	1.04e-13	PIK3C3	-4.7438	0.0016637
		BHMT	-5.4698	1.1201e-05	Ahcyl1	-6.0042	5.1425e-08
		BHMT	-5.4698	1.1201e-05	MAT2B	6.5837	0.0010739
		BLVRA	5.0621	0.00082433	HMOX2	3.6304	3.2608e-12
		BLZF1	3.3734	4.2234e-10	GORASP2	-2.2704	0.00015765
		BRD2	3.2285	1.3157e-13	OPLAH	2.0493	2.1167e-05
		BTAF1	-2.4575	0.00015432	SUPT3H	-5.5091	7.96e-06
		BUB1	-5.1102	0.0011505	BUB3	1.7264	3.3636e-06
		BUB1B	5.8339	9.959e-05	NEK2	-8.0334	2.2607e-23
		BUB1B	5.8339	9.959e-05	PSMF1	-7.6051	1.7807e-13
		BUB1B	5.8339	9.959e-05	BUB1	-5.1102	0.0011505
		BUB1B	5.8339	9.959e-05	BUB3	1.7264	3.3636e-06
		C1S	-4.5413	0.0046035	C4	1.6839	0.0018887
		C4	1.6839	0.0018887	C3	-5.6806	1.6235e-06
		C4	1.6839	0.0018887	MASP2	6.003	3.7285e-07
		CALM	-6.0251	3.9023e-08	CHP1	-5.5879	3.9049e-06
		CALM	-6.0251	3.9023e-08	PPP3CC	-5.2741	0.00039486
		CALM	-6.0251	3.9023e-08	Itpr1	-1.0189	5.6131e-05
		CAPZB	-1.9582	4.9638e-07	CAPZA1	2.9534	0.0002206
		CAST	6.5573	2.9789e-10	CAPN1	-2.2637	0.0015651
		CAST	6.5573	2.9789e-10	CAPNS1	-1.1722	1.846e-11
		CCNB2	-2.6307	0.0023432	PLK1	-6.451	1.1448e-10
		CCT2	6.3056	0.00016429	CCT4	6.7354	1.7474e-11
		CCT3	7.5526	3.8566e-19	CCT7	-8.6133	2.6117e-39
		CCT3	7.5526	3.8566e-19	CCT6A	-4.4276	2.3189e-07
		CCT3	7.5526	3.8566e-19	CCT8	4.3835	1.1512e-32
		CCT3	7.5526	3.8566e-19	CCT2	6.3056	0.00016429
		CCT3	7.5526	3.8566e-19	CCT4	6.7354	1.7474e-11
		CCT3	7.5526	3.8566e-19	CCT5	8.1413	2.2852e-27
		CCT5	8.1413	2.2852e-27	CCT2	6.3056	0.00016429
		CCT5	8.1413	2.2852e-27	CCT4	6.7354	1.7474e-11
		CCT6A	-4.4276	2.3189e-07	CCT7	-8.6133	2.6117e-39
		CCT6A	-4.4276	2.3189e-07	CCT8	4.3835	1.1512e-32
		CCT6A	-4.4276	2.3189e-07	CCT2	6.3056	0.00016429
		CCT6A	-4.4276	2.3189e-07	CCT4	6.7354	1.7474e-11
		CCT6A	-4.4276	2.3189e-07	CCT5	8.1413	2.2852e-27
		CCT7	-8.6133	2.6117e-39	CCT8	4.3835	1.1512e-32
		CCT7	-8.6133	2.6117e-39	CCT2	6.3056	0.00016429
		CCT7	-8.6133	2.6117e-39	CCT4	6.7354	1.7474e-11
		CCT7	-8.6133	2.6117e-39	CCT5	8.1413	2.2852e-27
		CCT8	4.3835	1.1512e-32	CCT2	6.3056	0.00016429
		CCT8	4.3835	1.1512e-32	CCT4	6.7354	1.7474e-11
		CCT8	4.3835	1.1512e-32	CCT5	8.1413	2.2852e-27
		CD47	-4.6616	0.0025432	THBS4	-2.4965	0.0017651
		CD47	-4.6616	0.0025432	COMP	1.0668	0.00029987
		CD74	2.6427	4.939e-05	CTSB	-4.6194	0.0031514
		CDC40	-3.6837	0.00010601	SUGP1	-7.8172	0.0022195
		CDC40	-3.6837	0.00010601	HNRNPR	-5.9766	6.9298e-08
		CDC40	-3.6837	0.00010601	DDX23	-5.2469	6.6916e-05
		CDC40	-3.6837	0.00010601	CSTF3	-5.1753	0.00011283
		CDC40	-3.6837	0.00010601	PRPF4	-5.0947	0.00019742
		CDC40	-3.6837	0.00010601	Srsf4	-4.5368	0.0047065
		CDC40	-3.6837	0.00010601	SF3A1	-3.623	0.00012203
		CDC40	-3.6837	0.00010601	SF3A3	-1.6447	5.5449e-07
		CDC40	-3.6837	0.00010601	Srsf5	-1.4797	7.8538e-07
		CDC40	-3.6837	0.00010601	GTF2F1	-1.3927	0.0021225
		CDC40	-3.6837	0.00010601	SNRPD2	-1.1493	3.1208e-05
		CDC40	-3.6837	0.00010601	HNRNPF	1.8304	3.4345e-10
		CDC40	-3.6837	0.00010601	CPSF1	2.0416	8.2695e-06
		CDC40	-3.6837	0.00010601	Hnrnpk	2.1689	4.0756e-05
		CDC40	-3.6837	0.00010601	NCBP1	2.5527	9.271e-11
		CDC40	-3.6837	0.00010601	CLP1	2.788	1.9895e-05
		CDC40	-3.6837	0.00010601	CSTF2T	2.8092	0.0024208
		CDC40	-3.6837	0.00010601	SRSF6	3.4344	0.00416
		CDC40	-3.6837	0.00010601	SF3B2	3.8192	1.3809e-12
		CDC40	-3.6837	0.00010601	Hnrnpm	3.831	0.00010203
		CDC40	-3.6837	0.00010601	RBM5	5.0244	0.0010292
		CDC40	-3.6837	0.00010601	Hnrnpa2b1	5.0732	5.8122e-19
		CDC40	-3.6837	0.00010601	CPSF3	5.1816	0.00039353
		CDC40	-3.6837	0.00010601	Ybx1	5.1935	1.2501e-130
		CDC40	-3.6837	0.00010601	SF3B3	5.4842	0.0029201
		CDC40	-3.6837	0.00010601	FUS	5.8219	7.805e-09
		CDC40	-3.6837	0.00010601	EFTUD2	7.193	2.6189e-15
		CDC40	-3.6837	0.00010601	Papolb	7.2681	4.4896e-29
		CDC40	-3.6837	0.00010601	POLR2B	7.5827	0.00026852
		CDC40	-3.6837	0.00010601	CDC5L	7.6235	5.3789e-20
		CDH2	-5.064	0.00024281	CDH13	2.6189	0.0019431
		CENPJ	3.244	1.8488e-05	PLK4	2.7617	1.6081e-05
		CEP152	4.7772	0.0038401	PLK4	2.7617	1.6081e-05
		CEP55	-5.8618	1.6908e-07	KIF23	-5.2006	9.4193e-05
		CEP57	-5.1034	0.00018584	NEK2	-8.0334	2.2607e-23
		CEP57	-5.1034	0.00018584	PLK4	2.7617	1.6081e-05
		CEP57	-5.1034	0.00018584	PAFAH1B1	7.0815	4.8817e-11
		CFL1	-2.4555	2.9356e-06	LIMK2	4.8333	0.0029005
		CHKB	3.8241	1.4669e-10	Pcyt1a	-2.5267	3.0516e-06
		CKAP5	-1.0897	0.0031299	TACC3	-5.4632	1.1861e-05
		CLDN15	3.5458	0.00015351	CLDN11	3.6256	0.0022977
		CLP1	2.788	1.9895e-05	SUGP1	-7.8172	0.0022195
		CLP1	2.788	1.9895e-05	HNRNPR	-5.9766	6.9298e-08
		CLP1	2.788	1.9895e-05	DDX23	-5.2469	6.6916e-05
		CLP1	2.788	1.9895e-05	CSTF3	-5.1753	0.00011283
		CLP1	2.788	1.9895e-05	Srsf4	-4.5368	0.0047065
		CLP1	2.788	1.9895e-05	SF3A3	-1.6447	5.5449e-07
		CLP1	2.788	1.9895e-05	Srsf5	-1.4797	7.8538e-07
		CLP1	2.788	1.9895e-05	GTF2F1	-1.3927	0.0021225
		CLP1	2.788	1.9895e-05	SNRPD2	-1.1493	3.1208e-05
		CLP1	2.788	1.9895e-05	HNRNPF	1.8304	3.4345e-10
		CLP1	2.788	1.9895e-05	CPSF1	2.0416	8.2695e-06
		CLP1	2.788	1.9895e-05	Hnrnpk	2.1689	4.0756e-05
		CLP1	2.788	1.9895e-05	NCBP1	2.5527	9.271e-11
		CLP1	2.788	1.9895e-05	CSTF2T	2.8092	0.0024208
		CLP1	2.788	1.9895e-05	SRSF6	3.4344	0.00416
		CLP1	2.788	1.9895e-05	SF3B2	3.8192	1.3809e-12
		CLP1	2.788	1.9895e-05	Hnrnpm	3.831	0.00010203
		CLP1	2.788	1.9895e-05	CPSF3	5.1816	0.00039353
		CLP1	2.788	1.9895e-05	Ybx1	5.1935	1.2501e-130
		CLP1	2.788	1.9895e-05	SF3B3	5.4842	0.0029201
		CLP1	2.788	1.9895e-05	EFTUD2	7.193	2.6189e-15
		CLP1	2.788	1.9895e-05	POLR2B	7.5827	0.00026852
		CLPX	5.0971	0.0006692	LONP2	-4.8946	0.00070935
		CLU	-3.2307	0.0022199	SPARC	-7.0296	0.00132
		CLU	-3.2307	0.0022199	ALDOA	-4.0384	4.6118e-05
		CLU	-3.2307	0.0022199	APP	-3.98	2.8449e-13
		COG1	-5.2472	6.6738e-05	Cog4	-5.0924	0.00020054
		COG5	5.2108	0.00032486	COG1	-5.2472	6.6738e-05
		COL4A2	4.9417	5.4332e-13	ITGAV	-4.8581	0.00087948
		COL4A2	4.9417	5.4332e-13	ITGA9	-2.1678	0.0044207
		COL4A2	4.9417	5.4332e-13	ITGB1	6.0576	0.00017504
		COL6A2	-4.7979	0.001236	ITGAV	-4.8581	0.00087948
		COL6A2	-4.7979	0.001236	ITGB1	6.0576	0.00017504
		COMP	1.0668	0.00029987	ITGAV	-4.8581	0.00087948
		COMP	1.0668	0.00029987	ITGA9	-2.1678	0.0044207
		COMP	1.0668	0.00029987	ITGB1	6.0576	0.00017504
		COPB1	3.617	9.6179e-05	COPA	1.0737	0.0023999
		COPB1	3.617	9.6179e-05	COPG1	1.7122	0.0015694
		COPB1	3.617	9.6179e-05	COPB2	6.4413	1.6277e-09
		COPB2	6.4413	1.6277e-09	COPA	1.0737	0.0023999
		COPE	-6.6507	4.321e-12	COPA	1.0737	0.0023999
		COPE	-6.6507	4.321e-12	COPG1	1.7122	0.0015694
		COPE	-6.6507	4.321e-12	COPB1	3.617	9.6179e-05
		COPE	-6.6507	4.321e-12	COPB2	6.4413	1.6277e-09
		COPG1	1.7122	0.0015694	COPA	1.0737	0.0023999
		COPG1	1.7122	0.0015694	COPB2	6.4413	1.6277e-09
		COPS4	2.2672	0.00026662	COPS3	2.7801	0.00012614
		CPSF1	2.0416	8.2695e-06	SUGP1	-7.8172	0.0022195
		CPSF1	2.0416	8.2695e-06	NUP43	-6.958	0.00075335
		CPSF1	2.0416	8.2695e-06	NUP85	-6.688	0.00014814
		CPSF1	2.0416	8.2695e-06	Nup58	-5.9941	5.6525e-08
		CPSF1	2.0416	8.2695e-06	HNRNPR	-5.9766	6.9298e-08
		CPSF1	2.0416	8.2695e-06	DDX23	-5.2469	6.6916e-05
		CPSF1	2.0416	8.2695e-06	CSTF3	-5.1753	0.00011283
		CPSF1	2.0416	8.2695e-06	Srsf4	-4.5368	0.0047065
		CPSF1	2.0416	8.2695e-06	Srsf5	-1.4797	7.8538e-07
		CPSF1	2.0416	8.2695e-06	GTF2F1	-1.3927	0.0021225
		CPSF1	2.0416	8.2695e-06	SNRPD2	-1.1493	3.1208e-05
		CPSF1	2.0416	8.2695e-06	NUPL2	1.1857	9.1488e-05
		CPSF1	2.0416	8.2695e-06	AAAS	1.4478	7.9237e-05
		CPSF1	2.0416	8.2695e-06	HNRNPF	1.8304	3.4345e-10
		CPSF1	2.0416	8.2695e-06	NUP50	1.9772	8.6838e-46
		CPSF1	2.0416	8.2695e-06	Hnrnpk	2.1689	4.0756e-05
		CPSF1	2.0416	8.2695e-06	NCBP1	2.5527	9.271e-11
		CPSF1	2.0416	8.2695e-06	CSTF2T	2.8092	0.0024208
		CPSF1	2.0416	8.2695e-06	SRSF6	3.4344	0.00416
		CPSF1	2.0416	8.2695e-06	SF3B2	3.8192	1.3809e-12
		CPSF1	2.0416	8.2695e-06	Hnrnpm	3.831	0.00010203
		CPSF1	2.0416	8.2695e-06	CPSF3	5.1816	0.00039353
		CPSF1	2.0416	8.2695e-06	Ybx1	5.1935	1.2501e-130
		CPSF1	2.0416	8.2695e-06	SF3B3	5.4842	0.0029201
		CPSF1	2.0416	8.2695e-06	RAE1	6.3903	4.6687e-06
		CPSF1	2.0416	8.2695e-06	EFTUD2	7.193	2.6189e-15
		CPSF1	2.0416	8.2695e-06	POLR2B	7.5827	0.00026852
		CPSF3	5.1816	0.00039353	SUGP1	-7.8172	0.0022195
		CPSF3	5.1816	0.00039353	NUP43	-6.958	0.00075335
		CPSF3	5.1816	0.00039353	NUP85	-6.688	0.00014814
		CPSF3	5.1816	0.00039353	Nup58	-5.9941	5.6525e-08
		CPSF3	5.1816	0.00039353	DDX23	-5.2469	6.6916e-05
		CPSF3	5.1816	0.00039353	CSTF3	-5.1753	0.00011283
		CPSF3	5.1816	0.00039353	Srsf4	-4.5368	0.0047065
		CPSF3	5.1816	0.00039353	GTF2F1	-1.3927	0.0021225
		CPSF3	5.1816	0.00039353	AAAS	1.4478	7.9237e-05
		CPSF3	5.1816	0.00039353	Hnrnpk	2.1689	4.0756e-05
		CPSF3	5.1816	0.00039353	NCBP1	2.5527	9.271e-11
		CPSF3	5.1816	0.00039353	CSTF2T	2.8092	0.0024208
		CPSF3	5.1816	0.00039353	SF3B2	3.8192	1.3809e-12
		CPT1A	-8.7304	6.8346e-09	Acsl5	8.2894	7.2398e-30
		CS	-5.7667	6.9056e-07	ACO2	-6.5526	0.00073508
		CS	-5.7667	6.9056e-07	GOT2	-4.634	0.002928
		CS	-5.7667	6.9056e-07	ME1	-4.6337	9.221e-06
		CS	-5.7667	6.9056e-07	ACAT1	-3.6136	0.000991
		CS	-5.7667	6.9056e-07	ACAA1	1.9765	0.0010167
		CS	-5.7667	6.9056e-07	MUT	3.5082	0.00048343
		CS	-5.7667	6.9056e-07	GOT1	5.2496	0.00024969
		CS	-5.7667	6.9056e-07	HMGCS1	5.3226	0.00015036
		CS	-5.7667	6.9056e-07	PDHX	5.4552	5.653e-05
		CS	-5.7667	6.9056e-07	ACLY	5.7409	3.6082e-25
		CSNK1D	3.5502	3.4475e-12	NEK2	-8.0334	2.2607e-23
		CSNK1D	3.5502	3.4475e-12	CEP57	-5.1034	0.00018584
		CSNK1D	3.5502	3.4475e-12	Cry2	-5.0813	0.00021647
		CSNK1D	3.5502	3.4475e-12	PLK4	2.7617	1.6081e-05
		CSNK1D	3.5502	3.4475e-12	DYNC1I2	3.563	6.3991e-05
		CSNK1D	3.5502	3.4475e-12	PAFAH1B1	7.0815	4.8817e-11
		CSNK1D	3.5502	3.4475e-12	ACTR1A	7.4061	1.7099e-17
		CSTF2T	2.8092	0.0024208	SUGP1	-7.8172	0.0022195
		CSTF2T	2.8092	0.0024208	CSTF3	-5.1753	0.00011283
		CSTF2T	2.8092	0.0024208	GTF2F1	-1.3927	0.0021225
		CSTF2T	2.8092	0.0024208	NCBP1	2.5527	9.271e-11
		CSTF2T	2.8092	0.0024208	SF3B2	3.8192	1.3809e-12
		CSTF3	-5.1753	0.00011283	NCBP1	2.5527	9.271e-11
		CSTF3	-5.1753	0.00011283	SF3B2	3.8192	1.3809e-12
		Ctbp1	-1.6541	0.0049061	TCF7L2	3.6033	0.0010695
		CTNNA1	5.971	5.2362e-07	CTNNB1	-6.7585	6.3593e-13
		CTNNA1	5.971	5.2362e-07	CDH2	-5.064	0.00024281
		CTNNA1	5.971	5.2362e-07	CDH13	2.6189	0.0019431
		CTNNB1	-6.7585	6.3593e-13	PSMF1	-7.6051	1.7807e-13
		CTNNB1	-6.7585	6.3593e-13	APC	-6.2229	6.9657e-05
		CTNNB1	-6.7585	6.3593e-13	CSNK1A1	-5.3361	3.3724e-05
		CTNNB1	-6.7585	6.3593e-13	CDH2	-5.064	0.00024281
		CTNNB1	-6.7585	6.3593e-13	PSEN1	-3.16	1.0691e-09
		CTNNB1	-6.7585	6.3593e-13	TBL1XR1	-2.2241	0.00043192
		CTNNB1	-6.7585	6.3593e-13	IGF1R	1.4409	0.00014338
		CTNNB1	-6.7585	6.3593e-13	Ruvbl1	2.1312	0.00060017
		CTNNB1	-6.7585	6.3593e-13	TCF7L2	3.6033	0.0010695
		CYP11A1	-6.8658	4.548e-05	CYP17A1	-7.2583	2.4127e-05
		CYP11A1	-6.8658	4.548e-05	LHCGR	-4.136	0.00020268
		CYP11A1	-6.8658	4.548e-05	STAR	-3.0191	4.0164e-07
		CYP11A1	-6.8658	4.548e-05	DHCR7	-2.7817	0.0029758
		CYP2J2	-5.9289	3.251e-05	GPX3	-5.7263	0.00061225
		CYP2J2	-5.9289	3.251e-05	GPX5	-4.5462	0.0044974
		CYP2J2	-5.9289	3.251e-05	ALOX12B	1.7675	0.00053717
		CYP51A1	7.2941	3.1689e-55	MSMO1	-5.7154	1.1565e-06
		CYP51A1	7.2941	3.1689e-55	DHCR24	6.3177	8.7045e-09
		CYP51A1	7.2941	3.1689e-55	FDFT1	7.7377	1.9025e-21
		Dctn1	-1.9982	2.1915e-08	NEK2	-8.0334	2.2607e-23
		Dctn1	-1.9982	2.1915e-08	Gosr2	-6.6054	9.4268e-12
		Dctn1	-1.9982	2.1915e-08	PLK1	-6.451	1.1448e-10
		Dctn1	-1.9982	2.1915e-08	CEP57	-5.1034	0.00018584
		Dctn1	-1.9982	2.1915e-08	TLN1	-5.0027	8.8044e-08
		Dctn1	-1.9982	2.1915e-08	PPP2R1A	-3.08	2.4337e-10
		Dctn1	-1.9982	2.1915e-08	DCTN2	1.1289	0.00062674
		Dctn1	-1.9982	2.1915e-08	ODF2	1.3398	0.0005514
		Dctn1	-1.9982	2.1915e-08	EDEM1	1.7474	0.00053226
		Dctn1	-1.9982	2.1915e-08	CLIP1	2.6978	2.6497e-11
		Dctn1	-1.9982	2.1915e-08	PLK4	2.7617	1.6081e-05
		Dctn1	-1.9982	2.1915e-08	SSR1	3.0007	0.0035645
		Dctn1	-1.9982	2.1915e-08	KLHDC3	3.1517	2.9372e-38
		Dctn1	-1.9982	2.1915e-08	CSNK1D	3.5502	3.4475e-12
		Dctn1	-1.9982	2.1915e-08	DYNC1I2	3.563	6.3991e-05
		Dctn1	-1.9982	2.1915e-08	SRPRA	5.4824	4.5829e-05
		Dctn1	-1.9982	2.1915e-08	Tubgcp2	5.7116	3.0873e-05
		Dctn1	-1.9982	2.1915e-08	HSP90AA1	6.691	3.6396e-11
		Dctn1	-1.9982	2.1915e-08	Ywhae	6.7238	2.1164e-11
		Dctn1	-1.9982	2.1915e-08	SYVN1	6.7734	0.0015849
		Dctn1	-1.9982	2.1915e-08	PAFAH1B1	7.0815	4.8817e-11
		Dctn1	-1.9982	2.1915e-08	ACTR1A	7.4061	1.7099e-17
		DCTN2	1.1289	0.00062674	NEK2	-8.0334	2.2607e-23
		DCTN2	1.1289	0.00062674	PLK1	-6.451	1.1448e-10
		DCTN2	1.1289	0.00062674	CEP57	-5.1034	0.00018584
		DCTN2	1.1289	0.00062674	PPP2R1A	-3.08	2.4337e-10
		DCTN2	1.1289	0.00062674	ODF2	1.3398	0.0005514
		DCTN2	1.1289	0.00062674	PLK4	2.7617	1.6081e-05
		DCTN2	1.1289	0.00062674	CSNK1D	3.5502	3.4475e-12
		DCTN2	1.1289	0.00062674	DYNC1I2	3.563	6.3991e-05
		DCTN2	1.1289	0.00062674	PAFAH1B1	7.0815	4.8817e-11
		DCTN2	1.1289	0.00062674	ACTR1A	7.4061	1.7099e-17
		DDX20	-6.0239	3.9554e-08	NUP43	-6.958	0.00075335
		DDX20	-6.0239	3.9554e-08	NUP85	-6.688	0.00014814
		DDX20	-6.0239	3.9554e-08	Nup58	-5.9941	5.6525e-08
		DDX20	-6.0239	3.9554e-08	AAAS	1.4478	7.9237e-05
		DDX20	-6.0239	3.9554e-08	SNUPN	4.7356	0.0047163
		DDX23	-5.2469	6.6916e-05	SUGP1	-7.8172	0.0022195
		DDX23	-5.2469	6.6916e-05	CSTF3	-5.1753	0.00011283
		DDX23	-5.2469	6.6916e-05	Srsf4	-4.5368	0.0047065
		DDX23	-5.2469	6.6916e-05	GTF2F1	-1.3927	0.0021225
		DDX23	-5.2469	6.6916e-05	NCBP1	2.5527	9.271e-11
		DDX23	-5.2469	6.6916e-05	CSTF2T	2.8092	0.0024208
		DDX23	-5.2469	6.6916e-05	SF3B2	3.8192	1.3809e-12
		DGKH	7.0585	9.2056e-05	AGPAT2	2.8311	5.4169e-05
		DHCR24	6.3177	8.7045e-09	CYP11A1	-6.8658	4.548e-05
		DHCR24	6.3177	8.7045e-09	DHCR7	-2.7817	0.0029758
		DNTTIP2	-7.1385	8.1187e-08	OPLAH	2.0493	2.1167e-05
		DPYSL3	-2.7918	2.7275e-10	FYN	-4.9392	0.003694
		DPYSL3	-2.7918	2.7275e-10	DPYSL5	-3.9914	1.162e-09
		DR1	-2.5284	1.4732e-17	BTAF1	-2.4575	0.00015432
		DYNC1I2	3.563	6.3991e-05	NEK2	-8.0334	2.2607e-23
		DYNC1I2	3.563	6.3991e-05	CEP57	-5.1034	0.00018584
		DYNC1I2	3.563	6.3991e-05	PLK4	2.7617	1.6081e-05
		DYNC1I2	3.563	6.3991e-05	PAFAH1B1	7.0815	4.8817e-11
		DYNC1LI1	2.6665	1.1612e-14	TUBA8	1.197	2.7896e-11
		E2F4	5.1101	0.00061839	TFDP2	2.304	0.0035918
		E2F4	5.1101	0.00061839	SMAD2	2.7155	1.7763e-05
		E2F4	5.1101	0.00061839	RBL2	5.4766	0.00043009
		ECI1	1.0882	1.4399e-06	ECHS1	4.863	0.0024868
		ECI1	1.0882	1.4399e-06	HADHA	5.0434	0.00092074
		EDEM1	1.7474	0.00053226	Gosr2	-6.6054	9.4268e-12
		EDEM1	1.7474	0.00053226	TLN1	-5.0027	8.8044e-08
		EDEM1	1.7474	0.00053226	SRPRA	5.4824	4.5829e-05
		EDEM1	1.7474	0.00053226	SYVN1	6.7734	0.0015849
		EFTUD2	7.193	2.6189e-15	SUGP1	-7.8172	0.0022195
		EFTUD2	7.193	2.6189e-15	HNRNPR	-5.9766	6.9298e-08
		EFTUD2	7.193	2.6189e-15	DDX23	-5.2469	6.6916e-05
		EFTUD2	7.193	2.6189e-15	CSTF3	-5.1753	0.00011283
		EFTUD2	7.193	2.6189e-15	Srsf4	-4.5368	0.0047065
		EFTUD2	7.193	2.6189e-15	GTF2F1	-1.3927	0.0021225
		EFTUD2	7.193	2.6189e-15	Hnrnpk	2.1689	4.0756e-05
		EFTUD2	7.193	2.6189e-15	NCBP1	2.5527	9.271e-11
		EFTUD2	7.193	2.6189e-15	CSTF2T	2.8092	0.0024208
		EFTUD2	7.193	2.6189e-15	SF3B2	3.8192	1.3809e-12
		EFTUD2	7.193	2.6189e-15	CPSF3	5.1816	0.00039353
		EFTUD2	7.193	2.6189e-15	Ybx1	5.1935	1.2501e-130
		EFTUD2	7.193	2.6189e-15	POLR2B	7.5827	0.00026852
		EHD1	5.3988	4.3351e-26	RAB11FIP4	-5.6287	2.6635e-06
		EHMT2	4.9513	0.0015574	TAF1B	-5.3654	0.0007573
		EHMT2	4.9513	0.0015574	TTF1	-2.5378	0.00080016
		EIF2B5	2.5497	2.5113e-05	EIF2B2	3.2684	6.065e-06
		EIF3E	4.924	0.0018103	Eif3a	-5.3782	3.5593e-12
		EIF3E	4.924	0.0018103	EIF4E	2.5212	0.00028992
		EIF3E	4.924	0.0018103	EIF4A2	2.9153	0.0023349
		EIF3E	4.924	0.0018103	EIF4G1	4.5482	2.317e-06
		EIF3E	4.924	0.0018103	Eif4b	6.5196	4.3662e-08
		EIF4A2	2.9153	0.0023349	Eif3a	-5.3782	3.5593e-12
		EIF4A2	2.9153	0.0023349	Paip1	-3.0892	1.9283e-06
		EIF4A2	2.9153	0.0023349	EIF4G1	4.5482	2.317e-06
		Eif4b	6.5196	4.3662e-08	Eif3a	-5.3782	3.5593e-12
		Eif4b	6.5196	4.3662e-08	Paip1	-3.0892	1.9283e-06
		Eif4b	6.5196	4.3662e-08	EIF4E	2.5212	0.00028992
		Eif4b	6.5196	4.3662e-08	EIF4A2	2.9153	0.0023349
		Eif4b	6.5196	4.3662e-08	EIF4G1	4.5482	2.317e-06
		EIF4E	2.5212	0.00028992	NUP43	-6.958	0.00075335
		EIF4E	2.5212	0.00028992	NUP85	-6.688	0.00014814
		EIF4E	2.5212	0.00028992	Nup58	-5.9941	5.6525e-08
		EIF4E	2.5212	0.00028992	Eif3a	-5.3782	3.5593e-12
		EIF4E	2.5212	0.00028992	Paip1	-3.0892	1.9283e-06
		EIF4E	2.5212	0.00028992	NUPL2	1.1857	9.1488e-05
		EIF4E	2.5212	0.00028992	AAAS	1.4478	7.9237e-05
		EIF4E	2.5212	0.00028992	NUP50	1.9772	8.6838e-46
		EIF4E	2.5212	0.00028992	NCBP1	2.5527	9.271e-11
		EIF4E	2.5212	0.00028992	EIF4A2	2.9153	0.0023349
		EIF4E	2.5212	0.00028992	EIF4G1	4.5482	2.317e-06
		EIF4E	2.5212	0.00028992	RAE1	6.3903	4.6687e-06
		EIF4G1	4.5482	2.317e-06	Eif3a	-5.3782	3.5593e-12
		EIF4G2	8.8427	2.6905e-41	Eif3a	-5.3782	3.5593e-12
		ENO1	-8.2195	2.8299e-31	PKM	-3.8848	8.0028e-11
		ENO1	-8.2195	2.8299e-31	TKTL2	3.3531	0.00079346
		ENO3	-4.6709	0.002432	ALDOA	-4.0384	4.6118e-05
		ENO3	-4.6709	0.002432	PKM	-3.8848	8.0028e-11
		ENO3	-4.6709	0.002432	GPI	1.2625	9.0143e-09
		ENO3	-4.6709	0.002432	TKTL2	3.3531	0.00079346
		ENTPD1	-6.6619	3.5593e-12	ENTPD4	2.5964	3.7771e-11
		ENTPD1	-6.6619	3.5593e-12	Nt5c1b	4.89	0.0021704
		EPHX1	-5.3653	2.6773e-05	GSTA2	6.2389	0.0024592
		ERCC2	-5.2178	3.86e-06	TAF9	-5.8982	1.6851e-07
		ERCC2	-5.2178	3.86e-06	TAF1B	-5.3654	0.0007573
		ERCC2	-5.2178	3.86e-06	GTF2F1	-1.3927	0.0021225
		ERCC2	-5.2178	3.86e-06	SUPT5H	1.9827	2.7799e-06
		ERCC2	-5.2178	3.86e-06	NCBP1	2.5527	9.271e-11
		ERCC3	-4.8027	0.0012027	TAF9	-5.8982	1.6851e-07
		ERCC3	-4.8027	0.0012027	TAF1B	-5.3654	0.0007573
		ERCC3	-4.8027	0.0012027	ERCC2	-5.2178	3.86e-06
		ERCC3	-4.8027	0.0012027	GTF2F1	-1.3927	0.0021225
		ERCC3	-4.8027	0.0012027	SUPT5H	1.9827	2.7799e-06
		ERCC3	-4.8027	0.0012027	NCBP1	2.5527	9.271e-11
		EXOC3	5.5512	2.6528e-05	EXOC5	-1.3525	1.4416e-05
		EXOC3	5.5512	2.6528e-05	Exoc7	6.3876	9.4435e-12
		EXOC5	-1.3525	1.4416e-05	Exoc7	6.3876	9.4435e-12
		F11R	-4.4274	5.3707e-05	PPP2R1A	-3.08	2.4337e-10
		F11R	-4.4274	5.3707e-05	PRKCQ	6.4326	3.0661e-07
		FANCL	-5.1072	0.00018134	FANCD2	-9.7877	2.4342e-08
		FBP1	6.0543	2.1175e-07	ALDOA	-4.0384	4.6118e-05
		FBP1	6.0543	2.1175e-07	HK1	2.6067	6.3334e-19
		FBP1	6.0543	2.1175e-07	TKTL2	3.3531	0.00079346
		FBP1	6.0543	2.1175e-07	MPI	5.1666	0.00041092
		FBXL3	-4.5765	0.0038838	Cry2	-5.0813	0.00021647
		FUS	5.8219	7.805e-09	SUGP1	-7.8172	0.0022195
		FUS	5.8219	7.805e-09	HNRNPR	-5.9766	6.9298e-08
		FUS	5.8219	7.805e-09	DDX23	-5.2469	6.6916e-05
		FUS	5.8219	7.805e-09	CSTF3	-5.1753	0.00011283
		FUS	5.8219	7.805e-09	Srsf4	-4.5368	0.0047065
		FUS	5.8219	7.805e-09	SF3A3	-1.6447	5.5449e-07
		FUS	5.8219	7.805e-09	Srsf5	-1.4797	7.8538e-07
		FUS	5.8219	7.805e-09	GTF2F1	-1.3927	0.0021225
		FUS	5.8219	7.805e-09	SNRPD2	-1.1493	3.1208e-05
		FUS	5.8219	7.805e-09	HNRNPF	1.8304	3.4345e-10
		FUS	5.8219	7.805e-09	CPSF1	2.0416	8.2695e-06
		FUS	5.8219	7.805e-09	Hnrnpk	2.1689	4.0756e-05
		FUS	5.8219	7.805e-09	NCBP1	2.5527	9.271e-11
		FUS	5.8219	7.805e-09	CLP1	2.788	1.9895e-05
		FUS	5.8219	7.805e-09	CSTF2T	2.8092	0.0024208
		FUS	5.8219	7.805e-09	SRSF6	3.4344	0.00416
		FUS	5.8219	7.805e-09	SF3B2	3.8192	1.3809e-12
		FUS	5.8219	7.805e-09	Hnrnpm	3.831	0.00010203
		FUS	5.8219	7.805e-09	RBM5	5.0244	0.0010292
		FUS	5.8219	7.805e-09	CPSF3	5.1816	0.00039353
		FUS	5.8219	7.805e-09	Ybx1	5.1935	1.2501e-130
		FUS	5.8219	7.805e-09	SF3B3	5.4842	0.0029201
		FUS	5.8219	7.805e-09	EFTUD2	7.193	2.6189e-15
		FUS	5.8219	7.805e-09	POLR2B	7.5827	0.00026852
		FYN	-4.9392	0.003694	CTNNB1	-6.7585	6.3593e-13
		FYN	-4.9392	0.003694	DPYSL5	-3.9914	1.162e-09
		FYN	-4.9392	0.003694	PRNP	-2.5994	5.6058e-05
		FYN	-4.9392	0.003694	PLXNA1	2.7252	2.802e-06
		Fzr1	1.8627	3.1155e-05	MCM4	-6.2219	3.1387e-09
		Fzr1	1.8627	3.1155e-05	ORC2	-5.0693	0.00023452
		Fzr1	1.8627	3.1155e-05	MCM6	6.1275	9.1904e-08
		GAPDH	2.705	0.0022174	TKTL2	3.3531	0.00079346
		GAPDHS	-4.6573	2.1348e-26	TKTL2	3.3531	0.00079346
		GATM	-4.5919	0.0036066	GOT2	-4.634	0.002928
		GATM	-4.5919	0.0036066	ALDH3A2	4.8849	0.0022264
		GATM	-4.5919	0.0036066	GOT1	5.2496	0.00024969
		GATM	-4.5919	0.0036066	ADSSL1	7.0311	7.3358e-07
		GDI2	-1.8072	5.5193e-10	RHOV	-2.4155	0.0010335
		GEMIN4	1.9354	0.0024346	NUP43	-6.958	0.00075335
		GEMIN4	1.9354	0.0024346	NUP85	-6.688	0.00014814
		GEMIN4	1.9354	0.0024346	DDX20	-6.0239	3.9554e-08
		GEMIN4	1.9354	0.0024346	Nup58	-5.9941	5.6525e-08
		GEMIN4	1.9354	0.0024346	NUPL2	1.1857	9.1488e-05
		GEMIN4	1.9354	0.0024346	AAAS	1.4478	7.9237e-05
		GEMIN4	1.9354	0.0024346	NUP50	1.9772	8.6838e-46
		GEMIN4	1.9354	0.0024346	SNUPN	4.7356	0.0047163
		GEMIN4	1.9354	0.0024346	GEMIN6	4.8951	0.0021137
		GEMIN6	4.8951	0.0021137	NUP43	-6.958	0.00075335
		GEMIN6	4.8951	0.0021137	NUP85	-6.688	0.00014814
		GEMIN6	4.8951	0.0021137	DDX20	-6.0239	3.9554e-08
		GEMIN6	4.8951	0.0021137	Nup58	-5.9941	5.6525e-08
		GEMIN6	4.8951	0.0021137	NUPL2	1.1857	9.1488e-05
		GEMIN6	4.8951	0.0021137	AAAS	1.4478	7.9237e-05
		GEMIN6	4.8951	0.0021137	NUP50	1.9772	8.6838e-46
		GEMIN6	4.8951	0.0021137	SNUPN	4.7356	0.0047163
		GFPT2	-5.1893	5.2999e-14	GPI	1.2625	9.0143e-09
		GFPT2	-5.1893	5.2999e-14	HK1	2.6067	6.3334e-19
		GFPT2	-5.1893	5.2999e-14	MPI	5.1666	0.00041092
		GINS1	3.1818	0.0016937	MCM4	-6.2219	3.1387e-09
		GINS1	3.1818	0.0016937	MCM6	6.1275	9.1904e-08
		GMPS	5.7678	5.4502e-10	ENTPD1	-6.6619	3.5593e-12
		GMPS	5.7678	5.4502e-10	ENTPD4	2.5964	3.7771e-11
		GMPS	5.7678	5.4502e-10	Nt5c1b	4.89	0.0021704
		GNAI3	-1.0846	0.0010273	IGF1R	1.4409	0.00014338
		GNAI3	-1.0846	0.0010273	RGS3	5.1983	0.00035289
		GNL2	-7.2591	1.2998e-17	SDAD1	-6.7262	5.7346e-11
		GNL2	-7.2591	1.2998e-17	PES1	1.6617	0.00040689
		GNL2	-7.2591	1.2998e-17	Non1	6.0846	1.5066e-07
		Golga2	-5.6567	2.0446e-06	GORASP2	-2.2704	0.00015765
		GOPC	-4.3408	4.1689e-10	BECN1	7.0165	1.04e-13
		Gosr2	-6.6054	9.4268e-12	TLN1	-5.0027	8.8044e-08
		Gosr2	-6.6054	9.4268e-12	USO1	4.9471	0.0015939
		Gosr2	-6.6054	9.4268e-12	SYVN1	6.7734	0.0015849
		GOT1	5.2496	0.00024969	IDH1	-1.4937	4.5714e-05
		GOT1	5.2496	0.00024969	CDO1	1.296	0.0027254
		GOT1	5.2496	0.00024969	ALDH3A2	4.8849	0.0022264
		GOT1	5.2496	0.00024969	LDHAL6B	5.1247	3.6177e-15
		GOT1	5.2496	0.00024969	ACLY	5.7409	3.6082e-25
		GOT1	5.2496	0.00024969	ADSSL1	7.0311	7.3358e-07
		GOT2	-4.634	0.002928	ALDH18A1	-4.9574	0.00048457
		GOT2	-4.634	0.002928	IDH1	-1.4937	4.5714e-05
		GOT2	-4.634	0.002928	CDO1	1.296	0.0027254
		GOT2	-4.634	0.002928	ALDH3A2	4.8849	0.0022264
		GOT2	-4.634	0.002928	LDHAL6B	5.1247	3.6177e-15
		GOT2	-4.634	0.002928	GOT1	5.2496	0.00024969
		GOT2	-4.634	0.002928	ACLY	5.7409	3.6082e-25
		GOT2	-4.634	0.002928	ADSSL1	7.0311	7.3358e-07
		GPAT2	-2.4679	1.2121e-06	GK	-4.4784	9.0489e-40
		GPAT2	-2.4679	1.2121e-06	AGPAT2	2.8311	5.4169e-05
		GPI	1.2625	9.0143e-09	ENO1	-8.2195	2.8299e-31
		GPI	1.2625	9.0143e-09	GAPDHS	-4.6573	2.1348e-26
		GPI	1.2625	9.0143e-09	PGM1	-4.2033	0.0019214
		GPI	1.2625	9.0143e-09	ALDOA	-4.0384	4.6118e-05
		GPI	1.2625	9.0143e-09	PKM	-3.8848	8.0028e-11
		GPI	1.2625	9.0143e-09	HK1	2.6067	6.3334e-19
		GPI	1.2625	9.0143e-09	GAPDH	2.705	0.0022174
		GPI	1.2625	9.0143e-09	TKTL2	3.3531	0.00079346
		GPI	1.2625	9.0143e-09	PDHA1	4.6461	3.0997e-23
		GPI	1.2625	9.0143e-09	LDHAL6B	5.1247	3.6177e-15
		GPI	1.2625	9.0143e-09	MPI	5.1666	0.00041092
		GPI	1.2625	9.0143e-09	FBP1	6.0543	2.1175e-07
		GPX5	-4.5462	0.0044974	GSTA2	6.2389	0.0024592
		GSTA2	6.2389	0.0024592	GPX3	-5.7263	0.00061225
		GTF2F1	-1.3927	0.0021225	CSTF3	-5.1753	0.00011283
		GTF2F1	-1.3927	0.0021225	NCBP1	2.5527	9.271e-11
		GTF2F1	-1.3927	0.0021225	SF3B2	3.8192	1.3809e-12
		GTF2H1	-1.5318	0.00016707	TAF9	-5.8982	1.6851e-07
		GTF2H1	-1.5318	0.00016707	TBP	-5.4088	1.8806e-05
		GTF2H1	-1.5318	0.00016707	TAF1B	-5.3654	0.0007573
		GTF2H1	-1.5318	0.00016707	ERCC2	-5.2178	3.86e-06
		GTF2H1	-1.5318	0.00016707	RPA1	-4.9816	0.0004161
		GTF2H1	-1.5318	0.00016707	ERCC3	-4.8027	0.0012027
		GTF2H1	-1.5318	0.00016707	Taf6	-4.6863	0.0022513
		GTF2H1	-1.5318	0.00016707	TTF1	-2.5378	0.00080016
		GTF2H1	-1.5318	0.00016707	GTF2F1	-1.3927	0.0021225
		GTF2H1	-1.5318	0.00016707	SUPT5H	1.9827	2.7799e-06
		GTF2H1	-1.5318	0.00016707	NELFE	2.4957	2.7997e-11
		GTF2H1	-1.5318	0.00016707	NCBP1	2.5527	9.271e-11
		GTF2H1	-1.5318	0.00016707	POLR2B	7.5827	0.00026852
		GUSB	-5.1484	3.8306e-07	GNS	-5.2634	5.8904e-05
		HADHA	5.0434	0.00092074	ACAA1	1.9765	0.0010167
		HADHA	5.0434	0.00092074	ECHS1	4.863	0.0024868
		HADHA	5.0434	0.00092074	ACADSB	5.0973	0.00066833
		HDAC2	6.642	8.0308e-11	HDAC3	-4.7129	0.0019617
		HEXA	5.4749	4.8587e-05	GNS	-5.2634	5.8904e-05
		HGS	5.0806	0.00073741	STAM2	-1.3091	0.0046033
		HIP1	4.2453	6.6044e-21	CLTC	-6.7484	7.6407e-13
		HK1	2.6067	6.3334e-19	PGM1	-4.2033	0.0019214
		HK1	2.6067	6.3334e-19	ALDOA	-4.0384	4.6118e-05
		HK1	2.6067	6.3334e-19	PKM	-3.8848	8.0028e-11
		HK1	2.6067	6.3334e-19	MTMR2	2.4871	0.002759
		HK1	2.6067	6.3334e-19	TKTL2	3.3531	0.00079346
		HK1	2.6067	6.3334e-19	MPI	5.1666	0.00041092
		HMGCR	-1.2953	0.0014171	HMGCS1	5.3226	0.00015036
		HMGCR	-1.2953	0.0014171	FDFT1	7.7377	1.9025e-21
		HMGCS1	5.3226	0.00015036	DLST	-5.0799	0.00021847
		Hnrnpa2b1	5.0732	5.8122e-19	SUGP1	-7.8172	0.0022195
		Hnrnpa2b1	5.0732	5.8122e-19	HNRNPR	-5.9766	6.9298e-08
		Hnrnpa2b1	5.0732	5.8122e-19	DDX23	-5.2469	6.6916e-05
		Hnrnpa2b1	5.0732	5.8122e-19	CSTF3	-5.1753	0.00011283
		Hnrnpa2b1	5.0732	5.8122e-19	Srsf4	-4.5368	0.0047065
		Hnrnpa2b1	5.0732	5.8122e-19	SF3A3	-1.6447	5.5449e-07
		Hnrnpa2b1	5.0732	5.8122e-19	Srsf5	-1.4797	7.8538e-07
		Hnrnpa2b1	5.0732	5.8122e-19	GTF2F1	-1.3927	0.0021225
		Hnrnpa2b1	5.0732	5.8122e-19	SNRPD2	-1.1493	3.1208e-05
		Hnrnpa2b1	5.0732	5.8122e-19	HNRNPF	1.8304	3.4345e-10
		Hnrnpa2b1	5.0732	5.8122e-19	CPSF1	2.0416	8.2695e-06
		Hnrnpa2b1	5.0732	5.8122e-19	Hnrnpk	2.1689	4.0756e-05
		Hnrnpa2b1	5.0732	5.8122e-19	NCBP1	2.5527	9.271e-11
		Hnrnpa2b1	5.0732	5.8122e-19	CLP1	2.788	1.9895e-05
		Hnrnpa2b1	5.0732	5.8122e-19	CSTF2T	2.8092	0.0024208
		Hnrnpa2b1	5.0732	5.8122e-19	SRSF6	3.4344	0.00416
		Hnrnpa2b1	5.0732	5.8122e-19	SF3B2	3.8192	1.3809e-12
		Hnrnpa2b1	5.0732	5.8122e-19	Hnrnpm	3.831	0.00010203
		Hnrnpa2b1	5.0732	5.8122e-19	RBM5	5.0244	0.0010292
		Hnrnpa2b1	5.0732	5.8122e-19	CPSF3	5.1816	0.00039353
		Hnrnpa2b1	5.0732	5.8122e-19	Ybx1	5.1935	1.2501e-130
		Hnrnpa2b1	5.0732	5.8122e-19	SF3B3	5.4842	0.0029201
		Hnrnpa2b1	5.0732	5.8122e-19	FUS	5.8219	7.805e-09
		Hnrnpa2b1	5.0732	5.8122e-19	EFTUD2	7.193	2.6189e-15
		Hnrnpa2b1	5.0732	5.8122e-19	POLR2B	7.5827	0.00026852
		HNRNPF	1.8304	3.4345e-10	SUGP1	-7.8172	0.0022195
		HNRNPF	1.8304	3.4345e-10	HNRNPR	-5.9766	6.9298e-08
		HNRNPF	1.8304	3.4345e-10	DDX23	-5.2469	6.6916e-05
		HNRNPF	1.8304	3.4345e-10	CSTF3	-5.1753	0.00011283
		HNRNPF	1.8304	3.4345e-10	Srsf4	-4.5368	0.0047065
		HNRNPF	1.8304	3.4345e-10	Srsf5	-1.4797	7.8538e-07
		HNRNPF	1.8304	3.4345e-10	GTF2F1	-1.3927	0.0021225
		HNRNPF	1.8304	3.4345e-10	SNRPD2	-1.1493	3.1208e-05
		HNRNPF	1.8304	3.4345e-10	Hnrnpk	2.1689	4.0756e-05
		HNRNPF	1.8304	3.4345e-10	NCBP1	2.5527	9.271e-11
		HNRNPF	1.8304	3.4345e-10	CSTF2T	2.8092	0.0024208
		HNRNPF	1.8304	3.4345e-10	SF3B2	3.8192	1.3809e-12
		HNRNPF	1.8304	3.4345e-10	CPSF3	5.1816	0.00039353
		HNRNPF	1.8304	3.4345e-10	Ybx1	5.1935	1.2501e-130
		HNRNPF	1.8304	3.4345e-10	SF3B3	5.4842	0.0029201
		HNRNPF	1.8304	3.4345e-10	EFTUD2	7.193	2.6189e-15
		HNRNPF	1.8304	3.4345e-10	POLR2B	7.5827	0.00026852
		Hnrnpk	2.1689	4.0756e-05	SUGP1	-7.8172	0.0022195
		Hnrnpk	2.1689	4.0756e-05	DDX23	-5.2469	6.6916e-05
		Hnrnpk	2.1689	4.0756e-05	CSTF3	-5.1753	0.00011283
		Hnrnpk	2.1689	4.0756e-05	Srsf4	-4.5368	0.0047065
		Hnrnpk	2.1689	4.0756e-05	GTF2F1	-1.3927	0.0021225
		Hnrnpk	2.1689	4.0756e-05	NCBP1	2.5527	9.271e-11
		Hnrnpk	2.1689	4.0756e-05	CSTF2T	2.8092	0.0024208
		Hnrnpk	2.1689	4.0756e-05	SF3B2	3.8192	1.3809e-12
		Hnrnpm	3.831	0.00010203	SUGP1	-7.8172	0.0022195
		Hnrnpm	3.831	0.00010203	HNRNPR	-5.9766	6.9298e-08
		Hnrnpm	3.831	0.00010203	DDX23	-5.2469	6.6916e-05
		Hnrnpm	3.831	0.00010203	CSTF3	-5.1753	0.00011283
		Hnrnpm	3.831	0.00010203	Srsf4	-4.5368	0.0047065
		Hnrnpm	3.831	0.00010203	Srsf5	-1.4797	7.8538e-07
		Hnrnpm	3.831	0.00010203	GTF2F1	-1.3927	0.0021225
		Hnrnpm	3.831	0.00010203	SNRPD2	-1.1493	3.1208e-05
		Hnrnpm	3.831	0.00010203	HNRNPF	1.8304	3.4345e-10
		Hnrnpm	3.831	0.00010203	Hnrnpk	2.1689	4.0756e-05
		Hnrnpm	3.831	0.00010203	NCBP1	2.5527	9.271e-11
		Hnrnpm	3.831	0.00010203	CSTF2T	2.8092	0.0024208
		Hnrnpm	3.831	0.00010203	SF3B2	3.8192	1.3809e-12
		Hnrnpm	3.831	0.00010203	CPSF3	5.1816	0.00039353
		Hnrnpm	3.831	0.00010203	Ybx1	5.1935	1.2501e-130
		Hnrnpm	3.831	0.00010203	SF3B3	5.4842	0.0029201
		Hnrnpm	3.831	0.00010203	EFTUD2	7.193	2.6189e-15
		Hnrnpm	3.831	0.00010203	POLR2B	7.5827	0.00026852
		HNRNPR	-5.9766	6.9298e-08	SUGP1	-7.8172	0.0022195
		HNRNPR	-5.9766	6.9298e-08	DDX23	-5.2469	6.6916e-05
		HNRNPR	-5.9766	6.9298e-08	CSTF3	-5.1753	0.00011283
		HNRNPR	-5.9766	6.9298e-08	Srsf4	-4.5368	0.0047065
		HNRNPR	-5.9766	6.9298e-08	GTF2F1	-1.3927	0.0021225
		HNRNPR	-5.9766	6.9298e-08	Hnrnpk	2.1689	4.0756e-05
		HNRNPR	-5.9766	6.9298e-08	NCBP1	2.5527	9.271e-11
		HNRNPR	-5.9766	6.9298e-08	CSTF2T	2.8092	0.0024208
		HNRNPR	-5.9766	6.9298e-08	SF3B2	3.8192	1.3809e-12
		HNRNPR	-5.9766	6.9298e-08	CPSF3	5.1816	0.00039353
		HNRNPR	-5.9766	6.9298e-08	Ybx1	5.1935	1.2501e-130
		HNRNPR	-5.9766	6.9298e-08	POLR2B	7.5827	0.00026852
		HSD17B4	4.7637	0.0041082	ACAT1	-3.6136	0.000991
		HSD17B4	4.7637	0.0041082	ACAA1	1.9765	0.0010167
		HSD17B4	4.7637	0.0041082	ECHS1	4.863	0.0024868
		HSD17B4	4.7637	0.0041082	HADHA	5.0434	0.00092074
		HSP90AA1	6.691	3.6396e-11	NEK2	-8.0334	2.2607e-23
		HSP90AA1	6.691	3.6396e-11	PLK1	-6.451	1.1448e-10
		HSP90AA1	6.691	3.6396e-11	CEP57	-5.1034	0.00018584
		HSP90AA1	6.691	3.6396e-11	PPP2R1A	-3.08	2.4337e-10
		HSP90AA1	6.691	3.6396e-11	DCTN2	1.1289	0.00062674
		HSP90AA1	6.691	3.6396e-11	ODF2	1.3398	0.0005514
		HSP90AA1	6.691	3.6396e-11	STIP1	1.401	0.00025829
		HSP90AA1	6.691	3.6396e-11	PLK4	2.7617	1.6081e-05
		HSP90AA1	6.691	3.6396e-11	CDC37	3.035	1.4864e-05
		HSP90AA1	6.691	3.6396e-11	CSNK1D	3.5502	3.4475e-12
		HSP90AA1	6.691	3.6396e-11	DYNC1I2	3.563	6.3991e-05
		HSP90AA1	6.691	3.6396e-11	Tubgcp2	5.7116	3.0873e-05
		HSP90AA1	6.691	3.6396e-11	PAFAH1B1	7.0815	4.8817e-11
		HSP90AA1	6.691	3.6396e-11	ACTR1A	7.4061	1.7099e-17
		HSPA2	1.0208	1.1151e-08	Dnaja1	2.2359	1.0717e-05
		HSPA5	-2.583	1.212e-14	PRNP	-2.5994	5.6058e-05
		HSPA9	6.1435	7.6318e-08	HSPD1	-6.0543	2.734e-08
		HSPD1	-6.0543	2.734e-08	HSPA1L	-6.9235	0.00051448
		HSPD1	-6.0543	2.734e-08	HSPA2	1.0208	1.1151e-08
		HSPD1	-6.0543	2.734e-08	HSPA1B	3.7081	1.7234e-06
		IARS	4.185	0.00067308	BCAT2	-4.8902	0.00072763
		IARS	4.185	0.00067308	NARS	-4.3078	1.976e-07
		IARS	4.185	0.00067308	EPRS	-1.3522	0.0017453
		IARS	4.185	0.00067308	KARS	3.1124	1.1928e-07
		IARS	4.185	0.00067308	LARS	4.9808	0.00132
		IDH1	-1.4937	4.5714e-05	DLST	-5.0799	0.00021847
		IDH3G	3.1064	0.00028592	ACO2	-6.5526	0.00073508
		IDH3G	3.1064	0.00028592	DLST	-5.0799	0.00021847
		IDH3G	3.1064	0.00028592	GOT2	-4.634	0.002928
		IDH3G	3.1064	0.00028592	IDH1	-1.4937	4.5714e-05
		IDH3G	3.1064	0.00028592	GOT1	5.2496	0.00024969
		IGF1R	1.4409	0.00014338	Itch	-6.3252	7.4731e-10
		IGF1R	1.4409	0.00014338	Epn1	-3.21	0.00066921
		IGF1R	1.4409	0.00014338	SH3GLB1	2.5036	3.0273e-15
		Inpp5e	3.9588	0.00016343	PI4K2A	-4.66	0.0018647
		Inpp5e	3.9588	0.00016343	PI4K2B	-3.7978	0.00066833
		Inpp5e	3.9588	0.00016343	PLCZ1	1.1644	0.00038953
		Inpp5e	3.9588	0.00016343	PIP5K1A	3.1142	0.00058489
		Inpp5e	3.9588	0.00016343	PI4KA	5.1778	0.00040338
		IQGAP1	-4.607	0.0033499	CTNNB1	-6.7585	6.3593e-13
		ISCA1	-5.6581	2.0197e-06	Iscu	-2.0741	8.3239e-08
		ISCA1	-5.6581	2.0197e-06	NFS1	2.7879	0.0012457
		ITGA9	-2.1678	0.0044207	TLN1	-5.0027	8.8044e-08
		ITGA9	-2.1678	0.0044207	COL6A2	-4.7979	0.001236
		ITGA9	-2.1678	0.0044207	THBS4	-2.4965	0.0017651
		ITGA9	-2.1678	0.0044207	ITGB1	6.0576	0.00017504
		ITGB1	6.0576	0.00017504	ITGAV	-4.8581	0.00087948
		KARS	3.1124	1.1928e-07	AARS	5.9578	1.2037e-13
		KAT2A	5.0645	0.00081287	SUPT3H	-5.5091	7.96e-06
		KAT2A	5.0645	0.00081287	TAF1B	-5.3654	0.0007573
		KAT2A	5.0645	0.00081287	TADA3	6.7026	3.0059e-11
		KIF23	-5.2006	9.4193e-05	PLK1	-6.451	1.1448e-10
		KIF23	-5.2006	9.4193e-05	RACGAP1	-6.2847	2.5105e-07
		KIF3B	-1.7423	2.3505e-20	Ift52	4.8836	1.681e-11
		KLHDC3	3.1517	2.9372e-38	Gosr2	-6.6054	9.4268e-12
		KLHDC3	3.1517	2.9372e-38	TLN1	-5.0027	8.8044e-08
		KLHDC3	3.1517	2.9372e-38	EDEM1	1.7474	0.00053226
		KLHDC3	3.1517	2.9372e-38	SRPRA	5.4824	4.5829e-05
		KLHDC3	3.1517	2.9372e-38	SYVN1	6.7734	0.0015849
		KPNB1	-1.8726	1.596e-16	SNUPN	4.7356	0.0047163
		LAP3	3.5177	4.6809e-07	GOT2	-4.634	0.002928
		LAP3	3.5177	4.6809e-07	CDO1	1.296	0.0027254
		LAP3	3.5177	4.6809e-07	GOT1	5.2496	0.00024969
		LARS	4.9808	0.00132	BCAT2	-4.8902	0.00072763
		LARS	4.9808	0.00132	KARS	3.1124	1.1928e-07
		LDHAL6B	5.1247	3.6177e-15	TKTL2	3.3531	0.00079346
		LEO1	5.3214	1.5892e-06	PAF1	2.3585	1.9091e-10
		LIAS	-4.6127	0.0032561	DLST	-5.0799	0.00021847
		LIAS	-4.6127	0.0032561	PDHA1	4.6461	3.0997e-23
		LIAS	-4.6127	0.0032561	PDHX	5.4552	5.653e-05
		LIAS	-4.6127	0.0032561	BCKDHA	5.7779	0.00082433
		LYPLA1	1.7704	3.5273e-06	LPCAT3	1.419	0.0031692
		MAP3K7	5.1253	0.00056291	PPM1B	-2.7601	0.0025813
		MAPRE1	-6.4751	0.00010317	NEK2	-8.0334	2.2607e-23
		MAPRE1	-6.4751	0.00010317	PLK1	-6.451	1.1448e-10
		MAPRE1	-6.4751	0.00010317	CEP57	-5.1034	0.00018584
		MAPRE1	-6.4751	0.00010317	PPP2R1A	-3.08	2.4337e-10
		MAPRE1	-6.4751	0.00010317	Dctn1	-1.9982	2.1915e-08
		MAPRE1	-6.4751	0.00010317	DCTN2	1.1289	0.00062674
		MAPRE1	-6.4751	0.00010317	ODF2	1.3398	0.0005514
		MAPRE1	-6.4751	0.00010317	PLK4	2.7617	1.6081e-05
		MAPRE1	-6.4751	0.00010317	CSNK1D	3.5502	3.4475e-12
		MAPRE1	-6.4751	0.00010317	DYNC1I2	3.563	6.3991e-05
		MAPRE1	-6.4751	0.00010317	ywhag-b	5.0727	0.00077344
		MAPRE1	-6.4751	0.00010317	Tubgcp2	5.7116	3.0873e-05
		MAPRE1	-6.4751	0.00010317	HSP90AA1	6.691	3.6396e-11
		MAPRE1	-6.4751	0.00010317	Ywhae	6.7238	2.1164e-11
		MAPRE1	-6.4751	0.00010317	PAFAH1B1	7.0815	4.8817e-11
		MAPRE1	-6.4751	0.00010317	ACTR1A	7.4061	1.7099e-17
		MBD1	2.0048	0.0048348	ATF7IP2	5.216	0.00031373
		MBD1	2.0048	0.0048348	MBD4	6.0455	2.33e-07
		MCM4	-6.2219	3.1387e-09	MCM6	6.1275	9.1904e-08
		MCM5	-2.4598	0.0001531	MCM4	-6.2219	3.1387e-09
		MCM5	-2.4598	0.0001531	ORC2	-5.0693	0.00023452
		MCM5	-2.4598	0.0001531	Fzr1	1.8627	3.1155e-05
		MCM5	-2.4598	0.0001531	GINS1	3.1818	0.0016937
		MCM5	-2.4598	0.0001531	MCM6	6.1275	9.1904e-08
		MCM7	-1.6176	0.0038028	MCM4	-6.2219	3.1387e-09
		MCM7	-1.6176	0.0038028	ORC2	-5.0693	0.00023452
		MCM7	-1.6176	0.0038028	RPA1	-4.9816	0.0004161
		MCM7	-1.6176	0.0038028	MCM5	-2.4598	0.0001531
		MCM7	-1.6176	0.0038028	Fzr1	1.8627	3.1155e-05
		MCM7	-1.6176	0.0038028	GINS1	3.1818	0.0016937
		MCM7	-1.6176	0.0038028	POLA2	5.7158	6.3646e-06
		MCM7	-1.6176	0.0038028	MCM6	6.1275	9.1904e-08
		ME1	-4.6337	9.221e-06	PKM	-3.8848	8.0028e-11
		ME1	-4.6337	9.221e-06	MTHFD1	2.9396	0.0037539
		ME1	-4.6337	9.221e-06	PDHA1	4.6461	3.0997e-23
		ME1	-4.6337	9.221e-06	LDHAL6B	5.1247	3.6177e-15
		MLH1	5.3649	0.00011149	MSH5	-2.8899	0.0021849
		MLH1	5.3649	0.00011149	MBD4	6.0455	2.33e-07
		MOCS2	8.0695	0.0049429	GPHN	7.3215	3.3229e-07
		MSH6	-4.9729	0.00043942	MLH1	5.3649	0.00011149
		MSMO1	-5.7154	1.1565e-06	DHCR24	6.3177	8.7045e-09
		MSMO1	-5.7154	1.1565e-06	FDFT1	7.7377	1.9025e-21
		MT-CO1	-12.161	2.4335e-267	MT-CO3	-2.993	3.5237e-115
		MT-CO1	-12.161	2.4335e-267	MT-CYB	10.813	6.7403e-102
		MT-CYB	10.813	6.7403e-102	MT-ND4	-6.6708	3.0689e-12
		MT-CYB	10.813	6.7403e-102	MT-CO3	-2.993	3.5237e-115
		MT-CYB	10.813	6.7403e-102	MT-ND5	10.798	7.7017e-123
		MTMR6	4.7382	0.0046564	HK1	2.6067	6.3334e-19
		MTMR7	7.0727	8.3993e-05	HK1	2.6067	6.3334e-19
		MT-ND1	-7.9257	0.0036341	MT-ND4	-6.6708	3.0689e-12
		MT-ND1	-7.9257	0.0036341	MT-ND5	10.798	7.7017e-123
		MT-ND1	-7.9257	0.0036341	MT-CYB	10.813	6.7403e-102
		MT-ND4	-6.6708	3.0689e-12	MT-ND5	10.798	7.7017e-123
		MUT	3.5082	0.00048343	DLST	-5.0799	0.00021847
		MUT	3.5082	0.00048343	PDHX	5.4552	5.653e-05
		MUT	3.5082	0.00048343	ACLY	5.7409	3.6082e-25
		NAE1	-5.3108	4.1122e-05	APP	-3.98	2.8449e-13
		NARFL	-3.8206	0.00059487	NDUFV1	-5.1344	0.00070678
		NAT10	3.4924	5.2999e-14	BMS1	-4.7328	0.00088965
		NCSTN	-3.4078	0.00079647	PSEN1	-3.16	1.0691e-09
		NCSTN	-3.4078	0.00079647	Aph1b	2.0242	2.1055e-06
		NDUFA10	-2.8374	4.1524e-12	MT-ND1	-7.9257	0.0036341
		NDUFA10	-2.8374	4.1524e-12	MT-ND4	-6.6708	3.0689e-12
		NDUFA10	-2.8374	4.1524e-12	MT-ND5	10.798	7.7017e-123
		NDUFA10	-2.8374	4.1524e-12	MT-CYB	10.813	6.7403e-102
		NDUFA5	-6.2859	6.2436e-09	MT-CYB	10.813	6.7403e-102
		NDUFS1	-4.2694	0.00023781	MT-ND1	-7.9257	0.0036341
		NDUFS1	-4.2694	0.00023781	MT-ND4	-6.6708	3.0689e-12
		NDUFS1	-4.2694	0.00023781	NDUFA10	-2.8374	4.1524e-12
		NDUFS1	-4.2694	0.00023781	MT-ND5	10.798	7.7017e-123
		NDUFS1	-4.2694	0.00023781	MT-CYB	10.813	6.7403e-102
		NDUFS2	5.7861	3.3238e-06	MT-ND1	-7.9257	0.0036341
		NDUFS2	5.7861	3.3238e-06	MT-ND4	-6.6708	3.0689e-12
		NDUFS2	5.7861	3.3238e-06	NDUFV1	-5.1344	0.00070678
		NDUFS2	5.7861	3.3238e-06	NDUFS1	-4.2694	0.00023781
		NDUFS2	5.7861	3.3238e-06	NDUFA10	-2.8374	4.1524e-12
		NDUFS2	5.7861	3.3238e-06	ATP5A1	2.6187	2.2712e-07
		NDUFS2	5.7861	3.3238e-06	MT-ND5	10.798	7.7017e-123
		NDUFS2	5.7861	3.3238e-06	MT-CYB	10.813	6.7403e-102
		NDUFV1	-5.1344	0.00070678	MT-ND1	-7.9257	0.0036341
		NDUFV1	-5.1344	0.00070678	MT-ND4	-6.6708	3.0689e-12
		NDUFV1	-5.1344	0.00070678	NDUFS1	-4.2694	0.00023781
		NDUFV1	-5.1344	0.00070678	NDUFA10	-2.8374	4.1524e-12
		NDUFV1	-5.1344	0.00070678	MT-ND5	10.798	7.7017e-123
		NDUFV1	-5.1344	0.00070678	MT-CYB	10.813	6.7403e-102
		NEDD1	-4.7448	0.0016542	NEK2	-8.0334	2.2607e-23
		NEDD1	-4.7448	0.0016542	MAPRE1	-6.4751	0.00010317
		NEDD1	-4.7448	0.0016542	PLK1	-6.451	1.1448e-10
		NEDD1	-4.7448	0.0016542	CEP57	-5.1034	0.00018584
		NEDD1	-4.7448	0.0016542	PPP2R1A	-3.08	2.4337e-10
		NEDD1	-4.7448	0.0016542	Dctn1	-1.9982	2.1915e-08
		NEDD1	-4.7448	0.0016542	DCTN2	1.1289	0.00062674
		NEDD1	-4.7448	0.0016542	ODF2	1.3398	0.0005514
		NEDD1	-4.7448	0.0016542	PLK4	2.7617	1.6081e-05
		NEDD1	-4.7448	0.0016542	CSNK1D	3.5502	3.4475e-12
		NEDD1	-4.7448	0.0016542	DYNC1I2	3.563	6.3991e-05
		NEDD1	-4.7448	0.0016542	ywhag-b	5.0727	0.00077344
		NEDD1	-4.7448	0.0016542	Tubgcp2	5.7116	3.0873e-05
		NEDD1	-4.7448	0.0016542	HSP90AA1	6.691	3.6396e-11
		NEDD1	-4.7448	0.0016542	Ywhae	6.7238	2.1164e-11
		NEDD1	-4.7448	0.0016542	PAFAH1B1	7.0815	4.8817e-11
		NEDD1	-4.7448	0.0016542	ACTR1A	7.4061	1.7099e-17
		NEDD4L	5.8513	0.00085904	SCNN1A	-4.5765	0.0038838
		NEDD4L	5.8513	0.00085904	IGF1R	1.4409	0.00014338
		NEK2	-8.0334	2.2607e-23	BUB3	1.7264	3.3636e-06
		NEK2	-8.0334	2.2607e-23	PLK4	2.7617	1.6081e-05
		NEK2	-8.0334	2.2607e-23	PAFAH1B1	7.0815	4.8817e-11
		NELFE	2.4957	2.7997e-11	ERCC2	-5.2178	3.86e-06
		NELFE	2.4957	2.7997e-11	ERCC3	-4.8027	0.0012027
		NELFE	2.4957	2.7997e-11	GTF2F1	-1.3927	0.0021225
		NELFE	2.4957	2.7997e-11	SUPT5H	1.9827	2.7799e-06
		NELFE	2.4957	2.7997e-11	NCBP1	2.5527	9.271e-11
		NELFE	2.4957	2.7997e-11	POLR2B	7.5827	0.00026852
		Net1	8.5691	0.00011676	RHOV	-2.4155	0.0010335
		NFATC3	6.6637	5.6643e-11	CHP1	-5.5879	3.9049e-06
		NFATC3	6.6637	5.6643e-11	PPP3CC	-5.2741	0.00039486
		NFS1	2.7879	0.0012457	Iscu	-2.0741	8.3239e-08
		Non1	6.0846	1.5066e-07	ABCE2	3.3853	0.0011594
		NOP2	-1.9775	0.003673	BMS1	-4.7328	0.00088965
		NOP2	-1.9775	0.003673	NOC2L	-1.9368	7.0502e-05
		NOP2	-1.9775	0.003673	NAT10	3.4924	5.2999e-14
		NOP2	-1.9775	0.003673	Non1	6.0846	1.5066e-07
		NOP2	-1.9775	0.003673	Chd4	6.9317	0.0038185
		NR1H2	-6.2928	8.2224e-05	NRBP1	-1.6039	0.0015352
		Nt5c1b	4.89	0.0021704	ENTPD4	2.5964	3.7771e-11
		NT5E	4.8576	0.0025537	ENTPD1	-6.6619	3.5593e-12
		NT5E	4.8576	0.0025537	ENTPD4	2.5964	3.7771e-11
		NT5E	4.8576	0.0025537	PDE4A	5.189	0.00037512
		NT5E	4.8576	0.0025537	GMPS	5.7678	5.4502e-10
		NT5E	4.8576	0.0025537	ADSSL1	7.0311	7.3358e-07
		NUDC	6.5241	1.5568e-05	PLK1	-6.451	1.1448e-10
		NUDT9	4.6219	0.0037358	PGM1	-4.2033	0.0019214
		NUP43	-6.958	0.00075335	NCBP1	2.5527	9.271e-11
		NUP50	1.9772	8.6838e-46	NUP43	-6.958	0.00075335
		NUP50	1.9772	8.6838e-46	NUP85	-6.688	0.00014814
		NUP50	1.9772	8.6838e-46	DDX20	-6.0239	3.9554e-08
		NUP50	1.9772	8.6838e-46	Nup58	-5.9941	5.6525e-08
		NUP50	1.9772	8.6838e-46	AAAS	1.4478	7.9237e-05
		NUP50	1.9772	8.6838e-46	NCBP1	2.5527	9.271e-11
		NUP50	1.9772	8.6838e-46	SNUPN	4.7356	0.0047163
		NUP50	1.9772	8.6838e-46	CPSF3	5.1816	0.00039353
		Nup58	-5.9941	5.6525e-08	NUP43	-6.958	0.00075335
		Nup58	-5.9941	5.6525e-08	NUP85	-6.688	0.00014814
		Nup58	-5.9941	5.6525e-08	NCBP1	2.5527	9.271e-11
		NUP85	-6.688	0.00014814	NUP43	-6.958	0.00075335
		NUP85	-6.688	0.00014814	NCBP1	2.5527	9.271e-11
		Nup88	6.748	1.4155e-11	NUP43	-6.958	0.00075335
		Nup88	6.748	1.4155e-11	NUP85	-6.688	0.00014814
		Nup88	6.748	1.4155e-11	DDX20	-6.0239	3.9554e-08
		Nup88	6.748	1.4155e-11	Nup58	-5.9941	5.6525e-08
		Nup88	6.748	1.4155e-11	Slbp	-4.505	1.2992e-11
		Nup88	6.748	1.4155e-11	SNRPD2	-1.1493	3.1208e-05
		Nup88	6.748	1.4155e-11	NUPL2	1.1857	9.1488e-05
		Nup88	6.748	1.4155e-11	AAAS	1.4478	7.9237e-05
		Nup88	6.748	1.4155e-11	GEMIN4	1.9354	0.0024346
		Nup88	6.748	1.4155e-11	NUP50	1.9772	8.6838e-46
		Nup88	6.748	1.4155e-11	CPSF1	2.0416	8.2695e-06
		Nup88	6.748	1.4155e-11	EIF4E	2.5212	0.00028992
		Nup88	6.748	1.4155e-11	NCBP1	2.5527	9.271e-11
		Nup88	6.748	1.4155e-11	SNUPN	4.7356	0.0047163
		Nup88	6.748	1.4155e-11	GEMIN6	4.8951	0.0021137
		Nup88	6.748	1.4155e-11	CPSF3	5.1816	0.00039353
		Nup88	6.748	1.4155e-11	RAE1	6.3903	4.6687e-06
		NUPL2	1.1857	9.1488e-05	NUP43	-6.958	0.00075335
		NUPL2	1.1857	9.1488e-05	NUP85	-6.688	0.00014814
		NUPL2	1.1857	9.1488e-05	DDX20	-6.0239	3.9554e-08
		NUPL2	1.1857	9.1488e-05	Nup58	-5.9941	5.6525e-08
		NUPL2	1.1857	9.1488e-05	AAAS	1.4478	7.9237e-05
		NUPL2	1.1857	9.1488e-05	NUP50	1.9772	8.6838e-46
		NUPL2	1.1857	9.1488e-05	NCBP1	2.5527	9.271e-11
		NUPL2	1.1857	9.1488e-05	SNUPN	4.7356	0.0047163
		NUPL2	1.1857	9.1488e-05	CPSF3	5.1816	0.00039353
		OAT	-5.4837	9.9243e-06	ALDH18A1	-4.9574	0.00048457
		OCRL	-4.9717	9.1826e-05	PI4K2B	-3.7978	0.00066833
		ODC1	3.4694	3.9906e-13	OAT	-5.4837	9.9243e-06
		ODC1	3.4694	3.9906e-13	SAT1	-1.2619	6.5577e-05
		ODF2	1.3398	0.0005514	NEK2	-8.0334	2.2607e-23
		ODF2	1.3398	0.0005514	CEP57	-5.1034	0.00018584
		ODF2	1.3398	0.0005514	PPP2R1A	-3.08	2.4337e-10
		ODF2	1.3398	0.0005514	PLK4	2.7617	1.6081e-05
		ODF2	1.3398	0.0005514	CSNK1D	3.5502	3.4475e-12
		ODF2	1.3398	0.0005514	DYNC1I2	3.563	6.3991e-05
		ODF2	1.3398	0.0005514	PAFAH1B1	7.0815	4.8817e-11
		ODF2	1.3398	0.0005514	ACTR1A	7.4061	1.7099e-17
		ORC2	-5.0693	0.00023452	MCM4	-6.2219	3.1387e-09
		ORC2	-5.0693	0.00023452	MCM6	6.1275	9.1904e-08
		PAF1	2.3585	1.9091e-10	Ctr9	5.1565	0.0001461
		PAFAH1B1	7.0815	4.8817e-11	PLK4	2.7617	1.6081e-05
		Paip1	-3.0892	1.9283e-06	EIF4G1	4.5482	2.317e-06
		Papolb	7.2681	4.4896e-29	SUGP1	-7.8172	0.0022195
		Papolb	7.2681	4.4896e-29	HNRNPR	-5.9766	6.9298e-08
		Papolb	7.2681	4.4896e-29	DDX23	-5.2469	6.6916e-05
		Papolb	7.2681	4.4896e-29	CSTF3	-5.1753	0.00011283
		Papolb	7.2681	4.4896e-29	PRPF4	-5.0947	0.00019742
		Papolb	7.2681	4.4896e-29	Srsf4	-4.5368	0.0047065
		Papolb	7.2681	4.4896e-29	SF3A3	-1.6447	5.5449e-07
		Papolb	7.2681	4.4896e-29	Srsf5	-1.4797	7.8538e-07
		Papolb	7.2681	4.4896e-29	GTF2F1	-1.3927	0.0021225
		Papolb	7.2681	4.4896e-29	SNRPD2	-1.1493	3.1208e-05
		Papolb	7.2681	4.4896e-29	HNRNPF	1.8304	3.4345e-10
		Papolb	7.2681	4.4896e-29	CPSF1	2.0416	8.2695e-06
		Papolb	7.2681	4.4896e-29	Hnrnpk	2.1689	4.0756e-05
		Papolb	7.2681	4.4896e-29	NCBP1	2.5527	9.271e-11
		Papolb	7.2681	4.4896e-29	CLP1	2.788	1.9895e-05
		Papolb	7.2681	4.4896e-29	CSTF2T	2.8092	0.0024208
		Papolb	7.2681	4.4896e-29	SRSF6	3.4344	0.00416
		Papolb	7.2681	4.4896e-29	SF3B2	3.8192	1.3809e-12
		Papolb	7.2681	4.4896e-29	Hnrnpm	3.831	0.00010203
		Papolb	7.2681	4.4896e-29	RBM5	5.0244	0.0010292
		Papolb	7.2681	4.4896e-29	Hnrnpa2b1	5.0732	5.8122e-19
		Papolb	7.2681	4.4896e-29	CPSF3	5.1816	0.00039353
		Papolb	7.2681	4.4896e-29	Ybx1	5.1935	1.2501e-130
		Papolb	7.2681	4.4896e-29	SF3B3	5.4842	0.0029201
		Papolb	7.2681	4.4896e-29	FUS	5.8219	7.805e-09
		Papolb	7.2681	4.4896e-29	EFTUD2	7.193	2.6189e-15
		Papolb	7.2681	4.4896e-29	POLR2B	7.5827	0.00026852
		PARP1	-1.013	0.00010203	XRCC1	5.2763	0.00020817
		PARP1	-1.013	0.00010203	XRCC6	7.7517	1.1739e-08
		Pde10a	-5.8658	7.2284e-05	ENTPD1	-6.6619	3.5593e-12
		Pde10a	-5.8658	7.2284e-05	ENTPD4	2.5964	3.7771e-11
		Pde10a	-5.8658	7.2284e-05	ADCY10	4.8336	8.0601e-10
		Pde10a	-5.8658	7.2284e-05	NT5E	4.8576	0.0025537
		Pde10a	-5.8658	7.2284e-05	Nt5c1b	4.89	0.0021704
		Pde10a	-5.8658	7.2284e-05	GMPS	5.7678	5.4502e-10
		PDE1B	5.9261	0.004891	ENTPD1	-6.6619	3.5593e-12
		PDE1B	5.9261	0.004891	CALM	-6.0251	3.9023e-08
		PDE1B	5.9261	0.004891	ENTPD4	2.5964	3.7771e-11
		PDE1B	5.9261	0.004891	ADCY10	4.8336	8.0601e-10
		PDE1B	5.9261	0.004891	NT5E	4.8576	0.0025537
		PDE1B	5.9261	0.004891	Nt5c1b	4.89	0.0021704
		PDE1B	5.9261	0.004891	GMPS	5.7678	5.4502e-10
		PDE4A	5.189	0.00037512	ENTPD1	-6.6619	3.5593e-12
		PDE4A	5.189	0.00037512	ENTPD4	2.5964	3.7771e-11
		PDE4A	5.189	0.00037512	ADCY10	4.8336	8.0601e-10
		PDE4A	5.189	0.00037512	Nt5c1b	4.89	0.0021704
		PDE4A	5.189	0.00037512	GMPS	5.7678	5.4502e-10
		PDHA1	4.6461	3.0997e-23	PKM	-3.8848	8.0028e-11
		PDHA1	4.6461	3.0997e-23	TKTL2	3.3531	0.00079346
		PDHA1	4.6461	3.0997e-23	LDHAL6B	5.1247	3.6177e-15
		PDHX	5.4552	5.653e-05	PDK4	-2.8068	0.0017995
		PDHX	5.4552	5.653e-05	PDP1	-1.8927	5.9344e-11
		PDHX	5.4552	5.653e-05	ACAA1	1.9765	0.0010167
		PDHX	5.4552	5.653e-05	PDHA1	4.6461	3.0997e-23
		PDHX	5.4552	5.653e-05	LDHAL6B	5.1247	3.6177e-15
		PDHX	5.4552	5.653e-05	HMGCS1	5.3226	0.00015036
		Per2	-3.2121	0.0017008	Cry2	-5.0813	0.00021647
		PES1	1.6617	0.00040689	NOP2	-1.9775	0.003673
		PES1	1.6617	0.00040689	Non1	6.0846	1.5066e-07
		PFKM	6.1704	5.5589e-08	ALDOA	-4.0384	4.6118e-05
		PFKM	6.1704	5.5589e-08	GPI	1.2625	9.0143e-09
		PFKM	6.1704	5.5589e-08	HK1	2.6067	6.3334e-19
		PFKM	6.1704	5.5589e-08	TKTL2	3.3531	0.00079346
		PFKM	6.1704	5.5589e-08	MPI	5.1666	0.00041092
		PFKM	6.1704	5.5589e-08	FBP1	6.0543	2.1175e-07
		PFKP	-2.5321	0.00095953	ALDOA	-4.0384	4.6118e-05
		PFKP	-2.5321	0.00095953	GPI	1.2625	9.0143e-09
		PFKP	-2.5321	0.00095953	HK1	2.6067	6.3334e-19
		PFKP	-2.5321	0.00095953	TKTL2	3.3531	0.00079346
		PFKP	-2.5321	0.00095953	MPI	5.1666	0.00041092
		PFKP	-2.5321	0.00095953	FBP1	6.0543	2.1175e-07
		PGK1	-4.9861	0.00040497	GAPDHS	-4.6573	2.1348e-26
		PGK1	-4.9861	0.00040497	GAPDH	2.705	0.0022174
		PGM1	-4.2033	0.0019214	TKTL2	3.3531	0.00079346
		PHKG2	5.6788	8.8967e-06	PPP1CC	-6.5992	1.0477e-11
		PHKG2	5.6788	8.8967e-06	CALM	-6.0251	3.9023e-08
		PHOSPHO1	2.7803	7.6502e-13	Pcyt1a	-2.5267	3.0516e-06
		PI4K2A	-4.66	0.0018647	Synj2	-6.4633	9.4746e-11
		PI4K2A	-4.66	0.0018647	OCRL	-4.9717	9.1826e-05
		PI4K2A	-4.66	0.0018647	PIK3C3	-4.7438	0.0016637
		PI4K2A	-4.66	0.0018647	PLCZ1	1.1644	0.00038953
		PI4K2A	-4.66	0.0018647	PIP5K1A	3.1142	0.00058489
		PI4KA	5.1778	0.00040338	Synj2	-6.4633	9.4746e-11
		PI4KA	5.1778	0.00040338	OCRL	-4.9717	9.1826e-05
		PI4KA	5.1778	0.00040338	PIK3C3	-4.7438	0.0016637
		PIK3C3	-4.7438	0.0016637	PI4K2B	-3.7978	0.00066833
		PIP5K1A	3.1142	0.00058489	Synj2	-6.4633	9.4746e-11
		PIP5K1A	3.1142	0.00058489	OCRL	-4.9717	9.1826e-05
		PIP5K1A	3.1142	0.00058489	PI4K2B	-3.7978	0.00066833
		PIP5K1A	3.1142	0.00058489	PLCZ1	1.1644	0.00038953
		PIP5K1A	3.1142	0.00058489	PI4KA	5.1778	0.00040338
		PIP5K1A	3.1142	0.00058489	GSN	5.3562	0.00011861
		PISD	-6.8983	0.002137	LPCAT3	1.419	0.0031692
		PISD	-6.8983	0.002137	PTDSS1	3.5912	4.3005e-08
		PKM	-3.8848	8.0028e-11	ENTPD1	-6.6619	3.5593e-12
		PKM	-3.8848	8.0028e-11	ENTPD4	2.5964	3.7771e-11
		PKM	-3.8848	8.0028e-11	TKTL2	3.3531	0.00079346
		PKM	-3.8848	8.0028e-11	LDHAL6B	5.1247	3.6177e-15
		PKMYT1	4.9575	1.4026e-05	PLK1	-6.451	1.1448e-10
		PLCZ1	1.1644	0.00038953	Synj2	-6.4633	9.4746e-11
		PLCZ1	1.1644	0.00038953	DGKA	-5.6381	2.4375e-06
		PLCZ1	1.1644	0.00038953	OCRL	-4.9717	9.1826e-05
		PLCZ1	1.1644	0.00038953	PIK3C3	-4.7438	0.0016637
		PLCZ1	1.1644	0.00038953	PI4K2B	-3.7978	0.00066833
		PLCZ1	1.1644	0.00038953	Itpr1	-1.0189	5.6131e-05
		PLCZ1	1.1644	0.00038953	PI4KA	5.1778	0.00040338
		PLCZ1	1.1644	0.00038953	DGKH	7.0585	9.2056e-05
		PLK1	-6.451	1.1448e-10	NEK2	-8.0334	2.2607e-23
		PLK1	-6.451	1.1448e-10	PSMF1	-7.6051	1.7807e-13
		PLK1	-6.451	1.1448e-10	FBXO43	-5.7174	1.1353e-06
		PLK1	-6.451	1.1448e-10	CEP57	-5.1034	0.00018584
		PLK1	-6.451	1.1448e-10	PPP2R1A	-3.08	2.4337e-10
		PLK1	-6.451	1.1448e-10	ODF2	1.3398	0.0005514
		PLK1	-6.451	1.1448e-10	Fzr1	1.8627	3.1155e-05
		PLK1	-6.451	1.1448e-10	PLK4	2.7617	1.6081e-05
		PLK1	-6.451	1.1448e-10	CSNK1D	3.5502	3.4475e-12
		PLK1	-6.451	1.1448e-10	DYNC1I2	3.563	6.3991e-05
		PLK1	-6.451	1.1448e-10	PAFAH1B1	7.0815	4.8817e-11
		PLK1	-6.451	1.1448e-10	ACTR1A	7.4061	1.7099e-17
		PLPP1	-3.7967	8.6532e-06	ACER3	5.1043	0.00064074
		POLA2	5.7158	6.3646e-06	ENTPD1	-6.6619	3.5593e-12
		POLA2	5.7158	6.3646e-06	MCM4	-6.2219	3.1387e-09
		POLA2	5.7158	6.3646e-06	ORC2	-5.0693	0.00023452
		POLA2	5.7158	6.3646e-06	PKM	-3.8848	8.0028e-11
		POLA2	5.7158	6.3646e-06	MCM5	-2.4598	0.0001531
		POLA2	5.7158	6.3646e-06	MCM6	6.1275	9.1904e-08
		POLR2B	7.5827	0.00026852	SUGP1	-7.8172	0.0022195
		POLR2B	7.5827	0.00026852	ENTPD1	-6.6619	3.5593e-12
		POLR2B	7.5827	0.00026852	TAF9	-5.8982	1.6851e-07
		POLR2B	7.5827	0.00026852	DDX23	-5.2469	6.6916e-05
		POLR2B	7.5827	0.00026852	ERCC2	-5.2178	3.86e-06
		POLR2B	7.5827	0.00026852	CSTF3	-5.1753	0.00011283
		POLR2B	7.5827	0.00026852	ERCC3	-4.8027	0.0012027
		POLR2B	7.5827	0.00026852	Srsf4	-4.5368	0.0047065
		POLR2B	7.5827	0.00026852	PKM	-3.8848	8.0028e-11
		POLR2B	7.5827	0.00026852	GTF2F1	-1.3927	0.0021225
		POLR2B	7.5827	0.00026852	SUPT5H	1.9827	2.7799e-06
		POLR2B	7.5827	0.00026852	Hnrnpk	2.1689	4.0756e-05
		POLR2B	7.5827	0.00026852	NCBP1	2.5527	9.271e-11
		POLR2B	7.5827	0.00026852	CSTF2T	2.8092	0.0024208
		POLR2B	7.5827	0.00026852	SF3B2	3.8192	1.3809e-12
		POLR2B	7.5827	0.00026852	ADCY10	4.8336	8.0601e-10
		POLR2B	7.5827	0.00026852	CPSF3	5.1816	0.00039353
		Polrmt	3.2322	0.0014137	TFB1M	-4.6614	0.0025445
		PPP1CC	-6.5992	1.0477e-11	CALM	-6.0251	3.9023e-08
		PPP2R1A	-3.08	2.4337e-10	NEK2	-8.0334	2.2607e-23
		PPP2R1A	-3.08	2.4337e-10	FBXO43	-5.7174	1.1353e-06
		PPP2R1A	-3.08	2.4337e-10	CEP57	-5.1034	0.00018584
		PPP2R1A	-3.08	2.4337e-10	PLK4	2.7617	1.6081e-05
		PPP2R1A	-3.08	2.4337e-10	CSNK1D	3.5502	3.4475e-12
		PPP2R1A	-3.08	2.4337e-10	DYNC1I2	3.563	6.3991e-05
		PPP2R1A	-3.08	2.4337e-10	PPP2R5A	4.7245	8.6078e-07
		PPP2R1A	-3.08	2.4337e-10	PAFAH1B1	7.0815	4.8817e-11
		PPP2R1A	-3.08	2.4337e-10	ACTR1A	7.4061	1.7099e-17
		PRKAR1A	-4.9421	0.00053323	LIPE	-6.086	2.6515e-06
		PRKAR1A	-4.9421	0.00053323	PRKAR2A	1.3454	6.1266e-15
		PRKAR2A	1.3454	6.1266e-15	LIPE	-6.086	2.6515e-06
		PRKCD	2.1584	0.0023471	F11R	-4.4274	5.3707e-05
		PRPF4	-5.0947	0.00019742	SUGP1	-7.8172	0.0022195
		PRPF4	-5.0947	0.00019742	HNRNPR	-5.9766	6.9298e-08
		PRPF4	-5.0947	0.00019742	DDX23	-5.2469	6.6916e-05
		PRPF4	-5.0947	0.00019742	CSTF3	-5.1753	0.00011283
		PRPF4	-5.0947	0.00019742	PRPF3	-4.9937	0.0003864
		PRPF4	-5.0947	0.00019742	Srsf4	-4.5368	0.0047065
		PRPF4	-5.0947	0.00019742	SF3A3	-1.6447	5.5449e-07
		PRPF4	-5.0947	0.00019742	Srsf5	-1.4797	7.8538e-07
		PRPF4	-5.0947	0.00019742	GTF2F1	-1.3927	0.0021225
		PRPF4	-5.0947	0.00019742	SNRPD2	-1.1493	3.1208e-05
		PRPF4	-5.0947	0.00019742	HNRNPF	1.8304	3.4345e-10
		PRPF4	-5.0947	0.00019742	CPSF1	2.0416	8.2695e-06
		PRPF4	-5.0947	0.00019742	Hnrnpk	2.1689	4.0756e-05
		PRPF4	-5.0947	0.00019742	NCBP1	2.5527	9.271e-11
		PRPF4	-5.0947	0.00019742	CLP1	2.788	1.9895e-05
		PRPF4	-5.0947	0.00019742	CSTF2T	2.8092	0.0024208
		PRPF4	-5.0947	0.00019742	SRSF6	3.4344	0.00416
		PRPF4	-5.0947	0.00019742	SF3B2	3.8192	1.3809e-12
		PRPF4	-5.0947	0.00019742	Hnrnpm	3.831	0.00010203
		PRPF4	-5.0947	0.00019742	RBM5	5.0244	0.0010292
		PRPF4	-5.0947	0.00019742	Hnrnpa2b1	5.0732	5.8122e-19
		PRPF4	-5.0947	0.00019742	CPSF3	5.1816	0.00039353
		PRPF4	-5.0947	0.00019742	Ybx1	5.1935	1.2501e-130
		PRPF4	-5.0947	0.00019742	SF3B3	5.4842	0.0029201
		PRPF4	-5.0947	0.00019742	FUS	5.8219	7.805e-09
		PRPF4	-5.0947	0.00019742	EFTUD2	7.193	2.6189e-15
		PRPF4	-5.0947	0.00019742	POLR2B	7.5827	0.00026852
		Psmc1	-7.9527	3.8534e-16	PSMF1	-7.6051	1.7807e-13
		Psmc1	-7.9527	3.8534e-16	CTNNB1	-6.7585	6.3593e-13
		Psmc1	-7.9527	3.8534e-16	PLK1	-6.451	1.1448e-10
		Psmc1	-7.9527	3.8534e-16	APC	-6.2229	6.9657e-05
		Psmc1	-7.9527	3.8534e-16	PSMD2	-5.0421	0.00028137
		Psmc1	-7.9527	3.8534e-16	OAZ1	-3.0729	1.5212e-05
		Psmc1	-7.9527	3.8534e-16	BUB3	1.7264	3.3636e-06
		Psmc1	-7.9527	3.8534e-16	Fzr1	1.8627	3.1155e-05
		Psmc1	-7.9527	3.8534e-16	BUB1B	5.8339	9.959e-05
		PSMD2	-5.0421	0.00028137	PSMF1	-7.6051	1.7807e-13
		PSMD2	-5.0421	0.00028137	CTNNB1	-6.7585	6.3593e-13
		PSMD2	-5.0421	0.00028137	PLK1	-6.451	1.1448e-10
		PSMD2	-5.0421	0.00028137	APC	-6.2229	6.9657e-05
		PSMD2	-5.0421	0.00028137	OAZ1	-3.0729	1.5212e-05
		PSMD2	-5.0421	0.00028137	BUB3	1.7264	3.3636e-06
		PSMD2	-5.0421	0.00028137	Fzr1	1.8627	3.1155e-05
		PSMD2	-5.0421	0.00028137	DERL1	3.0472	8.3762e-09
		PSMD2	-5.0421	0.00028137	BUB1B	5.8339	9.959e-05
		PSMD2	-5.0421	0.00028137	SYVN1	6.7734	0.0015849
		PSMF1	-7.6051	1.7807e-13	APC	-6.2229	6.9657e-05
		PSMF1	-7.6051	1.7807e-13	OAZ1	-3.0729	1.5212e-05
		PSMF1	-7.6051	1.7807e-13	BUB3	1.7264	3.3636e-06
		PSMF1	-7.6051	1.7807e-13	Fzr1	1.8627	3.1155e-05
		PTDSS1	3.5912	4.3005e-08	LPCAT3	1.419	0.0031692
		PYCR2	-5.0333	0.0019276	ALDH18A1	-4.9574	0.00048457
		PYCR2	-5.0333	0.0019276	LAP3	3.5177	4.6809e-07
		Rab11b	-8.8619	1.0185e-10	RAB11FIP4	-5.6287	2.6635e-06
		RAB5A	-4.8342	0.001007	PIK3C3	-4.7438	0.0016637
		Rab5b	2.2497	0.0047525	PIK3C3	-4.7438	0.0016637
		RAB7A	6.0522	2.1666e-07	DYNC1LI1	2.6665	1.1612e-14
		RAB7A	6.0522	2.1666e-07	DYNC1I2	3.563	6.3991e-05
		RAB7A	6.0522	2.1666e-07	DYNC1H1	4.3863	1.4682e-06
		RAB8A	6.1587	6.4175e-08	BBS2	-4.4738	3.6017e-06
		RABEP1	5.1798	0.00039797	RAB5A	-4.8342	0.001007
		RABEP1	5.1798	0.00039797	Rab5b	2.2497	0.0047525
		RAE1	6.3903	4.6687e-06	NUP43	-6.958	0.00075335
		RAE1	6.3903	4.6687e-06	NUP85	-6.688	0.00014814
		RAE1	6.3903	4.6687e-06	DDX20	-6.0239	3.9554e-08
		RAE1	6.3903	4.6687e-06	Nup58	-5.9941	5.6525e-08
		RAE1	6.3903	4.6687e-06	SNRPD2	-1.1493	3.1208e-05
		RAE1	6.3903	4.6687e-06	NUPL2	1.1857	9.1488e-05
		RAE1	6.3903	4.6687e-06	AAAS	1.4478	7.9237e-05
		RAE1	6.3903	4.6687e-06	GEMIN4	1.9354	0.0024346
		RAE1	6.3903	4.6687e-06	NUP50	1.9772	8.6838e-46
		RAE1	6.3903	4.6687e-06	NCBP1	2.5527	9.271e-11
		RAE1	6.3903	4.6687e-06	SNUPN	4.7356	0.0047163
		RAE1	6.3903	4.6687e-06	GEMIN6	4.8951	0.0021137
		RAE1	6.3903	4.6687e-06	CPSF3	5.1816	0.00039353
		RBM5	5.0244	0.0010292	SUGP1	-7.8172	0.0022195
		RBM5	5.0244	0.0010292	HNRNPR	-5.9766	6.9298e-08
		RBM5	5.0244	0.0010292	DDX23	-5.2469	6.6916e-05
		RBM5	5.0244	0.0010292	CSTF3	-5.1753	0.00011283
		RBM5	5.0244	0.0010292	Srsf4	-4.5368	0.0047065
		RBM5	5.0244	0.0010292	SF3A3	-1.6447	5.5449e-07
		RBM5	5.0244	0.0010292	Srsf5	-1.4797	7.8538e-07
		RBM5	5.0244	0.0010292	GTF2F1	-1.3927	0.0021225
		RBM5	5.0244	0.0010292	SNRPD2	-1.1493	3.1208e-05
		RBM5	5.0244	0.0010292	HNRNPF	1.8304	3.4345e-10
		RBM5	5.0244	0.0010292	CPSF1	2.0416	8.2695e-06
		RBM5	5.0244	0.0010292	Hnrnpk	2.1689	4.0756e-05
		RBM5	5.0244	0.0010292	NCBP1	2.5527	9.271e-11
		RBM5	5.0244	0.0010292	CLP1	2.788	1.9895e-05
		RBM5	5.0244	0.0010292	CSTF2T	2.8092	0.0024208
		RBM5	5.0244	0.0010292	SRSF6	3.4344	0.00416
		RBM5	5.0244	0.0010292	SF3B2	3.8192	1.3809e-12
		RBM5	5.0244	0.0010292	Hnrnpm	3.831	0.00010203
		RBM5	5.0244	0.0010292	CPSF3	5.1816	0.00039353
		RBM5	5.0244	0.0010292	Ybx1	5.1935	1.2501e-130
		RBM5	5.0244	0.0010292	SF3B3	5.4842	0.0029201
		RBM5	5.0244	0.0010292	EFTUD2	7.193	2.6189e-15
		RBM5	5.0244	0.0010292	POLR2B	7.5827	0.00026852
		RCC1	3.2882	9.0374e-09	RPGRIP1	-5.872	4.6857e-22
		RCC1	3.2882	9.0374e-09	RANBP3	2.7893	4.4082e-06
		RDH11	4.8201	0.0031034	ALDH1A2	-4.8368	9.0893e-53
		RDH11	4.8201	0.0031034	ALDH1A1	5.0895	0.00069973
		RHOA	5.0334	0.00097581	ACTG1	-2.452	0.00023096
		RHOA	5.0334	0.00097581	ARHGAP5	1.8076	0.00062651
		RHOA	5.0334	0.00097581	PRKCD	2.1584	0.0023471
		RHOA	5.0334	0.00097581	PRKCQ	6.4326	3.0661e-07
		RHOV	-2.4155	0.0010335	ARHGAP36	-6.4704	1.6061e-31
		RHOV	-2.4155	0.0010335	OCRL	-4.9717	9.1826e-05
		RHOV	-2.4155	0.0010335	ARHGEF2	3.1793	4.7609e-08
		RLF	5.4787	4.7193e-05	INSL3	1.1283	4.479e-05
		RNGTT	7.1131	2.9105e-09	ERCC2	-5.2178	3.86e-06
		RNGTT	7.1131	2.9105e-09	ERCC3	-4.8027	0.0012027
		RNGTT	7.1131	2.9105e-09	GTF2H1	-1.5318	0.00016707
		RNGTT	7.1131	2.9105e-09	GTF2F1	-1.3927	0.0021225
		RNGTT	7.1131	2.9105e-09	SUPT5H	1.9827	2.7799e-06
		RNGTT	7.1131	2.9105e-09	POLR2B	7.5827	0.00026852
		RPA1	-4.9816	0.0004161	FANCD2	-9.7877	2.4342e-08
		RPA1	-4.9816	0.0004161	MCM4	-6.2219	3.1387e-09
		RPA1	-4.9816	0.0004161	ERCC2	-5.2178	3.86e-06
		RPA1	-4.9816	0.0004161	ORC2	-5.0693	0.00023452
		RPA1	-4.9816	0.0004161	ERCC3	-4.8027	0.0012027
		RPA1	-4.9816	0.0004161	MCM5	-2.4598	0.0001531
		RPA1	-4.9816	0.0004161	POLA2	5.7158	6.3646e-06
		RPA1	-4.9816	0.0004161	MCM6	6.1275	9.1904e-08
		RPGRIP1	-5.872	4.6857e-22	RPGR	-6.5432	2.6488e-11
		RPL7A	5.3382	1.5454e-05	RPL4	-4.3916	4.9526e-42
		RPL7A	5.3382	1.5454e-05	SRPRA	5.4824	4.5829e-05
		RPN1	-6.8882	5.2204e-14	RPN1	-6.8882	5.2204e-14
		RPN1	-6.8882	5.2204e-14	STT3A	7.7398	1.7835e-21
		RPN1	-6.8882	5.2204e-14	RPN2	8.4496	1.419e-36
		RPN2	8.4496	1.419e-36	RPN1	-6.8882	5.2204e-14
		RPS18	-5.8732	3.0716e-16	SRP68	-6.0957	1.6325e-08
		RPS18	-5.8732	3.0716e-16	Eif3a	-5.3782	3.5593e-12
		RPS18	-5.8732	3.0716e-16	RPL4	-4.3916	4.9526e-42
		RPS18	-5.8732	3.0716e-16	RPSA	1.4966	0.002872
		RPS18	-5.8732	3.0716e-16	EIF4E	2.5212	0.00028992
		RPS18	-5.8732	3.0716e-16	EIF4A2	2.9153	0.0023349
		RPS18	-5.8732	3.0716e-16	EIF4G1	4.5482	2.317e-06
		RPS18	-5.8732	3.0716e-16	EIF3E	4.924	0.0018103
		RPS18	-5.8732	3.0716e-16	RPL7A	5.3382	1.5454e-05
		RPS18	-5.8732	3.0716e-16	SRPRA	5.4824	4.5829e-05
		RPS18	-5.8732	3.0716e-16	Eif4b	6.5196	4.3662e-08
		RPSA	1.4966	0.002872	RPL4	-4.3916	4.9526e-42
		RPSA	1.4966	0.002872	RPL7A	5.3382	1.5454e-05
		Ruvbl1	2.1312	0.00060017	TCF7L2	3.6033	0.0010695
		SCLY	5.3923	5.7401e-07	Iscu	-2.0741	8.3239e-08
		SDAD1	-6.7262	5.7346e-11	PES1	1.6617	0.00040689
		SDAD1	-6.7262	5.7346e-11	Non1	6.0846	1.5066e-07
		SDHC	-4.6522	0.0026727	MT-CYB	10.813	6.7403e-102
		SEC61A1	3.3216	1.7542e-10	RPL4	-4.3916	4.9526e-42
		SERPINA5	1.2523	5.2982e-13	F2	-4.7783	0.0041486
		SF3A1	-3.623	0.00012203	SUGP1	-7.8172	0.0022195
		SF3A1	-3.623	0.00012203	HNRNPR	-5.9766	6.9298e-08
		SF3A1	-3.623	0.00012203	DDX23	-5.2469	6.6916e-05
		SF3A1	-3.623	0.00012203	CSTF3	-5.1753	0.00011283
		SF3A1	-3.623	0.00012203	PRPF4	-5.0947	0.00019742
		SF3A1	-3.623	0.00012203	Srsf4	-4.5368	0.0047065
		SF3A1	-3.623	0.00012203	SF3A3	-1.6447	5.5449e-07
		SF3A1	-3.623	0.00012203	Srsf5	-1.4797	7.8538e-07
		SF3A1	-3.623	0.00012203	GTF2F1	-1.3927	0.0021225
		SF3A1	-3.623	0.00012203	SNRPD2	-1.1493	3.1208e-05
		SF3A1	-3.623	0.00012203	HNRNPF	1.8304	3.4345e-10
		SF3A1	-3.623	0.00012203	CPSF1	2.0416	8.2695e-06
		SF3A1	-3.623	0.00012203	Hnrnpk	2.1689	4.0756e-05
		SF3A1	-3.623	0.00012203	NCBP1	2.5527	9.271e-11
		SF3A1	-3.623	0.00012203	CLP1	2.788	1.9895e-05
		SF3A1	-3.623	0.00012203	CSTF2T	2.8092	0.0024208
		SF3A1	-3.623	0.00012203	SRSF6	3.4344	0.00416
		SF3A1	-3.623	0.00012203	SF3B2	3.8192	1.3809e-12
		SF3A1	-3.623	0.00012203	Hnrnpm	3.831	0.00010203
		SF3A1	-3.623	0.00012203	RBM5	5.0244	0.0010292
		SF3A1	-3.623	0.00012203	Hnrnpa2b1	5.0732	5.8122e-19
		SF3A1	-3.623	0.00012203	CPSF3	5.1816	0.00039353
		SF3A1	-3.623	0.00012203	Ybx1	5.1935	1.2501e-130
		SF3A1	-3.623	0.00012203	SF3B3	5.4842	0.0029201
		SF3A1	-3.623	0.00012203	FUS	5.8219	7.805e-09
		SF3A1	-3.623	0.00012203	EFTUD2	7.193	2.6189e-15
		SF3A1	-3.623	0.00012203	Papolb	7.2681	4.4896e-29
		SF3A1	-3.623	0.00012203	POLR2B	7.5827	0.00026852
		SF3A3	-1.6447	5.5449e-07	SUGP1	-7.8172	0.0022195
		SF3A3	-1.6447	5.5449e-07	HNRNPR	-5.9766	6.9298e-08
		SF3A3	-1.6447	5.5449e-07	DDX23	-5.2469	6.6916e-05
		SF3A3	-1.6447	5.5449e-07	CSTF3	-5.1753	0.00011283
		SF3A3	-1.6447	5.5449e-07	Srsf4	-4.5368	0.0047065
		SF3A3	-1.6447	5.5449e-07	Srsf5	-1.4797	7.8538e-07
		SF3A3	-1.6447	5.5449e-07	GTF2F1	-1.3927	0.0021225
		SF3A3	-1.6447	5.5449e-07	SNRPD2	-1.1493	3.1208e-05
		SF3A3	-1.6447	5.5449e-07	HNRNPF	1.8304	3.4345e-10
		SF3A3	-1.6447	5.5449e-07	CPSF1	2.0416	8.2695e-06
		SF3A3	-1.6447	5.5449e-07	Hnrnpk	2.1689	4.0756e-05
		SF3A3	-1.6447	5.5449e-07	NCBP1	2.5527	9.271e-11
		SF3A3	-1.6447	5.5449e-07	CSTF2T	2.8092	0.0024208
		SF3A3	-1.6447	5.5449e-07	SRSF6	3.4344	0.00416
		SF3A3	-1.6447	5.5449e-07	SF3B2	3.8192	1.3809e-12
		SF3A3	-1.6447	5.5449e-07	Hnrnpm	3.831	0.00010203
		SF3A3	-1.6447	5.5449e-07	CPSF3	5.1816	0.00039353
		SF3A3	-1.6447	5.5449e-07	Ybx1	5.1935	1.2501e-130
		SF3A3	-1.6447	5.5449e-07	SF3B3	5.4842	0.0029201
		SF3A3	-1.6447	5.5449e-07	EFTUD2	7.193	2.6189e-15
		SF3A3	-1.6447	5.5449e-07	POLR2B	7.5827	0.00026852
		Sf3b1	-1.2252	0.0013311	SF3B2	3.8192	1.3809e-12
		Sf3b1	-1.2252	0.0013311	SF3B3	5.4842	0.0029201
		Sf3b1	-1.2252	0.0013311	CDC5L	7.6235	5.3789e-20
		SF3B2	3.8192	1.3809e-12	NCBP1	2.5527	9.271e-11
		SF3B3	5.4842	0.0029201	SUGP1	-7.8172	0.0022195
		SF3B3	5.4842	0.0029201	HNRNPR	-5.9766	6.9298e-08
		SF3B3	5.4842	0.0029201	DDX23	-5.2469	6.6916e-05
		SF3B3	5.4842	0.0029201	CSTF3	-5.1753	0.00011283
		SF3B3	5.4842	0.0029201	Srsf4	-4.5368	0.0047065
		SF3B3	5.4842	0.0029201	Srsf5	-1.4797	7.8538e-07
		SF3B3	5.4842	0.0029201	GTF2F1	-1.3927	0.0021225
		SF3B3	5.4842	0.0029201	SNRPD2	-1.1493	3.1208e-05
		SF3B3	5.4842	0.0029201	Hnrnpk	2.1689	4.0756e-05
		SF3B3	5.4842	0.0029201	NCBP1	2.5527	9.271e-11
		SF3B3	5.4842	0.0029201	CSTF2T	2.8092	0.0024208
		SF3B3	5.4842	0.0029201	SF3B2	3.8192	1.3809e-12
		SF3B3	5.4842	0.0029201	CPSF3	5.1816	0.00039353
		SF3B3	5.4842	0.0029201	Ybx1	5.1935	1.2501e-130
		SF3B3	5.4842	0.0029201	EFTUD2	7.193	2.6189e-15
		SF3B3	5.4842	0.0029201	POLR2B	7.5827	0.00026852
		SF3B3	5.4842	0.0029201	CDC5L	7.6235	5.3789e-20
		SHC4	-4.9185	0.0022711	FYN	-4.9392	0.003694
		SHC4	-4.9185	0.0022711	IGF1R	1.4409	0.00014338
		SHC4	-4.9185	0.0022711	Bcr	2.2354	6.018e-05
		Slbp	-4.505	1.2992e-11	NUP43	-6.958	0.00075335
		Slbp	-4.505	1.2992e-11	NUP85	-6.688	0.00014814
		Slbp	-4.505	1.2992e-11	Nup58	-5.9941	5.6525e-08
		Slbp	-4.505	1.2992e-11	MIF4GD	-4.4893	0.00040982
		Slbp	-4.505	1.2992e-11	NUPL2	1.1857	9.1488e-05
		Slbp	-4.505	1.2992e-11	AAAS	1.4478	7.9237e-05
		Slbp	-4.505	1.2992e-11	NUP50	1.9772	8.6838e-46
		Slbp	-4.505	1.2992e-11	EIF4E	2.5212	0.00028992
		Slbp	-4.505	1.2992e-11	NCBP1	2.5527	9.271e-11
		Slbp	-4.505	1.2992e-11	RAE1	6.3903	4.6687e-06
		SMAD2	2.7155	1.7763e-05	RBL2	5.4766	0.00043009
		SMARCA2	-7.9637	1.1775e-08	SMARCB1	-1.9783	3.7003e-10
		SMARCE1	4.8136	8.6667e-06	SMARCA2	-7.9637	1.1775e-08
		SMARCE1	4.8136	8.6667e-06	SMARCB1	-1.9783	3.7003e-10
		SMC4	2.0204	0.0033778	NCAPH	-7.9029	2.5646e-06
		SMC6	2.5734	7.7704e-10	SMC5	-7.0923	6.8687e-16
		SNRPD2	-1.1493	3.1208e-05	SUGP1	-7.8172	0.0022195
		SNRPD2	-1.1493	3.1208e-05	NUP43	-6.958	0.00075335
		SNRPD2	-1.1493	3.1208e-05	NUP85	-6.688	0.00014814
		SNRPD2	-1.1493	3.1208e-05	DDX20	-6.0239	3.9554e-08
		SNRPD2	-1.1493	3.1208e-05	Nup58	-5.9941	5.6525e-08
		SNRPD2	-1.1493	3.1208e-05	HNRNPR	-5.9766	6.9298e-08
		SNRPD2	-1.1493	3.1208e-05	DDX23	-5.2469	6.6916e-05
		SNRPD2	-1.1493	3.1208e-05	CSTF3	-5.1753	0.00011283
		SNRPD2	-1.1493	3.1208e-05	Srsf4	-4.5368	0.0047065
		SNRPD2	-1.1493	3.1208e-05	GTF2F1	-1.3927	0.0021225
		SNRPD2	-1.1493	3.1208e-05	NUPL2	1.1857	9.1488e-05
		SNRPD2	-1.1493	3.1208e-05	AAAS	1.4478	7.9237e-05
		SNRPD2	-1.1493	3.1208e-05	GEMIN4	1.9354	0.0024346
		SNRPD2	-1.1493	3.1208e-05	NUP50	1.9772	8.6838e-46
		SNRPD2	-1.1493	3.1208e-05	Hnrnpk	2.1689	4.0756e-05
		SNRPD2	-1.1493	3.1208e-05	NCBP1	2.5527	9.271e-11
		SNRPD2	-1.1493	3.1208e-05	CSTF2T	2.8092	0.0024208
		SNRPD2	-1.1493	3.1208e-05	SF3B2	3.8192	1.3809e-12
		SNRPD2	-1.1493	3.1208e-05	SNUPN	4.7356	0.0047163
		SNRPD2	-1.1493	3.1208e-05	GEMIN6	4.8951	0.0021137
		SNRPD2	-1.1493	3.1208e-05	CPSF3	5.1816	0.00039353
		SNRPD2	-1.1493	3.1208e-05	Ybx1	5.1935	1.2501e-130
		SNRPD2	-1.1493	3.1208e-05	EFTUD2	7.193	2.6189e-15
		SNRPD2	-1.1493	3.1208e-05	POLR2B	7.5827	0.00026852
		SNRPD2	-1.1493	3.1208e-05	CDC5L	7.6235	5.3789e-20
		SNUPN	4.7356	0.0047163	NUP43	-6.958	0.00075335
		SNUPN	4.7356	0.0047163	NUP85	-6.688	0.00014814
		SNUPN	4.7356	0.0047163	Nup58	-5.9941	5.6525e-08
		SORBS3	-4.5315	0.0004185	TLN1	-5.0027	8.8044e-08
		SPAG9	-8.02	1.0418e-05	CTNNB1	-6.7585	6.3593e-13
		SPAG9	-8.02	1.0418e-05	CDH2	-5.064	0.00024281
		SPAG9	-8.02	1.0418e-05	CTNNA1	5.971	5.2362e-07
		SPARC	-7.0296	0.00132	APP	-3.98	2.8449e-13
		Sptbn1	6.9108	7.9496e-13	FYN	-4.9392	0.003694
		SRP68	-6.0957	1.6325e-08	RPL4	-4.3916	4.9526e-42
		SRP68	-6.0957	1.6325e-08	RPL7A	5.3382	1.5454e-05
		SRP68	-6.0957	1.6325e-08	SRPRA	5.4824	4.5829e-05
		SRPRA	5.4824	4.5829e-05	Gosr2	-6.6054	9.4268e-12
		SRPRA	5.4824	4.5829e-05	TLN1	-5.0027	8.8044e-08
		SRPRA	5.4824	4.5829e-05	RPL4	-4.3916	4.9526e-42
		SRPRA	5.4824	4.5829e-05	SYVN1	6.7734	0.0015849
		SRRM2	-1.4783	0.0011531	SRRM1	-4.497	0.0024033
		Srsf4	-4.5368	0.0047065	SUGP1	-7.8172	0.0022195
		Srsf4	-4.5368	0.0047065	CSTF3	-5.1753	0.00011283
		Srsf4	-4.5368	0.0047065	GTF2F1	-1.3927	0.0021225
		Srsf4	-4.5368	0.0047065	NCBP1	2.5527	9.271e-11
		Srsf4	-4.5368	0.0047065	CSTF2T	2.8092	0.0024208
		Srsf4	-4.5368	0.0047065	SF3B2	3.8192	1.3809e-12
		Srsf5	-1.4797	7.8538e-07	SUGP1	-7.8172	0.0022195
		Srsf5	-1.4797	7.8538e-07	HNRNPR	-5.9766	6.9298e-08
		Srsf5	-1.4797	7.8538e-07	DDX23	-5.2469	6.6916e-05
		Srsf5	-1.4797	7.8538e-07	CSTF3	-5.1753	0.00011283
		Srsf5	-1.4797	7.8538e-07	Srsf4	-4.5368	0.0047065
		Srsf5	-1.4797	7.8538e-07	GTF2F1	-1.3927	0.0021225
		Srsf5	-1.4797	7.8538e-07	SNRPD2	-1.1493	3.1208e-05
		Srsf5	-1.4797	7.8538e-07	Hnrnpk	2.1689	4.0756e-05
		Srsf5	-1.4797	7.8538e-07	NCBP1	2.5527	9.271e-11
		Srsf5	-1.4797	7.8538e-07	CSTF2T	2.8092	0.0024208
		Srsf5	-1.4797	7.8538e-07	SF3B2	3.8192	1.3809e-12
		Srsf5	-1.4797	7.8538e-07	CPSF3	5.1816	0.00039353
		Srsf5	-1.4797	7.8538e-07	Ybx1	5.1935	1.2501e-130
		Srsf5	-1.4797	7.8538e-07	EFTUD2	7.193	2.6189e-15
		Srsf5	-1.4797	7.8538e-07	POLR2B	7.5827	0.00026852
		SRSF6	3.4344	0.00416	SUGP1	-7.8172	0.0022195
		SRSF6	3.4344	0.00416	HNRNPR	-5.9766	6.9298e-08
		SRSF6	3.4344	0.00416	DDX23	-5.2469	6.6916e-05
		SRSF6	3.4344	0.00416	CSTF3	-5.1753	0.00011283
		SRSF6	3.4344	0.00416	Srsf4	-4.5368	0.0047065
		SRSF6	3.4344	0.00416	Srsf5	-1.4797	7.8538e-07
		SRSF6	3.4344	0.00416	GTF2F1	-1.3927	0.0021225
		SRSF6	3.4344	0.00416	SNRPD2	-1.1493	3.1208e-05
		SRSF6	3.4344	0.00416	HNRNPF	1.8304	3.4345e-10
		SRSF6	3.4344	0.00416	Hnrnpk	2.1689	4.0756e-05
		SRSF6	3.4344	0.00416	NCBP1	2.5527	9.271e-11
		SRSF6	3.4344	0.00416	CSTF2T	2.8092	0.0024208
		SRSF6	3.4344	0.00416	SF3B2	3.8192	1.3809e-12
		SRSF6	3.4344	0.00416	Hnrnpm	3.831	0.00010203
		SRSF6	3.4344	0.00416	CPSF3	5.1816	0.00039353
		SRSF6	3.4344	0.00416	Ybx1	5.1935	1.2501e-130
		SRSF6	3.4344	0.00416	SF3B3	5.4842	0.0029201
		SRSF6	3.4344	0.00416	EFTUD2	7.193	2.6189e-15
		SRSF6	3.4344	0.00416	POLR2B	7.5827	0.00026852
		SSR1	3.0007	0.0035645	Gosr2	-6.6054	9.4268e-12
		SSR1	3.0007	0.0035645	TLN1	-5.0027	8.8044e-08
		SSR1	3.0007	0.0035645	EDEM1	1.7474	0.00053226
		SSR1	3.0007	0.0035645	KLHDC3	3.1517	2.9372e-38
		SSR1	3.0007	0.0035645	SRPRA	5.4824	4.5829e-05
		SSR1	3.0007	0.0035645	SYVN1	6.7734	0.0015849
		STAM2	-1.3091	0.0046033	JAK1	-6.5515	8.3526e-09
		Stat3	-4.5718	0.0039736	JAK1	-6.5515	8.3526e-09
		STAT4	-6.948	9.1163e-06	JAK1	-6.5515	8.3526e-09
		STIP1	1.401	0.00025829	PRNP	-2.5994	5.6058e-05
		STT3A	7.7398	1.7835e-21	RPN1	-6.8882	5.2204e-14
		STT3A	7.7398	1.7835e-21	RPN2	8.4496	1.419e-36
		SUGP1	-7.8172	0.0022195	CSTF3	-5.1753	0.00011283
		SUGP1	-7.8172	0.0022195	GTF2F1	-1.3927	0.0021225
		SUGP1	-7.8172	0.0022195	NCBP1	2.5527	9.271e-11
		SUGP1	-7.8172	0.0022195	SF3B2	3.8192	1.3809e-12
		SUPT16H	4.7578	0.0042317	SUPT5H	1.9827	2.7799e-06
		SUPT3H	-5.5091	7.96e-06	TADA3	6.7026	3.0059e-11
		SUPT5H	1.9827	2.7799e-06	GTF2F1	-1.3927	0.0021225
		SUPT5H	1.9827	2.7799e-06	NCBP1	2.5527	9.271e-11
		Synj2	-6.4633	9.4746e-11	PI4K2B	-3.7978	0.00066833
		Taf6	-4.6863	0.0022513	TAF9	-5.8982	1.6851e-07
		Taf6	-4.6863	0.0022513	TBP	-5.4088	1.8806e-05
		Taf6	-4.6863	0.0022513	ERCC2	-5.2178	3.86e-06
		Taf6	-4.6863	0.0022513	ERCC3	-4.8027	0.0012027
		Taf6	-4.6863	0.0022513	GTF2F1	-1.3927	0.0021225
		Taf6	-4.6863	0.0022513	POLR2B	7.5827	0.00026852
		TAF9	-5.8982	1.6851e-07	GTF2F1	-1.3927	0.0021225
		TBP	-5.4088	1.8806e-05	TAF9	-5.8982	1.6851e-07
		TBP	-5.4088	1.8806e-05	ERCC2	-5.2178	3.86e-06
		TBP	-5.4088	1.8806e-05	ERCC3	-4.8027	0.0012027
		TBP	-5.4088	1.8806e-05	GTF2F1	-1.3927	0.0021225
		TBP	-5.4088	1.8806e-05	SNAPC2	2.95	4.6207e-06
		TBP	-5.4088	1.8806e-05	POLR2B	7.5827	0.00026852
		TCEA1	-1.6369	0.00090322	ERCC2	-5.2178	3.86e-06
		TCEA1	-1.6369	0.00090322	ERCC3	-4.8027	0.0012027
		TCEA1	-1.6369	0.00090322	GTF2H1	-1.5318	0.00016707
		TCEA1	-1.6369	0.00090322	GTF2F1	-1.3927	0.0021225
		TCEA1	-1.6369	0.00090322	SUPT5H	1.9827	2.7799e-06
		TCEA1	-1.6369	0.00090322	NELFE	2.4957	2.7997e-11
		TCEA1	-1.6369	0.00090322	POLR2B	7.5827	0.00026852
		TFAM	6.4798	9.3648e-10	TFB1M	-4.6614	0.0025445
		THBS4	-2.4965	0.0017651	ITGAV	-4.8581	0.00087948
		THBS4	-2.4965	0.0017651	ITGB1	6.0576	0.00017504
		TLN1	-5.0027	8.8044e-08	ITGAV	-4.8581	0.00087948
		TLN1	-5.0027	8.8044e-08	ITGB1	6.0576	0.00017504
		TLN1	-5.0027	8.8044e-08	SYVN1	6.7734	0.0015849
		TOM1L1	-5.5102	7.8847e-06	TOLLIP	5.4817	4.6073e-05
		TPM1	6.0305	2.8876e-06	TLN1	-5.0027	8.8044e-08
		TPM1	6.0305	2.8876e-06	SORBS3	-4.5315	0.0004185
		TPM1	6.0305	2.8876e-06	ACTA2	-4.2733	1.0637e-07
		TPM1	6.0305	2.8876e-06	TMOD1	3.2956	0.0034364
		TSR1	-4.6486	0.0027211	BMS1	-4.7328	0.00088965
		TSR1	-4.6486	0.0027211	NAT10	3.4924	5.2999e-14
		TSR1	-4.6486	0.0027211	Non1	6.0846	1.5066e-07
		TTF1	-2.5378	0.00080016	TAF1B	-5.3654	0.0007573
		TTF1	-2.5378	0.00080016	ERCC2	-5.2178	3.86e-06
		TTF1	-2.5378	0.00080016	ERCC3	-4.8027	0.0012027
		TUBA1A	7.4197	4.3108e-05	DYNC1LI1	2.6665	1.1612e-14
		TUBA1A	7.4197	4.3108e-05	DYNC1I2	3.563	6.3991e-05
		TUBA1A	7.4197	4.3108e-05	DYNC1H1	4.3863	1.4682e-06
		TUBA1A	7.4197	4.3108e-05	TUBB4B	5.109	0.00062254
		TUBA1B	5.5803	2.0881e-05	DYNC1LI1	2.6665	1.1612e-14
		TUBA1B	5.5803	2.0881e-05	DYNC1I2	3.563	6.3991e-05
		TUBA1B	5.5803	2.0881e-05	DYNC1H1	4.3863	1.4682e-06
		Tuba4a	3.3952	8.2017e-05	DYNC1LI1	2.6665	1.1612e-14
		Tuba4a	3.3952	8.2017e-05	DYNC1I2	3.563	6.3991e-05
		Tuba4a	3.3952	8.2017e-05	DYNC1H1	4.3863	1.4682e-06
		Tuba4a	3.3952	8.2017e-05	TUBB4B	5.109	0.00062254
		TUBA8	1.197	2.7896e-11	DYNC1I2	3.563	6.3991e-05
		TUBA8	1.197	2.7896e-11	DYNC1H1	4.3863	1.4682e-06
		TUBB4B	5.109	0.00062254	TUBA8	1.197	2.7896e-11
		TUBB4B	5.109	0.00062254	TUBA1B	5.5803	2.0881e-05
		Tubgcp2	5.7116	3.0873e-05	NEK2	-8.0334	2.2607e-23
		Tubgcp2	5.7116	3.0873e-05	PLK1	-6.451	1.1448e-10
		Tubgcp2	5.7116	3.0873e-05	CEP57	-5.1034	0.00018584
		Tubgcp2	5.7116	3.0873e-05	PPP2R1A	-3.08	2.4337e-10
		Tubgcp2	5.7116	3.0873e-05	DCTN2	1.1289	0.00062674
		Tubgcp2	5.7116	3.0873e-05	ODF2	1.3398	0.0005514
		Tubgcp2	5.7116	3.0873e-05	PLK4	2.7617	1.6081e-05
		Tubgcp2	5.7116	3.0873e-05	CSNK1D	3.5502	3.4475e-12
		Tubgcp2	5.7116	3.0873e-05	DYNC1I2	3.563	6.3991e-05
		Tubgcp2	5.7116	3.0873e-05	PAFAH1B1	7.0815	4.8817e-11
		Tubgcp2	5.7116	3.0873e-05	ACTR1A	7.4061	1.7099e-17
		TXNRD1	1.5215	0.0023054	GPX3	-5.7263	0.00061225
		TXNRD1	1.5215	0.0023054	GPX5	-4.5462	0.0044974
		UBA5	-1.8169	2.5052e-05	UFC1	-4.5365	4.3168e-07
		UCKL1	6.2853	0.0014827	ENTPD1	-6.6619	3.5593e-12
		UCKL1	6.2853	0.0014827	ENTPD4	2.5964	3.7771e-11
		UQCRB	-6.3875	1.2584e-18	MT-CO1	-12.161	2.4335e-267
		UQCRB	-6.3875	1.2584e-18	MT-ND1	-7.9257	0.0036341
		UQCRB	-6.3875	1.2584e-18	MT-ND4	-6.6708	3.0689e-12
		UQCRB	-6.3875	1.2584e-18	NDUFA5	-6.2859	6.2436e-09
		UQCRB	-6.3875	1.2584e-18	NDUFV1	-5.1344	0.00070678
		UQCRB	-6.3875	1.2584e-18	SDHC	-4.6522	0.0026727
		UQCRB	-6.3875	1.2584e-18	NDUFS1	-4.2694	0.00023781
		UQCRB	-6.3875	1.2584e-18	MT-CO3	-2.993	3.5237e-115
		UQCRB	-6.3875	1.2584e-18	NDUFA10	-2.8374	4.1524e-12
		UQCRB	-6.3875	1.2584e-18	UQCRC2	1.181	2.4058e-07
		UQCRB	-6.3875	1.2584e-18	NDUFS2	5.7861	3.3238e-06
		UQCRB	-6.3875	1.2584e-18	MT-ND5	10.798	7.7017e-123
		UQCRB	-6.3875	1.2584e-18	MT-CYB	10.813	6.7403e-102
		UQCRC2	1.181	2.4058e-07	MT-CYB	10.813	6.7403e-102
		USP7	7.1539	6.1007e-15	GMPS	5.7678	5.4502e-10
		VARS	1.0003	7.9591e-18	BCAT2	-4.8902	0.00072763
		VARS	1.0003	7.9591e-18	CLPX	5.0971	0.0006692
		VPS35	5.9196	1.2489e-12	SORL1	-4.623	0.0030934
		VPS35	5.9196	1.2489e-12	Vps26b	-2.4003	0.00032075
		VPS35	5.9196	1.2489e-12	VPS26A	6.2352	2.5061e-08
		Vps4a	-4.1349	2.4294e-06	Chmp1a	4.313	0.0029198
		WDR48	-5.4268	1.6169e-05	USP1	-2.0874	0.00078477
		WT1	-4.6846	0.0022696	Ace	-1.5826	0.00045489
		WWP1	2.9922	4.136e-09	IGF1R	1.4409	0.00014338
		XRCC1	5.2763	0.00020817	APLF	-3.3204	1.4823e-20
		XRCC1	5.2763	0.00020817	LIG3	5.7837	5.6906e-05
		Ybx1	5.1935	1.2501e-130	SUGP1	-7.8172	0.0022195
		Ybx1	5.1935	1.2501e-130	DDX23	-5.2469	6.6916e-05
		Ybx1	5.1935	1.2501e-130	CSTF3	-5.1753	0.00011283
		Ybx1	5.1935	1.2501e-130	Srsf4	-4.5368	0.0047065
		Ybx1	5.1935	1.2501e-130	GTF2F1	-1.3927	0.0021225
		Ybx1	5.1935	1.2501e-130	Hnrnpk	2.1689	4.0756e-05
		Ybx1	5.1935	1.2501e-130	NCBP1	2.5527	9.271e-11
		Ybx1	5.1935	1.2501e-130	CSTF2T	2.8092	0.0024208
		Ybx1	5.1935	1.2501e-130	SF3B2	3.8192	1.3809e-12
		Ybx1	5.1935	1.2501e-130	CPSF3	5.1816	0.00039353
		Ybx1	5.1935	1.2501e-130	POLR2B	7.5827	0.00026852
		YEATS4	4.3093	8.4624e-05	SMARCB1	-1.9783	3.7003e-10
		YEATS4	4.3093	8.4624e-05	Ruvbl1	2.1312	0.00060017
		Ywhae	6.7238	2.1164e-11	NEK2	-8.0334	2.2607e-23
		Ywhae	6.7238	2.1164e-11	PLK1	-6.451	1.1448e-10
		Ywhae	6.7238	2.1164e-11	CEP57	-5.1034	0.00018584
		Ywhae	6.7238	2.1164e-11	PPP2R1A	-3.08	2.4337e-10
		Ywhae	6.7238	2.1164e-11	DCTN2	1.1289	0.00062674
		Ywhae	6.7238	2.1164e-11	ODF2	1.3398	0.0005514
		Ywhae	6.7238	2.1164e-11	PLK4	2.7617	1.6081e-05
		Ywhae	6.7238	2.1164e-11	CSNK1D	3.5502	3.4475e-12
		Ywhae	6.7238	2.1164e-11	DYNC1I2	3.563	6.3991e-05
		Ywhae	6.7238	2.1164e-11	Tubgcp2	5.7116	3.0873e-05
		Ywhae	6.7238	2.1164e-11	HSP90AA1	6.691	3.6396e-11
		Ywhae	6.7238	2.1164e-11	PAFAH1B1	7.0815	4.8817e-11
		Ywhae	6.7238	2.1164e-11	ACTR1A	7.4061	1.7099e-17
		ywhag-b	5.0727	0.00077344	NEK2	-8.0334	2.2607e-23
		ywhag-b	5.0727	0.00077344	PLK1	-6.451	1.1448e-10
		ywhag-b	5.0727	0.00077344	CEP57	-5.1034	0.00018584
		ywhag-b	5.0727	0.00077344	PPP2R1A	-3.08	2.4337e-10
		ywhag-b	5.0727	0.00077344	Dctn1	-1.9982	2.1915e-08
		ywhag-b	5.0727	0.00077344	DCTN2	1.1289	0.00062674
		ywhag-b	5.0727	0.00077344	ODF2	1.3398	0.0005514
		ywhag-b	5.0727	0.00077344	PLK4	2.7617	1.6081e-05
		ywhag-b	5.0727	0.00077344	CSNK1D	3.5502	3.4475e-12
		ywhag-b	5.0727	0.00077344	DYNC1I2	3.563	6.3991e-05
		ywhag-b	5.0727	0.00077344	Tubgcp2	5.7116	3.0873e-05
		ywhag-b	5.0727	0.00077344	HSP90AA1	6.691	3.6396e-11
		ywhag-b	5.0727	0.00077344	Ywhae	6.7238	2.1164e-11
		ywhag-b	5.0727	0.00077344	PAFAH1B1	7.0815	4.8817e-11
		ywhag-b	5.0727	0.00077344	ACTR1A	7.4061	1.7099e-17
