# Supplementary material for: Comparison of miRNA and mRNA Expression in Sika Deer Testes With Age
Source: Front Vet Sci. 2022 Apr 5;9:854503. doi: 10.3389/fvets.2022.854503 (PMC9019638; doi:10.3389/fvets.2022.854503)
Supplement: Supplementary File 7 — Summary of miRNAome data. [file Table_7.XLS]

## Sheet: Sheet1
Supplementary File 7 Summary of miRNAome data
		Sample	total_reads	N% > 10%	low quality	5_adapter_contamine	3_adapter_null or insert_null	with ployA/T/G/C	clean reads	Bases	Error rate	Q20	Q30	GC content
		Tst_1	11297281 (100.00%)	0 (0.00%)	59362 (0.53%)	292 (0.00%)	174957 (1.55%)	4990 (0.04%)	11057680 (97.88%)	0.565G	0.0001	0.9752	0.9472	0.4899
		Tst_2	13817801 (100.00%)	190 (0.00%)	64021 (0.46%)	1793 (0.01%)	245269 (1.78%)	49219 (0.36%)	13457309 (97.39%)	0.691G	0.0001	0.9662	0.9294	0.4815
		Tst_3	12142852 (100.00%)	59 (0.00%)	56218 (0.46%)	1138 (0.01%)	233274 (1.92%)	43578 (0.36%)	11808585 (97.25%)	0.607G	0.0002	0.949	0.8987	0.496
		Tst_4	10566461 (100.00%)	247 (0.00%)	38438 (0.36%)	927 (0.01%)	142174 (1.35%)	30892 (0.29%)	10353783 (97.99%)	0.528G	0.0001	0.964	0.9242	0.4981
