# Supplementary material for: Comparison of miRNA and mRNA Expression in Sika Deer Testes With Age
Source: Front Vet Sci. 2022 Apr 5;9:854503. doi: 10.3389/fvets.2022.854503 (PMC9019638; doi:10.3389/fvets.2022.854503)
Supplement: Supplementary File 8 — Statistical information of small RNAs mapping to reference sequence. [file Table_8.XLS]

## Sheet: Sheet1
Supplementary File 8 Statistical information of small RNAs mapping to reference sequence
		Sample	Statu	Total reads	Total bases (bp)	Uniq reads	Uniq bases (bp)
		Tst_1	Total Mapped small RNA	1136459	25919685	318537	7676425
			Total Sense Mapped small RNA	934374	21411830	244104	5879102
			Total Antisense Mapped small RNA	202085	4507855	74433	1797323
			Total small RNA	10648475	236361264	908521	22088886
		Tst_2	Total Mapped small RNA	3556364	98934491	1285025	34446506
			Total Sense Mapped small RNA	2972049	82389111	1029355	27520359
			Total Antisense Mapped small RNA	584315	16545380	255670	6926147
			Total small RNA	13228033	368633873	3883863	107540971
		Tst_3	Total Mapped small RNA	3447793	94918313	1341654	35920825
			Total Sense Mapped small RNA	2817875	77210043	1051396	28063198
			Total Antisense Mapped small RNA	629918	17708270	290258	7857627
			Total small RNA	11544859	322355900	3795609	104783275
		Tst_4	Total Mapped small RNA	2929956	81774732	1092747	29457531
			Total Sense Mapped small RNA	2360226	65462028	856152	23007551
			Total Antisense Mapped small RNA	569730	16312704	236595	6449980
			Total small RNA	10232635	290092903	3261060	90663305
