# Supplementary material for: Comparison of miRNA and mRNA Expression in Sika Deer Testes With Age
Source: Front Vet Sci. 2022 Apr 5;9:854503. doi: 10.3389/fvets.2022.854503 (PMC9019638; doi:10.3389/fvets.2022.854503)
Supplement: Supplementary File 9 — Small RNAs annotation. [file Table_9.XLSX]

## Sheet: Sheet1
Supplementary File 9 Small RNAs annotation
			Tst_1		Tst_2		Tst_3		Tst_4
			Unique sRNAs	Total sRNAs	Unique sRNAs	Total sRNAs	Unique sRNAs	Total sRNAs	Unique sRNAs	Total sRNAs
		total	318537	1136459	1285025	3556364	1341654	3447793	1092747	2929956
		miRNA	1141	340440	762	50569	730	65070	566	28687
		rRNA	13106	101437	8016	40036	9941	49167	9083	36907
		tRNA	1	1	0	0	1	1	0	0
		snRNA	1655	3753	2699	24038	2572	13062	1867	10626
		snoRNA	1325	11819	726	7160	841	8131	566	1914
		other	301309	679009	1272822	3434561	1327569	3312362	1080665	2851822
