# Supplementary material for: Comparison of miRNA and mRNA Expression in Sika Deer Testes With Age
Source: Front Vet Sci. 2022 Apr 5;9:854503. doi: 10.3389/fvets.2022.854503 (PMC9019638; doi:10.3389/fvets.2022.854503)
Supplement: Supplementary File 10 — Identification of known miRNAs and novel miRNAs. [file Table_10.XLSX]

## Sheet: known miRNAs
Supplementary File 10 Identification of known miRNAs and novel miRNAs
		Total miRNA	Tst_1 miRNA	Tst_2 miRNA	Tst_3 miRNA	Tst_4 miRNA
		miR-199a-3p	miR-199a-3p	let-7b	let-7b	let-7b
		miR-3604	miR-3604	miR-3596	miR-3596	miR-3596
		let-7b	let-7b	miR-199a-3p	miR-145	miR-145
		miR-3596	miR-3596	miR-3604	miR-199a-3p	miR-3604
		miR-26a	miR-26a	miR-7	miR-3604	miR-199a-3p
		miR-26c	miR-26c	miR-145	miR-30c	miR-30c
		miR-199a-5p	miR-199a-5p	miR-199a-5p	miR-199a-5p	miR-199a-5p
		miR-145	miR-145	miR-30c	miR-2284x	let-7c
		miR-30c	miR-30c	miR-1	let-7c	miR-2284x
		let-7c	let-7c	miR-26a	miR-26a	miR-7
		miR-186	miR-186	miR-26c	miR-26c	miR-339a
		miR-2284x	miR-2284x	let-7c	miR-7	miR-1
		miR-7	miR-7	miR-186	miR-339a	miR-186
		let-7a-5p	let-7a-5p	miR-2284x	miR-30f	let-7a-5p
		miR-199c	miR-199c	miR-192	miR-1	miR-30f
		miR-574	miR-574	miR-22-3p	miR-22-3p	miR-22-3p
		miR-192	miR-192	miR-3600	miR-3600	miR-3600
		miR-409b	miR-409b	miR-17-5p	miR-186	miR-26a
		miR-424-5p	miR-424-5p	let-7a-5p	let-7a-5p	miR-26c
		miR-214	miR-214	miR-30f	miR-214	miR-17-5p
		miR-1	miR-1	miR-1839	miR-2898	miR-133a
		miR-1839	miR-1839	miR-339a	miR-17-5p	miR-214
		miR-17-5p	miR-17-5p	miR-378	miR-151-5p	miR-151-5p
		miR-30f	miR-30f	miR-151-5p	miR-1839	miR-339b
		miR-339a	miR-339a	miR-199c	miR-192	miR-574
		miR-151-5p	miR-151-5p	miR-133a	miR-574	miR-378
		miR-378	miR-378	miR-2898	miR-378	miR-2478
		miR-22-3p	miR-22-3p	miR-214	miR-339b	miR-192
		miR-3600	miR-3600	miR-374a	miR-133a	miR-1839
		miR-409a	miR-409a	miR-424-5p	miR-199c	miR-2898
		miR-1388-5p	miR-1388-5p	miR-339b	miR-2478	miR-199c
		miR-664b	miR-664b	miR-574	miR-486	miR-3120
		miR-151-3p	miR-151-3p	miR-22-5p	miR-197	miR-409b
		miR-374a	miR-374a	miR-3120	miR-664b	miR-197
		miR-197	miR-197	miR-409b	miR-22-5p	miR-486
		miR-339b	miR-339b	miR-2478	miR-185	miR-22-5p
		miR-3120	miR-3120	miR-486	miR-374b	miR-664b
		miR-374b	miR-374b	miR-664b	miR-409b	miR-3432a
		miR-342	miR-342	miR-409a	miR-2284y	miR-409a
		miR-486	miR-486	miR-1388-5p	miR-2285u	miR-374b
		miR-185	miR-185	miR-342	miR-342	miR-185
		miR-30a-5p	miR-30a-5p	miR-135a	miR-3120	miR-342
		let-7i	let-7i	miR-185	miR-3432a	miR-2284y
		miR-196b	miR-196b	miR-374b	miR-1343-3p	miR-2285u
		miR-2898	miR-2898	miR-142-5p	miR-424-5p	let-7d
		miR-2285f	miR-2285f	miR-151-3p	miR-378c	miR-124a
		miR-3432a	miR-3432a	miR-378c	miR-1296	miR-7859
		miR-135a	miR-135a	miR-24-3p	miR-409a	miR-1260b
		miR-423-5p	miR-423-5p	miR-197	miR-1388-5p	miR-1306
		miR-24-3p	miR-24-3p	let-7i	miR-1306	miR-1343-3p
		miR-1306	miR-1306	miR-2285f	miR-2285o	miR-2887
		miR-2478	miR-2478	miR-30a-5p	miR-151-3p	miR-151-3p
		miR-1343-3p	miR-1343-3p	miR-3432a	miR-24-3p	miR-378c
		miR-2284y	miR-2284y	miR-28	miR-423-3p	miR-1296
		miR-2285u	miR-2285u	miR-98	let-7d	miR-2285o
		miR-98	miR-98	miR-30b-5p	miR-2904	miR-2904
		miR-142-5p	miR-142-5p	miR-2284y	miR-124a	miR-424-5p
		miR-378c	miR-378c	miR-2285u	miR-374a	miR-24-3p
		miR-22-5p	miR-22-5p	miR-152	miR-4286	miR-28
		miR-196a	miR-196a	miR-2957	miR-423-5p	miR-433
		miR-1296	miR-1296	miR-135b	miR-1260b	miR-29a
		let-7d	let-7d	let-7d	miR-2887	miR-133b
		miR-3957	miR-3957	miR-29a	miR-28	miR-1388-5p
		miR-433	miR-433	miR-1306	miR-7859	miR-374a
		miR-2904	miR-2904	miR-1246	miR-1246	miR-135a
		miR-28	miR-28	miR-1296	miR-3533	miR-106a
		miR-450b	miR-450b	miR-450b	miR-133b	let-7i
		miR-2285o	miR-2285o	miR-106a	let-7i	miR-1246
		miR-140	miR-140	miR-2285o	miR-30a-5p	miR-216b
		miR-493	miR-493	miR-7859	miR-98	miR-196a
		miR-152	miR-152	miR-378d	miR-196a	miR-677
		miR-2957	miR-2957	miR-1343-3p	miR-196b	miR-2285l
		miR-30b-5p	miR-30b-5p	miR-196a	miR-433	miR-2889
		miR-708	miR-708	miR-431	miR-125a	miR-30b-5p
		miR-532	miR-532	miR-124a	miR-216b	miR-125a
		miR-125a	miR-125a	miR-3533	miR-135a	miR-423-3p
		miR-423-3p	miR-423-3p	miR-449a	miR-142-5p	miR-431
		miR-133a	miR-133a	miR-2887	miR-152	miR-490
		miR-2887	miR-2887	miR-677	miR-2957	miR-135b
		miR-677	miR-677	miR-1260b	miR-30b-5p	miR-328
		miR-134	miR-134	miR-133b	miR-106a	miR-193b
		miR-431	miR-431	miR-423-5p	miR-328	miR-133c
		miR-29a	miR-29a	miR-3957	miR-2285f	miR-30a-5p
		miR-124a	miR-124a	miR-2904	miR-677	miR-196b
		miR-95	miR-95	miR-628	miR-490	miR-3957
		miR-2284h-5p	miR-2284h-5p	miR-150	miR-3601	miR-450b
		miR-490	miR-490	miR-433	miR-542-5p	miR-140
		miR-3601	miR-3601	miR-140	miR-150	miR-152
		miR-542-5p	miR-542-5p	miR-133c	miR-193b	miR-2957
		miR-1246	miR-1246	miR-708	miR-2285l	miR-3601
		miR-7859	miR-7859	miR-125a	miR-126-3p	miR-542-5p
		miR-135b	miR-135b	miR-423-3p	miR-2889	miR-628
		miR-2285e	miR-2285e	miR-95	miR-2459	miR-2355-3p
		miR-628	miR-628	miR-33a	miR-3957	miR-671
		miR-33a	miR-33a	miR-328	miR-140	miR-150
		miR-1814c	miR-1814c	miR-378b	miR-493	miR-3533
		miR-2310	miR-2310	miR-142-3p	miR-708	miR-4286
		miR-106a	miR-106a	miR-2285l	miR-532	miR-484
		miR-148a	miR-148a	miR-2285ab	miR-134	miR-2284a
		miR-2355-3p	miR-2355-3p	miR-4286	miR-431	miR-2284l
		miR-671	miR-671	miR-126-3p	miR-29a
		miR-378d	miR-378d	miR-1277	miR-95
		miR-328	miR-328	miR-2285w	miR-2284h-5p
		miR-2285k	miR-2285k	miR-30e-5p	miR-135b
		miR-455-3p	miR-455-3p	miR-6119-5p	miR-2285e
		miR-101	miR-101	miR-216b	miR-148a
		miR-202	miR-202	miR-2889	miR-2285k
		miR-215	miR-215	miR-2285x	miR-1468
		miR-29d-3p	miR-29d-3p	miR-545-3p	miR-378b
		miR-452	miR-452	miR-196b	miR-15a
		miR-1468	miR-1468	miR-532	miR-2447
		miR-150	miR-150	miR-134	miR-133c
		miR-378b	miR-378b	miR-490	miR-484
		miR-10b	miR-10b	miR-3601	miR-2890
		miR-760-3p	miR-760-3p	miR-542-5p	miR-6516
		miR-142-3p	miR-142-3p	miR-2285e	miR-2284m
		miR-193b	miR-193b	miR-1814c	miR-2315
		miR-21-5p	miR-21-5p	miR-2310	miR-296-3p
		miR-2440	miR-2440	miR-2285k	miR-3431
		miR-2285l	miR-2285l	miR-455-3p	miR-425-5p
		miR-2285ab	miR-2285ab	miR-202
		miR-15a	miR-15a	miR-215
		miR-2285b	miR-2285b	miR-29d-3p
		miR-2424	miR-2424	miR-452
		miR-361	miR-361	miR-10b
		miR-3533	miR-3533	miR-193b
		miR-1260b	miR-1260b	miR-15a
		miR-133b	miR-133b	miR-2285n
		miR-4286	miR-4286	miR-143
		miR-126-3p	miR-126-3p	miR-2285i
		miR-1277	miR-1277	miR-2285j
		miR-2285w	miR-2285w	miR-2285v
		miR-30e-5p	miR-30e-5p	miR-2404
		miR-6119-5p	miR-6119-5p	miR-769
		miR-2285n	miR-2285n	miR-2285ae
		miR-2447	miR-2447	miR-2332
		miR-106b	miR-106b	miR-6119-3p
		miR-2285ad	miR-2285ad
		miR-2285c	miR-2285c
		miR-2403	miR-2403
		miR-335	miR-335
		miR-376e	miR-376e
		miR-93	miR-93
		miR-133c	miR-133c
		miR-216b	miR-216b
		miR-143	miR-143
		miR-2285i	miR-2285i
		miR-2285j	miR-2285j
		miR-2285v	miR-2285v
		miR-2404	miR-2404
		miR-769	miR-769
		miR-484	miR-484
		miR-2890	miR-2890
		miR-6516	miR-6516
		miR-1307	miR-1307
		miR-19b	miR-19b
		miR-2284aa	miR-2284aa
		miR-2284ab	miR-2284ab
		miR-2284g	miR-2284g
		miR-2284j	miR-2284j
		miR-2284u	miR-2284u
		miR-2284z	miR-2284z
		miR-2285r	miR-2285r
		miR-2285t	miR-2285t
		miR-2285y	miR-2285y
		miR-2312	miR-2312
		miR-27a-3p	miR-27a-3p
		miR-27b	miR-27b
		miR-29c	miR-29c
		miR-301b	miR-301b
		miR-3064	miR-3064
		miR-30d	miR-30d
		miR-31	miR-31
		miR-3432b	miR-3432b
		miR-376a	miR-376a
		miR-376b	miR-376b
		miR-376d	miR-376d
		miR-377	miR-377
		miR-483	miR-483
		miR-505	miR-505
		miR-544a	miR-544a
		miR-551b	miR-551b
		miR-669	miR-669
		miR-449a
		miR-2889
		miR-2285x
		miR-545-3p
		miR-2285ae
		miR-2332
		miR-6119-3p
		miR-2459
		miR-2284m
		miR-2315
		miR-296-3p
		miR-3431
		miR-425-5p
		miR-2284a
		miR-2284l

## Sheet: novel miRNAs
Additional File 10 Identification of known miRNAs and novel miRNAs
		Total miRNA	Tst_1 miRNA	Tst_2 miRNA	Tst_3 miRNA	Tst_4 miRNA
		novel_109	novel_16	novel_16	novel_16	novel_16
		novel_129	novel_25	novel_25	novel_205	novel_205
		novel_130	novel_23	novel_205	novel_23	novel_23
		novel_136	novel_51	novel_23	novel_25	novel_38
		novel_139	novel_66	novel_38	novel_109	novel_66
		novel_144	novel_42	novel_51	novel_203	novel_154
		novel_145	novel_22	novel_203	novel_154	novel_109
		novel_146	novel_46	novel_22	novel_66	novel_203
		novel_148	novel_41	novel_46	novel_166	novel_25
		novel_150	novel_164	novel_66	novel_22	novel_166
		novel_151	novel_38	novel_109	novel_38	novel_42
		novel_152	novel_151	novel_151	novel_42	novel_51
		novel_153	novel_58	novel_42	novel_82	novel_77
		novel_154	novel_130	novel_57	novel_83	novel_184
		novel_16	novel_40	novel_164	novel_129	novel_136
		novel_162	novel_65	novel_41	novel_144	novel_146
		novel_164	novel_180	novel_53	novel_146	novel_148
		novel_165	novel_45	novel_150	novel_153	novel_165
		novel_166	novel_49	novel_18	novel_164	novel_172
		novel_172	novel_75	novel_181	novel_175	novel_181
		novel_175	novel_76	novel_184	novel_181	novel_35
		novel_18	novel_82	novel_211	novel_204	novel_49
		novel_180	novel_154	novel_45	novel_206	novel_69
		novel_181	novel_231	novel_58	novel_256	novel_75
		novel_184	novel_24	novel_65	novel_35	novel_76
		novel_193	novel_52	novel_93	novel_40	novel_79
		novel_203	novel_63		novel_49	novel_93
		novel_204	novel_79		novel_51
		novel_205	novel_83		novel_75
		novel_206	novel_89		novel_76
		novel_211	novel_129		novel_77
		novel_22	novel_139		novel_90
		novel_227	novel_145
		novel_23	novel_146
		novel_231	novel_148
		novel_24	novel_152
		novel_246	novel_162
		novel_25	novel_166
		novel_255	novel_181
		novel_256	novel_193
		novel_35	novel_206
		novel_38	novel_227
		novel_40	novel_246
		novel_41	novel_255
		novel_42	novel_57
		novel_45
		novel_46
		novel_49
		novel_51
		novel_52
		novel_53
		novel_57
		novel_58
		novel_63
		novel_65
		novel_66
		novel_69
		novel_75
		novel_76
		novel_77
		novel_79
		novel_82
		novel_83
		novel_89
		novel_90
		novel_93
