# Supplementary material for: Comparison of miRNA and mRNA Expression in Sika Deer Testes With Age
Source: Front Vet Sci. 2022 Apr 5;9:854503. doi: 10.3389/fvets.2022.854503 (PMC9019638; doi:10.3389/fvets.2022.854503)
Supplement: Supplementary File 11 — The lists of DE known miRNAs. [file Table_11.XLS]

## Sheet: Sheet1
Supplementary File 11 The lists of DE known miRNAs (qvalue<0.01 and |log2(fold change)|>1)
		Tst_2 vs Tst_1		Tst_3 vs Tst_2		Tst_3 vs Tst_1		Tst_4 vs Tst_3		Tst_4 vs Tst_2		Tst_4 vs Tst_1
		up-regulated	down-regulated	up-regulated	down-regulated	up-regulated	down-regulated	up-regulated	down-regulated	up-regulated	down-regulated	up-regulated	down-regulated
		bta-miR-1	bta-miR-101	bta-let-7b	bta-let-7i	bta-miR-1	bta-let-7i	bta-miR-106a	bta-miR-126-3p	bta-let-7b	bta-let-7i	bta-miR-1	bta-let-7i
		bta-miR-106a	bta-miR-125a	bta-miR-124a	bta-miR-1	bta-miR-1246	bta-miR-101	bta-miR-133a	bta-miR-134	bta-miR-124a	bta-miR-1	bta-miR-106a	bta-miR-101
		bta-miR-1246	bta-miR-1306	bta-miR-125a	bta-miR-106a	bta-miR-124a	bta-miR-10b	bta-miR-133c	bta-miR-142-5p	bta-miR-1260b	bta-miR-10b	bta-miR-124a	bta-miR-10b
		bta-miR-1260b	bta-miR-134	bta-miR-1260b	bta-miR-10b	bta-miR-1260b	bta-miR-125a	bta-miR-135a	bta-miR-145	bta-miR-133a	bta-miR-126-3p	bta-miR-1260b	bta-miR-125a
		bta-miR-126-3p	bta-miR-1343-3p	bta-miR-1296	bta-miR-1277	bta-miR-126-3p	bta-miR-134	bta-miR-135b	bta-miR-1468	bta-miR-133b	bta-miR-1277	bta-miR-133a	bta-miR-134
		bta-miR-1277	bta-miR-1388-5p	bta-miR-1343-3p	bta-miR-133c	bta-miR-133a	bta-miR-135a	bta-miR-2284a	bta-miR-148a	bta-miR-1343-3p	bta-miR-134	bta-miR-133b	bta-miR-135a
		bta-miR-133a	bta-miR-140	bta-miR-145	bta-miR-135a	bta-miR-133b	bta-miR-135b	bta-miR-2284l	bta-miR-15a	bta-miR-193b	bta-miR-135a	bta-miR-133c	bta-miR-1388-5p
		bta-miR-133b	bta-miR-1468	bta-miR-1468	bta-miR-135b	bta-miR-133c	bta-miR-1388-5p	bta-miR-2285l	bta-miR-196b	bta-miR-197	bta-miR-135b	bta-miR-193b	bta-miR-140
		bta-miR-133c	bta-miR-148a	bta-miR-148a	bta-miR-1388-5p	bta-miR-145	bta-miR-140	bta-miR-2355-3p	bta-miR-2284h-5p	bta-miR-214	bta-miR-1388-5p	bta-miR-216b	bta-miR-142-5p
		bta-miR-135b	bta-miR-151-3p	bta-miR-193b	bta-miR-140	bta-miR-193b	bta-miR-142-3p	bta-miR-2889	bta-miR-2284m	bta-miR-216b	bta-miR-142-3p	bta-miR-22-3p	bta-miR-1468
		bta-miR-142-3p	bta-miR-196a	bta-miR-196b	bta-miR-142-3p	bta-miR-216b	bta-miR-142-5p	bta-miR-29a	bta-miR-2285e	bta-miR-2284a	bta-miR-142-5p	bta-miR-22-5p	bta-miR-148a
		bta-miR-143	bta-miR-196b	bta-miR-197	bta-miR-142-5p	bta-miR-22-3p	bta-miR-148a	bta-miR-3120	bta-miR-2285f	bta-miR-2284l	bta-miR-143	bta-miR-2284a	bta-miR-151-3p
		bta-miR-150	bta-miR-197	bta-miR-214	bta-miR-143	bta-miR-22-5p	bta-miR-151-3p	bta-miR-431	bta-miR-2285k	bta-miR-2285l	bta-miR-150	bta-miR-2284l	bta-miR-152
		bta-miR-216b	bta-miR-199a-3p	bta-miR-216b	bta-miR-151-3p	bta-miR-2284m	bta-miR-152	bta-miR-450b	bta-miR-2315	bta-miR-2285o	bta-miR-151-3p	bta-miR-2285l	bta-miR-1814c
		bta-miR-22-3p	bta-miR-199a-5p	bta-miR-2284h-5p	bta-miR-152	bta-miR-2285l	bta-miR-1814c	bta-miR-628	bta-miR-2447	bta-miR-2355-3p	bta-miR-152	bta-miR-2478	bta-miR-1839
		bta-miR-22-5p	bta-miR-199c	bta-miR-2284m	bta-miR-1814c	bta-miR-2315	bta-miR-196a	bta-miR-671	bta-miR-2459	bta-miR-2478	bta-miR-15a	bta-miR-2887	bta-miR-192
		bta-miR-2285ab	bta-miR-214	bta-miR-2284x	bta-miR-192	bta-miR-2447	bta-miR-196b	bta-miR-677	bta-miR-26a	bta-miR-2887	bta-miR-1814c	bta-miR-2889	bta-miR-196a
		bta-miR-2285ae	bta-miR-21-5p	bta-miR-2284y	bta-miR-202	bta-miR-2459	bta-miR-199a-3p	bta-miR-7859	bta-miR-26c	bta-miR-2889	bta-miR-1839	bta-miR-2898	bta-miR-196b
		bta-miR-2285i	bta-miR-2284h-5p	bta-miR-2285o	bta-miR-215	bta-miR-2478	bta-miR-199a-5p		bta-miR-2890	bta-miR-2904	bta-miR-192	bta-miR-29a	bta-miR-199a-3p
		bta-miR-2285j	bta-miR-2285b	bta-miR-2285u	bta-miR-2285ab	bta-miR-2889	bta-miR-199c		bta-miR-2898	bta-miR-339a	bta-miR-202	bta-miR-339a	bta-miR-199a-5p
		bta-miR-2285l	bta-miR-2355-3p	bta-miR-2315	bta-miR-2285ae	bta-miR-2890	bta-miR-202		bta-miR-296-3p	bta-miR-339b	bta-miR-215	bta-miR-339b	bta-miR-199c
		bta-miR-2285n	bta-miR-2424	bta-miR-2447	bta-miR-2285f	bta-miR-2898	bta-miR-215		bta-miR-30a-5p	bta-miR-3596	bta-miR-2285ab	bta-miR-3533	bta-miR-202
		bta-miR-2285v	bta-miR-2440	bta-miR-2459	bta-miR-2285i	bta-miR-296-3p	bta-miR-21-5p		bta-miR-3431	bta-miR-433	bta-miR-2285ae	bta-miR-3600	bta-miR-215
		bta-miR-2285w	bta-miR-26a	bta-miR-2887	bta-miR-2285j	bta-miR-30f	bta-miR-2284h-5p		bta-miR-3533	bta-miR-484	bta-miR-2285e	bta-miR-4286	bta-miR-2284h-5p
		bta-miR-2285x	bta-miR-26c	bta-miR-2890	bta-miR-2285n	bta-miR-339a	bta-miR-2285ab		bta-miR-378b	bta-miR-490	bta-miR-2285f	bta-miR-484	bta-miR-2285e
		bta-miR-2332	bta-miR-2904	bta-miR-2898	bta-miR-2285v	bta-miR-339b	bta-miR-2285b		bta-miR-423-3p	bta-miR-574	bta-miR-2285i	bta-miR-7859	bta-miR-2285f
		bta-miR-2404	bta-miR-30a-5p	bta-miR-2904	bta-miR-2285w	bta-miR-3431	bta-miR-2285e		bta-miR-423-5p	bta-miR-671	bta-miR-2285j		bta-miR-2285k
		bta-miR-2478	bta-miR-3601	bta-miR-296-3p	bta-miR-2285x	bta-miR-3533	bta-miR-2285f		bta-miR-424-5p	bta-miR-7859	bta-miR-2285k		bta-miR-2310
		bta-miR-2889	bta-miR-3604	bta-miR-339a	bta-miR-2310	bta-miR-3600	bta-miR-2310		bta-miR-425-5p		bta-miR-2285n		bta-miR-24-3p
		bta-miR-2898	bta-miR-361	bta-miR-339b	bta-miR-2332	bta-miR-425-5p	bta-miR-2355-3p		bta-miR-4286		bta-miR-2285v		bta-miR-26a
		bta-miR-29a	bta-miR-3957	bta-miR-3431	bta-miR-2404	bta-miR-4286	bta-miR-2424		bta-miR-493		bta-miR-2285w		bta-miR-26c
		bta-miR-30e-5p	bta-miR-409a	bta-miR-3596	bta-miR-26a	bta-miR-484	bta-miR-2440		bta-miR-532		bta-miR-2285x		bta-miR-2957
		bta-miR-3533	bta-miR-409b	bta-miR-3601	bta-miR-26c	bta-miR-6516	bta-miR-26a		bta-miR-6516		bta-miR-2310		bta-miR-29d-3p
		bta-miR-3600	bta-miR-423-3p	bta-miR-423-3p	bta-miR-2957	bta-miR-7859	bta-miR-26c		bta-miR-708		bta-miR-2332		bta-miR-30a-5p
		bta-miR-378d	bta-miR-423-5p	bta-miR-423-5p	bta-miR-29a		bta-miR-2957		bta-miR-95		bta-miR-2404		bta-miR-30b-5p
		bta-miR-4286	bta-miR-424-5p	bta-miR-425-5p	bta-miR-29d-3p		bta-miR-29a		bta-miR-98		bta-miR-24-3p		bta-miR-33a
		bta-miR-449a	bta-miR-433	bta-miR-4286	bta-miR-30a-5p		bta-miR-29d-3p				bta-miR-26a		bta-miR-342
		bta-miR-545-3p	bta-miR-490	bta-miR-433	bta-miR-30b-5p		bta-miR-30a-5p				bta-miR-26c		bta-miR-3604
		bta-miR-6119-3p	bta-miR-493	bta-miR-484	bta-miR-30e-5p		bta-miR-30b-5p				bta-miR-2957		bta-miR-374a
		bta-miR-6119-5p	bta-miR-532	bta-miR-490	bta-miR-33a		bta-miR-33a				bta-miR-29d-3p		bta-miR-374b
		bta-miR-7	bta-miR-542-5p	bta-miR-493	bta-miR-374a		bta-miR-3604				bta-miR-30a-5p		bta-miR-378b
		bta-miR-769	bta-miR-574	bta-miR-542-5p	bta-miR-378d		bta-miR-361				bta-miR-30b-5p		bta-miR-378d
		bta-miR-7859	bta-miR-671	bta-miR-574	bta-miR-3957		bta-miR-374a				bta-miR-30e-5p		bta-miR-3957
			bta-miR-708	bta-miR-6516	bta-miR-409a		bta-miR-378d				bta-miR-33a		bta-miR-409a
			bta-miR-760-3p		bta-miR-424-5p		bta-miR-3957				bta-miR-342		bta-miR-409b
					bta-miR-431		bta-miR-409a				bta-miR-3533		bta-miR-423-3p
					bta-miR-449a		bta-miR-409b				bta-miR-374a		bta-miR-423-5p
					bta-miR-450b		bta-miR-423-5p				bta-miR-378b		bta-miR-424-5p
					bta-miR-452		bta-miR-424-5p				bta-miR-378c		bta-miR-450b
					bta-miR-455-3p		bta-miR-431				bta-miR-378d		bta-miR-452
					bta-miR-545-3p		bta-miR-433				bta-miR-3957		bta-miR-455-3p
					bta-miR-6119-3p		bta-miR-450b				bta-miR-409a		bta-miR-493
					bta-miR-6119-5p		bta-miR-452				bta-miR-423-5p		bta-miR-532
					bta-miR-628		bta-miR-455-3p				bta-miR-424-5p		bta-miR-574
					bta-miR-677		bta-miR-493				bta-miR-449a		bta-miR-664b
					bta-miR-7		bta-miR-532				bta-miR-450b		bta-miR-708
					bta-miR-769		bta-miR-574				bta-miR-452		bta-miR-760-3p
					bta-miR-98		bta-miR-628				bta-miR-455-3p		bta-miR-95
							bta-miR-671				bta-miR-532		bta-miR-98
							bta-miR-677				bta-miR-545-3p
							bta-miR-708				bta-miR-6119-3p
							bta-miR-760-3p				bta-miR-6119-5p
							bta-miR-95				bta-miR-628
							bta-miR-98				bta-miR-7
											bta-miR-708
											bta-miR-769
											bta-miR-95
											bta-miR-98
